# Supplementary material for: Genome-wide transcriptional and physiological responses to drought stress in leaves and roots of two willow genotypes
Source: BMC Plant Biol. 2015 Oct 12;15:244. doi: 10.1186/s12870-015-0630-2 (PMC4604075; doi:10.1186/s12870-015-0630-2)
Supplement: Additional file 1: — Sequences of all gene models in the high confidence gene set. (TXT 40356 kb) [file 12870_2015_630_MOESM1_ESM.txt]

>c10000_g1_i1 len=1072 path=[133:0-454 67:455-1071]
AAAAAAAAAAAAAAAAACCCATTAAAGGATGATGAAGTCTTGATGCAAGTCACAAACTAGCTAGGGTACA
AGAGGGAGGGGAATCTGACCACCTAGAAAAACCATAGAGGGTATATTCATTGAAGGTGGAGAGCAAAATC
AACGAAGGGGAATTGAAACAGGTTTGGATCAACCCGAAAAAAACCTAATCTGATAAAAATATGTACTACA
ACTGAAACCTGATGTGGGCACTGAAATTGTCATGATTCCAGGTCAAAATACTAGACAAAATGAAAACCCT
AAAATTAAGGTTCTAGGGCTAGTGTAGAAGAGATGGGGACGAAGGTTGAGAGATAAAGGTCCATGAACCC
ACTGAAGGTAAGCTTGGCAATGGTCATTTTTTCAACTTTATATCACCCATGTCCTTTGTAATCGCTGCAA
TGCAGCTTGAACTCCTTGGAATCCCGGCCATCTTTTGAGCACCTTTAGGACCAAATGATCTGGCCCTTGT
TGCGTTTTTCTTCAGCATCTCCCTCATGGCCTCAGCCTGAGACAAAACCGGATATGCCCGGCCAAACTTG
TTGAACGTCGCACAAGCACTCATGTGTGCATTCAAACCCTCCTCTTTGTGGCCTCCATTTTTCTCCATCT
CTTCTTTCACTGCCTCTGTGCACAACCCGCATATCCACCTCCCTAGAAACTTGTTCCGAACGCGATCAAT
GTACCCTGGGGTACACTCTTCACTCATGCCGCAGCACTCGCATTTTGCATCTTCAACCTCCGATATTGGT
GGGAGATTGATATCAATTACTTCTTTGGTTAGTTCAAAAGAGATATCGGATTTTGTTCGATGAAGGTTGT
CCTTGGAGAGCCTTGGTGGCTCCGAGAAGGCACTAGTTCTCTTGTAAGCGCCAGCGATAGCCTCCCCATG
TGGTGCCATATGGATCTACAGTGGTACGTGCCTCTTACAGATGGGAAACAACAAATCCCTAATGATGGAA
TGAGAAGTTGGTTCTATGATTCGCAAGAACAACTGAAAGAAAGGTACTTCAATTAGGGTTACAATGACAT
GAAAGAAGAAATTGGAAGATTA
>c10002_g1_i1 len=1157 path=[3677:0-1156]
GTTTCAGACACCCAGAAATTGTTTTTGTTCCTCAACAAAGCTCATTTGGTGTCTCTATGCTGCGGAGTCC
TCTTCGCAAACTTGCCCGTGAAGAACTTGTATCTTGTTTCCACATCAATTTCCGACTCTCATATTACAAC
AGCAAATATAATTGTGATATAGGTCCTTTTAAGGTTGATATTAGCAACAGAAGAAACTACTCAAGCCAGG
TTTTATTGGATCCATTAGGTGAGGAACAACCTGTCAATTCTCAAATCTATAATCATTCCTGTACAAGAGA
TTCAATCAGCCCTTATACATCGATTCTTCAATCCAGTAGTCTTCAGCACAGGTTCAAAAAATGGCAAGAT
CAAAGGAAGAATAAACTGACGGCAAGCACTTTCAGTGGGGCTATTGGTTTTTGGCGTGGTAGGCGAGTCC
AGCTCTGGTTAGAGAAACTTGGTGCAAAAGAACCATTCTCTGGTAACATGGCTACCTGTTGGAGCAATGC
CAAAGAAGAGGAAGCACTTGAAAGATATAAGTTGATTACAGGAAATACAATTTTGTTTCCCAGATTTCAG
GTCTATGGTAAGAACAACTTAAAAGATGAGTGGCTTGCAGCTTCACCTGATGGGATAGTTGACAAGTATT
ATGGGTTGAATTCTAGAGGAGTATTAGAGATAAAGTGTCCATTTTTTAATGGAGATATGAAAAGGGCCTC
ACCTTGGAAGCGGATCCCCCTTTATTGCATTCCACAAGCTCAAGGTTTAATGGAAATACTGGACAAGGAT
TGGATGGATTTCTATGTTTGGACTCCTAATGGAAGCAGTCTATTCAGGTTATTCCGAGATGAGACATACT
GGGATGCTTTGAAAATAGCACTTTCGGATTTCTGGTTTAACCATGTCCTACCAGCGAAGGAGTTGTGCGG
TAAAAATGTGATAACAGATCCCCTGAAGGAATTAGGATCATTGAAGCCTGCGCCTAGGCATGAGTTGTAT
AGCTATTTAGTTTATGAAAGCAAACATGCTGTTGATAGCTCTCGCTTACTGATGCGCGAAATCAATGGGC
ACCTTCAAAATTGATGAAATTAGGACTTGATGAACCGAGGCATTTCACTACAGTTTGACTAGTGAACTTG
TGTATTGCATCTTCTCCACTATGGCTTCTTCTTCTCT
>c10003_g1_i1 len=322 path=[1294:0-321]
AGCCATGGCTTGCCGTAAAGTCCGGGTAGTGAACTCCAAAGCTGCAGTCTTGCGTTGAATGAGCCACGTT
TCTCCATCACTATTAAAGATCCCCTGGCCTAAGAGATCATGAAACGCAGTTTGCCAGTCGGGTCCTTTCG
GATAGTTATCAAACCTGGTTCGAAGAACATGCTCGATGTTTTTGGGGTGGCAGGTGACTGTGTAGAACCC
TTGTTTGCGCGCCAAGAAAGGAAGCGCTATTGTGCAGGTTTGGTAGGTTCCGGCCCCACCAGTGGCGCGG
AGGTTTCCGGCAATCCAATCATGGATTTTTCTCCGGTTCATG
>c10003_g2_i1 len=520 path=[498:0-519]
GACTTTACGGCAAGCCATGGCTCGATGGGTGAGCCAGACAATCAAGAATCGTCTGTGGAGCATCCTGGAC
AAGGCAGTTGCAGAGAAGTTTTCGGTGGACTTGCAAGATTTGTTGCTTCGCTTAACCTTCGACAACATAT
GCGGACTCACATTTGGGAAAGATCCGCGAACTCTCTCGCCAGAAATGCCAGAAAATCCATTCGCTGCTGC
CTTTGACACAGCCACTGAGGCTACTCTACAGAGGATTCTTTACCCCGGTTTCTTGTGGAGAGTGGAGAAG
CTCTTAGGAATTGGAGCAGAGAAGAGGTTGAAGAAGAGCCTCGAAGTTGTCGAAACATACATGGATGACG
CCATCGAAGCGCGCAAAGAAAACCCATCTGATGATTTATTATCGCGATTCATGAAGAAGAAAGACGTCGA
CGGTAACCACTTTCAGATCTCTGTTCTTCAACGAATTGCTCTCAACTTCGTCCTTGCCGGCCGCGACACC
TCATCCGTTGCTCTTAGCTGGTTCTTCTGG
>c10007_g1_i1 len=624 path=[85:0-137 84:138-623]
AAGAATATTATATAATCTAATAGAAAAAACAAAATGTTCCCCCTCGGCCTAGTAAGTATATTCAAGGCCA
TTCCAGCGCTCGGCCAGGCGCTTCTCCTCAACTCGCATGTGATCTCAAGGACGCTCGTTAGCAACAAGCG
GGTTACATTCATGCGCGGCATTGGTCAGCCACACCGATTGTTTAAACCAGGCGAGGAGGACATGGACAAT
ATGCCCGACACGGAGACTCGCGAGTGGAAGGAACAAAGATCCTTGTATAAGATCGATCGCCATGGGCCCT
GGGAGAAGAGCGTCAAGAGGAGTCCACTCGGCCAGAATCCACAGTTGCGCGGAATTGTTCTCAAAACACT
CATCAAGAAACCCAAGAAGCCCAATAGTGCAAACAGAAAGTGTGTTCTAGTCAGACTTACCAATGGCAAG
GAGGCCACCGCCTACGTTCCTGGCATAGGTCACAATTTGCAGGAGCACTCGAACGTTCTGGTCAGATGGC
ATCGAGTTACCGATGTGCCTGGACTCAAGTTGCGCGTCATACGCGGCGTCTACGATTGCTCGCCCATCAT
CAAGAAATCTCAACAATCTTGAGATTTAAATTCCTAGCCGATAATTAACTTAGCAAGTGATATA
>c10013_g1_i1 len=4365 path=[6957:0-890 7848:891-925 7882:926-1164 528:1165-1190 8145:1191-1955 6931:1956-2007 3918:2008-3327 5238:3328-3355 1563:3356-4364]
CAACCACAAAAAGCCTTTTATTCACCAAAAATATCCAAAAATCCAAAAATAACTAAAAACATAACAAGTG
GTATCAGAGCTTTCCTTCCAGCGACCATGGCTGACGGCACCAGAATATCCCAACTTGCTAAAACTGTTAA
GCAATTACAAGGAGCTTCCACAACTCTAACAGAAGAACAAACTCAGCAAAGGGTGCTTATGGAAAAAAAA
ATACTACAACAGCTTAATAATTTGGCATCAAATTATGACCACTTAGCACAAGCTACCAACCGAAGGAATT
CAGGAGAAGGCACGTCTCAAAATACCAGAATTCAGGCTAATCCACTCTTTGAAGGGAATGGGGGAATTCA
AGCTAGAATCTTGCGACTGGATTTCCCTCGTTTTGAGGGTGGTGATCCCAGTGAATGGATCTTGGTATTA
TTGGCTTAAAGAGTCAAGCCCAGTAACAACTTGGGAGGAGTTTAAGGATGCCATCCGCATCAGATTTGGA
CCGTTAACTTATGAAGATCTGGTGGGCGCATTCACCAAATTGCGACAAACAGGGAGCGTAGAGGAATACC
AATCAGCCTTCGAAATCCATGTTCAGGCCAAGCACCCTTTCAGCTGCTTTTGGGTTGGCCAAATTACAGG
AAGAAGAAGTTGGCAGGAGGCACCAACCTGTTCGAAACTTACACAACATCCAACAACTACATACCAGCCT
ATCCTAAACAAACCCCACTTAGATAACCTGCATTTAATCCATTCCCCAAATTTCCAGCCCCACAAAATAC
ATTTCCAAAACTTCCAGCCCCACAGAATACACCCCACTACAACCAAAACTTCCAAAAAAATTACCCCCTA
CCCATAAAAAGACTCACACCCAGCCAAATGCAAGAAAGGAGAGAGAAGGGGTTGTGTTACAATTGTGATG
AAAAGTATCACATAGGGCACAAATGCAATAGACCAAAGTTATACTTGCTTGAAGGAGTGGAGATTGAAGG
TGAGTAGGAGGATGTAGAAGAAGAAATGGAGGCATTAGATCAACAATTATCAACTGCAGAATTATTAGTT
ATATCTCTACATGCCTTAGCTGGAGTATCTACTCCTAAGACCATGAGGTTAGAAGGGACAGTTGGGAAGC
ATTCAGTCATTATTCTTATTGACACAGGCAGCACACACAGTTTTGTGGATGAAAATGTAGCAAGGAAAAT
GCAGCTACCAGTGGAAGAGAGCCACTTGGCAGTACAAGTTGCGGATGGTACCACTTTACCTTGCCAAGGT
TGTTGTAAGGCAGTGGTGCTACACATGTAAGGGTATAATGCAATGGTTAATTTATATCTATTAACCCTAG
GGGGATACAATGTAGTCTTGGGAGTGGATTGGTTGAGGAGTTTAGGCATAATTCAGTGGAATTTTGCCGA
ACTCAGCATGAAATTCACTATAAAAGGGATCCCTATACTTTTGCAAGGCTTACAACCTCCTCTCAATTAC
ATAGAAGAGGAACCAAAGTTGAGTAAGACTATTTTGGTGGAAGGAAGGGGGGTTTGGCTGTAGCTCATGG
AGGCAGAAGAAACAGAAACCCATAAAACTCCTGATGTGGCTATACAACAGGTTTTGAGTGGTTTTCAAAG
TGTATTTGAAGAGCCAAAGGGTCTACCACCCACCAGGGTACATGACCATAAAATCCAGTTACATAAGGCA
GCAGTACCTACTTGTGTCAGGTCCTACCGGTACCCATATTACCAAAAAGAAGAGATTGAAAAATTGGTCA
AAAAAATATTGCAGGCTGGGATCATTCAAACAAGCCAAAACCCTTATTCATCACCAGTATTGCTGGTGCG
AAAGGCAGATGGGAGCTGGCGTATGTGTGTGGATTATAGGGCTCTCAACAAAGACACTATTAAAGATAAG
TTCCCTATTCCTAACATAGATGAATTGCATGGGTCTGAATTATTTTCTAAGCTAGATTTGAGATCCGGCT
ACCACCAAATCAGGATGAATACTGATGATGTGCCAAAAACTGCCTTTAGGACACATGAAGGTCATTATGA
GTTTCTTGTCATGCCATTTGGGCTTACTAATGCACCTTCTACATTCCAAGGGTTAATGAATGAGATTTTT
AGACCCTATCTTCGAAAGTTTGTATTAGTTTTTTTGATGACATACTAGTATATAGTAAGTCATTAGAGGA
CCATGTATTACATTTAGAAACTGTTTTAGACATTCTCCAACAGCATCAATTGTATGCAAAAATGTCTAAG
TGTGTTTTTGGGTGCTCGGAAGTGGAATACTTAGGATATGTGATTGCTAAGGAAGGAGTTAAAGCTGATC
CTAAGAAAATTTCAGCTATGGTTAATTGGCCCATACCTACCACACCTAAGGCCTTGAGGGGTTTTCTCGG
TCTTACAGGTTATTATAGGAAGTTTATAAAGGGGTATGGGGGTATTGCAGCTCCAATGACAGCTTTATTA
AAGAAAAAATCTTTTGTATGGTCAAGAGAAGCTACCCAAGCCTTCAAAGCACTTAAGGCAGCAATGGTAA
CCCTTCCTGTACTAGGGCTGCCAGATTTTAATAAACCTTTTCTAGTTGAGTGTGATGCATCAGGTGAGGG
GATTGATGCTGTTTTAATGCAAGATGGGAAACCTTTGGCTTATTTAAGTCAAGCTTTAAAGGGTAAAAAT
TTGTTGTTATCTACTTATGAAAAGGAGTTTCTAACATTGGTCCTAGCTATTCAGAAGTGGAGACACTATT
TGTTGGGGCATCAGTTTAAGGTGAGGACGGATCAGCAAGCTCTCAAATACCTCCTAGAACAAAGGGTAGA
CACCCCCTTCCAGCAAAAATAGGTGGCTAAGCTATTGGGGTTTGACTTTACTGTGGAGTACAGATGCGGG
AGGGAAAATAGAGCTGCAGATGCTCTATCGCGAAGGTTAACTAATGATTTACATGCAGGTGCTCACAGTT
CGGATCCAGAAAAAAGGGAATTACAAGCAATAAGTGTAGTCCAATCTAACTGGTGGGAAGGACTATTACA
AGCATACATACAAGATTCTCATTTGCAGCAGCTAATCAGGCGTAGACAACAAGGGGATCTTGACCCCTAA
AAATACAAATTCCAAGGGAACTTGCTGTTTTACAAGGGGAGGCTACATTTAGGTTCTCTAAAAACCTACC
AGGAACATGTGTTGCAGCACTACCATGAGAGTCCTATTGGGGGACATGCAGGCTCTCAAAAGACATATGC
TAGAATTAAAAGGGAGTTCTACTGGAATGGCATGCGCAAAGATGTCAAGCAATACGTAAAAGAATTTGAT
GTTTGTCAACGCAACAAAACAGAGAATCTCAAGCCGGCAGGGTTACTACAACCCTTACCAATACCAGAAG
AAGCATGGGTTGATATCAGTATGGACTTTATCGAAGGATTACCAGTGTCAAGGGGGAATAGTGTAATAAT
GGTGGTTATTGACAGATTCAGCAAATATAGTCATTTCATACCTTTAGCACATCCCTATACATCAGTGACT
ATAGCACAACAATTCATGGAAAACATATTCAAATTGCATGGCATACCACAAACAATTGTAAGTGACAGAG
ATGCTGTGTTTACCAGTTTATTTTGGAAGAAAATTTTTCGTTTGAGTGGTACTCGGCTACTGATGAGCTC
GGCATACCACCCACAAACTGACGGACAAACTGAAGTAATGAACAAGTGGTTAGAAGGGTACCTGCGTTGC
TTCACCGGGGACCGACCTAAGGATTGGGTTAGGTGGTTGGCAGTGGCCGAATGGTCCTACAACACCTCAC
TTCACTCCTCCACCGGACTCAGCCCGTTCGAGGTGGTGTACGGGAAGGCTCCTCCACGACTACAGCCGTA
TGAACTCGGGTCCACCACTGTTCAGGCAGTTGAGGACGAGATGAAGAGTCGTGACTTCATCCTCAAACTG
GTCCGAGAGAACCTGAGATTAAGGCCCTATTGTCAGATGTCCGTTGCCGTGCGAAGGAATTTAAAGTTGT
CGGCCCGATATTTTCGTCCTTTTCAGATAATACAGAGGGTGGGAAAAGTGGCTTATAAACTGGATCTACC
CCCAGACTCAAAGATCTTTCCAGTCTTTCACGTATCGTGTCTCAAGAAGAAGGTTGGAGCTTGATTTCAG
CTAAACCCCAGTTTACCCGCTGTGATGGCAGATGGAGCATTAGCTCCCAAGTTACAGAAGATACTAGCCA
GGAAGATGACTAAAAAAGGGAATCGGGCAAGTGTGGAACTCTTAGTTCAGTGGGAAGGATCGAACGAGGA
GGATGCCAGTTGGGTTGATGTGGAGGTGCTCCGCCGACAGTGCCCTGAACTCGTGGGCGAGTTCTTTTGA
AAGAAAGGGGTTGTTTTACGAGCTT
>c10013_g2_i1 len=4212 path=[15411:0-800 7848:801-835 289:836-1074 528:1075-1100 6122:1101-1909 6931:1910-1961 8959:1962-3251 5238:3252-3279 10275:3280-4211]
GAAATAGGTAAACAAGGAGCTCTTATGGAGCAAGTGCTACATCAGTTACATCACTTGGCATCAAACTATG
ACAACTTGGTCCACACAACAACAAGACAGAAGCAAAATGTAGGTGAAGGAACTTCAAATAATACAAGTGG
AAACACTAACTCTCTAGTGGAAGGACCTGCTGGGATTCAAGCAAGGACTTTTCAATTAGATTTCCCTCAC
TTTGATGGAGGTGACCCAAACAATTGGATCCTAAAAGCTCAACAATTCTTCGCATACTATCAAACACCAG
AAAATCAAAAGCTTCAGATTGCCTCTTACCACATGGAGGGAAGGGTGCTATCGTGATATTACTGGTTGAT
GAACTCAAGTCCAACAGCCAATTGGGAGGAGTTCCTGGTGGCCCTACGAACCAGATTTGGTCCTTCAGCA
TATGAAGACTCGGTGGGAGCATTCACCAAATTGAGACAGACGGGGAGTGTAGAGGAGTACCAAATAGCCT
TCGAAGTCCATGTTCAGACCTAGCACCCTCTCGACTGCCTTTGGATTGGCCAGATTGCAGGAAAAAGAAG
TTGGTAGGAGACAACATCCTGTTCGACATTTAAACACAAACCACAACAACAACACAATAGCCAACAACTA
TCTACCAACTTACCCTAAACAAGCCCCACTTAGATTACCTGCACCAATTAACTTCCAAGACTTCCAGCCC
CACAAAATTTATCCCAATACAACCAAAATTTCCCAAAAAAATATCTCTTACCTATTAAAAAACTTACTAC
CAGCTAAATGCAAGAAAGGAGGGACAAGGGATTGTGTTACAATTGTGATGAAAAGTATCACATAGGACAC
AAATGCAATCGACCAAAATTGTACCTACTAGAAGGAGTGGAAATTGGAGGGGGTTAAGAGGAGACAGGGG
AAGAAGTTGAGGAATTCAATCAACCAATACAAACTGCAGAGTTGTTGGTCATATCTTTACATGTACTAGC
AGATGTGCCTTCTCCTAAGACCATGAGGTTAGAGGGGACAGCTGGGAAACATTCAGTTATTATCCTTATT
GACACTGGCAGCACACATAGTTTTTTGGATGAAAATGTAGCAAGGAAAATGAAACCACTAATGGAAGATA
GCCATTTGGCAGTGCATGTTGCTAATGGCAAAACTTTCCCTTGCCAAGGTTGTTGTAAGATAGTGTTGCT
TCAAATGTAGGGGTATGATGTGTCGGTTAATTTATACCTATTGACCTTGGGAGGATGCGATGTGGTATTG
GGGGTTGATTGGTTGAGGAGCCTATGAACAATTCAGTGGAATTTTGAGGAGTTGAGCATGAAATTTACAC
TTAATGAAAAGCAGCTAGCTTTGCAAGGCTTAAGGCCCTCTACTAACTTCCTAGAAGAAGAGCCGAAGTT
AAATAAATCTACATTGGTAGAAAACAGGGGACTATGGTTACAACTTTTTTTTTTTGGAACATATTATGGT
TACAACTTATGGAGGCAGGGGAGACAATTATTCCAAAAGTACCAGATGTGGCCATACAACAGGTTTTGGG
TCAGTTCCAAAATATGTTTGAGGAGCCTAAGGGCCTACCTCCTACAAGAGGACATGATCACCAAATCAGA
TTACACGAAGCAACCACACCCATGTGTGTGAGGCCTTACAAGTATCCCTACTATCAGAAAGAGGAGATTG
AGAAGCTGGTCAACGAGATGTTGCAAGCTGGGATCATTAAAACCAGCCAAAACTCTTATTCTTCACCAAT
TCTGCTAGTGAGAAAAGCAGATGGGAATTGGCGCATGTGTATTGATTATCGGGCTCTTAATAAGGATATT
ATTAAAGATAAGTTTCTTATACCTAACATAGATGAATTGTTAAATGAATTACATGAGGCTGCATTATTTT
CCAAGCTTGATTTGAGGTCAGGCTACCACCAAATCAGGATGAATACTGATGATGTGCCAAAAACTGCCTT
TATAACACATGAAGGGCATTATCAATTTCTTTTCATGCCTTTCAAGGGTTAATGAATGAAATATTCAGGC
ATCATCTTAGGAAGTTTGTGTTAGTTTTTTTTTATGACATATTAATCTATAGTAAGTAATTAAAAGATCA
TGTGTTGCATTTACATACTATACTAGATATTCTAAGACAACACCAGTTGTATGCCAAAATGTCGAAATGT
GTTTTTGGTTGGTTAGGAAGTGGAATATTTAGGGTATGTGATTTCTAAAGATGGTGTCAAGGTTGGCCCC
AAAAAAATATCAGCAATGGTTCAATGGCCTATACCAACTAATCCTAAGGCCTTGACGGGGTTTCTCGGCC
TCATAGGGTACTACATGAAATTTGTAAAGGGGTAAGGGGGCATAGCAGCTCCCTTAACAGCATTACTAAA
GAAGAACTCTTTCTCCTGGACCATCGAAGCTACCCAGGCTTTTGAAGCCCTTAAGGCAGCAATGTTTACG
CCTCCTGTTCTAGGGTTGCCTAATTTTAATAAGTCTTTCTTTGTTGAATGTGATGCTTCGGAAGGGGGAA
TTGGTGTTGTGTTGATGCAGGAAGAGAGACCATTGGCTTATTTAAGCCAGGCTAAAGGGAAGAACTTACT
CTTATCAACTTACGAAAAGGAGTTCTTAACACTAGTCCTAGCTATTCAAAAGTGGAGACACTATTTATTG
GGACATCAATTTAAAGTACAGACAGACCAACAAGCATTGAAATACCTACTGGAATAGAGGGTGGGCACAC
CCTTTCAACAAAAATGAGTTGTTAAACTTCTAGGGTTTGATTTCACAGTGAAATACAAATGTGGGAGGGA
GAATCAAGCTGCAGATGCTCTGTCAAGTCGACCTAATGAGGGGTCCAGTACAGAGGGTCAAGAACCAACA
CCAGCTAAAGGGAATTTACAGGCCCTTAGAGTTGTCTAGTCTAACTGGTGGGAGGGGCTCATACAAGCAT
ACACACAAGATCATCAATTGCTACAACTCATTAGTCGCAGTCAATAGGGGGATCTTGATCCTAACAAATA
CAAATTTCAAGGCAATTTACTATTCTACAAGGGAAGGTTACATTTGGGAACTTTAACATATTATCAGGGT
TTGATATTGCAGCACTACCATGAGAGTCTTGTGGGGGACATGCAGGTACCCAAAAGACTCATGCCAGAAT
TAAAAGAGAGTTTTACTGGAATAGAATGTGTCAAGATGTCAGAACATACATAAGAGAGTGCAATGTATGT
CAACGCAACAAGTCCGAGAACCTTAAACCAATAGGGTTACTACAACCCTTACCAATACCAAAGGAAGCTT
GGGTTGACATTAGGATGGATTTTATAGATGGTTTACCCACCTCAAGAGGATATAATGTGATCATGGTAAT
TATTGACAAGTTCAACAAGTATAGTCATTTCATCCCTCTTTCGCACCCATACACAGCAGTCAACGTGGCA
CAATAATTCAAGGAGTGTGTATTTAAATTACATGGCATTCCATGGAGTATAGTAGGTGATAGGAACGTAG
TGTTCATCAGTTCTCTTGGGAAAGAAATTTTTTGTTTAAATGGCACACAGCTACTAATGAGCACAGCTTA
CCACCAACAGATAGACAGCCAAACTGAAGCTATGAACAAGTGGTTAGAAGGTTACCTGAGGTGTTTCATA
GGTCAGATGGTTACCTGAGGTGACCCAAAGATTGGGTCAGATGGTTGGCTCTAGTCGAGTGGTTGTATAA
CACATTGGTTTATTCTTCCACAAGTCTTAGCCCTTTAAAAGTAGTGTATGGAAAAGTTCCACCACGTCTA
TAGCCTTTTAAGCCAAGTTCAATAGCTATCCAAGCGATGGAAGACAAGATGAAAAGCAAAGATTTCATTC
TCAAACTAACCCGAGAGAACCTCAGACTGAGACCTTATCGTCAGATGTCAGTAGCAATGCGAAGAAATTT
GAAGCTCTTGGCCAAATATTTTGGCCCATTTCAGATCACTCAGAGGGTGGGAAAAGTGGCTTACAAACTC
GCTTTACCTGAGAGCTCAAAGATCTACCTGATCTTCCATATCTCGTGCCTCAAGAAGAAGATCAGGGCAT
GTTTCGTTCCAAACCCGAGCTTACCAACATTAATGGCGATGGCACCTTATCTCACAAACTTCAGAAGGTG
TTAGATAGAAGGATGAAGAAGAAAGCCCACAATGCAGGGATGGAGCTGTTGGTTCAATGGGAAGGGACAA
ATGAACAATATG
>c10018_g1_i1 len=457 path=[435:0-50 977:51-64 500:65-456]
ACCACGCCTTGATTGCACAAACAGCATTTCTAGATACACATTAATACAACAAGATCTATTGAAACAAAAA
CAACGTAAGCAAGATAAATACTAACGCAATCATCCCAAGAGACATGAGCTTAGAAGAGCCTGCTGCTTCC
TCTTTATTTCTCCTACTTTTCTTTGATTTCAGCTTCATATCTTCCAAAAACAAGCTAACTCCAGGATCTC
TCATGCTCACCTCACTCCCAAGCAGAATGGAATTGTTAACCCCTTGAACATTGTTGTTTATGAAAATGTT
GATGCAATAACTATCCTGTGGCTCATCCCTGCCACCGTGACGGACGGTCATCGCAGCCCCGACATTTCTT
CCTTTCAAGTTGACCCGATCAAACGAGCCATGGCTGCTCTCTGCGGCCATGAGATTCTGATAGGCTGCTC
ACAGCGACGGAGCTCTTTTAGAATGAGGAGAGGAGAG
>c10019_g1_i1 len=1549 path=[1527:0-56 1584:57-65 1593:66-1548]
AAAAAAAAAAAAAACACTATCTCAGTTGAGCACACGCCTAGTCAACACCCCAGTTGACGGTACTTGGTGT
GGTCAAGTTCATTCAGACGTATGCAACATAACATATGTTCTGGCAAGTCTTCTGGCTTGTGGCCCTGAAT
TGTCAGGCCAAAATCCAAGACACAGAGCCTCAACCTGTCTTGTAATGTTTCAAGACCTTTTCTAGAGATG
TAGCTAAATCTATGCATATCCAGATCAATCTCAAAGTAGTTTTCTCCCAAATAGAATTCATGTTGCGGGC
GTGAGAGCACAGGTTTCTCATTGTAGGCACTCATAAGCTTCTTTTCAGTAGCGCTTAATTGAAGATCTTC
TAGATTTTGTAGTCGGCCCAATATTTTTAATCTTTCCCTAAATGGTGCGATGGTATCTAGAGGGAACCCT
TTAACCCTCTCCACTTCATCATTAATCAACCTACTGATATTCTCTTGAAAATGAGGGGGAAGCTCTTTTG
AGTAACTTTCAGACCGTTTAAAATACATGACCAAGTTCATTCCATCTCCATCATTTTCACTTTGAAATAT
TGTGGCAGGATACAAAGGTATCTGAACATTTACGACAAGAACACCAGGAACTTCATCGGATGTGTTGATA
TGAGGAATTTCCACAAATCTAGCAACGTGATGAATTTTCCTCGGAGATAGGAAAATGTCCGCACCAAAAG
GATAAAATGCAGCACAGTTTGAAGCACAATCTTTCTTCTTATCCCTAAAATAGTTCCTTCCCCGAACTTT
GAAAGTACTTGGCTCAATGGGTGACCAGCAACCAGTCATCTTCTTATCTGTGGGGCAGCAAGGAATTGAG
GAGCCAGCAATAGGTCTTTGCACAAGCGCCTTGGATGAAACTAAGGTCGGATTAGTAACATTCCCTTCTC
TCCATTTAAAAGAAAATTTACGAGAAGGCTTTCTCTTGGAACTCGGTGTGCCTGGACTCAATGGTCTTTT
CTTGTCAATGGAAGCGGCAGATGAAGCAAGAAAAGGCAAGCAATTATTTGGAAGAATCCCACTGTGATTG
TTCTCCTCTTCACCTCCAACACTCACATTAGAAACCTCTTTCGCATACACGGGAGTCACTTGATCGTCAA
CCCGAGAATCATTGGCTTTAAATTGCACATTATTTGAATCTCTCGGCGATGAAACAGACGCATTCTCGGG
TTCGGTAACAGATACAACATCATCATATACACTATAAAATTCATCATCAAATTCAGATTCAAGCACTGAA
ATAGCATCAGACCAGGCACCATCCATGGTTCCTTGAAAAGCAGGATTCGAGTAAGAGCGATCTGGTTGAC
CAGAAACATTGAGTTTGTCAGTCTTAAGTGAAGAAACACGCCTTGAGATTGTTCTTCTTCTTGTTATTCT
TCTTCTTCTTCTTTGCTTCCCATTTTTCTTCTTATTTGATGATGAGAATAAACAAGCACAGCTCCCTGGC
CTCGATGCAAACCCTCCCATTCCCTTTCCTCTATGAATCACTCTTCCCTTTCCTGTTAATCACCGATCTG
ATTTTTCAG
>c1001_g1_i1 len=1155 path=[1:0-1045 1047:1046-1154]
GTTTGGCCGCATCCAAAATCATCATCATCAACATCATCATTGCTTCTCTCCATGTCCACAACTATTGTTC
CATTTTTATGTGTTAACGCGCCTGTGATTGACACCACCACCACCTGATTAGTATTATCACCAAATCAATA
TTCTATTATTCCAGCTACACTTCACTTCACTTCCATTTATAAATGTATCCATACACTCCAAGTGTTATCA
TCACTACTTTAGCAATAAACATACTTAAACACACATTTTAATAGGCAATCATGGGCAAGCACGATGACAA
CCCCTACCGTGCCGCAATCCCTGGCCACTCGCAACAGGTTTCAAGTAATCCGAATCATCAACAACGACAA
AAACAACAACTATACAGCGACCAAAGGCCAACTCGACCAGGAGGCGGTCTAATGCCAACAGATGGACAAG
ATGCATATAAGCGATCGCAAAATCGTGCCTCACGTAGATCTCGAGCCGAAAGGACCAGCTATCTTGTGGC
AACCGGCCACTTGGATCCCGAAGAAACCCAACGACTCAACTCACAATCAAGTGATTCTGTGGAAATGACA
GCACAACAATACTTAGCACCTTCAACGTCGCCATTGAGAGTTTCTAACAATATACCAATCAAGCACAATA
CAATCAGTGATCAGACAAATCCAACAAGATCGCCTGTTCTCATCGCAGCAACAGGAGGCAAGCGATCTAA
TTTTGAACAATCCTTTCTGGACGATTTAAATCGAACACTAGCTAACTCGCCGCCTATTGCAACAAATTCG
CCCATGCAACAGGCGCACGAGTTCAAGGGGAAGAACAAGCCAAAAAGGAAAGATTCCAGGAAGAAGTACA
AGAAACAAAAGTCCATCTACAACTCCGCTCGTCGGGCTAGCACACATACAGATGACAACGGCGATGACAG
TGATCGAAGAACATTTAGGCAAACCTATACAGAAGTTTCTCTGCCAATGAAGACATCTCCTGCATTTGAG
TACATATTGAAAGATAATGAAAGAAGAAATAAGCGCTGTTGCCTATGGTGTCTCTATTCCACACTTATGT
TAATATGCCTTGCCATAATTGTATTTTGCTGTGTGCAGCTGATATTACGCAATCGATAAACAATCGCCCA
ACTCACTCAAGCGGCCTTAAGTAGAGAAATAAAAT
>c10022_g1_i1 len=780 path=[824:0-450 1275:451-468 1293:469-524 1348:525-533 34:534-779]
AGAGGACCGACCCACTCGGCTGGTGCAGAGGTTTATCCAGAGAAGCAAATCTAAAGTTTGAACAAAGATA
AGGAAGGGTCTCTCACACCGTTGTTCTGTTTCTCAAGCTCCACCAGTAACATGATGATGTGGGACGAGTG
GGACGATTCTCAAACCCAACCACAAAAACAACAACCAGATCAGGATTCTTTCTTTAATTTCGATCTCCTT
TCCCTTCTCTCTAAACCCAAGGATTATTATAAAATACTTGAAGTTGATTATGATGCTACGGAGGATGCTA
TTCGGTCGAACTATATACGCCTTGCACTGAAATGGCATCCTGACAAGCAAAAAGACGAGGACAGTGCCAC
TTTGAGATTTCAAGAGATAAACGAGGCTTACCAAGTTTTAAGTGATCCTGTCAGAAGGAGAGAATATGAC
AAGAAGGGGATGATGCACATCTATGATTACAGCATAAGCGAGTACCTCGACCGGTATAAGGGCCTTATAT
TAACATGTAATGGTCTTGGGATCAGGCATTCAATCATATAAGCTGAAATAGGGTGCATGTACATTTGCCA
CTAATCTTCTTACCTGGTGATTCAAACGAGTAGAACAGCTAGGAATTGGGAGCAGCACAGTGTTAGTGTA
TATATGGGTAGCAGTATCCTTGCTTAAGTATTTTGCTATGTGACAATTTTTTCTCTCTCTTGAGAGGGCT
GCGTTCTTACCATCTTGTGGCTGTGTATTTTCCTGATATTGTTGCTTAATTGATGGAATGTTTTAATCTG
CCATGACCAA
>c10029_g1_i1 len=703 path=[105:0-702]
GACTCATGTCCAAGAAACCATCATTCACCATAGGTTTATTATATAAACACAAGATCTAACGGCACACTTT
ATACTAATTTCTGTAACTTGAACTACAAAAGAAGGCGAAGAAAACAAAGCACACGCATAAAGAGAGGAAA
CAGAAAAGAAAATACATGGTCAGTGAAATGAATCCTGAATCACCATCAAACTTTAGAAGCGGTCTGATTT
TGATTAGCAGGAGCACGAACCTTCACCAGGAAGAACCCAGTGGCGTGACCACCCAAGGCTGCGAAAAATA
TTCCCAGATTGAAAGACATGACAGCAAGCATGACCATGTAAGCAAGACCCGCACGAACAGCATAAACACA
GGTTTGAATAAGCGCACCCACTCTGGGATTTCCGGTGCCTATTTTTGCCGGGGAGACCGACAAGATCTCG
ATAGCGGCAGCCACCAAGAACACACAGAAGAGAGCCAATATGTACATACCAAGGCTGCCGTTTGGCCATC
CAGAGAATAGGATTATAGCGTCTTTTCCCCAGTAGAAACTCGTATGCATCATCATGTCTGATGGGCTCAT
ATTCATGGATCCAGGATTCATGCTATCGTGATCATGGCCCTGAGACATTTTGTTTGAGAGAGATCAAGTA
TCGAGAATAGCAAGGGTTGATTTTGCGATGACCATGTTTTATCGGGTGCATCGAATTTAATTTAGTTTAA
ACA
>c10030_g1_i1 len=1159 path=[1221:0-406 @86@!:407-1096 2316:1097-1158]
CAAGGGATATGGTTTATCATAAGAAAACTTGATCAGATAATTCACACTTCATTCACCCGAAGAGGTACAA
ATTCAGACAGAAAACAATAAATCGAGGAAAAGCAAAAGAAAACGAGATATGCATCTCGAAATCCAGCACA
TCATCAAATGTAAAGGATCAATCACATCACAATTTAGAGGCAAAGAGTGGGGCAACATATTCATTAAACA
CCACAATAGGTTTTCATAATATTGCAGTCCCGTTTATTTGGATCATCGTATGATTGATAGAAATCAAGAA
GCTTCTGATGTTCAAAGGGCTTGTACTGTAATGGGTGCTCATCATCCACTAGCTCCTCCGGTACTTGTAC
CACCCCATCCAGGAATGTAAATAACCCCAGTGCATACCTGTCTTTTTCGCTATTTAGAACCACGCGATGG
TAAGAAGATTTTATCCTGTCGTTGCTCCATGCCATGCACACATCACCAGCTATGACAGCAAATGAAGTAG
GTGAGGAAGGCTCGTATGTAATCCACTCTCCTTCCTTGGTTCTTATCTCTAAACCTTTGACAGGATTTTG
ATAAAGTAGGGTCAAGAAAGTCTTGTCCATGTGAGCTTTAAAACCAACATTCGTCTCCCCCAGTGATCTT
CCATATTTCAACAGACGTAGGAGGTAATTCGTTGAGCTTATGAGAGGTTCGTAGTCTTTCTTTATACCAT
AGCTTTCAAACAACATCCTTACCACCATCTGATGTAGTTCAGATATTATCTTCGTGAAAGAGTGGATGAC
CTCACAGAATTTTTCATTTCCATCGGGCCACATAAGGCTTGCAAATTTTTGACATTCTTCTTTCTTAGTT
GCATACTCGATCCCCAGGCCTTCAGGGAAGCCAGGGATTTTCCCCATGTAACCATGGCCGAGCTTAGGGT
GTGTGTTTCTCTTTTTTGTTTCATGAGGGAGATTGAACAATTCCTCTAGCGCCGACATAGTTTCCCTGTA
AAACTCCATTGAAGGCTCGCTGTATACTATTTCAAAGAAGCTGTATTCCTCAAGTGCTCGCCGGATATCA
GCGCAAGCCGCCAGCCAGGAACTAGAGCCAGGCTCAAAGTTTTCCTTGGACAAATGAACAACAGGAATTT
TAGGTGCTCTTTCAGAACCCATGATTGTTTTACTCGCTT
>c10031_g2_i1 len=2976 path=[3407:0-33 1445:34-1504 1445:1505-2975]
TGGGAGAAAGGGAAACCTTAATGTCGCTACCGAGATTGTTAAGAGACCACGATCAACAAGGATCATAAAG
CCAAATCCCAAGTATCTGGTATAGTGGACATCACAATAATGAGCAGAGAAGGAGTAATGGAGATCGTGCG
AAGTGGAAGTCTTTATTGTCATTCGTTACTGCATGTTAATTTCTTTATTATGCATTTCAGTTACAGTCCT
TTACTGCAAGTTATTTCTTTCATTAAGTATTTCAGTTACGTGTATTGAATTCCCTAAAACTGCTGCATAA
GTGTACGTGAGTGTTGCTTATTTAAAGCAAACAAGAATGAAGAATGAAGGAGAGAATTATTCAGTAAATT
GTGGTTTGTTTCTCACCCTAAGAGAAATACTTGTGTTACAAATTATCCGGGAAATTTCTGGGACCTATCA
GTGGTATCAGAGCCAGGTTAAATGGGAACTAACAAAGAGAGAATTGAGCACTTGGAGTCAGAATTGAATT
CGGTTCAAGAAGGGCTACATCGAATGGAGATGGGGATGAATGACAAACTTCACCATCTGGAGGAAGCTCT
CACTCGACTCACAAATACACTGCTGACAGATCAGGTGAATGCCAATCACGGCAACCATCAACATGAAGGC
AACCACGGTGGTCGACAAATCGTCTCATCCAAGACAGCCAAACTAGATTTTCCACGATTTTCAGGGGATG
ATCCCACTGAATGGTTCAATCGTGTGGAACAATATTTTGAATATCAATCAACTGCAGAAAACCAGAAGGT
GACCATGGCTGCGTATCACTTGGAGGGTGAGGCCAACCAGTGGTGGCAATGGTTACGCAAAATACTACAA
GTAGAAGGACAGGTGGCTTCGTGGGAAAGATTTCAAGAAGAGTTGTGGGCACGTTTCGGCCCCTCAACAT
GTGAAGATTTTGATGAGGCATTGTCCCGAATCAAGCAACTAGGAACATTAAGGGACTACCAGCGTGAATT
CGAGAGGCTTGGCAACAAGGTGAATGGATGGACACAAAAGGCGTTGGTGGGAACATTCATGGGTGGCCTA
AATACTGAAATTGCAGATGGGATTCGCATGTTTAAGCCACAAGCCCTTAAAGATGTCATCAATTTGGCAA
AGATGAGAGATGACCAGCTCACACGACAGAAACGGTTCTTGAGGCTTCCACCTGCAAGTGCTCCATTAAA
TTTTCCACCAGCTAACCGTGTAGCCCCGGCTACTCCGGGATCAATCAAACGTCTGCCTTGGGATGAAATG
CAAAAGAGGAGGGCACAAGGTCTCTGTTTCAACTGCAATGAAAGGTTCACAGTGGGACATAAATGTCAGG
GTCCCCAATTACTACTGCTTGAGGGGCATATGGGGGATGTGCGAGGTGCAGATAACAGTGACCTGCAGTT
ACTGGAAATGGATCACAAAGACTACACTTGAGAGACTACCAAGACTCTGCTTGCCCAGTTCCTGGTGTGG
ACCTTGGGGACAAGTGTCCACTGGGGGAGGGGAGTATTGTTAAGAGACCACGATCAACAAGGATCATAAA
GCCAAATCCCAAGTATCTGGTATAGTGGACATCACAATAATGAGCAGAGAAGGAGTAATGGAGATCGTGC
GAAGTGGAAGTCTTTATTGTCATTCGTTACTGCATGTTAATTTCTTTATTATGCATTTCAGTTACAGTCC
TTTACTGCAAGTTATTTCTTTCATTAAGTATTTCAGTTACGTGTATTGAATTCCCTAAAACTGCTGCATA
AGTGTACGTGAGTGTTGCTTATTTAAAGCAAACAAGAATGAAGAATGAAGGAGAGAATTATTCAGTAAAT
TGTGGTTTGTTTCTCACCCTAAGAGAAATACTTGTGTTACAAATTATCCGGGAAATTTCTGGGACCTATC
AGTGGTATCAGAGCCAGGTTAAATGGGAACTAACAAAGAGAGAATTGAGCACTTGGAGTCAGAATTGAAT
TCGGTTCAAGAAGGGCTACATCGAATGGAGATGGGGATGAATGACAAACTTCACCATCTGGAGGAAGCTC
TCACTCGACTCACAAATACACTGCTGACAGATCAGGTGAATGCCAATCACGGCAACCATCAACATGAAGG
CAACCACGGTGGTCGACAAATCGTCTCATCCAAGACAGCCAAACTAGATTTTCCACGATTTTCAGGGGAT
GATCCCACTGAATGGTTCAATCGTGTGGAACAATATTTTGAATATCAATCAACTGCAGAAAACCAGAAGG
TGACCATGGCTGCGTATCACTTGGAGGGTGAGGCCAACCAGTGGTGGCAATGGTTACGCAAAATACTACA
AGTAGAAGGACAGGTGGCTTCGTGGGAAAGATTTCAAGAAGAGTTGTGGGCACGTTTCGGCCCCTCAACA
TGTGAAGATTTTGATGAGGCATTGTCCCGAATCAAGCAACTAGGAACATTAAGGGACTACCAGCGTGAAT
TCGAGAGGCTTGGCAACAAGGTGAATGGATGGACACAAAAGGCGTTGGTGGGAACATTCATGGGTGGCCT
AAATACTGAAATTGCAGATGGGATTCGCATGTTTAAGCCACAAGCCCTTAAAGATGTCATCAATTTGGCA
AAGATGAGAGATGACCAGCTCACACGACAGAAACGGTTCTTGAGGCTTCCACCTGCAAGTGCTCCATTAA
ATTTTCCACCAGCTAACCGTGTAGCCCCGGCTACTCCGGGATCAATCAAACGTCTGCCTTGGGATGAAAT
GCAAAAGAGGAGGGCACAAGGTCTCTGTTTCAACTGCAATGAAAGGTTCACAGTGGGACATAAATGTCAG
GGTCCCCAATTACTACTGCTTGAGGGGCATATGGGGGATGTGCGAGGTGCAGATAACAGTGACCTGCAGT
TACTGGAAATGGATCACAAAGACTACACTTGAGAGACTACCAAGACTCTGCTTGCCCAGTTCCTGGTGTG
GACCTTGGGGACAAGTGTCCACTGGGGGAGGGGAGT
>c1003_g1_i1 len=2192 path=[2203:0-1757 34:1758-2191]
TTTTGAATATTTTTTCTTTTGAGCTCACATTTTCAGGGCGCAATGGCTCGGCCAGAAACTCCGAGGAGTA
TTGCAGCAAAAAGAGGGGTTTTAGCCCACCTTTTCTCATCCCCTAAAACACTCTCCCTCTCCTCTTCATT
TTCAACCCCTTCTACTCCTTCCTCCTCTACCCACAGCATGTTCTCCGAATCCGAGATGGAGGAAACTATA
AAAAATGTTGAATCAATCATCACCAAATGGGATCCAAACTCTTCATCGATCACCAGAATCGCCTCTCTCT
TCCATGGTAACAGAGAAGAAGCGGAGGATTTTCTCAAAAGTGTCAAAGACTTGCGTCGAGCAATGCATGC
ATTAGTCTCTGAAAATTCGACCTCTGATAAGCTTTCGCTTGCCCATAACCTCATGCAGATCTCCATGGAA
AGACTTGAAAAGGAATTCCATCGGATATTATCTGCGACACGTGATCAAATAGACCCGGAGTCTGTTTCAG
CTCGATCCTCGGATGGGTCGAGCAATCTCGAAGACGAGAAAGAGCTTGGATCTGAGGAAGAGTTCAAAAC
AGCAGGGGAGTCAAGAAATGACGTGGAGAGAATCACAGCACTAGCCATGTCATCAGACCTCAAATCTATA
GCTGATTGCATGATACGTTCTGGCTACAGCAGTGAGTGTATCAAAATATACAAAAATATCAGAAAATCAA
TCGTGGATGAAGGATTGTATCTGCTCGGAATTGAAGAATTGAGGCCTTCTCAAATTCTCAAAATGAATCG
GGAAGCTCTCGAGCATCTGATCAAGAACTGGCTGAGTGCAGTAAAGATTGCCGCGAAAACACTCTTTAGT
GGAGAAAAAGCTCTCTGTGATCATGTGTTTTCAGCTTCTCGGACAATCAGGGAATCTTGCTTCTCTGAGA
TAACAAAAGGAGGACTCTATCTTTTCAGATTTCCTGAGCTTGTGGCTAAGTGCAAGAAATTGCCAGAGAG
GATTTTCCCACTAATGGAGCTCTACGAAGCTCTCTCTGATATCCAGCCAGATGTAGAATTGATATTTGAC
TCCGAATCAACCTCCGAGATTAAACTGCAGGTTGTTTCATCACTAAATGGACTCAGCGAGTCAATCCGTG
CCATTCTTTCCGACTTTGAATCAACAATTCAAAAGGACTCATCAAAAACTTTAATCGTCGGTGGTGGGAT
TCACCCACTGACCCGAAAGGTTACGAGTTACATATCTTCACTAGCAGATTACAGCAGGATTCTCTCAGAC
ATTGTTGCTGATTCTTCCCCAACAAGGAACACAGCTTTCCCTGGAGCTTACTTGGAGAGTCCAACCTCTG
TTGCCGGTTCAGCACAAGCAGTCTCGGCCCACCTGGATTGGCTCATTTTGGTCCTTTTATGCAAGCTTGA
TAGGAAGGCAGAAGGGTACAAAGATATGTCTTTGTCATACCTATTCCTAGCAAACAATCTTCAGTTTATC
CTTGAAAAAGTTTGTACAACTCGCCTTTATGTGCTTCTCGGTGAGGATTGGGTGTTCAACCATGCCAAAA
AGGTTATACAATATGCTTCCACCTATGAAACGATGGCATGGGGAAACGTCTTCTCATCTTTACCAGAGAG
AAACTCTCCACAACTATCTCCCGAAGCAGCAAAGGAATGTTTTCAGAGGTTCGACGCGGCTTTTGAAGAA
GCATGCAAGAAACAAGCATCATGGGTTGTGCCGGACAGGAAGTTGAGGGATGAATTGAAGGTGTCCATTG
CAAAAGAGCTTATTCCAGCGTACAGAGAATTTTGTGACACGCATAAGGTGATGCTGAAGGATTATGAGGT
GTTTGTAAGGTTCGGCCCTGACGATCTTCGGAATTACCTCTCAGATTTGTTTCATGGAACTGCCATTTCA
GGCAGTGCCTCACCTCCTACACCGCGATAAAGTATTATCTCCGTGAAATGATAGAACAGTAACGTGTCAT
CACACACACTGTTATAGGCTTACAGCACCTGCTTCTTCCTTTCTAGATTTGTTTCTTTTGTGTGAGTTCG
CGCAGTAAAATAGGCAGTCGGCCAGTGCCACAGAAAATTAACCATGATTAATCGCTTCACATCTCTACTC
ATATTCTCCACAGATGGTGATTTTTCATTTGCAGTTTCAAACAATTATACCACAACAAGATCTTTAGCCG
AGAATATTATTGAACTCTCAAG
>c10040_g1_i1 len=2239 path=[2217:0-2238]
GGGGAATGTATTAGCGTATGGTTTCCACTTCACAATAGGACCTGATTATTGGGTCAGCTTGATCCGATAA
CTGGTTGATCGAGCGGGTGCGCTTGGGCAACTCCACCAGCCTCGCACACTTGAGCTGATATGGACTTCAT
CAAGTCATAGTTCTTCAACTTATCTTGTGCTCGGATTGAGGACAGAGCTGAGCTGATTCTATCCGATGCA
TCATTGCAGATAACTTTCACCATGTTGATCTCATGCTCGGCTGTTGCCAGCTTCAACTTTTCGCTTCTGG
TTGCCCTCGACAGGACACACATGCAAGCGTAGATATCAATTGCTGAATTTGCTACCCTGCCGAGTAGAAA
CTGTTCGTGAATAATGTTCTTTCCATATTTGATTAAAAGATACTCAATGCTGGCATCAAACTGTTCCATG
GATCTTGAAAGTAGCGCGGCCGAATCCTTTAAGCTTGGCGCAACGTAGTGAGCCAAAGAGGGCCCAGATG
ACAGACCAACTGCACGTCTCATCTTCTTGGTTCCAAACTCCATGATCATGCCCAAGTTGCCCACTGGATT
TGTCATGGCCTTTTGTAGTTCCTTAAGATGACCACCGGCATACTGAGAGCCAGTGAGAGCAATAAAGAGC
CTCAGGATATCGTTGGTTCCCTCGAAAATTCTAAATATCCTCAAATCACGCATCACCTTCTCGACGCCCG
ATGAACGCATGAAACCCATACCACCGAGAATTTGAATGGCCTCGTCTGTGACATACCAGGCATTCTCCGA
CGAGAATACCTTGCTTATTGCAGCCTCACACTGAAAGTCCTTGTAGCCTCGGTCCATCGTTGACGACACG
ATGTAAGCCATAGACTCGGTTGCATAGTGCGCCATTGACATACGGGCCAGCTTCTCCTGGATGGCACCAA
ATGTGTGGATCTTGCTACCAAACTGTTCACGTTGAGTCGCATGCTCCACTGCCTTTCTGATTTGAGTTCG
CATACTACCCGACAAGGCGGCACCCATACCAAATCTACCACTGTTCAGGATGTTCATGGCCACCTTGAAA
CCGCCACCAACTGGTCCGAGCACGTTCTCGTGTGGTATCGGTGTGTTATCAAAGTTCACTGTGGCCGTAT
TCGAAGCCTTGATACCCATTTTCTTCTCCCCGCTTGAAGACGTAAGGCCGCCAAATTTGCGTTCCACAAC
AAATGCCGTAATCTTATCCTTTGTTTCGCCCGTCTTGGGATCTGTCACGGGTGTCTTGGCAAACACAGTG
AACACGTCGGCAATGTCACCGTTTGAGATCCAAATCTTGGATCCATTGAGTAACCAATGTTTGCCATCAG
GCGACAGCTCAGCTCGTGTTCGAATGGAGCCAGCGTCCGAGCCTGAGCCTGGCTCGGTGAGACAAAAACA
GGCGATCTTTTTGCCTGTCGCCAGGTCTGGTAAGTAGCGTTGCTTCTGCTCATCATTGCCGTACAACAGA
ATACCCTTGTAACCAATAGATTGATGTGAACCCAAAGCGATCCCCACAGCCAGATCATGGGCACCCATAA
TCTCGCCCATTCGGGCGTACTGAGTGTTGTTGAAGCCCACGCCGCCAAATTCCGTTGGCACCTGTAGACC
AAAAGCTCCCATCGGCTTTAGGTTTTCCCACAATTTGTCATCAATCTTTTCGTTGGCATCGCAAGCAAGA
GCATCGTGATTCTCCTCCCAAAATCGCTCGGTCGGTTTCTGGACCATATTGAGAGTTTCACGTTGGTCTT
CCGTTAGTACATCGGGATACGGGAATATCTGTTCGAAGTTTGCATTGCCAGCGAACATGTTCATAACAAA
CGAGGATGTCTCATCGCGTTTTCTTGGCTGCAAGTCTGGCTCGACAGGTTTCTCCTTGATGGCCGCCTGA
GCACTGGCCGCCTGGCGAAGTTGGCTGTAGGCAATCTGCGAGAATCGCCTGTAAGAGTGCCCTATTTTGC
TCATATACATGATTGCTTTTATTTGTGTCACTTCTCTGATAATATATATATATATAAATTTGTCAATCAA
TATGTATTTGTTATGATAAGAAAGGTTATTGAATTAGAATGCCTTCTTGATGAGAGAGTATAGCAGACTA
TAATCTATTATTTTATATTCTCATAATATCTGATCCATTGGATAACGTGTGTTCTCGAGGAGTGTAACAA
TAACTCCCAATGAGAGTGGATGGTTACTTTCGCCAATAAGGATTGCGAGTATTAATACGACTTTTGTTT
>c10042_g1_i1 len=763 path=[1:0-762]
TTCAGGGCTGACTATTGAAAGATGAGAACCCGGGGCCCTATACGGAAACGATATACCCGGTTCTTCATCC
TCACCACAGCTCAGCTGCTTGTTGCTTATATTGAATGTCTGAGCAAAGGGCATGAACTGCTCTGAAGCAT
TTAAATTCAAATATGCACTATCCAAGGGAAACCTACCAACAACTCCCTCAACTTGAGCTCTTGAAGATCC
AATGGTCACACCCCCTTGGTCATCCTTAGTGTAAATAACATGATTCTGGCTTTGCACAGATGATAAAAAA
CCTGATGATGACTGTTTCTTGTCTTCATCAACAAAAGTACCATTTCCATCACTCCAGGAACACTTTCTGT
CGACAGCTTCAGTAACTCCACCAGACTGCCATGTCATGTCCCTACACACAACAGATCCATCAGTTTTTTC
ATCCCCTACACGGACTGTTTGGTCCCCACTGATGCCTAACTGAATATAACTGGATTGCATGACTGATGCC
TTGTCATTAAAAAGTTCATCTTCAGCAGGTGATGAAAAGCTTCCACTGATTGGTGACATATAGTCAATAC
CTTCATATTTAACGTTCATCCTGTTTATATCAGAGTAAGTCGTCATCGAAATCTCTGATCCAGAGCATGC
ACTCTCAGGTTGAAAATCAATAATTTCTTGATTGTTGTGCAATGATCCAAAATTAAAAGGACTTGAAAAA
TTGCATTGAGGAGAATCAGTATAATGTGCATCATATTCGTTCATGCCAAATTGCATAGCTGAA
>c10047_g1_i1 len=772 path=[807:0-572 1380:573-576 1384:577-689 1496:690-771]
TAATTATACTTTGAGAGTTGACTCTAGTTCGCCTGTCTCCTCCATCTGTTTCAAAATATCTAAGCCGCCA
ACAAATTCGCCCTTGACATAGATCTGTGGATATGTTGGCCAATCTGAATACTCTTTGAGACCTTGGCGGA
CTTCGTCATCTTGTAGTATGTCGAATGATTCAAATACAATGTTGTGCTTTGCCAAGAGCTCCACAAGCTG
CCGGCTGAAACCACAACGCGGGGCTGTTGGGTCACCTTTCATGAAGATCATAACTGGGGCTCGATTTGTC
AACTTCTTCAGGTATGTTTTGAATGTTGTCTTTGGATCGATCTCTCCTTGATCATCAATAGTCTGTAATT
CAATTAAACCGAGATGTTCTCTAATAATTTTGACCACCTTTGAGGGCTCCAGGGTGTCAATCTTCTTCAC
AGCTTTGCCTTTCCTCACGCAAACAACCATGGGTACTGTGATCACCGAAAATTGCTCGGCCAAATCGTTG
TTAGTCTCCACATCCACATAACCCATTTTTATCTTGAGTTTGAGATCATCGGCCGAGGACAGCGACTTGA
CAGCTTCATCGATGATGTCTTTCTGTCCAGTAAACTCTGCGTCGAACACCAGCACAACCAGGACATCATT
GTTGGACTCGAGGAATTCCTTACTCGTTGCTGGGGTCAATGTAGTTAGCGACATACCTGTTAGTTGTCTT
GAGGTTCTTATCTAATAATTATTTTGACAAACTTTCGTTAAATTTGTATAAAAGGTTTATAATAAACTCA
GA
>c10048_g1_i1 len=390 path=[1733:0-389]
ATACATATAAAATATTCCATCACAAGGACCACAAAGAAATGGACTGTGAAACGGCATCATATGAAGCGAG
TCATATGATAAAACTCTAGGTGTCTCATCTAGCAACAGCTCAAGCGATTCGAGTTCACCCGCTTGGGATA
CGCAATTCTGAACAAGGAGGCAATCACTGTCACTTTTATCATAGTAATTTCTCAGATGCTTGGATATGAA
ATGGGGACTTGTGATAATAGCATGCCATGATTTGCAAACACACTTGCACCGCAGTAGATTTTTCACGGGC
AGTCGTGATAAAATCTCAATCACCACATCTTCAGTACTCGAGAGATTACCAGGCATGGTTGTCATTTCTA
TTGACATCTCCCGTTCCTTCTGGCTTCTCTCTTTTAAAAG
>c10049_g1_i1 len=5591 path=[329:0-3039 5916:3040-3041 3369:3042-5590]
CATCACTCAATTCTTCAAACTACTTGGATTGAATCTTTGACTATTTGCATCATGGCCAAATGAAAATATC
ATGCCGCTAAACTAAGCCTCGCCTCCAAGATGAGGTTTTTCATGAAGACCTCTTCCTTGTAATGTATTTC
AACAGCAAAACAATTCAAAATGAAAACAAAAGGATTCTCACGCTCGCACCAACCCTAACTCCACCTCTCT
CATCTTTGCTCATAAGAGTTATACCTCTCGTGTAGTGTTCTCTAACAGATCAAATCTTCAACTGTACCCT
GATTGCAACAACGCTCATTTCGGTTGTTTTCAGAATATCTTTAAAGCAAGATCAGAACCTGGACCGTGGA
TTTCTTAGATAAATAGGATCCAGCATCAATGGCCGTATTTGGATCAGAGTCAGTCATCTGCTGTTACCGG
GCAGAGCATCACACCGTTTTACTGTGCTCTGGAGGAACTCCTTCCTCTGGTCAAAAATCTTCTCATGGCA
CTGATAATAGGAAGAGGGTTTTCCAGATGAACAGCATGACCACAGTTGGGAACCTCAAGTACCTCGCAAA
TATTGTTCCCCTTGCCGTCTTCACCCTTCCTATCCTGGACAACTTCATTGAACATTTTTTGAGCAATTGA
CTTGAACTTCACATCTTTCTCTCCAACAATGAGTAAAAGGGGCAAATCACATCGCTTCAAGTCTTCCCAC
AATGACATCTGGCTCCCAGTGCTGAGGCCCGACAGGGCTTTTGCAAGGCTTTGGACATCCTCGTGCACAA
TGCGGCTGGCAACTATTTCCTTAAAATGGGGATGACTTCTCAGGCTCTTCCAGAGCTCTCCAGCATACCA
AGAATCAAGAAAGAGTTCTAAACCATAGGCAACAAGGGAGTCTGCTCTAGAATCATCTTTAGCCTGACGG
ATTTTTCTTGCAGTTGTATCCTTCAGGCCAGGGCTACCAGATATTATAACAGCCCCATCAATCTTATGAC
TAAGCCGCAGTGCCATGTGCAACGCAATCCTAGCTCCCATAGAATATCCAACCAGGGTAACCTTAAAAGG
AGTTATGCCTTGAATCAGCTCATATAATACATCTGCAACTATTTCAATTGACAGAGTTGCTTCCTCTTGG
GCTCCCTTACACCCAGGATTTTGTATTTTTGATCCCCCATGTCCAGGAAGATCAATTGAAATGCATTTTG
CTGATCTTGAGATGGCCTTCATGATGGGGATCCAATCTTCACCAGTTCCAAGAAACCCATGAAGAAATAT
AACAACATTATCATTGCTTTCTTGTCCAACTTCATGAACTTTGATGGAGTAGGAGAAATTCTTTGAATTC
ACTGTCAAATGATATCTATGAACTTGCTCTTCATTAAAAGTCTTATGAATAATATTATTATTGACTTTAA
AGTTCTTTAGGAGTTGAATGGCACCAGCAACAGATGCTCCCATAAAGCCTTTACATGGATCATAATGAAT
CCCAAGAGGTATAGCTGTGACATCTTGTTTAAGCCATTTATAAGTTCCGAGACCATGGGCTATAGATGGC
CTGATTTCACGGTTCATAACTGTATAAACAACATTTAGCTGCTCCAGGTAATAGGAGAATAGAATATAAG
TTGACAAGCCTAAGCCACTTTCAAATGCAGCACTAACAACAGCCATTTTTCCATGCTTCTGTGCCCATCG
TGCAATCAATGCTGCTTTTTCAAACCCACCAATGACACTTGGTTTGATTACCACAGCAACTATTCCAGGG
TGAGTATACTTTGCAAGCATATTAAGATGACTTTCTTGAAAATTGTCAATAGTTTCATCAAGGGCTGCAG
GTAAGCCAGTTTCTTCACAGAACTTCACAATATCATCAACATTCTCAACAGGTTCCTCAATATATTGTAG
GTCACAATCTTTTACATGAAAACCAAACTGGATAGCTTCTTCATAGGTCCATTTTCTGTTGGCATCCACA
CGGAGTTCAACACATGGACCGACCTCATTTCGTACTTTGCATATAACTGCAGCATCTTGAATGGGATCTG
CCCGACGTGCAACCTTGAGTTTTATTGCAGTGAATCCTTCTTCAACAAGTGAGGAAGCAATATACGCAAC
CTCATTGGGAGTCCCGTTAGAATCAACAAGGGCACATATCTTAACACTTGACTTTTCATAAATTTCTTCA
TTTATCATTTGAGGTTGAAGCATACTTATAAAACTGGAACCTTGACTTACTGCTATGGCGTTCAAGATAG
CCATTTCAAGACCACATCTAACACTTGGAAAAATTGAACATTCCATAATTCCTAAGTTGCTCCATATCCA
AGAAGTGAAAGAGCCTTTCAGAGTAGGAAGAGAAACATCAATTTTGATTCCTTTAATGATATGAAGAAGA
AATAGAAGCTGCTCTTCTACATCCACCAGATTTTCTTTGTGGATTTCAAGAGGTGCAACCTCACCATACC
CAACACTTCCATCTTCAAGATACACGGATAAAATATAACCTTCCCTGTGGAACTCATTATGATGATGATC
AGCAGAGCTCGAGGTAGGAGGAGCACAGAGTTGAATTCTGTAAAGTGAAAAATTCATTTTATGGATCTTG
TAGAGAAACAACCCATCTGAAATGGAAACTCCAACAGGAAGCCTTGAGAGAATACTTAAAGCATGATCTG
CTGCTTGCTGTGCAGATTTTCTTAAAGTACTGTGGAAGGTTGAATTGGCACCAATGCAGCTCTCCACTTC
AATTACACAATCTGTCTTCTCATGTTCAAATTTAAGTAAGGCCTCTTGAAGTTCCACCTTTGTCTTCACT
GGTAAATGTCTCACACTGTGTGCCTCGCAAAGTTTTTGAATTGAGATTGTATGGGAAGTGTAGAAATATC
GATCCAATATTTGAGGGTCAGTTTTATCTGCAAAAGGAAGGAGGCTGAAAATTGCTCCACCATGATTGTT
TATCACAAGTATCCTCATTGGTTTCCTTGACACCCTTTGGGTCAAAATTGCCAAGCCATTTGTATCATGA
AGCATAGATACATCTCCAACCAAACAAAGCACTTGTTTATTGCATCCAACAGCAAAACCAATTGCTGTGC
TAAGCAAACCATCAATACCACTAGCTCCCCTGTTTCCAGCCACTCTTATACTAAGACATGGAAGTTCTGA
GTCTAACATCATATGTGCAATGCTTTGAGCATGAGTTTTACAACTGCGTCCATACATGTCTGCATCACGT
ATTATCATGCTGTTGCCAACAAAGAGAGCTGACTCAGCTGAAAGAGCTCCTGTAATTACATGTGCAACAT
GAGGCTCAGTTATTGAGTACTCTGCATTAATTTGAAATGATATATCCCAGGCAACCATTGTATTCAAAAC
TCGTAGATAAAAACACCATTTGTTGCTCCTGTGTGAAAATTGAGATTGCATTAAGCTATCAACAAACTGA
CGAATAGAGCACTGCACTCTGTGTGTTACAAAATGTGATGGATCATGACGACATGGGTGATTGTCAACTA
AGATATATGTGCACGGAAAACAATCTTCCACCATTTGACTAACACGCTTGCTTGTTATCCGACTTCCAAT
CTGAACAATCACATCAAAATGAATCCAACCCCTGACCCCTTCCGACAATAAAGCATGGTCTAGATGATCA
ACAAACAAAACATTCTCTTCAATTTCTGGTAGAGAAGGAAGGAGCTTTCTTAATCTTAGCCCTGATAAGA
TGTCAGCTACAACAGGCCAATTAAGGTGTTTAGCCAAGAGAAGAGCTGCCCATATTTCATCTTCTGTGTG
AATCGCACCAAGAAGTAAAAGCCCTGTATCAGTCCCCTTAATTATTTCAAGAACCTCTGCCATTGGGATA
CATGCACCAGCTTTACATGCAAGATAATTTTGCAGTTGAATATATTTAGTGAATGGTTCCGCACCAGACA
TCCAAATATCCAATCCTTTTAAACAACTTAACATCCAATTGTCTGAACTATCATCGAGAGGCTCTCTGAA
AGGACAATTAATATGAACAGGGCCAAATGGCAAAGAGGTTGCCCAATGCACAGCTGAGTCAATTGTCGTA
AGCACCATCCGGGCAGGAATATTATCAGTAGGTGCAGGAAGACTAAAGGTGAACCTTACAAAAGAACCAA
AATGGTTCACCTGATTAATTGCTTGGTTTGCCCCAGCATCCAGAAGCTCAGGAGGACGATCTGCAGTCAG
CAATAGAAGTGGCACAAAATCCTGACTAGCTTCCACAACAGCAGGAAGAAGATTTGAAACTGCGGTGCCT
GATGATGTTATGATGACTGCTGGTTTATGAGACCCCTTTGAATAACCAACAGCATGAAATGCAAGAGAGC
GCTCATCAAAACATGAAATACATGTTGTTAGGGGATGGGTGGAAGCAGCAATGGCAAGAGGTGATGATCT
TGACCCTGGAGCTACACAAAAGTACACTATACCAAGACGAGAACATTCTTCCACTATAAGTGAAGCCCAA
ACTGCATTGATATTTGCTTGATCTTGCAGAGAGTAACTTGTTTCATTGGCATCATCCAACATGTTACTCG
AAACGCCTACCACTGGTGAAAGCCTAAAACAAAACTGAGTGGAAAATTTGGTCCTTCTCAGGAAAAAGGG
GATACCAGTTCTACAGTGTCAGCCTGATAATCCCTTCTGTCCAAAAACAGAGCATCTGTACAAGCCATCT
GGAATGTTTGACCCTCCATCAGATTGAAATTTCTTAAAGTAGATTTTATGCACTTGGAATAGCCACTCTC
TGTGTCTGGCCAAAAGCAACAACTGGCCTGGTAAATGGATGACTCTATAGATTGAATTGCTTGTTCAAAA
GTCCAACAGAAATTTTCATCCCATGCCAATGTTACGACAAGAATAGATGCCTCTTCTTGCTCATCTAATT
CAACCTCAGGAATCAAGAAGCAAAAGGAACCAGCCTCATGCTTGATTGAAGATGACTCCTTGTTGAAATT
AATATCCATAAAACCATAAGTCATTATATGGGCGGAATCACTTGAGAGATATCTTCTGATCCTCTTCTGA
TTTTCTGGAGCACAAGCTTCAAAGCAAATTGCTGATCCAAGCCCGAAAACTCCACGAGTTCTATGCAAAT
AGAGATTTTTGAATGACGCATCCTCTATCTCCTTAGATAGAAAAAACCGAGGAAACACGCCATCCGACTC
CGGTAGCGAGCAGAACCAATTTAAAGCTTTTGGACTCGGCGGCACAGCAACCTGAAATCTGAAAACTCCG
TGAGAAGAACACGGAGGATTCGACTTCAAACCAGCCACGGCCGCCTTAATGCTCTCTATCCCTCGCTCCA
GCGTCAATGCTGGAGGCAATGCGCGCGTGATGCAAGTCTCAAGCACCAATTTACAATCCTCGCCTTCCAA
TTCAGTAACGTCCGTTACGGGACAATCAAATCTCACCGCTTCAAAAGCCTTAAATTTAGGATTTTGAAAG
CGAGGGAAGTGAATGGACGTGTTTCTGTTGAGAAATGCTAGAGGGAGAGACTTTCTTTTTCGAAAGGGAA
GATTTAGAGATGGTAAAGGAATATTGCTTGTGAGTAATAATATGTGAGGCTTCATTGCCGC
>c10052_g1_i1 len=1602 path=[1659:0-726 12:727-759 12:760-792 44:793-1344 596:1345-1369 621:1370-1601]
ATCTTACCCACCGTTTCATCTCTTTATATACTCCTCCTCTATTCGCCTCCGTTTCGCATCTTCGAAACCA
ATTCCAGGAATCCACGACGAGAAGGCGGTAACCATAAAAAAGACTAATGGATGCTGAGAAAGAAGGTGCC
AAAGTTGAAGGCGAGAAGAAGCCCGCTGCTGATGCAGGTGTGAAGAAAGATGATGGCGTCTTTATTTCCG
TTTACAAGGTGGACATTCATTGTGAAGGCTGTGCGAAGAAAATTAGGCACGCTGTTAGACATTTAGACGG
TGTGGAGAGTGTGAAGACAGATTGTGCAGGCAACAAACTGACGGTGACGGGGAAAGTTGACCCTGCTAAT
ATCCAAGCCAGGGTGGAAGAGAAAACTAGGAAGAAAGTTGAGATTGTCTCACCCCAGCCAAAGAAAGACG
GTGGTGCCGCGGCTGGCGGTGGCGATAAAAAGCCCGATGACAAATCCGAAAAGAAACCGGAGAAACAAAA
GGAAGCGGAAAAACCACCTCAAGAGAGTACCGCCGTTTTGAAAATAAGATTACACTGTGAAGGCTGCATT
TCGAAAATAAAGAAAATCATCTCCAAAATCAAAGGTGTGGGTAGCGTTACTGTGGACGCGGCCAAGGATC
TGGTAACGGTGAAGGGAACCATGGACGTCAAGGACTTGGCACCTTACCTAGAAGAGAAGCTAAAGAGAGG
CGTGGAAGTGGTTTCTCCAAAGAAGGAGGAGAAGAAAGAGGCCCCCGCAGCTGGTGGCGGGGAGAAGAAA
GAGGCCCCCGCAGCTGGTGGCGGGGAGAAGAAAGAGAAGGAGAAAGGAGGGGAAGCGAAAGCTGAAAAGA
AAGATGGGGATGGAGGGAAGAAGGAGGAAGCTGGTGGTGGTGGTGGTGGTGCTAAGATGGAGGTAAGCAA
GATGGAGTACTTTGGATATCCGGCATCAACATCTACATACTGGCTTGATGGAGTGGGCGGGCAAAATCAA
GTGGTGGAGAGTTACAATAATCACTACGAGCATCCTTATAATCAGCAAGGTTATTCTGCGACGAATCAGC
AGGGGTACGTGGGGGGGCATCATGATCCTTATCATGCACCTGAGATGTTCAGTGATGAGAATCCCAATGC
TTGTTCTCTCATGTGATGACGAAGATTGGTTGATCGGGCGATGGATGGAGAATGGAGAGAAGAACGGAAC
TGTACATGAGCTTAATTTTGGGAATACCAAAATTACGAAAAGAGGCACATCAGAGTTAATTTTGGGAATA
CCGACCGATACCCCTCCTATATGGTTCGGGTTAGGAGAATTAGCAAGAAATGCTCTTTTGGCCGGCTAGA
TGGCCGACTGGCTCGTAAAGCCTGTTCAGTTGCTGGTTTCTCATCTTTTTATTTGTTATTTCCCTCGTCT
ATCTGTTCAATCAATATAATTAGGGAAATCAATAAAAAAAAACATCACTTTTTTAATTTTTAAATATTTG
TATAAAGGATCCGTGTGTACTGGTGCTTGGAGAGAATATATTTGCAAATCAGATCTGAAAAGAAAAGAAA
AGAAAAATTGTGACAGGTTGGGTAATTAGCACAAAAAAATAATTGGGCGGCAGCAGGAAAAG
>c10054_g1_i1 len=1474 path=[1452:0-1473]
GTTTCCTCGAACCAGCAGCCTCCGAATCATCTAAGAAACGGTCAAACCCCAACAAAAATCAACCATCAAA
CAAGAAGGTCAACAAGTAGCGCCATCATTTTAGAGTACAATCGTTGTTGATCTAAATCAAGCCTCCTGAA
AGAGAGACAGACAACCCCATCGAGGAATCACTCAAAAATGGGGTTGTTCTCCATGACCATAGCTGGTAGT
GGTTTTATTCTGATAGGCGCATGGGAATCTCTCACATCCTCAACCGCAATCCAAAACTGGAACTCAGTTT
CAAATCCATCTTCAGCGCTGAATCAAACACCAAAATCAGCGGCTAAAAGAATCTCAAACTCATCTTCCTC
TTCTGTGAACTATATCACTGTCACCATCTTCTCCCTTCTCTTTATTGTCAACTCTCTAATCTCCCTCTTC
AACGCTGTCGACTCACGAGATCGAGTTGGCTCAGCCCTCCAACTACAAATCCTAGCTGTTGCAGCTCTTT
TCTTCTTGTACTCATTTTTGGGTCTTTTATCGAATTTTTCAAGTTTTGTCCGGTTCCCTTCTTCAATCCT
TAATTTGATTGTTTTGTTCGCATTTGTTGAAGAGTTTCTGCTGTTTTATATGCAAAGAAAGGACCCAAGT
GGAATAGAGAACAGGTATTTCGATCTCATGCTTGTGCCCATTCTGATCTGTGTGGTTTCTACGACTCTTG
AACTGAAATCACCATGGAAATCGAATGATTATCCAAGATTAGCCCGTGGAGTTGGATTGATTTTGCAAGG
GATGTGGATTGTGCAAATGGGTCTTTCTTTTTACACCAATTTGATTGTTCATGGTTGCTCTTTGCACGAA
AAGAGTAGAGGGAATTACAGTATCAAATGTAAAGGGCACCCTGAGTATCATAGAGCAAGAGGAATCGCTA
CTCTTCAATTTAATTGCCATCTTGCTCTGCTAGTGATTTTCGCGATGAGCGTCTACTCAGTCATGGCTAA
AAACAACGGGGCTCCTGGTGTTTCTTATAAACCTCTTGGAGCAGAGATGCAGCAAATGGAGAATCATGGC
CAGTTCACTTTGGATTCTGATGATGATGAGATTAGGGAAGACGAGGATGTTACTATGAAGAAAGGCGCCG
TGGTGGCCGTTAACGGTTTCGGATCTCATGAATGAGGTAATTCATTTAGATTTAGATAGAGATTATTCGC
TCATGTTCTCATCATCTTTGCTAGTTTGTGGCTGCCGTGGATATATATTGTTGATGTCTCGTCATTATCT
TTTTGTCTTGAGGAAATTTGGCTATGGAGAACGTTTTCCTTTTCTTTGTGATTGATGTTCCAGTTCAACT
TCGGTTTTGAATAGCTGTTAATATTATTTACGATTGTTAGAATTCCTAATCTTTATTTGCTAATGTAGAT
GGTTTTGTTTTAAGAGTAAGTAGGGAAAATCATGGTGTTGTTCATCTGAACATCGCTAACATTGAACACC
TAGC
>c10059_g1_i1 len=643 path=[670:0-93 25:94-642]
AAGGTGAGAAATTCTCACAAGCCTTCCCAGAACTTGTTATCCTCGATACAAAAAAGTTTAAGCAATGGGA
CTAGCTAGTTGGCTCTGGACGAGGTCTGAGCAGTGCCAGTTACCATTTTGTCCTAATTGGGGAAAACAGC
AAACAAAAAAGAAACAGAAGTAGTAGCTTATCTAAATATTATGCATGCGGCGTGACATTGATCCATGTCC
AGTTGCATCGAGAGAGAAAACTTATTCTAAATCCATATAGCACCTGCTTGTTTGAGCAATGGGACTAGTT
GGTTCTGGACGAGGAGGCTCATCACCTGCCTTTCGTTACCGATCAGCTGTTGGCCTATGAACACAGCAGG
TACACTCTGTCGAAATCCCATCACCACCAGCTCCCTTTCAATCTGTTGTCCATTTGGAATTTGGTCAAGC
TGATAAATTGTTGGATTCGCTCCAAATCCACGCATAAGCGACTCGATGGAGTGGCTCATGCAGCAAGAAC
TCTTGCTGAAAATCACCACTGGCTTTTCTTGAATCATTGAATTCACGGCATCCATTGTCACAAAGGTTTC
AAAGAGTTTGAAGTGGTTGGGAGACTTTATATAGAAGGCTCGAGACGGGTGTGTGTTGATGTATATAGTT
AAGAGTGCAAAAG
>c1005_g1_i1 len=2545 path=[4525:0-260 2264:261-2544]
ATTGACATTATGAGATTAACCTAACTCACAAGAACAAACCCAATTTATATATTCTATCTAAACTATACAT
TATGACATCATCCCATAGGAGAGTTAAATCTAATAGATAATATTGGCAAGATCAACGCACACTGTTGACG
TTCTGTCACTACGTTTTAAAATTACCATCTGAATGAAATATTATCTGTGAAATTGTATATATATATTTCG
TCATCATTATATTATATTGCTCTTCTCGTACCAGGCGGACACCACCTCACCAAAAAAAACGCACCATCAC
ACAAGAAGAGCATGGCCAAAGTTCATGTTGTCAACGTTGTCGTCCTCGACAATCCCTCGCCCTTCCTAAA
TCCCTTTCAATTTGAGATCACATTCGAGTGTATAGAAGATTTAAAAGAAGATTTGGAATGGAAGATTATC
TATGTGGGCAGTGCCGAAAGTGAGGAATATGATCAAACTCTAGATACAGTATATGTTGGACCAGTGCCCG
AAGGCCGTCACATGTTCTTATTCAAAGCCAGTGCACCAGATGCAACCCAAATACCTGTTGAGGATGTTGT
CGGCGTCACAGTTGTTCTACTCTCATGCTCCTACCGTGGCAAAGAGTTTCTACGAGTCGGCTATTATGTT
AACAACGAATATGTGGACGCTGAACTTAGAGAAAATGCGCCAGCTAAGCCAATCTTTGACAAATTACAGC
GGAACATATTGGCAACAAATCCACGTGTTACAAGATTCAAAATTGATTGGGACTAGAAATGCTTTGCTTG
AATCCATGTTTTTACTATCACTAAACTCCCGTTGAGACGAGAGTTTTCAAATCAAATGCAAGAATCTCCT
GTCTCGAGCTTTAATATACTCTTCCAAATTAGATTAGATAAACATTACGTAGTTATCTGGCAGTAATCCT
CTATGGCCATTGCGCTCTAGAGTTCCAATGAGCCATCCAGCTTCAGCAGAATTTTCCACATCAACTATGA
CCTCATTTGGGCCAAATGAAAGCTCGGATTCAGTGTCGGCGACACATGCGTAGAGTGTGATAACCTTGTT
TGAACGATATGGCAGTTTGTTTGAATTTAACGAATAATACTGATAAGAATTAAGACTTGTATTCACCGGG
TAGTATTGAAACGAGTTTAGGTTTGGGGTGTTGTTGGGATAATAGGGGAGCGAGCTCATTGTTGGCACTT
GTTGGTGTATATGGCGACTTTGGTGATAGTAGGTGGGAACACTCGGTAGTCCTAGACCGAAATGGTCGTC
GTGATTGTTGTTGACATGAGTTGCTGCACTAGCAGCGAAACTCATTTGTTGGGGCGCCACTTGTGGTTGT
TGTAGTGGTAGATTTTGATAATTTTGATGCTGATTTTGGTTCAAGCGAGGATCATTGAATATGGAGTTGT
ACTCTTCAATCAGGGTGTTGGCAACAACGTTAGAGTACTTGATCTCCATTATGGATAGAGAGCTCTCGTC
GGGACCTCGCATGAGGGTGGGCGCAAAACAGATGCCTAAATTTGAGACTGTCATGAGATTTTTCTGTGAA
TGGCTTGCAACATTTCTGAGATGTTCAACAAGTATCTTGAGCAATGTGAAATTTGTAACGGGTAGTTGTT
GAATCAAACATCTTATTCTATTTGTCCTAGTTTCAGCATGTTCTATCTTAGCGGCTTCGATTACAGCAGG
ATGCAGGTTATATGTCAATAATGGCTCTGAAAGATTTCGCAGGTAATTTTTTAAGGCGCTTGTGATGGTT
TTCGTTTCCCATTCCACGGGATCACTAAAATCTGGCATAGAAACTTGGCCTGTGCTTTGGTCGAAATTTT
TTCTATCCAAGCACATTTGGAGCAATCGAGCAACTCGAGAGTTGACACCTCCTATCCTGTAGAGGCCTTG
ATCGTCCAAGCCTCTCGATTCTACAATTTCTATACATTTTCTAACAAAACAATAACCGAGTTCGTCGAGA
TGGCACTCTTGTTGCTGCTGTGGAGTTTGAGGTGGGGTTGGCTTCATGTTACAACGGTTTAAATGTGTAT
CTCTGTGTGTGTGTGTACTATATATGCGCGAGTATGTTAGAAGTCAATGTTTAAATGCATAGGTATGGTT
GTGGTGTTACAATGTCATGGGTAAGGTGTTTGTGTCAACAACATTCAACAACTCGTAATAATGAGCTCAT
TTGAGTATTTTTTATGGCCACTTCGTTTACGTGCTAGAATATAAACACAATAAAATTCTATCTAATAAAC
GTCTGTGCTCATTATAAGTCTTTCCTATGTTTACTTGTATGAGTGTCTGCTTGTGTGTTTGTTATACAAT
GCAATATATGATACAGATGAGAGAGAACCAGATAGTTGTTGTCTACAAATAGGGTCAACTTGGTTAATCT
GAATGTGCTCTCAAGTTGAGTGCCTGTGTGTTTGTGTAAGTGTGTAAGTGTATAATTGTGTAATCTATGG
CAAGTAAATACAAATAATAATGTGATGATGTTTAAGTCCAATGGTATCACCTCTTGTTTGTCATTATCTC
AGTCTCCCGTTGTCTCCGTTTTATT
>c10062_g1_i1 len=810 path=[1260:0-332 473:333-809]
TGGTAAATAATGTAAATAATAAGTAAGATGATTTATTTGGCCACACCGCGGACGGCACCGTTGCTACTAG
TAGTGTTGCTGCCGTTGTCGTGATGAACCTGGCGCAGGAACTCGGAAATGTTCATTGATTGAATGATCTT
TGCCTTGCTGTTCTTCATCTCGCGCGATGCTGAGCCGGATAAAATTTGTACATTTATGTTGGATTTTGTC
TTCGTTGGACTCTTAAATGAACTGCTGAGATTCTTCACAACATTTTGGCTAACATTCACGGGCGCCGCCT
GGCGTGGCTGTTCCACTCGCGGCGTGGTGAGCGACTCGCAACCCGAGCTGTAGTAGGATGGAGTCTCATG
GTGATGGCTGCCACCATTGTGATGCTGATTCGAATGCGAGTGATGGTCCGAGTGATGATGGTGATGTTGC
TTGTATGGCGTTATGGGACCAATGTCGGTCGATGGATTGTAAAGAAGATTGTTGCCAAGGAGGCCGTCGC
CTTCAAGGAGAGCAGTTAGCTCGTCGGCTGCCTCATTATCGGACGGCTTGGATTCACTGATGGGATCCTG
TTCGGACGAGGCGGGCGTCATGTAGCAGCCAATATTATCCTGTAGATGGGTTGCAACCTGTTGCAAGTGC
CTGTGGATGGAGTCAGTTTGAGGTCCGCCCGGTGTATGCTGTTCCAATTGTGTAATTCCAGTGGAGTGTT
GTTGTTGCTCTTGGGCAGCATGTTGGTGCATGGCAATGGTTGTAGTGGTTGAGGTGGATGTGATGCCCGT
GGATTGAGACGAGATGCAGGATTGTTGTTGTTGTTGTTGT
>c10068_g1_i2 len=2244 path=[2779:0-91 @530@!:92-738 3515:739-2243]
ACTGAAACAAATGGAGGCACTGAAAATATGGAGTCTGTCTTCAAAGCCATTCACTTTCAGACATCTTCTT
CACTTTGCTTCTTCCACCGCTTCCACCACCACCAAACTCTCTTATTCCACTCATGTACTCCGCTGCTGCT
CCACCGCCACCACCAGAGTTGCCGGTCGCAACCGCCGCCAGTCCTCCACCTCCTCCTCCACTTCTGACCG
CGATGCCATTCGTGCCCTTCGCTTGAAAAAGGTTGAAGAATTGAGGAGCAAAGGACTTGAGCCCTATGCA
TATAACTGGGATAGGACTCATACTGCCAACCATCTACAAGAGATATACAAACATTTAGCGAATGGTGAAG
AGTCCAATGTTGAGAGTGATCAAGTATCTATTGCTGGGAGAATTGTTGCGCGTAGAGCTTTTGGAAAGCT
TGCTTTTCTCACTCTTAGAGATGACTCTGGGACAATTCAGCTTTACTGTGAGAAGGAGAGGCTTTTGAAT
GATCAGTTTGAGCAGTTGAAAGCGCATGTTGATGTCGGTGATATATTGGGTGTGAGTGGCTCAATGAAGC
GTACAGAGAAAGGTGAACTCTCTGTTTGCGTGAATTCTTTCTCGATTCTTACAAAGTCTCTGCTTCCACT
GCCAGACAAATATCATGGTCTAACTGATGTAGATAAGCGCTACCGTCAAAGGTATGTTGATATGATCTCA
AATCCTGAAGTTGCTGATGTGTTCCGTAAAAGAGCAAAGATTGTTTCAGAGATTCGGAAGACTGTGGAAT
CGTTTGGTTTTGTTGAAGTTGAAACTCCAGTTCTCCAGGGAGCAGCTGGTGGAGCAGAAGCTAGGCCATT
TGTGACGTACCACAATTCACTTGGAAGGGATCTTTACCTTAGAATTGCAACTGAGCTTCACTTAAAGAGA
ATGCTGGTTGGGGGATTTGAAAAGGTATATGAGATTGGCCGAATTTTCAGAAATGAGGGTCTTTCACCAC
GTCATAATCCTGAATTTACAACCATAGAGATGTATGAAGCATATTCGGACTACCAGAGCATGATGATCAT
GGCAGAGGAAATTGTCACTCGATGTGCTGTTTCTGTTCATGGCAAGCTTACCCTAGATTACCAGGGGGTA
GAGATTTGTTTAGAGCGGCCCTGGAGAAGGGAAACCATGCACAATCTAGTAAAAGAAGCCACTGCTATTG
ATTTCAATGAGCTGGGTGATGATCTCGAAGTTGCTAAAAATGTCACCTTTAGGACCCTTGAATCTGGACT
TGAAAGTAAAGACAAACATGCCATTGCAGCATGTCCTACTGTTGGGCACCTTGTTAATGAGCTTTTTGAA
ATCATTGTAGAGCCAAAGCTCATGCAACCGACGTTTGTTTTGGACTATCCTATTGAGATATCTCCTCTAG
CCAAGCCGCACCGAAGGCATCCAGGCTTGACCGAGAGATTTGAACTATTCATCTGTGGTCGTGAAATGGC
GAATGCATTTTCTGAATTGACTGATCCCATGGATCAGAGAGGACGCTTGGAGGAGCAAGTGAGACAGCAT
AATAAGAAGAGAGCTTCAGTTGCTTCAGAATCAGATGGTGCAGATGGCAAAAGCAAGAAAGACGATGATG
AATCGTATGAAGTAACCCTTGATGAGGACTTTTTAACAGCTTTAGAATATGGAATGCCCCCAGCGTCAGG
AATGGGACTCGGAATCGACAGACTGGTGATGCTGTTGACAAACTCTGCAAGTATCCGAGATGTTATTGCT
TTTCCCGTCCTCAAGATTCAGCAGTAGATTCAATACCTTGGTGGATTGGCTATGACAATTTCACCCACCT
TCTGGGCATCTGACATCAATGTGATGACTGAGTCAACTTTGACCCACTTTAGCTGTGGGGTCAGACCAGG
AGCAGGCAAAACTGGACCTTGTTCAAACTGTGCTGGGTGCAAGGCCGGTTACGAGGTTCACATACCTCGT
CATCCTCCATATTCCTACAATTTTTTTAAGACATTACTATTACATATTGATCACTGCCATTAGATTGACA
TTATTTCTCAAGGCGTTGAACTGTGTTTAAACCTCATTTTTAAAAGAAGAAACGTATCAAACGCATCAAG
AAAAGAATGATGACCTCGGATTATCAATGGCAGCAGTAGTACTGAAAGATGGATGGACCTTCCAAAAGAT
GCACGCATGTCTATCAGTTCCATAAGCATTTAGGCATTCCTATTTTCGAATTTTGAATGGCAGTTCAATA
AAAA
>c10069_g1_i1 len=608 path=[586:0-75 662:76-476 1063:477-607]
GGAATATCATTTGCGTTGCCTTTAAAGCTCTCTTTCCGGAAGGCATCTTTAGCTTGCTCAGGCATGAGCT
CGCACCATAATCATGCAGTGATCACACTAAACCTAGAAAAAACAAAACCCGGCTAGAGAATCTTATCATA
TATAGATCTACAAGGAATTAACATCCTTTATTTTACTCAAACCATCAATTTACATGTTGATTTCCGCGTA
GAAAAAGGGCTGAACTATAAAATACTAGAACAAAGATCATGATCTTGAACTAGCTTGTTGTTCAGGCAAT
TTCAAGAAACTGGCTCGGCCAAGTAAGTAGGGATATGATCACCAGCCATGACGACAACAATCTTTGGCTC
CATTTCTGCTCTCATCTCAACTTGTTTAACAGATTTTTCTTGAGCCTCGGGATCACCAGACGAGTTGGAA
GATGATTTTCTATAAGAGCAAGCTAGAATTATCAATGAAAAAGCAATGAGTGCCAGCATTAAAGCTAGAC
TAGCAAAGAGGTAAGGGACTGGAGAATTCCTATCTTGAAATCCTGCATGTACACCAGGTGTAGTAGAGTC
GCTTGCAGGCATCATTAATTTCTCTCCCAAGAATATCTTCTCTCTCTC
>c1006_g1_i2 len=1041 path=[31:0-871 902:872-884 15:885-1040]
AAAAGAAAAGAAAAAGAAAAAGACAAAGCGCAGTTAAGTAGTTCTTCCTACTGAAAGTAGCGAAGAAAGA
CATCACAAAAAAAATCACACGCTTCAGATCTCTTTTATATAGAGTTTAACACAATGGCTCCTGTTGCTCC
CCGATCCGGCGACGCAATCTTCGCTAGCGTTGAACACGTGAATGCGGAGTTATTTACGTTGACTTATGGA
GCAATTGTGCGTCAGTTGCTTACGGATCTTGAAGAAGTCGAGGAAGTTAATAAACAGCTTGATCAGATGG
GTTATAATATTGGAGTTCGACTAATTGATGAGTTTCTAGCAAAATCCAATGTTTCCAGATGTGTGGACTT
CAAGGAGACAGCTGATGTAATTGCAAAGATTGGATTCAAAATGTTCCTAGGAGTAGGTGCCTCTGTTACC
AACTGGGATGCTGATGGTACATGTTGCAGCATTGTTTTGGAGGACAATCCCCTGGTAGACTTTGTTGAAC
TTCCAGACACATGTCAAGGCCTATACTATTGCAACATCTTAAGTGGAGTCGTTAGAGGAGCACTAGAGAT
GGTGTCAATGAAGACTGAAGTGACATGGGTTCGTGACATGCTTCGAGGTGATGATGCATTCGAGTTGCAG
GTGAAACTTCTAAAGCAAGTTCCAGAAGAGTACCCATACAAGGATGACGAGTAACATAATTGGGCTCTTG
GTGTGTTCTTTATACAGTTTATGCTCTTTATTTCTTGTCCATTTCTTATGAAAAACATAGATTTTTCAAC
ATATTGTCTTCTACTAATGCTCATTTACATGAACTTAAAATGCACTTATTTTGGTATTTATATTCTTTTA
GGGAGTATGATTAGACATAACCACCGGAAACTTGATTGGTTGTTGTGATTGGTTGATTGTTTATGTTTTG
GGAGTGAGTATATACATATACATATATATGCGTGTATGTGTATACATATACATGCATGTGTGTGTGTGTG
TGTATACATGTGTGTGTATATCAGACAACCAGCCTTGATGGAACCATAGCTTCAATTATTA
>c10070_g1_i1 len=751 path=[779:0-294 1074:295-337 1117:338-750]
GAGCTAGTTTTACATAGTAGGTCATGGAACAATAGTGCCAACCTCTTCAACGTGGAATGAAAGAATAATG
AATGCCTTCTATTCTATTGTCAAAAACCTCTAATTTCTTACAAATTGCCAAAACTATAGTAACGTCCAAG
AAGAAACTGAAAGAAGATCTTGTATAAAAATGCCACTTGATGTTGAAAGCAGCCCTCAAAAAACAAATAC
AAACTCCCCATAAATACCCCCCCTAATCTAAATTCCTATTCCTTCAGTGGATTATTTTCCTTCTGTGGAA
ATGATGCAAATCTTCACGATCACTAGCTGGGTTGATCGATTCTTCAAAAGAAACACACTGCGGATGCTCA
TGGCACCCTCACTTTGGGAGCTCACCACTGGGTATTTGGAGAAGCATTCTCACATGCTTTCTTCTTTGGT
AGCAAGGTGACAGAGCAAGTTGAGCTATGGTTACTTTTCTGTATAACGGGTTTGGAAGTTTCAGCATTGA
CTGAAGCTCTTTTACGAAGTTGAAGACTTGCTTCCTGTACCGCATTGGGGGTTGACTTCCTTCCAAGTTT
TGGTGATCGAGGTCGTGTCAGAGGGATCTTCTTCATTGAATTGTTTGGAGACTGTAATCCACGATGCAAT
TCATCACGTGGTTTCCCTCTGAAGACAGCACTTTGTCTTTCTTTCTTAAGGTCATGCTCTGCCTTCTCCT
TAGGTCTCGCATGCAGATGCTTTTTTCCTGTGTCCTCCTTTGCATTGTTTT
>c10073_g1_i1 len=946 path=[203:0-92 158:93-945]
TAAGCCGATAAGAAAACGATTATTTCACTCTAATAGACGCGTTCAACTACATATAAATCCATTTTACATT
CTAAACAGTCTTAATATTCAAGGAGAAAATCAGTACAAAGCAAGACGCAAAGATGGCACCAATTGATTTC
TATTATATGCCCGAAAGTCCACCATGTCGTTCGGTGGAGATGGTGGCCAGCTTGGCGGGTGTCAAGCTGA
ACAAGCACTACATTAATCTGTTCACTGGGGAACATATGAAAGAGGAATATCTCAAGGTGAATCCCGCCCA
CAAGGTTCCATTCATTGTGGACGGCGACTTTAAGATGGGCGAGAGCCGGGCCATTTTGAGCTATCTGGTG
AACAAATACAAGCCAGACGATGATTCCCTGTACCCCAAGGATCCCTGCGAGCGGGCTCGTGTGGATGAGT
TGTTGTTTCACGATATTGGCACACTCTATGCTGCCATTGGCAAGTGTGTGTATCCAATTTTCCGAGGCAA
TGCAAAGCAAATCGACCCGGAGGCTCGCGAGGCTTTGATGGGCGAACTCAAGTATATGGACAAGCGGCTG
GGCGACAATGGGGCCAAGAGATTCATGCTGGGCAATAATCTAACCATTGCTGATGTAAGCCTCTCGGCAA
CGCTCAATATGCCACTGGCAATTGGTTTCGACATGAGCGAGTTCCCAAATTTGACCAACTACATTGAGCG
TCTGAAGGCCGCTATTCCAAACTACAGCGAGATCAATGACACTGCTAACGAGAACATGAGAAAGTTCTTT
GTGTCCAAGATGGAGGCCAAGTGAGAGCGCCTTCTTGACAAGTGGTGGGCCAGCAAGAGCTTTGCATTGT
AGCAAGAGCTTTGCATATGCAAAACAATTTATAATAATCAGTATCTAAAGGTAAAGAAACAATACAAGTT
TCTCAATACAAGCAATATATACGAACAACAACAACA
>c10074_g2_i1 len=441 path=[3159:0-440]
GGCCCTGGCCCTGGCCCTGGCTCAAGCTCTAGCTCAACGCCCACATCACAGAGTGTAACTGTTTCAACCA
CTTCCAACGGTAGCCAATTTCCAAGTTTACCGCAACAAAGCAGCAGTGCCAGTCAAAACTCGAGGATGAT
TCCATCGGGATATCGCATTACCGCTGGCCCCTCCAGTGGTCGACCTTCTTTTGTCAGATCTGCTGGTGGA
GGGAATCGCGCGCCGGAGAAAATTAACGAAATGGAGTTTCCCCCATTGCCAGAACAACCAAAACCCAAGA
CGGCCAAGTCCAAGTCTGGGCAGCCGAAAGTGTTTCGTCCTGATGAAGATATGACATTAGATCAGCTTAT
AAGTTCCAGTCTCGTGTTAAATGCGAGAAACCAGAACAAAAACAGGCCTAACAAAACTGGTAAGAGCACA
AAGCAGAAGGCAATAAAGTTC
>c10077_g1_i1 len=1346 path=[1:0-1345]
AAGATGCTGAAATACAGCAAACAAGATTTAAGGTAGTATGGTAAATCATTGTAGCTGAGCGACAGTATTT
TTCTTGCGCTCATCAGCATGTCATTTTCTTCTAACCCAGCACCGAGGCTAAGATGTACCATTTCCCATTC
GTCTGTTTTACTCTTGTCCTTTGTCGCCAGAACACCGCTAATCGCTACAATTGCAAGCGGTAATCCCTCA
CATCTACCCAAAATTGTTTCTGAAACATTCTTCAAATGTGGAGGGCAGAGGTTGTCCTGAAATATCTTCT
TGCAGAACAAAGTCCAGGATTCTTCTCGAGACAACGGATTTAAAGGGTAGACTTTTTCAGGGGAATCCAC
GCATGAAGTAGAGGCAACTCCAGTATTGCGTGTTGTGACCACTATCCGACTGCCACAGATGTTGTTCGGC
AACGCATGCTGGAAAACATGCCAAGCACTTGTGTGCCACACATCGTCCAAGACAATCAAGTATTTCTTAT
GTCGGAGAAATTCATGGATGACACTCCTTAGCTTATTATAGTTCATGCTGTCCACACCTTTTGGATCTGG
TTTCCTGTGAACTCGGAAGAGTTGTTGAATCATGTCTTTTAAGAGGTCCTCTCTCTTGAAAGATTGAGAC
ACAGTTATCCAAGCACGGAACTTGAAGTGCTTCTTCACGTCTGAATCATCGTAGACCTTTCCGACCAACG
TTGATTTTCCGAGGCCTCCCATTCCGACCACAGAAATCACTTCACGTCCTGATTTGCCTCCAAGAAGCCA
CTCGATCAGCTGCTTTTTGGGTTTTTCAATGCCCACCAGATCTGCTTCTTCTAGTAGAAGGGCATCCTTT
TGACATTCAAGCCTATGGATGCTGTTGGAGCTTGATCCTTGAATCATTATATTATTTTTATTGCAGTATC
TCCGGTGTGATTCTGAGATACTGATCACTCGAGACTTGATGCTTTGAATTTTTGAAGCTATTCGACGCCG
TGCTCTTGCATCCTTAATAGATCGAGAAATCTTCCTGAAACAGGAAAAAAATCCGTGCCCGGGATCACTA
GCAAGGGATAGGCTGAAATTATCGAGAGCATCTTCCGTGTCATAAGCTGTATCTCTCACTTTCTTGACCA
AACATTTTAGAACAGGATCACTGTCTTCCATCGCATCTGCAAGTCTTAGGAAGGCTGTCATGAACTCAAG
CTCATCACTGATATACTCTGCTTCACCTTGGACTCCTGCCAGTTGTTTTCCCCTTTCTACGAGGAAGTCT
CCGAGCTTCGTGAGTAAAAAAGTAACCACGCCCTCAGACATGGATGGTTTTTTTCAGTTTCCCAACAAGT
TTTTCTGAAACTTCAG
>c10077_g2_i1 len=1637 path=[2647:0-1636]
AGGACCATGGCTGAGAGTTTGCCCCATCATTGATGAAGAAAACTCCACCTGAATCTTCTGATCCACAAGA
GGTAGGAATTGATTTTGGTATGCACTCATCCACACAATCCATGCTCGAGGAGGTGAGATTAGTTGATGAA
TCATTACAGTGTGCACCAAAGAGAGGATAGTACAGGAGAATGGAAGAGATGAACATAAAACATGGCTGAT
TTACAATGATCTGTATATACTAGACAAATATTCGATGACTAATCACAAAACATTATTTCCAAGTATAGTT
GCGTTTGTATAACATGGGGCTCGGCTGGGCAGAATGCTTGTCTTCTAACTTGGCACTCAATAAAGAGAAG
ATATCCCAGTTACCGTTGTTCCAATAGGTAGAGTAAACATCTGGCACGTGCGCAACCTTCAAGTAATCTC
CATCTTCTCCATTCGGATGCAGCGTCATAACTAGCTCTTTCGGCATGTTGAAAAACTCCAACACTTTCAG
TGTGCTCAAGTGTTCAATGCCTGATGGCACCCTCCGCAACGATTTGCAGCTCTGGACTACCATCTTTTCC
AGACTAGGCATTGCTCCCTGCTCCACAACTATCATCCTGAGCCTTTCTAGTTTATTTAACCCCAAAAACT
TGAGCCGCTGAAACCCCTTGGCTTGAAAACACAAGATCTCACCATTGTAGACCTGTACCAATTCAAGATG
CACCAGATTGGGCAAGTATTGAAGAGATGGCAGTGGATCATCACTTAGCTTGCTCCATTTCAGAACCAAC
TTGACCAAACTGTCCAGTGAAGATATCCAATCTGGGAACTTCTCCATACGTCCTGCCAAGTACAATCGGT
GAAGGAATTGAGGAGGCGATGCTAAGTAGTCCAGATCAATAATCTCGCTTTCTGTGATTGAGGTAAGAGA
CAAGGCACGAAGATTCGTCAGCCTTTCAATAGAAGAACAGAGAGCCTTTCCATGTTTTTTCTTCAAAGTA
ACAATCCCTAACCTTCTCAACTGTTTCAATCTTCCCAGTTCCAGCATAAGATTCCTTCCTCGATGTGCCT
CTACGAAGCAGAGCTTTTGCATGGATTGCAGACCTCCAATATGAGCTGGTGCCTTGAAACCGTATTTGGT
GGGGATGCGGTCATCAGAATCAATTTCATAGCGATACACCAATAGATAGCAAAGTTTTCGGAGCTTCCGA
ATCTCAGCAGGTAATTCAGATACCTGGGCATGTTTCAGATCCAACGTCTCAAGATTCTTAAGCTTGCTAA
TGGAACCTGGAATGAAATTCACCTTGGTATTCCTCAAACTTAAATATTTCAAGAGGAAGAGGCTGGCAAC
TTCACTAGGAAATTCATTCAGAGGTGCACCTTCCAGATCCAGCACATGAAGCAGCCTGAGATGACCAGAA
AATAAGTTGTGCACAGGAGAGTTATAGCTACAATCTTCTTCCCAGAATGTCAGCAATGAACGAAATCGAG
AGGAATCCTGTCTTTTTTGTATTCTTGGCATGGCATTATGCATCGACCCACGACGAGCTTTTTCTGGCCA
TACAGTGCCATCCTCCTTCACTATTGCCACGAAGTCCTGATCCTTTGCCTTTGTGATCATAATCTCGCGC
AGGAGGTCATGGACGCGGCATGTTTTG
>c10078_g1_i1 len=737 path=[877:0-286 1164:287-328 1205:329-385 82:386-736]
TGTGAAGTTATCAACAAGTAGAACTGATTGGATTGAAGAAGAATATATGCGTATACACATCATTCATATC
ATAACAACAACATACATATTTTATTGCAAAGAGAGGTATTTGCCTGCATTGGATGATGATTGATATATAA
GAAGGCAAGGAAATGAGGATAGGATAGTTCAATCAAGGAATTCCAACTCATCCTCTCTGAGATGAGCAAA
GAACTTGACTCCACCTGAAAGGACAAACTGAATCTTGTAAGGAAGATTAGCTGAAACTCGCCTTCCCTTC
CACTGGTTCACGTACTGCTTCACCTCACCTTCCAATCCACACAGATCCAATTCCTCCGCCACTCGAGCCA
CGTGATAAACCTTCACTGGAACCTTCACCCTGACCTTCGCTCCAATCTTCTTCTTCGCTTCCTCTTCCTC
ATCTTGTGTCACCATGGTTGCGGAATTGTTGGATCCTAAAGCCAAAGAGCATGAAACTAGTGTTTTTCTT
CTTCCTCTGCTACCAATACTACTTGCTGCTGATGGAGAGGAAGATGAGGATGTAGATGCTGCTGTGGCAG
TGCAATTAGGAGTAATAATCGAGTAGCAGCAGCAGTTACGCCTTGGATTTGGTGGAAACAAGGCTTTGGA
TTTGAATTTGGTGTTATCAGTGAACGCCGAACAGGCTGCGGCGGCTGCCGACGATAACGCCCCACTCATG
CCCATCGCGCTCTCTCTAGTTTCAATGAGTTATCTAA
>c10084_g1_i1 len=2871 path=[2715:0-2239 @4955@!:2240-2702 5620:2703-2870]
TTTTTATTTACTATAAATACCCATCAGAACGCTCCGCTGGCGTCGTCAAGGCTCACCGCGATATTCATAT
AGACTGTAGACAACCATAACCAGTCCATAGAGCAATACACATACAGCTAACTCTGAAGCTGGGTGCATGC
AAGCACGTGACTTGATCTTTTTCTCTCTGTCTCTCCTCTTTTGTTATATGCAATTATAATACTAATTGGT
TTAGCAATCTCCGGGTGTGTGTGTGTGTGTGTGTCTAAATTCAGTTGTACAAATCGTCGTCCCCCTCGTC
TGCGGCGGCATTACCTGTTGCTGCAGCTGAAGTATTATCGGTGTTTCCTGTTGTCTGACCACTTGGAAAT
CTAAAGTTTGTTCCAAAACCGCGACTCTGCTGGAGGGTTTGTGAAAACATCTCATACTTGCGAATGTCCG
CCTCGCTAACTGACTTGCGAGCATACTTCATTGCCTCTTCAAAGTGATCACGTCTAATCTCAGGAACTGG
ATCACTCTCCTCCACATCCATTGCAGCCTCAGCACCCTCCTTGGCACGCTCCTTCTCGCGTTTGATATCC
TGCTCGATGGACTCCCTAATGGCGGTCTTACAAGCACGCTGACAAATCTCAGTCAGATCGGCACCACTGA
AGCCGTGCGTCACCTTGGCCAGGTAGGTCAGGTCAACGTCGGGCGCCAAGGGTGACTTTCTTAGATTAGC
CTTCAAGATGGACTCTCTGGATTTCTCGTCGGGAAGAGGAATGTAGATGAGCTGGTCAAGACGACCAGGT
CTAAGGATGGCCGAATCAATGATGTCTGGTCGGTTGGTTGCTCCAATGATGAACACATTCTTCTTGTTGC
CCATACCATCCATTTCGGTCAGGATCTGGTTGATGACACGGTCGGCAGCACCTCCGGCATCACTGATACC
TCCACCACGAGATTTGGCAATCGAGTCGAGCTCATCGAAGAACAACACACAAGGTGCAGCAGCTCTTGCC
TTGTCAAAGACATCGCGCACATTGGATTCTGACTCACCAAACCACATAGTCAATAGCTCGGGTCCCTTAA
TTGATATAAAATTAGCTTGACATTCGTTTGCAATAGCCTTGGCCAAAAGTGTCTTACCACAACCTGGTGG
ACCATAGAAGAGAACACCACGCGATGGTGACATACCGAATTTTAGGAATTTGTCCGGATACTCCACCGGA
TATTGGATCATCTCTTGCAACTCCTTCTTGACATTCTGAAGACCACCAATATCTTGCCAGGTTGTGTTTG
GAACCTCGACCACAGTTTCACGCAGAGCACTTGGGCTGCTCTTTTGTAGGGCCCAACGGAAGTTGGCCAT
GTTCACGGCGAGCGAGTTGAGTACCTCCGCGTCGATGGTCTCCTCTTCGAGATCAATCAAGTCCATCTTC
TCTCTTATCTGTTGTAAGGCAGCCTCAGAGCACAACGCGGCCAAGTCGGCACCCACAAAACCGTGCGATT
CGGCGGCAATCTTCTCTAGCTCAACATCCTCGGAGAGTTTCATGTTTTTGGTATGGATACGAAGAACTTC
AAGACGACCAGTGGCGTCTGGAATACCAATGTCTACCTCGCGATCAAAACGGCCAAATCTTCTCAGCGCT
GGATCAATGCTGTTTGGACGGTTTGTGGCAGCCATGACAATGACATGAGCGCGCTGTTTGAGACCATCCA
TGAGTGTGAGCAATTGCGACACAATACGGCGCTCAACCTCACCATGGGTCTTCTCACGCTTTGGTGCGAT
GGCGTCGAGTTCGTCGATGAAAATGATTGATGGAGCATTCTTTTCGGCCTCCTCGAAAGCTCTTCTCAGA
TTAGATTCTGACTCGCCGGCTAGTTTGCTCATGATCTCTGGTCCGTTTATCAAGAAGAAGAAAGCGCCCG
TTTCGTTGGCAACGGCACGAGCGATAAGTGTCTTACCAGTACCTGGTGGTCCATAGAGTAGAATACCACG
GGGTGGCTTAACTCCGATTGCCTTGAATAGTGATGGATGTCTTAGAGGTAGTTCGACCATCTCCTTAATT
TGAGCTAATTGTTTACGACAACCGCCGATGTCATCATAACCAACGGCATTGACTGACTCCTCCTCCTCCT
CACGCTTGATCGGCGCACCCTCGCAATGGATGACAGTGTCGGCAGCAACGATACAAAATGGAGACGGGTC
AGTTTCAACCACCTTGAACTCGATGGCACGCAGTCCACCGCGAACAACAAACAGGTCACCCTTGTGGACC
GGCCTGTAGGCTTCTTGAAAGTATGGCTTCAAGTAGTTATCAAACAGGCTCCCAGTGATTCCCTCGACAG
TGTCATCAATTGGCAAGACATGAATACGTTTGCCATATTTGACATCTGGACAGGCTTGAATGCTAACAAG
GTCGCCTAGACGTACACGTAAGTTATTTCTAATACACCTATTCATTCTAATACGTTCGTTAGCTGTGTTC
TCCTCAATCAATACAATACAAACTGTCTCCCGCCTCTTGGGGCCCTTGACAATAACCGTGTCGCCACGGA
ATAGCTCAAGTTCGTCCATTTTAGCCTGAGACAGAGCAACAACCGAATTGTCATCGTTCTCAACTGACTC
CTCGACAATAAGCCTATTGGGCTTATTACGAATTGCCGCCGTTGCGTCTTGCTTATTACCTTTATCACTC
ATATTTATGTTGTGTTGTGTTGTGTTATGGTTGTATAATAATATAATTATTCAATATTCTATAGATGCTG
TGTGTTGTCAATTTGATAATCAATATGTGGACTATTTATGTGATTATTTAAATGATGATGATAATGATGA
TGTCATACAAGTTGTTTGTGTTATAATATAAATTTTCTATGAGAATATTACATCTTTTGTATCATCAAGC
A
>c10086_g1_i1 len=1038 path=[1:0-1037]
GCTGGATGTAAACAAAAAATAAATACCCACCTGAAGAGAGAAAATTTCAACTCCCGCAAACTTTGACTAG
TTGTATCTTTATTCGAGATCTTGTACTTACACTGCTGACATAACAATATATTATAACAAACAGCAACACA
TTACATCAATCATCAGCTGGAAAAACTTGTCCTCGTGGAAGGTCGTTTGAGTGCTGTGTGTGTGTCCCAA
AAACGCAACGTCAACAACACATCTCTCGCCTGCCTATAACAATACACAATGTCTGCTCGAAGATTTCACT
CGGTGCCAGACTTTGGCGAATCGGTGGATGATATTAGCGATAATATTAGTTTAGGAAGGCTTACGCAACA
ACAACAACAACAATTATTATTGCACCAAATGAATCTCCCGCAGCACGAAGAACACACGCCTCTCAAGCGA
TCTCAAATGAATGAATTGATAATGGATTATCTAGTACACGAGGGTTTCAAGGAGGCGGCCGAGCGATTCC
GCGAGGAGGCCGGCATAAAACCACGGATGGAGACCAACGGTATGGAGGACAGGTTTGAGATTAAACACTT
GATTGAGGAGGGACAAATATTGCATGCACAGTCATTGATAAACCAACACTATCCGGAGCTACTTGACAAT
AGGCGAGATCTTAATTTTAGACTCCAACAGCAGCACCTAATTGAGCTAATACGTCAGCAGAAGATTAGCG
AAGTGTTGGCCTATGTTCACAATCAGTTGCTCGTCGAGGAGCTTGAAGATCTAAGTGAGATGGAGCGAAC
GCTAACATTGTTGGCCTACGAGAAGCCAGACAAGAGCCCCTATGCCAGCCTCATGGACCTATCACATAGG
CTACAGCTCGCCTCGGAGCTAAACGACATCATCCTCCAAGTTAGCACAGGCAATTCGGAGCCAAGTAAGC
CCAAGTTAGTTACTCTATTGAAGCTTTCGTTTTGGACCCAAAACGAGCTCGAGAAGAAGAAGATCAAGTT
TGCCAAAATGACCGATATGTTCCGAATAAATCAATAAATGTCAACACGTGTGTATGTA
>c10087_g2_i3 len=1400 path=[1757:0-123 1756:124-1010 390:1011-1399]
GAATGATTTTCGATTCCAACTTTGAATTTTCATTGCTGCAGATTTTGTGTGCCCAGTTTTTGATCTCTAC
AGTAACTGTTCTAAACATGTACTGTGCAAATCAAAGTTTTAACAGCTTTCACGCAGATATCTCTCTCCAC
CGCTCTCCCATCTCCAGTTTGATGCTTTTACTCTATTTGGAACCCACGGGGGAAGCACTTCTTTGTTCAC
TTCAGCGGTTGATCAAGTTTTGCTAGCTTGCAGAGGTCCCAAAATAGGCACTCTCAAGGTCCGCTTTCCC
CTAGGCAATGGCCATGCTTTTCATGTTGATAGGTGGATTTCATTTTCCTCTGCAATGCAGGATGAGAAAA
TTGCTTTTGACTTCTCATGTTTTCCTGAAAGTCGTGGAAGATATAATTTTCCATGTCATATTCTTCCCAT
TGGTAAAGGATCTCATTTGAAGCATCTGTGCCTTGCTGCTTGCAAGCTGAGGCTTTCTCCTACTCTCACG
AGCCAACTCAATCCTTTAAGTACCCTGGATTTGGATGATGTACCCTTGGATCAAAGCGACCTGGATAATC
ATCTCCGCCTGTCCGAAACTTACGCTGCTGAGACTGATTGATTGTGGACTGCCTAAGATCGTGTGCATAC
ACGGCCAACTCCTCTGTCTGAAGACACTGATCATTCGAGATGTTTTTATCAGTGTTGTGCTCAAGTCTAT
TAATCTTGAAATCTTCGAGTTTCATGGTCTGCCACGGAAACTCACTTTTTCTGACGTTCCACAGCTGAAA
AAGGCAGTCGTGTGGTCGCTTATTATTTATCATGGGACATCGACAGTATGCAATGGACTTGCAAAGGATC
TCCCTCAGCTTCAGTTTTTGTCTCTGTTGGTGCCGCCCCTGCCTGCACCCACTCCTAAATTCAACTCTCT
TGAACAACTGGATCTGCTGATACTGCCGTTCATTGATTCTGACCTCGTCACAGTTACCTACCTGTTGAAT
GCTTCTCCTTTCCTGGAGATCCTACGACTCAAGTTGGGTGTTGGATGTAAAGGAAGAGGCGGCAGAGAAA
GAAGAGAGCACTCGAGGCATACCTATTTACATTTGCGAGAAGTTAGAATGGAGGGATTTCGTGACAGGCT
GAATGAGATGGAGCTCGCAATATATTTGCTTAAAAACGCCATTGCAGTTGAGAGAATGGTGGTTGTAGTC
TCAGACGGCACCGAGCGGCAGAGGGTCAACAATTTGTTGCAAAAAGAAAAGAGCAATTCAACGACGAAAC
TCTTCATCCTCTGATTGCCATATTCTCTTTGATTAATTTTATACTGTCTACTGCTGATGCGGAACAAACA
AGAAGAGAAGTTTTAAGATGGTTTTCATTTTATGAAGTTGTACTTGACTATTCTCGATGCTTAAAAATTG
>c10088_g1_i1 len=731 path=[113:0-147 260:148-175 56:176-730]
AGAGAACCCACTTGGAGATGATCAGGACCGTTGGATCGCCTACAATCATATGTCTCATCATCTTCTGTCT
GTTACTCTCAATCTCTATGCAGAACAACCTTCATTTCTCTAGCCATGACTTCATTATCGTGACAAAACCT
AGCCTAGTCTTAACTTTGTTTTTCATGGTCTACTTTATTACCATGACCATCTTTATAGGAAGCTCCAAGC
CAGCAGTAGAAAGTTTTGACTACTCCTTTTCCTCTCTCGCTCCTCCAGCGTTCAGCAGCACTGGTGATGA
TCAGAGATATAATAATTCTGATGACGAAGGCTCTCATGGCTCCTGTGAATACGATGGAGATAATGACGAT
GATGTGAATGATACAGAAGGTAGAGACAGTGAAGACGATGAAGAATATGATAATAAGTTGGAGAAGAGAA
TAGAGGGTTTTATTGCCAAGGTTTATCAGAAAAGGAGGGAGGAGTTTCTCGGAGACAGGCTTCTTTGTAT
AACTGCTGGCTAGCAAAGTCTGGTCAGCTTCCCAAGCTTTAGATATGCATATATAAATGGCAAACATGTA
AAGTTTGAATTTTCCATCTTTTTGTATATTACTTTCTTTTCTTCTTCTTCACCTCTGAATTATGAAGTCA
TGGAGAGTGGTGGGAGAGGGTGTTTTGAGCTTTCTCTATTAAAGTCTCGATGGCTGATTACAGTGTTTAC
AAGGACAGTGTAATAAGGACTGCAAGCTGAT
>c1008_g1_i1 len=1790 path=[33:0-641 16:642-1789]
GCTGATTTCAGATTCCTTGTTGCCGCAAAGCTAACTAGTGAGGTCGATCTTATATCGTAACCCCTTAGGA
GTAATTGGTACGCCACTAGTGTTAGAAATGCCAAATACGAGACTATGGTTGCCAGGCTTGTTAGATCGGG
CATGTTGTTCGTATCGAATGATATGTTAATCACACCTGTTAATATGTTTGCCAATAGAAACAATGGCATG
GCGTTCTGCGAGAACGAGCGATAAATTTTTGATCCAAAATCGTCCACATTATGATAACGTCGTTGTAGTG
CAGCTATTCCAGCGTTAACCGTTACCTCACAACCCAATAAAAATATCACCATCAAAGCTGACCAACAAAC
GTAAGCGGCATTGCTCAAACGCCTACTGCTAGGTTGAACAAAATTGTGCATAACAATTAAGCCTACAATT
GCGGGCGCAGCAAGTCGTAGGAGTGCCTTGAGAGTTTGCGTAATACCATAACGTTTGTGAGTCTTTGAGG
CATCATCAATGATAAGCTGCAAACGAGTGTAAACCAAATGGTATCCTGTGAGCCCGATGATACTCAAGAA
ACCCTCCTTATTGGCCATAAAGAATGTGTCGCGAGATTCGTTGTTGACAATGTTGTCCATTGCATAGTAG
TTCAAGAATATCTGATAGATGACGATCACCCCGATGCCCACGTGATTCAGTTTGATTCGCCTGCCGATGA
TACAATAAACGAGACACGAGATCAACTTGACGGCCGCCAGTACGGCAAAAAAGTTCAAATGAGTTCCATA
TTCTTCGGTGATCTCACGGTAGCCAAATTGACGGATGAGAAAGAGTCGCAAACAGCTGAGCACTATCAGC
GGTATGGCCGAGGATAAAGTCTTCATAACTAATCCCAATTTTGTCTGTATAGTTCGATCCGTGGAGCTTT
CAACCGCATGCTTTGCCTCCGCCGATACGGCACCCGAGAAAGCTATGAAAGCTCCTATTCCGGCGTCCAT
TATACTAAAGCCGGTGTCCGAGGTTTTGGCTCCTCGTCGTGGAAATATGGGCATGTCAACGCCTAGGATG
CAAACGGTAACACTTAACATGAGTGTCGATAGAAGCGATGCCAGTAGACCGCTTGGCTCTAAAGCGTTGG
ACACCTTTTTGTCCGATATAAGTCTTAGCAAGGGTTCACCTGAGATGAGTAATCTCAACAATAGTGTCCA
GGTTATGAGAGCCAAACCGATAACAAGATAATAGACATAGTTTTGTAGCAGCGTAACGCCTAATAGAAAT
GGCGTAAATAATATGATAAACTCTAGATAAATTGGCGCAGAGTTTGTAAATCTTAACAGGTATAATTTTA
TACATGACCACAATAGTCTTGAGATCGGCCAAAGTGTTATAAGGGCGTATGGTTCTAGGAACGAGGAACC
CTCACGATTGATATAAAATGAATCCGAGTTCTTGTCCGCCATGATGCTGGTGATAATGCGTAATAGTCTT
GAGATAATGTGTGTTTGTGTGTTTTAATCAATATATAGTTGTTAATAATTTGTGATGGAGTATATATTAT
TTTTAGAGAGTAAACCTGAAATATATGACATGGATTTGAATAGTGCTCTGCCTCCTTAGGAAATCAATAT
AATTATCACTTTATCTCTTCAATTGTTCAAGTGAATAAAGTCTGCCAATGCTTCGTGTGCTAATAAGATG
TCGACATTCGAGGGCCTCGTATCGTGAGGGGGTGGTTTACTAATATGGCCTCACCTTGTTAGTGTTATTT
TTCGCAAGTGAATTAATGATGATGTTGTATATTACTTGTG
>c10095_g1_i2 len=1561 path=[1575:0-460 2036:461-1560]
CAATTTCGCTTGCTCATGGATGGTTTTACAGAAACATAAAATCAACTCAGTCCTGTAAGGTCAGATATTT
ATATCCTCGGAAGAAAAGAGAAGAAAGCACTCAAAACATATATGCAAAACAAACCATTATACAGGGAATG
ACAGCAACTGAATTCATACTCAAATATGAATTCATACACTCGTATACGAATTCAACCATTCCATCTTCTC
ATATCGAACACATGTTTCAAGGAGTCGAAAATAGCCTGTTACAAACTATGGATGTGTGAAAAGCAATGGC
TTCGCAAGCTCCAGCGCTTTATCACGCCCAAAAAACTTCTCCACCATTCCCAGGGCAAACTCCATTGTGC
TGCCAGGACCTCTGCTGGTGATGAGGTTGCCATCAACCACAACCCTATTTTCGATTTCACTTGGATCTGA
CAGCTTGTTGCACATTGCAGGAAAAGCTGTGGCCTTTTTACCCTTAAGTAAGCCATGAGGTTCCAAGACT
AAAGCTGGAGATGCACACATAGCTCCATACGGTCTATTTGATTCCCTCTGCTTCTTTAGCATATTCACCA
GCTGTTCGGACTTCGCAAATGCTTGGGCACCACCAAGCCCCCCTGGCAAGACAATTAGATCATATGAAAG
TTTAGCAGCTTCATCAAGGAGCATATCAGCCTCTAGTTTAACTTTACGAGAGGCCAGAATTTCCAAGTTG
TCCTCAACTGAGGCCACCACTACATTTACTTTAGCTCGTCGCAGAATGTCAATGATTATAATAGCTTCCA
TTTCCTCTGTGCCATTAGCAACGGGTACAAGAACCCTAGGAACATTGTCAAAAGTCCACTGCATTGGATT
CAGCTCTTTTATGCTATATTCATCGCCATGGTTGGAACGCATCCCCAAAGGCCCTGAAACCTCATCAGCT
TTCTCTTTCCCAAACAATTTCTCAACTAAAGCAACAGCAAACTCCATAGTAGTTCCTGGTCCACGACTTG
TCACCACATTCCCCTCTTCGTGCACTCTTGATTCAACAGTTATTGCACCGCTTGATTTCAATTCATCCAT
AAACAGCGGATGACAAGTCGCTCTCAATCCATTTAGCAAACCCCAAGAACCAAATGCAACTGCAGGAGAA
GCACAGACCGCCGCGTAAAGCTTCCCATCTTCTACTTGTTTCTTCACTAATTTCTCTAAAAGCTGACAAT
TTTTTAAATTTGTGGCTCCGGGCAACCCTCCAGGGAGAGTGATGAGGTCGAAAACGGCGTCGCTGCACTC
AGAAAGAAGAGAATCAGCAACGAGTTTAACATCGTGAGTCGCGTCAACACGAGTCTGTTTCTCAATAGAA
GCGACCGTCACGTCGGCACCACCTCTCCTTAAGACGTCGATAGTTATGACGGCCTCAATCGGCTCCGTTC
CATTGGCAATCGGCACCAAAACCTTCTTGGTGGTGGAAGCCATTGGTGTTGCTGCAGTGGCTTTGATCGA
TGAGAAAGAGAAAGGACGATTACGGAAAGAAGGGATGTTGAGCTTAGATTTTTTCGAAGTGGTGTAGAGA
AGAGAGTGAGGAGGAGGGATT
>c10099_g1_i1 len=1244 path=[1302:0-1160 2462:1161-1175 41:1176-1243]
GCAAACTTCGCTATGTGTAATCAACCAGACGATGATAGGCTTGTGTTTCAATCACTAATAGATAGAATTA
TTGAGAGGGTCGTCGAATGCATTGCATTTCGTCATATTGAGATTGGGCTTCGTTTCTCAGTTGTTATTTG
ATCACATAATGATTAAGTGGTGAGTTAGTACCTCTCACCATTGTGTTGGTGGCGATTGTGATGGTGAGTG
TTGCTATTGTTGTGAATGACAGAAAGGTGATTATGATTGTGCTGTGAGATGTGTTGATGGTGTTGCTGGT
GCTGGTGCTGGTGATTACTGTTTGGTAGTATATTATTCAATCGCTCAGCTAAACTAGGATTACCAGCAAT
GGCTCTTGCGGTAGCCTCGATCAGCTTTTGGCCGCTCTTCTCAATGAGTCGTCTCGAGTGTAGTATCTGG
TCATCACAAGCTGTAAGTCTGAGTGAGTTTTTTGCCTCCTCTTGGAGTTGTCTTGTGGATTTAGATTGGG
TGGTGGTCATGGGTGGCAATGGTTGTTTAACAGGTAGAGTTGGTTGCTTAGTTTGTATGGGTGCGGTTGG
TTGTTGCTTGTTAGTTTGTACAACTGGTTTTGTTTCAGTAGTCTGCTTATGCCTGAACTTGGCGCTATAT
TTATAAAAATCACTCATTTGAAATGGCTTTGTTTCCTCATACACGAAGGCGGCGGCTGCCGGCGGTTTTG
GTAGTGGCGGTGGTGGTGGTGGCACTATACTGCTAGCAGATGTTACTCGCCTCCTCACCTGAGGAATGGG
TTCTCTTGGTTGTAGTGGGTAGTCAGCGGGTAGGTGGCCAGTGAGTTCGCCCTCCTTCAAGCATAATTCT
CTGAATTCTGTTACTCTCTTCTTGAGCGCTGCTTCAAGATTCTTGAGGACCTCCTTTTTCTTCTGAATCT
CCTTGATTCCATACTTGATATTCCTACTATTGGTGCGACTCGTGGGAAAGGTTGATGTCATCATATTGAC
GAGTTACAGTGATGATAATAATGTGGATGTGTGTGTCCCGAGCACGCGGGTGAGTCAAAAATCTGGCAGT
TTTCTTTGCTTGATCCAGTTTTCTTTGCTTGATAAAATAATAACCGTTGGAGTTAAGAGTGTGCTCAATA
ATGGTGTTTGTTCTATATTCAGTGGCCTTTATTATATAAAGATGCTTGATTAGAGTGGTATGTGATGATA
AAATTGTGCCCGTTACAAGAGAATTGGTAGTTTCTTCAAGTTTATACTCTCTAG
>c10102_g1_i1 len=1177 path=[105:0-1176]
GGATAAATAAACAAGTTTCATTTAATAATAGCAAAAGATAATTTTTACAACACTGGCATGATAGAGAGAG
GAAATCCAACCTAACTTCAAAGTCCAGTCTTATATGATAACAGCGAAAGGATAATTTTTACATCCCTGGT
ATGATAGAAAGGAAATCCGTCCAGTGACCCTTGCTCCACCGGAACCGGATTAAAGATGGAGTCTGCTCGG
CTGAGACTTGGTCATCCTGGCTTCACCGGAGGGTTCATCGTTATCAATCCGGCGATTATTCCTGAAGGCC
GCGCAGCCAATCACATAAGCAATGACTAGAATGATTAAAATGACGATGTTAATGACGGAGACCTTCCGCC
AGCTCTTCCTGATGTTGGCCAGCACGCCAGCCTTGCACGAATTGCAGGAATAGCAGAGCAGCCCTTGATC
GGAGTTCCAGGTGTTGCAGTCAGCGCTGGAAACAACCCCTCCGTTTGGTGTCCAGGAAGTCTCGTTGATG
TAAGTGTAGCCACATTCGGTAGGAGGCTTGCAGCAACCAGACTCAATAGGGCTGAGCTTCCTTCTGTAAA
ACATATCTGCACTCTCAGGGACACCATTAATGCTTTTCCCCATCTTACCACAAACCTTGGAATCTCGTAT
ACAGGAGCTAATCTTCTGCCAGTAGCTATCACTAGCTACTCGATCCTTCAACCACCCTGAATAGTCCTGC
AGATAGTAGTCAGAGTAAGCACGGTTCAAGAATGGGCGGCCCGACCCTTTATCGGTGACAACATAGGCGA
AGATGATGAACCCTAAAAGAGCGGCGATGATGAAGAACATAACAAATAGGTAAACCCACATCAAGAAAGT
GTTTCGATAACACGCGCCAGCGAAACCGGCTAAAGAAACGACCATGATTGAGATCCCGATTATTATCAAT
GGCCACTGCAAGAATTTCAGACAATCTGTGTTGTTGGCTCTGCTGCTTAGCCATATACCACCCCCTAGGA
TGGGTATTGAAAGCAAAAAAGTCAGGAAGTTGAGCACCCCTATCAAGTGATTGCTAGTTCTCATGGCTGA
TCTCTCTCTGTTTCTCTCTCCCTCTCTGCAACAAGCGCGTCTACTCTGATCTCTCTCTTTTTTGTTAATT
TTTTGGAATAGCCAGGTACAAGTAAAGGAGAGCAGCAACAAAGGCGGAGGAGGGGGT
>c10103_g1_i1 len=948 path=[105:0-947]
AACATTTCTTCTCATTCGAAGATAGTATCAAGTATTATATATTTGTTATCTCTTTGTTATAGAGTTCAAC
CATGGCTGCCACAAACATATTCTACAGGATACCCTCACAGAGAGGCACAAAGGTGGCCTCAATTGCTGGA
ACCGAGTGTACACTCGATCAGTTTTGCAATTACATCATTGACATAGAGGGACTCAACCGGCAAGATTTTA
TCATAGCCAGTGGAACCAAGGTATTTCGACCAAGTAGTTGCAATCTTCAACTTATAAGCCTACAAAACAA
TTCCAATGTGGACATTCTCATCCCACTGCTGGGCGGTAAGGGCGGTTTCGGTAGTCTATTGCGAGCTATT
GGCGCTCAAATAGAGAAGACCACAAATCGAGATGCCTGTCGAGATTTGAGTGGTCGTCGGCTGAGAAGTG
TGAAACAAGAGGCCGAACTCAAGAAACTACTCGAATTACAGGCCAAGTTGATAGAGGAGCGCAAGCGACG
AAAGAAAGAGAAACTGGAGAGTTTGAGAAAAAAGAGCGAGCGTTCTAAAACTAGCGCCTCAATCCAGGAA
CTGGTCTCCTTGTTCGACGACCATGCCTTCAACAAAAGACGCCTCGAGTTGAGTGATATAATTGATGCCG
CCGTGGAGAAAGGTCTGATCAATTCCAAGAGATTGCATCAAGATGAGGCTTGCGAGGAGGGTAGAAAAAG
GTTGCGTCCCGAGGCGGCTACAAGTGAAGAAAGTAGCTCGAGGTTGGCCGAATCTGGTGAGAATGAAGCT
CAATTTGATGATACAACTGCAAAAGAATTAGCCAACAACAACAACAATACCCACTCAAGTGAATCTCGAG
ATCTCAATGGTGAAACTAAGAAAGAAGTCAGAGGCACTATCAAGAAGACAGATCTTTGGCTTGGTTTGGA
AGAAGAGGAGGAAGATGATAATGATGAAGAGGAAGGAG
>c10107_g2_i1 len=1280 path=[963:0-1279]
GGTGGTGGTGCTTGGCTCCTCCTCTTCAGCTTGTTGTTGCTGTTGTTGCTGTTGAATGCTTATTGGTATC
GTGATCATGTTCATGTTGATGACTATTGGATGCTGCATGTTGATGTTGATGATTATTGTTGGTTGGCTCG
ACGCCATAGTATTTGCGAAAACACTTGGAGGTGATGACATAGTTGAGACAAATATAATGTGTCACAGGAT
CATCGCGTACAGTTAGCTTACAAATTTCTCCCTTCCTCATCGACGCCAGACAGGATTCCCAAATTGGCAG
CTTAAATTGTTTCCCATAGATTGTCTCCACCGGCTTACCCTTGGCCATACGCCGACTATCATCAATCACC
ACGGGCTCACTCGAGACAGCTTTCCGGTGTATGAAGGCTGTCTCAAAGTGATACAACAGTTTCGTTTCCG
GCTCTAGTTCGCCCAAGTCGCGCTTGCCCGGGTAGAGAATTTGTCGCTTGATGATGGACATGATGATGAC
GTGGTTGCTAATTGACTACTTAACTCGAATCACTAGAGTGACTAGGTCCCTGATTGCGTGGTATGAAATC
TCACACTCAAAGCTACCGCGAGAGTATTTCGTTTGTTCACACAGGTAACACGCACACACGCACACACATG
AATGGCGAACAGGTGTGTCAACAAGGCCAACAATGAGCGACGTCGTGGTCGTCGACAGACTTACCAGGTC
TGTCAATGCCTCGCCGTCGTCGTCGTCGTTGTCGCCGCTGTTGTCGCCCTAGAGTGTAGGCAAAAGACCA
GAGTTTTCGTGTGTGTGTGTATATCAAAATATGTGATGACAAAACGCAAACACACACACACACAAATATT
ACTAACACTCGGGCGACGGCAGGTACAATTGCACAATAACAATAAGCGGCCAGGTGAGCTCACACTATAT
TGGTGTGTGTCTGCCGTTTGCTAGCTTCCAAATCTAAAGCTTCGACTCCCTCGTCGCTGGATGCCGTTTG
TTGAGCGAGTGATCAAGCACAACGCCCACGTGCCCGGGCTATTTCTATTCGTCCGTCTAACGGTGGCTAC
GACGACGACGACAACGGTGTTGTTTTTGGGCACAGGGATCAGCTCAATGATCACACAATTTGCTTTGCTT
TGCTGCTTCTGATCACACAGTCTGGAAGATACGAGTGTGTGCTTATATGGCGACGATCAGACTATGTTAT
GAGAGAAAGTGATTCGAGTTTGTCGATGATGAGAAGCGTGTGTTGCCAATCTGACACACACCCGATAGTT
GGCCGAGATAATTGTCGTCG
>c10108_g2_i1 len=431 path=[409:0-276 686:277-294 704:295-430]
TCTCATCAAGGAAAGCAGTGATACAGAACTCCATATACTGACCGCTTCCCTTAGCAATACTCACAACCAG
CGGAATGCTAGAGACATCTTCGTCCTTGGCATCATCATCATCCTCATCTTCATCAGTTGAAATACTAGGC
ATGTCGACTTCAATTTTGATAGTTTCATCTAAGAACTTTCTACTTAGCAAAATAGTCCTCTCTCCTGGAT
TATCTTTAATTTTGAAGGGAAACTCATTCGAGATATCCTCTACATCGTGGGGAATCTCGACGCATTCCAG
CTCAGATTCGAGGAATCGAATCAGATTCTCATCGCCGGTTGATTTCAGTTCGGTAACTGCTGTTGAAAAA
TGCGAAGATGGAAGAAAGTTTCGGAGGTTTTCAACGGTGGGGATGGCTCTGGGAAAAGTTCTGGGAGATC
CGACGGCGCGG
>c10113_g1_i1 len=1890 path=[53:0-1791 1845:1792-1793 1847:1794-1889]
ATCAGATTTATAGATTAATTAATTACCATCTTCCGCCACCACTCATCATATTGAAGCCCTTGATACTATT
GGGCAGTCTAATACTCTGCAACGCTATTCGGTCTCAACTAGGCATTTTATAACTCACAACACACAACGCG
ACCCCACCCTAAGATGGAACCCATGCATGAGCAAACAAAAGGATGACCTACGACAACACGACTGCAAACA
CGGACGAGTCGCTCGCCGTGGATGCAACCAAAGGGCCCCGGGGTGATACTGTTTCTAATGAGCAGTTAGA
GGATGTCCCATCAGACAATTCGAGCAAAGCTCGGGCTGCAAATAATCGCAAGGAGGAAGATGAAGAAGAA
TCAGTCAATTCTCAACAGCGAGTTGACAAACCCAATAAGCCGTCCACTTCTTCCTCCTCCTCGTCCACTT
CCACCTCTTTGACAGACAATCTTGCAACAGTGTCCTCATCATCGAGCAAACAAGATGTAAAGAGTGAGCA
GCCTCAGGATAATCTGATTGATAGTGTGAAAGTAGAGGCAAAAATATCCGACCAGCTTCAGCAAATTGAG
GTGGGACTCAGAGAAACAGAACAAACAGACACAGATAGTGTGAAGCAGACTCAAAAGAAAGAAGAATCAA
AGGTTGTTCAAAGTTCGCAACAAGAGGAGGAAAGCGAACCACTCATTTGTTATGATCCCGTGTTGGATAA
TGAAATACGAAACCGCCTGGACAAACTGAATGCTCTCTCAGATCTCATCAACTCGCTGGAGCTCCAATTT
GACCAAGCCAATGCCCTATTTAGAGAAACTCTCAAATGCTCAACAGACAGGCTAAGCACCATTGCCAAAA
CTCTGGGTTCCAAGTCTATACGACAGGGTCGTATCTACCATGCAGCCAAGGTATCCGTCGAACAAAGTCA
AACAGATTGTCAGCGTGCTTGTGTCCAATTTGAGCAGGCAAATAATGATCATCAGTTTGCAAAGTTAGCC
ATCAAGGAGGCTGAGCTGAAGTTGAAAGAAATCAACTTGTCACCGCGTGATGATGGTCGAAGATCATCGC
TTAGCTTGGGGTCCATAAATATTTGTGGCTTAAAGCTAGGAGATGATCAAGATCAAGATAATGAAGGTGA
AGGTGAAGATGGAGCGAACGAGAAAATCGGAAAAATTCCGAAAGAATGTGATAATAATAATGAGGCGAAC
TCCAAATCCTCGTCTCTTCCACCGACAATAGATGCAGACATCTTGCATGATGAAGAAGCTAAAACTCAAG
CTAGTGGTGTTCAAAATACCATCACAGCAACACCTGAACTGGCAGAGTTTGTCGATAAACTCGACAAGGA
TGGTGATTCAGAGGGCGTGAGTAGGATTCTGAATTCGGCAAAGCTTAGCGAGGATCTGAATCAGGCCATT
GGGAAGTTGTTGGATGCTGAACAAAAACGACGCCAAAGTGAGAGGATGCATTTAGATCAAGCCAACAAAT
TAATGATTGCTCAAGAGAATCTAACCAAACTGGAGCGCGAACATGGGGCCTCAATTAAGCGCGCTCAAGT
GTACTTTGAAGAGGCTCGACGATTTAATGCAAGGCTCAATTCAGTTAAGAGTGATATTGCCCGGATCAGC
GAGGATATTGTTGGCGCCAAGCAGGCGTATGCACGGACACTGAATGAATTGGAACAATTTAGCGAAGATC
TTCATATAAGTTCAAGAAATTTACTCAATAATGCACGAAATGAAACAAACAGTTAACTAACTAACAAACT
AAATACATGTTATGCTATCTCTTCAACTATCTCACACACTTGTATGTTCACATGTCCTAAACCAAGTTGT
TGTTGAAGGCTGATGAAAGGAAAGGAATATATACACATAGATTATACTAGGGTTGCACACATGAGGGCTG
>c10122_g1_i1 len=496 path=[53:0-495]
GCAATTCACTATCAATATCATCACTGATAAGCGATAACAAAGCCGAGTCACCAGAAGATGAAGCACGGGT
ATTGTCAAGGGACAACCCTAACCCAGTTGAGACCGATCTTGCTTGCAAGAAATCAATAGAGGAAATCTGG
GAATTATTCTCTAAAAAGTCTTGCTCCTTCACTCTCTTTCTCTTGGGTTCCAGCCCCTTATTCCATTGCA
GTTCAAGTCCCCCATCACTGCCATCATTCCCAGGACCAGGGACTGGACCCGGAGCAAACCCCACCACATG
AAAAGGAGGTACGTAGGGAGGATGCTGAGACTGATCTTGCAAATTAGAGGGATTAAAATAGGCTACTGCC
GGAGAAACCTGGCCGTCGATTGCATATAAATTCCTCAAATTCTTAGATGGTGGTTGTTGCTGTTGAGGTT
GGTAGTGTTGTTGAAACTGGTGCTGGGGAAAAGCCATGATGAGAAAGGAAACTTAGAGAAAGATGGAAGA
GAGAGG
>c10126_g1_i1 len=1204 path=[1182:0-631 3474:632-1203]
CTGAAGATCTCATTTTCTTTAAGGGAGAAAAATCCTAAAGATACAGAAATAAATAGTCATACATCAAATG
GATCCCACGTGTTCTACAAATACATCAGGCAATGGACAGCAATAAAGTAGTCCGGAACAAATCACATGGT
CAGCTCAAAATATTACATGAACCACAAAAGTTTTTTACTCAAGCTCGCCTGATTACAGAGCTTGAATTAT
CTTTGTTGACTCGAGTTTTTATCGGTGACAACTTGATAAGCAAAGCAGTTAACACCTCTGTGTGCGTTGG
ATCAAAACTTAATCAGCTATCCGCGATATGACATTTCTTACTTCGCACGACAAGGGTGACTGTCAAATGA
TAAACAGAAGACTTGCTCACCACTATATTAGAGATAGCCCCTTTTCATATCATACCAATCTGCAGAACCA
GTCGACCAATTTCAGCAAACCAGAATCAAAATTAATGCCTCTTGTTTTGCAGCTTAGTTTGCAAATCTCC
TAATTCATCTACGGCGAGCAGATTGCTTTGTGGAAGTCAGCTTTCGAAATGCAGCATGCAAGACCATAAC
TGTATAACTAATGCCAACTGCACCAAAGAGAGCCATTTGAACATTTAAACATATCAGAACAACTGCAGTA
ACACATTGGGTTGTCCGGACCATAACCTGCCAAAGTACAGGATATCGATCCCATCCCCACCTATCATTAC
AAAACTTGAAAGCATCCCAAAGTGCCAAACTTGATATCAATCCAATAAGAGCAAGTGGCATTTGATACAA
AGTACAAGCAAAGAAGAGAATGAAAAGGGAGGCATAATTTCTTGCATAACGTTTAACATTCTCATTAACC
CGGAGCCTAGCCTGGTCTGACCCGGATGGAAACGAGTAGGACCCAAAGTCAGCGAAAAACGACCGGGTCC
AAGATGGGGTTTGACCCGAGAAGTCATCGGTGGTGAGTTTAGAGAAGGGGTTGAGAGTGAAGAGAGAAAG
GAGTGTTAGAATATGGGAAAAGAATGAAATGAATAGACCAGTGGTTGTTGCTGTGGTGGTAGTTGACGTG
ATAATTGAGGTAGAGGTGGGGTCGGCGGTGATGGTGGAGGAGGAGGAGTGTTGGTCGAGAATTTCGAGGT
AGCCGGAGTCGCGGAGCCATGCGTCGAAGGTGGGATCAGGGACGCTTAGTGATAAAGGGTTTGATGAGAA
AACCATATTTCGAG
>c10127_g1_i2 len=1595 path=[3147:0-785 48:786-1063 292:1064-1594]
TCTTCTTCTTTTAATTACAATGTGGTACAATTGATCTGTGACTGTTTTTGTATTTCATGCAGCACTTCTC
TACTGCAATAATGAGTTAATAACATTAGCGACTTGTAAGGCTCTTCAGAAAACTAAAACCTATCAGACAA
AGGTTGAGTAAAATCAAATCAGCTGAAAGAATTAGTAAATTATCTGTGAATGTAGCCTGTTGTATCTAAA
CAAGCAGTTCAAAGATTGAGCAAGTGTGGACTGTGTAGGCAATTCTATGCACTGTGTGAACTTCATCATG
CTCATGCCTGAGACTAGAAAACCCATCAAGCATGTGTGATCCATCCGCGCTTGGCAGCTGCCTCAATCAC
CCGACTTGCAGCCTCTGCAGAGTCATTCAGTGGAGGGTAGCTCCAGGTCTCGGATATATCTTCTTTGCCA
GTGAATGGTCTAACCACTCCCCTTTCATGTAAACTCTTTTGGAATTCAGCAAACTTCCATGTACACCGTT
CGGCTCCTACGACATAGACTGGTTTCCCAGTGCTGCAAGCCTCGCTCAACATGCTTACTGAATCAGCCGT
GATAACAAAAGCATCAGCCCAAGCTAGATGCCCCATATGTGGATTTGAGCCTCTACCATCCCAAATGTAA
ACCTTAGGGTTTGCACTAAATTCTTTCAATAGAATCTTGGCCACCTTCTCAGGGGTTCTTCTAGAAAAAG
ATATTCTAAGGCTCCCACAACTCCAAAGAACATTTCGCAGCATTTCTGTCAATTGCTTTGCAAGATCTTC
ACCATACTGACAGTTTCTAGTAGGCCCTCCAATGTTGACAACAAGCAAGGGCTTCAAAAGCGGTGCCAAT
TCATCATGCCAGAGCAAAGCAGCAATCCTCAGTGCAGCTGAATCAGCCTGATGAAGAGCTCCAACAGTGA
GAACCACATTGCTGTCTGGAGGTTCTCGTGGAGTTATCCAACTGCGAAGAAACCAGGGGATTTGATCCTG
AGCTTCTGGAGTCAATGGATAATAATCATGACAAGGGGTGATCACCAAATCGAACCTATTCAGATTCAAC
CTTGGATGTTGTATCTGAACCACAAAAACACTCTCTGGAGCTAACTGTCTTATAGAGCTTGCAACAGAAA
TGGTGTCCCTTCCAGACGCAACCACCAATAATGGACCATCCCTATCAAATGTCTCACGAGCCATTTTGGC
AATCTGATTTGCATCAGCTTCCAATACACCTAACAACCCTGCATTCTTCCCATCATTTTCAACCAAAACA
GGCATCACCTTTTTCCCTAGAATACACCTAGAGTCATCACAGATTTTTCTTATAACATTGTCCACTTTCT
TGTGCACAGAAACTGGCAGCCAATGCAACCACTCATTAACTGCCCCTCGTGGCCTCATAACTCGGTGTAG
AGAATAGCGAGAGGAGAGGCCAAGAGCGCGAAGAAGGCCGATGCATTGGTTCTCGGCGCCTGCGAATCCA
TTTCCAATTACAACTGCGCGTTTTATGAAGACGTGGAACCCAGTTTCGAACATTGCAGGCTTACCTGAAT
AACCCACTTGAGCTTGGCGGGTTTTACGGTAGCCTGATTATTCCTCTCGTCATCG
>c10137_g1_i1 len=303 path=[1:0-302]
ATGGCCACCGGAGATGTTGGCGCCGACAGCCACCGCCACGAAGAGAGCAAATCCATGGCAAACCGCGATG
GCTACTAGCCCAGCAGGATCAAGAGCCGCATCACCTGTCATCTTATTGTAAGCCATGGCTGAACCAACAC
CAGCAAAAACAAAGAGCAGAGTTGAGATGAACTCGGCAAGATAGGCTTTAAGAGATCCTAAACTGAAAGA
ATCATCAAAGCGACCAAAGGCAATTCCAGCCATCGATCTTTGAAAGAATAGCTCTGGAAAATGGGAGAGA
AGAATTAAGAAGACAAGGACAGG
>c10140_g1_i1 len=614 path=[101:0-430 531:431-431 48:432-613]
TGTGAACAAAACGAAGAGGGTGTTGCAGGGCACCGACTCCACCATGTCTAAATCTCAAGATTTCTCGCGT
TATCGTCACGGTGGATGAAGGTGCTTTCACATTCAAGCTCATGATGTATGTATATATGCTATGAATTTTA
TGCAACTTTACCGAACAAATCCTTGGAATTGACACCCAGACAGGCCCTTTTCCTAAACTTTCGGGGCTGG
AGAGGAGTCGGTTAGGTGTTCGACGAATTGCATTTTTCATACATGCAATCATGTTCTTCGATGCTTGTCC
TTGAAAAAGATGTTTGGGTGCCATGATCTCTAAAAACATGTTCTTCGAGTCACGCTGATTGCCCCATTAG
AAGCTACTGGCTAGTTTCGAGCCAATGCCCAAGTGTAAAACAACCGGTCACGTCAACTGTCAGCTTCACG
ATCTCTTACCATTCTCACGGAAATTTGGGATTTTTTTGACCATGAAAGGTCTTGTCTTCCGAAGCCTCAT
CATTTAGGTTTTGAGTTTCTGCGTTTTTGCCGCCCATTGTAATTGGTCGGTCCTCTCACACCTTGTGTTT
TTCTTCTTTTATATATATATTCTCCTGTGAAATCAGGTTCCTGCAACAGAAGTG
>c10145_g1_i1 len=1788 path=[1816:0-1242 3059:1243-1787]
TTTGGAGATTTTATTAGAAAGCTATACTAAGCTTTTCTTGCGTAAGTTATCACTGATGTGAAGGTTGCAT
GCATTGACCGAGCAAAGTGTAAAAACTTGATTTGTATTTGTCTTTTAACCACATCATGCGGTATCGTCGT
CTCAGTCATCAAAATATTCCCGGAGAATATTGTAACAGTAGTTATAAATCTCCTCATTGTTACTGTCTTG
TAAGGCCTCAATCTTGTCTAGTCCGCCGCATTGTTCGATAGATTCACGAACATCATGACTCTCTTCAGTA
ACGTTATTCTTGAGCAAATTCTTCAAAGCATCTAAAACATTTCTCACTAGTGTGGTATCTTTGAGAAAGA
GCAAACTACATAGAGCAGGGACCACTCCTAAGTCGATTAAAATTCTGAGTTGCTTCGAGTCCCCCACGAG
ACAGAAATTGTAAACCGCCCATGAGGCCTCCTTCTGTTGTAGATAGTCGCCTTGAGATAAAAATTGGATG
ATTATTGGAGAGAGGCCCACATCGATCACAGTTTGTATCTGTTGCTGCGAACCAGCGATAACATTTGACA
AAAACCAGAGTGCATCTTTGGCTATCGTATCATTCTTTCTGAGGAGAGCGTTGTAAAGTTCAGTCAAGGC
TCCGGCATCGACGACAGCTTGAGTTTGTTCATCGCTACCTGATGCAATGCAACCTAGGGCGCGGATGGCT
GCCATTTGGATTTTTGTTTCTGGGTGACTCACTAAGATGCTCACTTTCTTCACAAGTCCTGAGTCGATTA
TTAACTGCGAGTAGGGTGGTCCAAGTTCTGTGATGTATGAGATGGCCCATGTTGTGTCGATGAGGATTGT
TTGATCTTTAGAATCGGTCAGGAATAATAAAGCTGGCATAATTTGCTGGATGACCGAAAGCGAGGTGGGC
GGGTCCTTGCTTCGACACAGATTAACAAGAACCCAGGTGGCATTGCGCAAGAAGCTAACTTCCAAAGTGG
GACTTATGAGTCGCAAGAGCTCAGGAACCATGCCGTATGAGATCACTAGATTGCGAAGTTCAGGTCCGTC
TCCTATGATGTTGCCCAGTGCCCAAACTGCTTGTTCGCAGACTCGAATGTCGGGCGACCTAAGTAGCTGT
ATAAGACTTGGTACGGAGCCATGATCGACGACAGCCATGGTTTGCTCTGAGGACCCACTGGAAATGTTAG
TCAAGATCCATGCGACCTCTAATTGGATCATCACATCCGAGTGCTGAAGCAACTTGACAAGTGTAGGCAT
GAGTCCACTGTTGATGACATCATCGAATGGTGGTTCTGGCTCTCGTGAGAGCAGTCGGCGGACCCTCTCG
GCACAGCGGAGGATTTTTGCCGGATCGGCTTCTTGTAGTATGCCATCTATCATTTCTTGTGTCAGGGTGT
CATCGACGTCCTCATTGTCCACTATAGGCATCTCATCTTCGCCCAAATCATTGAACTCGTCTTTAATGTC
ATTAGAAACGATGGTTCTCTTCTTGCTTAGAAATTCATCACGCTTTGTTTTCCTCAACTGAATGCTGTTC
TCCTCACGACGACGTCTCAGTTCCTTGGAATCAAGGCCGGTATTTTTGTAACGAGCCCTATGGTCTGACA
TGTTTCGTCTCTTGAGATAATTGAAATAATAATAACTGTCAAAATGCGATGGCTCGGTTGTTGGATGATG
AATGATGAGAAGATTGAGGATGAGATGAAGTGAGATTCGAATGTCAATGTGTCAGTGTTTGTATAAAATC
GATGGATTAATAAAAATTGTGATAAGAATAAAATCGAA
>c10147_g1_i1 len=723 path=[1:0-69 71:70-722]
TATTAATCAATGACAAAGAATTCAAAAGTTCAAAGCTGAAGCAAAGCCACTCCAATACAACTTGCACTTA
CCCTGTCTGAAGGTTTACTGTCGTTCAATCTGAATGGTAACATGAGTGATATTGTGTTCTCTCCGAATGT
AATCTACAACCTTGTCTAGCACCATGTCGGCATCAGCATCAGACTTGATCATAACATGGCAAGCCAACAA
AAACTTCCCAACAGTTATTGCCCAAATGTGCAGTTCATGAATGGCAACCACCTCATCCATCTCGCAAAGA
CCCTGCTCAAGCTTAGTTGCATCAATCTCCCTCGGTGTACTTTCCATTAGAACCTCTAGAATATTACGTA
TCATGCCGATTGTTGTGCCCAGCACAATTACTGAAAACACGAGGGTGCATATCAGATCAATAATCTTCCA
CTCTGGCTTATACCATATAATTGCCCCACCAATCATCACCCCAACACTCTGAATTGAATCTCCCAATACA
TGAAGATAGGCCCCCTGAATATTGACATTTCGCTGCTTCTTTTGTTTACGCCCTTCTTTTGTTTTATTGT
CAACTTCTGTGTGAGTACTAAGCAGAGGCTCAGCAAGATCTTCTCCATGTGTATGATGATGCTCATCATT
GTTTTCAGAGCTCCCCTGATGAGTGGCTGCACTCAACCTGAGGTCATGTGTATGATCATGATCCTCATTG
CTGTGGTTATGTGTATGATCATG
>c10149_g2_i2 len=1362 path=[2917:0-448 499:449-472 3389:473-1361]
GGTTGACTTCTAGATTTGGTTGGCGGCAAACTTTCCAGATCGCGCAATTCAGTCTGACTCATTAGCCGGC
TGGCAATGGGCGGCTTATGGTGTACAACACCGGTTGTTCGTAGTGTGGCCACCGATTCGCGCGGTGTGTT
TTCATTGATCTCGGGTATGGGCTTGAGGATTGTCGGATAGATGGGTCGCATTTGAGGTGAGAGAGGCGGA
TGGTGTGAGGAGAAGTTGTCGCCTGAGTTGTAGGTTTGGATGTCTCGCATGGGCGAACAATGATATGGAG
GTTGTCGTTGATTATGTGAAAGTGCTCTACTAGTATTGATGGGCCTCAAATTACTATACATTGGCTCAGC
CAAATCCTGGTCGTCACTATGTACTGGCTCCTCATTCATATAATAGCAACCGCCATCTTCCTCCTCATCG
TCATCATCATCGTCTTCGTCGTCATCATCATCACCATCATCATCATCATCATCATAAGAAACACTACGAG
GCGCCAATTGTCAAGGTAATCCACAAGACCGTCCACATACCAAAAGCCATACCCGTGCCCAAGATAATTC
CCGTGCCCAAGATCATACCCGTGCCCAAAACGGTGGCCGTCCCGCATCCGGTCCATATAAGCGTCAAGGT
GCCCATTTATAAGACCGTCAAGAAGGTCATCCCCGTGCCCAAGAAGGTGAACGTACACAAACCCGTGCCC
GTACCTAAACCCTATGCAGTGGCCGTGCCTGTGCCCGTAATCAAACATCACCCCTATCCAGTGTATAAGC
ACGTCCCCGTTCACAAACCCTATGGCGTCCCGGTGCCCTACAAGGTGGCCAAACACGTGCCCGTGGGCAT
ACCCAAGGTGGTGCATGTACCCAAACCGTATCCAGTTCATTACAAGGTTCCCGTGTACAAGGAGGTGATT
GTGAAGAAGCCAGTGGAGGTTCCAGTGCCTGTCTACATCAAGAAGAAGCCTGTCTACCATCCGCCAGTGT
ACAAGCACGTGCACAAGAAGCACCACCACGAGCATCACGGCGGTGGACATCATTACGCCGCCACCAATGA
CCACTACATGGCCGTTCAGCCGGGCGCCAGCTCAGCGGATCAAAATTCCTCAGGCAATCAACAGCAACAG
CAATCGAGACAGCAGCAGCAGTCGACGATGATGGCCATGGCCAACCAGCAAATGCACCACCAAATGCGTC
CGGCGCAGCAGCAGCAGTACATGCAACAAGTGTACCAGCAGCAACAGGACGATAATGGCTCGTCGGCAGG
TAATTCGAAGCAAAACGCTGCCATGATGATGGCAGGCAGCAATTTGGATGCCTCGTCTTCTTCATCCTCA
GCTCAAGCGCCATCATCGTCGTCATCGTCGTC
>c1014_g1_i1 len=727 path=[257:0-577 3:578-726]
CTCCTCCTCCACCACCACCACCGCTACTGCTCGGATTAGACACATCCTCCTCTTCCCTACTATACCCACC
ACCACCAGAAGCAGCCGGCAAGGCTAGTGGCCTTGACTGCGGAGTTGGTGTCAAGTGATGAAGATACCCG
GTCGGTGGTGGAGCACGGTAGTAAGGAGAGAATTGTGGCTGTTGCTGGTGGTGATGGCCGTGGTATAATA
TTACTTCACCTCCACCATCAGACTCCTTGCGATGGAAATTGCGGTGGCAATTACACGCTGCACATTTAAG
TGCATCCAAAGTACCCTCATCCCCCGCGGCCAGGAACTCACCACAACCATCAAGTGCGTGCCCACCGATT
CCCACCGCATGATTTTTTTTACACTCTCTGTATCTGATCGAAGATTTTCTTGTGTTTGTGTTTGCCGTTG
TTGTTGAAGCACCTTCTCCTCCGCCACCTGCAGGACCCATTTTTGACCGAGCAGCAGCTGAGTTGCTAAT
TGAGTCATAACCCGGTGGCATCCCCGTCATTTCTTCTTCTTGGTCCTCGTGCTCATCAAACTCCATATCT
TCTCCACTCTCTCTGGTCTTTTTTTTTTGTTTTCCTTTCTTTCTCTCCTGGTCTACACTGATGGTGCTTT
CTTTTTTGTTGATAGAGAAGATCTACATGGCATGGCCGGTGCTTTATGCGAGCAGATCCACCCTATAATA
ACCAAGTGAAGAAGCCGTTGATAAAAG
>c10152_g1_i1 len=377 path=[386:0-53 32:54-376]
GAAAAAAGACTTGGCGCACAGCTAGATCTGGCTGCCAAAGGAATTTACATATTGATCAATGATTTCAATA
CCATGAGCAGGCTGACTAGGAGCTTATTTGACGAGGTCGAACATCAGAAAGCTCTTGCCGGTATGTGTGT
TAGGAGCAACAAACCTGAACTATTGAAAGAGGTCGTGAAAGAATTTCACATTCAGGACTCATGCTACTTG
GAGCGGCTAGAAGAGCTTGAGCGACACATCTACTTGTGTTTTCATACCATGAATAGATTCAGAAGGCTTG
TTATGGAAGAGATAATGGTCGAATCCAACAGCTGATGATCATCAGCGAGAAATCCTATGATGACGAGGAC
AATATTAGGACAGAGACGCTGGCAGCA
>c10157_g1_i1 len=491 path=[2413:0-341 2754:342-365 1852:366-490]
AGGAGATTTCCATCCCCGCAACCACGACGGAACTTTCTCCAAAGACAGATTTTGTTCTTCAGCTTCTCTT
ATAAGTTCCCCCAAGTGAGAAGCCAACTCGTCTAACTCTCTCATCCGTTTTTTGTTAGGAGAACGAGTTC
CATGTCTTGCAACAAGGTTTATGTGGATAGGAGTGCATCCATTAGGAATATTATTGGCAGCTGCAGCTGA
AGTGTTAGCGATATCTTTCGCTACATCGTATCTCGTTACAGTGCAGAGGTGGCGACGGACATCGAAACCT
TGATCAGCATTTAAGTGCGACGATATCGATAACAGCAGAAGCTTCAAAATAGCAAACATTGCCTGCTTCT
ATTGTTTTTTTCTCTTCTCTTTCTGTTTCTAGAGTGGTCAAGGTAGAATGTAGAGTTGGAAATTCTCTGT
ACGGATGGATGAAGCGGATGTCACCACGGCATCCAAGACTACAAAGAAAGCGCCATTGACGTGGTCTCGC
G
>c1015_g1_i1 len=1332 path=[1366:0-1082 54:1083-1086 58:1087-1331]
GTCTGATATCAGTACATTTACACCAGTAAAATTAACTTTTCAGAACTTGAGAATGGATCAGAACTACGTG
CTAAGAAACGGCTAATTAAATGCTCCAATCCCAACAAATATCCGTTCTTTATTGCAAACAAATCATCCCA
ACAACCATTGTCGCATCTCAACAAATAAGACAAGTTATCAAGATTCCCCTTTGTTTCCTTTAAGATTGAT
CACCGCAAGCTCCTGTTCGACAAATTCTCCTGAGCACATTGGTGGATATTTGCTGGCCAGTGGAGATTCA
ACAAAATGGCCTAAGGGCTTCAACACGGCATCTGATGCTATGTGTGCAAAAAGTGTTGATGAAACTCTCC
AAAGGCTGCGATTTTGCTGTGATGCTAATTTGATTGCATCTATTGTCCTGTTTGTGACAACAACTTCATG
CATGCCAGCCATGCATTCTCCTGCAGTCAACCACTCTATCTGCTTTCCTGTCTGAATAAGAAGACATCCT
GAAGGAACCTTCACTTCAATTTTTTGCCCATTCCTTAGCCAAATGTTTAGACCAGGAAATCTACTTCTGC
CATGAATTGTTAGAAAGTTAAGGTCATAATGATACCCTGCAAAGACAGTGCCTTCCTGACGATGACAGCT
GAGATCACTCCCTGTTGGAGCAAGCAGATGAGGTCCCTGTTTCATAAGAGAAGTAAACGCACACTTGGAC
AAACCGAAACCAATTGCTGCCATTTCAGCAACAGCCTCTATTGTAGAGATCATTTTGCAACCCCATGAGT
CCATAGTGTCTTTCCATTCAGGAAAACCTTCAGGTATTACAGGTTCTGAATTAAGTTCCTTAAAGCGAGT
GTTTGATGGCCGAGGACCTACTCTCCACATGTATCGCCATTTAGGATCCGGTCCACTAGGAGTGGATGGT
TGGAACTCTTTGGGCATTGCTTTTAACTTCTTTTGCATCTCTTCATCAACCAAGCTTCTTGGAACTTCCA
CTCCCTCAGGTGTCACTCCAACCTGATAATGCAAGTGAGATCTTTCTTGTAGTAACTTGAACTCTCTTGG
TCTTTCAAAGTACTTCTCCATCATATCAATAAATTTGTCATTATCTTCCGCAGTACATCTCGGATCCTTG
ACTACCAAAGCTCCAGTTTCTCTCAGGATCTGACTCACCTCTTTACACAATTCACCGAGCCATGACCCGA
ATTCTTCGATTTGACCCGATAATATAACCGGCTCGGTGCCTAGTTGATCTGCGATCTCTAAATACCTCGA
GAGATCAATCACCGGTATCTCCATTTTTTATTAATTCTGGTTTTTGGTTTGTTTTCTCTTTTGGATTTTA
AT
>c10161_g1_i3 len=1719 path=[1:0-281 283:282-672 674:673-1718]
GTTTTGTCAGCTCGCGTGACCTCACACGCGCACAAAGTTGCTAGTTACAGGCAATACATATAGCCCTCAT
CCAGACGAGGTGTCATTTGTACGATATAATTTCCCGCCTAGTCTCTCCCATTTCCCGCTCTCAAAACCCT
AACCCACCCGCTGCCAGAAGAAATGGGGCAGAAACAGCAACCCACCGCCGATCCAATCTCTGAGCCTAAG
AAACGCCGTCGTGTTGGCTTCTCCAATATCGATGATGGAATCGAGGCCAACCAGTGCATCCTAATTTACC
TGGTTTCCAGCAAGGAAGAAGTGGGTGCTTCACACAGTTTTCGTATTAGTCCAGTTGACTTGAACAGCTT
TTTCGATGAGGATGGAAAAATCTACGGTTACAATGGGTTGAAGATAACCATCTGGGTTAGCAGCATATCA
TTCCATGCATTTGCTGATATTAAGTTTCAGAGCACATCTGATGGGGGGAAAGGTATCACGGATCTCAAAT
CATCTCTTCAGAGAATTTTCGCCGATACACTTGTTGACAACAAAGATGACTTCCTTCAGACATTTTCAAC
AGAGAGTAATTTTGTTAGATCCATTATCTCAGATGGAGAGATATTGCAACACAAAACCTCCAATGGACAT
GTTGATTCTAATAGTCATTTAGGGACAGCTGCTTCAGATGTTGAGGTTGTTCGCATGGTTATAGGAAATA
CAGCTGCTGGACACCTATACAGTCGCCTGGTTCCTCTTGCTCTTCTTCTCATCGATGGTAGCAATCCCAT
TGATGTTGATGATCCAGGATGGGAATTGTATGTCCTAGTTCAGAAGAAAAGTGATGAACAGGGGGATGGT
CAACATAAACTGTTGGGTTTTACTGCCGTGTATCGCTTTTATCATTACCCCGACAGCACACGCTTGCGGC
TCAGTCAGATATTGGTGTTGCCTCCATACCAACACAAGGGTTATGGTGGTCACCTTGTTGAGGTACTCAG
CAATGTTGCCATATTGGAAGATGTTTATGACTTGACAGTTGAAGAACCATTAGATTACTTCCAACACGTG
CGCACCTCTGTTGACATAAAACGTCTCCTTCACTTTGCCCCAATCCAAGAGGCAGTTAATTCAACTGTTT
CATATCTGAAACAAGGAAAACTGTCGAAGAAAACCCATGTGCCTTGTTTTAACCCACCTGCAAGTGCTGT
TGAAGATGTTAGGAAAACCTTGAAAATCAATAGGAAACAGTTTCTCCAGTGCTGGGAAGTTCTGATTTAT
CTAGGTCTTGATCCTGTTGACAAGTACATGGAGGATTTTGTGGCAATCATTTCAAGTCGTGTGAAGGCTG
ATGTCTTAGGGAAGGATTCTGGGAGCAGTGGGAAACAAGTGGTGGAAGTTCCAAGTGATTATAATCCGGA
GATGTCATTCGCAATGTTCAGGTCACAGGACAGTGAAGCTGCTCGTGTTTGGATCGATGAAAACCAAACA
AATCAAGAAGAGCAACTCCAGCAATTGGTAGATGAAAGGGTGAAAGAGATAAAATTAATTGCGCAGAAAG
TGCATCATGTTTAAACTGTCCCTCCCACCTGTGACGCTGATGCATCTGCCAGAGATTAGAGCTTAGGGTA
TTAGAGGCTCTCAAGCTGTAAGTTGAAGCTCGACTTTAAACCATTAGCTGTAGTTTTTTTGGCTTATAAT
TTATTTAATGTTCTCTAATGGAATACAAGTGTTTTCCAT
>c10162_g1_i1 len=451 path=[429:0-382 812:383-385 815:386-426 955:427-450]
GCCTCACGGGTTATTTGCAGGATAAAAAGATGAAGCTTGAACTCAAGAAACAGAAGGAGATGAAGAAGGT
TAATAAAGAGCGCATGGCCAAGTGGTCTGATCATGTTAATGGGTTATCTGATGATGCTTTGAGGGATACA
ATTGAAATTTTAGAGTCTACATTGTTTGATTTGAAAGAGAAAGTAAAGTTAAGCATGCAGAGGAGTAAGG
TAAAGGCAATTCAAGATAATTTTGATATAGAACTTGAGATGGATGGATCATCAGTTCCTAGCAGAGCTGC
TGGCGCAACTGAATCGCCGGCAGAGGTCATGGATACAAACATCGACGTGGTGGAAACCGCCGGTAATAAC
GACAAGGCTGCAGCTTGCAGTAGCTTTGAGATGCCACCACCACTACCAAAAGATTCGAGTGACTGGATGG
AGAATTTTCGGAACTGGATGGAGAATGATGA
>c10164_g1_i1 len=2616 path=[79:0-586 65:587-2615]
CACTGAATTCTGAAATACTCTTTATAAACATAAAAAAAAATCAGATCTTTTTGTTTCTCTCCTCACAAAA
CCTTAAAAAATGCTGTCTTTAGCCTTAAATCTCCTGTTTTTCTTCATCTTTACAACAATACCCTTCGCCA
ACTCTCAAACACCAGCAGCAGCAGCACCATCTCCGACATCCAGTATTTGCAATGGCATCTTCTTATCATA
CCAGTATAATGGGGGATCACAGATAAAACCAACAGACCCCATACTCCAACCTTACAAATTTAAATCAACG
CTAACCGTGCAAAACAACGGCCGTGATGAACTTAAATCATGGAAGGTTTTTGTGGGTTTTAAAAATGATG
AGCTCTTAGTTTCTGCTTCTAATGCTGTTCTCGCTGATGGTACTACTTTGCCTGCTGCTGTTGGGAATGG
TACTGTTTTTGCTGGTTTTCCAATGACTGATTTGAAAACTGCTATTGAAACTGCTGGCGATGACACTCAA
ACTAGTGTTCAGGTTCAGCTTTTAGGGACTCAGTTTGGGGTTCCTTTGAAGGATGTGCCCTGGCCTTCTA
ATATTTCTCTTGCTAATGATGGTTTTGTTTGCCCTGCCACTACTATAGAAGGAAGTGTGATGTCTGTTTG
CTGCACTAGCGACCCAAAATTTAAAACAAACATCACTTTAGATGATGGGTTCTTGCCCCGCCAGAATGGA
GATCTTACAATTATGTACGATGTGATCAAAACATACGACTCAAGTTATTGGGCACAGGTTTCTATTGCAA
ACCATAATCCTCTTGGTCGACTTGATAACTGGAAATTGAGCTGGGACTGGATGAAGGATGAATTTATCTA
TTCCATGAAAGGGGCTTATCCTTACATTCTTGATTCAACTGACTGCATATATGGCCCTCAAGGTAAATAC
TATGGGCAACTAGACTTTTCCAATGTATTAAACTGCGAGAGAAGGCCAACGATAGTTGATTTGCCTCCAA
CAAAGGCTAATGACACAACCCTTGGATTGATCCCTTCATGTTGCCGAAATGGTACTATCTTGCCACCATC
CATGGACCCAAGCAAGTCAACTTCAGCTTTCCAGATTGAGGTTTATAAAATGCCTCCAGATCTCAATCGC
TCTCAGATCTCACCACCACAGAACTGGAAGATCAATGGAACACTTAACCCTGATTATCAATGTGGACCTC
CAGTTAGGGTGAGCCCTAGCCAATTCCCTGATACATCTGGCTTACCAGTAAATAAACCTGCAGTTGCCAG
CTGGCAGGTGGTGTGTAATATCACCCATCCCAAGGGAGTAAGCCCTAGATGCTGTGTTTCATTTTCTGCT
TACTACAACGATTCTGTTATCCCTTGCAACACTTGTGCATGCGGGTGCCCTAGTAATACTGCCCTTACTT
GTAGTGCTACTGCTCCAGCTGTTCTTCTTCCACCACAGGCACTTCTCGTTCCTTATGAGAATCGGACTGC
CATGTCTGTAGCTTGGTCTGCTCTCAAACATCGGGCGGTGCCGAACCCATTTCCTTGTGCAGATAATTGT
GGAGTTAGTATCAACTGGCACTTGTTTACGGATTATAACCGTGGATGGAGTGCAAGAATCACAGTCTTCA
ATTGGCAAGAAACTTCATTCCCTGATTGGTTCGCTGCAGTGCAATTGGACAAAGCTGCTGCTGGTTTTGA
AGCTATGTACTCATTCAATGGAACCATGTTGGAGATGGATGGTGTCAACAATACCATATTAATGGAGGGG
CTTCCAGGGTTGAACTATCTTGTGGCAGAGACTGTTGGAGCCAACCCACAAAAGGATCCTAGGGTTCCTG
GAAAACAACAGACTGTGATCTCATTCACTAAGAAAAACATACCAGGAGTAAATATTGCTGCTGGAGATGG
GTTTCCTACAAAAGTGTTCTTCAATGGGGAAGAGTGCTCACTCCCTTCGATATACCCAACAAGCAACAGT
AATGGAAAGGGATCGGCTGTGATATTATCAACTCTCCTGGCAGCTCTGGTGCTCTTGTTGATACAGCAAT
AGTTGTCGGATGTGAGATTGCTTGATTTTCCAGCGGCTTCTGATTCTTTTCATTCTTTCATTGCTTTGAT
GGATACAAGCTTGATAGAGCTTGGACATTTACCAGATATGCATGCAGAGCTTGGTACATAAAGGGCAGTT
GTTGATTTGATTGTATCTGGTTGGTGTATTGTTGTATTCTTCACATCTCAATGAATGTTATAGGACTACT
CCGGGACATCAATTTTATAAAGCTAATGTACAATTCGATTATATATCTGGTTCTTAGTGAACATGATTGT
TTGCTCGGTTTATATTTCATCTGTCTAGATCCCTTTGTTGCCCAAAAACTACCATTTTGTTCACATGATT
ATCTTCTCTGTTGTTTTGATACCCTGGAGGAACCATCTTAGTTGTCAAAGATGAATTGCTGCCTCGAGAA
ATTTGGTCTAGATCTCTTGGTTTGAATGTTTGTTAGATTTCATGAGCAACAACTTTTCGAATAATCTCTT
GCAATCAAATTTTCAAGCTAATATCCGCTAGCGTTGTATATTTATTTTGGCTGGATCGAATTGATGCTTA
CCTTCTCCAGTGGATTATGGTGGTGG
>c10166_g1_i1 len=2233 path=[99:0-1866 1963:1867-2232]
AAAGATTTGGAATTTCTGGCATCAGATCTACAAAAGTGATTCAAGCAGCAATGAGTACATCAAAAACAGT
GAGGAAGGTAGAGGTGTTGTCACCAGTACCTGCAGACATAGACATTGCTAACTCAGTTGAACCTTTTCAC
ATATCAGAGATTGCTAAAGACCTGAATCTTAGTCCTAAATATTATGATCTTTATGGAAAATACAAGGCCA
AGGTACTGTTATCTGTGCTTGATGAGCTTGAAGGATCAGGAGATGGGTACTATGTGGTGGTTGGAGGGAT
TACTCCTACACCACTTGGAGAAGGAAAGTCTACTACTACTGTTGGCCTCTGTCAAGCTTTGGGTGCATTT
CTTGATAAAAAGGTTGTTACCTGCCTTCGTCAACCATCACAAGGACCGACTTTTGGAATAAAAGGAGGTG
CAGCAGGTGGTGGTTATAGTCAAGTAATTCCAATGGATGAATTCAATCTTCACCTAACAGGAGATATTCA
TGCAATAACAGCTGCCAATAATCTCCTAGCAGCTGCTATTGATACCCGGATTTTCCATGAGTCTACCCAG
TCAGACAAGGCTCTATTAAACCGCTTATGCCCACCAAACAAAGAAGGAAAAAGACACTTTAATGACATAA
TGTTTCGGCGTCTGAAGAAGCTTGGTATCTCCAAGACCGAGCCTGAGGAACTCACACCACAAGAAGTAAA
GATGTTTGCTAGGCTTGATATCGACCCAACTTCCATTACATGGAGGAGAGTAATGGATGTCAATGATAGG
TTCTTGAGAAAGATTGCTATTGGCCAAGGTCCTGAAGAAAAAGGGATGGTGAGAGAAACAGGATTTGATA
TCTCTGTAGCTAGTGAGATAATGGCAGTTTTGGCCCTCACAACATCTCTAGCTGATATGAGAGAGAGGCT
TGGTAAAATGGTGATTGGAAATAGCAAGGCTGGTGACCCTGTAACAGCTGATGATCTTGGTGTTGGAGGT
GCCTTGACTGTACTGATGAAGGATGCTATCAACCCTACTTTAATGCAGACTCTTGAAGGAACTCCTGTTC
TTGTTCACGCTGGTCCCTTTGCGAACATTGCTCATGGAAATTCTTCCATTGTGGCTGATAAGATTGCACT
GAAGCTGGCTGGACCAGGTGGGTTTGTGGTCACAGAAGCAGGTTTTGGTTCTGATATTGGAACTGAAAAG
TTCATGAACATAAAGTGTCGATACAGCAGTTTAACTCCTCAGTGTGCTGTTATAGTTGCAACAATTAGGG
CCCTGAAAATGCATGGTGGTGGGCCGGCAGTGATTGCCGGGAAGCCTCTTGACCGTGCCTACACAACTGA
GAATGTGTCTTTGGTTGAAGCTGGTTGTGTGAATTTAGCTAGGCATATTTCTAATACAAAGGCCTATGGT
GTAAATGTTGTTGTCGCTGTTAACATGTTTGCAACTGATTCAGAAGCAGAACTTAATGCTGTCAGAAATG
CAGCTTTGGCTGCTGGGGCATACGATGCTGTTGTCTGTACACACCATGCTCATGGTGGGAAAGGAGCAGT
GGACCTTGGAATTGCAGTTCAAAAGGCATGTGAGAATGTGACACAGCCATTGAAGTTTTTATATCCTTTG
GATATTAGTATTAAAGAGAAAATAGAGGCAATAGCAAGGTCCTACGGTGCTAGTGGTGTTGAATACTCAG
ATCAGGCTGAGAAACAAATTGAGATGTACAGTAGGCAAGGGTTCTCCGGTCTGCCAATCTGCATGGCCAA
AACCCAGTATTCATTTTCACACAACGCCGCTGAGAAGGGAGCCCCCACCGGATTTTCTTTACCAATAAGA
GATGTGAGGGCAAGCATTGGAGCTGGTTTCATCTATCCTTTGGTTGGGACGATGAGTACAATGCCAGGGC
TTCCCACAAGGCCTTGCTTTTATGACATTGATCTCGACACTGCCACCGGCAAGGTCATTGGTCTCTCTTG
ATGCCAACTAAACTTCATGTTTCATGTGCTTCTGCATATTCAGAAGGTCAGATCCTCTGTGTAACTTCTG
TTTGATTTTTAATGGAACTTGGGTGCACAATAAACTGAATAAATTAAAAGTTCCTGGTTTCTTTCTGTTC
TTATTCCAATAGTCTGGTATCAATCATAGCTCGTAATTCTTCATGTATCTAGTTAAATTGTTTCTTTAAC
TTTAGAGCTTTGGTCTGAGGAAGGATTTTGATCCAAAGTGGGTGATCAGCTGAAGAAAGGGAA
>c10170_g1_i1 len=1544 path=[1:0-520 522:521-523 525:524-571 573:572-1543]
AATTAACTTGCAAAAAACACAAGGCATTTGAGTTTTAACGGCGAGATTCATCGATATGGCAAGCATAGCA
GAGAACTGGAAGGATTTCAGTGGCGCAAGGAACTGGGCTGGTCTTTTGGACCACCCTCTCAACACTGAAT
TCCGCCGCTATCTTATTCACTACGGTGAAAGGGTTGACGCAATCGTCGATGCCTTCAATGACGTGACCGC
GTCAGATTCATATGGTCTTTCCCGCTATCCGGCAGAAGATTTTTTCATGAATGTGAATCTGCAGAATGGG
AATCCTTTCAAGTATCAAGTGACCAAGTACTTCTATTTGCAATCAGAAGCCATTGCAGAGGTGTTCGGAC
TGGATCTCGAAGGGTCTGCTTGGATCGGCTACGTGGCTGTGACAACTGATGAAGGCCAGAGAGTCTTGGG
GAGAAGGGATATCTTGGTTTGCTGGAGAGGAACAAAATCGAATCCGGAACGGGCACAGAATCTTGAAGTC
GATTTAACACCAGCTTCTGATATTTTTGGAGCAGCCAACAATCCCAAGGTGCACCGTGGGTTTCACAATG
CATATGTGGCCTACGGTGAAAAGTTCAAGTACAATAAGGCCAGTGCCAGGACACAGGTTCGTGCTGAGGT
CAGGAAGCTCGTGGACATGTATGCTCTGAAAGGAGAGGAAGTGAGCATAACCGTGGCGGGCCACAGCTTA
GGTGCAGCACTGGCAACATTGAACGGGATGGACATGGTTGCCAATGGCTGGAACAAGCCAAGTGGGTCGG
ACAAAGGATTTCCTGTCACAGTCTTTGCATATGCAAGTCCCAGCGTAGGAGATCAAGGATTCCAAGATGT
ATTCAATGGTCTAACCAACGATCTTCATGTGTTGCGCATAAGAAACTCAAATGATCCTGTTCCTCCTGGT
ATGAAAAAAGTTGTTCCGGACTACCGAGATGTAGGTGAAGAATTGGAAATCGACAGCAGCAAGTCCCCGT
ACCTCAAGCGTCCGGGTCCTTTTGCCGGGGCCCATTATTTACAGCTCTATCTACATGGAATAGCAGGTTA
CCAGGGGAAAGAAGAAGAGTTCCAGGTAGTGGTCGATCGCGATATATCACTGCTAAACAAACCTCTAGAC
GTATTGGCGGACAAGTATAAAATACCACCAAAATGGTGGGCTGTGAAGAACAAAGGTATGATCCAAATGG
ACAATGGATTCTGGAAGCTGAATGATTATGTGCCGGAACCTCCTAGTGACGACGAGGGGATCATTACATC
ACCGGAAAACAGTAATCTGTCGCCGGCATGATACTGATCTTATTCAAAATCATGGCCGTGTCCGGCCAGT
ATCAGTAAGGAGTCATCAATAAGCCAAGCATCAAATAATAAAACTCAATAAAGGTTCCATGCATCTCTAA
GATGATAATAATAAATGAACTACTCGTTATAGCAGTTGAGTTGTTCAGAAATTTGTATTTCGTGTGTTGC
TAGATTTCTAGCAATTGTCGGCCTGCTTGCTATGGCCCTTTTGTGCTGGCCAAGCCCAGCAAACTTGAAT
AAAG
>c10171_g1_i1 len=1276 path=[1254:0-738 1993:739-757 2012:758-1275]
GGAAATTATCTTTTCACATTGTGATTTTAACTAATATTGATTCTTACTAACATATCGAGTTTCATCCACT
GATCTAAATTAGCCCAGAAACTACTACTAGTATACTTTGATTTTTATAAGAACCAAGGAAAAAAACCCTA
CTTTACCTAGCATATATGCTATACAATTGTCTTATTTTCCCCTCTGAAGAGGGCTAAAATTACAGTGACC
AAAACGACTATACCATTCAATTCCGTCATTTAACTTTCATCATCTCTGCCTCCACCTTGGCCTCGCTTAT
CACCTCCTTCCTCTTCCCCAGATACATCCTGACATGGAAGTTCAAGAACAGGAACAAGATAGCCCCGTTC
AGCACGGAATTGAACCACCATGCTCCGATCCCATTACACCCACCTTTCATAAAATGCAGCAAAAGCACCC
CCACATGGCAAGCAACATTGCATCCCAGCAGCACAATCTGGCAATTCACCACAAAAGGAAAACAGGCGCA
GGGCAAACCCACCGCAGTCCAGAATCTGTAGCCGTAAACAATGGAGTACACCAAGGTTGCTAATAGAATC
GCCAGGACTTGGAAGGATTGGGAGAATTCGAGCCATAGAAAGGACATGAAGGTGAGTATAGAATTGTTGA
CGAGCTGGAAAGAAACCAGCTTGCGAAACCTCAAAATTGTGAAGAAGGTACGAAACATATGGAGATACCG
TGACAGGTAGTACATGTAAGACCAGAAAAAGACACGACCGGAGGGACGAGTTCCCAGAGGGAAACAAAGA
AGCCATTGAAACGGGGTTTTTGATCTCCGCCAAAACCACCGCGTTTCTTGGATCTCGGAGGCAGTTGAGA
GGAGGATTCCGGAGAAAATGACGGCGGAGATTAAGGCCATAAAGAGGCTGTACACGGCTGGGATTGGGCC
GAGAGGTACAGTACGGCCACGTTTAATGAAGATTTGTAAGAAAAGATGGACCAGTGCGCAAAACGTGAGG
TAAAAGGCTATGGAGGTCAAGACAAAAGACCAGGTGGAGCCCCATGATTGGATGTGGCTCCATCGGAAAG
TGACTATGGCGGGGTGTTGGGAGAGGTAGTAGATTAGTGTTTCAGTGATCATGGAGATTATTGGTGGTGG
AGGAGAGGGTTTGAAGAGGAAGAGCACCACCGTTGCGGGGGTTCGGTCATACAGCTCTGAGATATTCTGG
GGGTTTTTCTTTAGAGAGGAAATTTTTTTTGATGGGAGGACGGAAGATAGAGGAGGGTTAAAAAAGGAGG
AGTTGTTGGTTAGAAT
>c10175_g1_i1 len=971 path=[91:0-78 19:79-211 304:212-970]
GTTACAAATGGCATGGTCAAATATCTCGCGGGTCAACAAAAATGACTGATGAAGAAGATCCATGTTTTAT
CCAATCATACGTCGTTCCACATCTTTGATCAACATCTAGTTTTTCAGCGGCAAGCTTCTTGATGCACCAC
AAATCTTCAGCCAATGAAAATTTCCTCCAATGCGGGATCACCTCCCTAACTGGGTCCCTCTGTGCCACCT
CAGCCGCCACCGCCCCACAACCACCGTCATCTCTGGCCATATTATGTGCAAATGCACACAGAGCCTTCAT
GAGCCTCGACGCATTTTTACCCTCCATGTGTAGCCCGTACAGGAAATAAACACCAAATTGTCTGAATACA
TCAGGAAAGGAAGGCAACCTTAGCCATGGCATCCAAGCATCTAGCAACCTAGTTCCTGCGCAACATGCGT
ACGTTAATTTGGACACTCCCTTCACTTGTAACTTGAACACTTCCTTGGTGTTCCACACACTTAGTAAGGC
AAAACTTGAGGGCAGAATTCCTGTTTTTGGATCCCACTTCGGGAGAGCTTTTCTGGGCACGGCCATGAAC
GTGCCCAGATTTAGCTTACTGTGCAAAATTGAGCCGATATCTTTTGGGAAAAACTCTGCGCTGGCGAACA
CTCGACAATAAATTGCTTCGGCGAGTTTCGGAGTGAGTTGAATTATGGCAATGTCGGAGCCTAATGGCTT
GTAATGGGCATGAACCGGTTGCACTAGCATGGTAAGAGTTCTAAATTTTGTGTAAGAGAATTTTCTGGTG
AACAAATTGATGGAAGGTTCATTGGAGCAATCTGTGGCCATGTATGAATAATCTGCACCTTTTTGCTTGC
ACCATTCTTCAATTTCCTGGACCAGTTTTGTGCCAATGCCAAGCCTCCTGTGAGAAGGAGAAACCCTTAA
TCCCAGAATATAAGCCAGCTTTACATAGCCTGAACTTTCTTTTGTCACAGTTTTTACGCAG
>c10181_g1_i1 len=785 path=[573:0-760 1333:761-784]
ATTAATTATTTTACATGATAGATCGTCAGGTTGTCAAGTAATCATGAGATAATATTTTAGCAATACGAAA
AGAGGTGAAACTGTGGATATTATAAGGTTGTCACAGTTGTGTGACTTATAATGCAGACCGCCAGTTCGGT
GGCTGACAATTCGGAATCACAGGATGGAGAAGATAAATGCCATGGGGACGAGGACGAGCTCAATAATGCC
TCACTGTTAACTCAAAATGAATCCAACCTAAGCACATCAGGGTATTATGATGCCGAAAAGTGTCGGGCCC
ATATTGCCAATCAGACTCGTGTCAGTAAAATAGATCGATTTGCGGCCCAAATTCAGAGGGCCATAGAAGT
GGAGGCAGATGTTAATACTAGGCTAGCAAAGATTCTTAACATGTATGTGAGGCATTCGTCAAGAGTTGTT
CATGATTTCACCACAAAATGTCGGCTTGGATCACAACGGCACAGACAAGATAGAATATTGAATCACACCA
AGAATGGAATCAAGAAACAGATGATGATGACACCACCGTCCACCATCAGCAATGATCTCTTATATGGCGA
AGGCGCTTATTTGGTCCAGGAGCTCCTGAGCCAGGCAATAACATTCATCCCAACGAAACCAACAAAGAGA
CGGGGCAAATATCCGAGAGATTGTGGTGACCCTCCTGGTGAATTATCCTCCTCAACCTCATCGAAAGGTC
AAGAAACATTTGATCCCAGTATATTTGTCAAGAAACTTCAAAACTCTATTATGGGCAATATCGAGCGAAG
CGAAGCAATCATAGA
>c10189_g1_i1 len=1347 path=[1375:0-1346]
AAAGAACCAAAAGCACAGAGTGAGTCAATCAATGCCAATGGCTGCCTCTGTTACAGAAGAAGAAGCTACC
CAAAATGACAACCAAAAACAAGCCGTCGAAGAAGAACGAGAGAGCTTTACTAATGCCATGACACTCGTGA
ACGCCTCAGTCCTTCCCCTGGCTTTAAAAACCGTCATTGATCTTGGTGTCCTTGAAGTTTTAGCCAAGGC
GGACCCTGATGTTGGACTCACTGCTGCAGAGATTGCCAAGAGGATTCCTGCCCTGAATCCGGAGGCCCCT
GTAATGCTGGAGCGAATCCTCAGGCTGCTGATGAGCGAGGGTGTTGTTTATTGCAGTCATGCCCTTTTTG
ACGAGGCCCCAATGAAGTACCGCTTGGGTCGTGTGGGTAAATACTTTGTGCGTGATGACAGTGGTGTATC
ATTGGCCCCTTTGATGGCCTTGGCTCACGACAAAGTCTACCTGGAAACCTGGTCAAATCTGAAGGATGCA
ATTCTTGGGGGAAAAACTCCATTTAACAGGGCCCATGGGACGAATTTGTTTGAGTACTCTGCCAGAGATG
CCAGGTTTAGTCAAGTTTACAACACGGCAATGTTCAACCATACCAATCTAGTCTTTAAGAAGATTTTGGA
GTCCTACAGTGGTTTTGAGAACCTCAAGCAGGTGGTTGATGTTGGTGGTGGAATTGGAGTAGCCCTTAGC
TTGATCGCTTTCAAATACCCTTTTATCAATGCTATTAACTTTGACTTACCTCATGTTATCCAGCATGCCC
CTCCATTTCCTGGTGTGAAGCACGTGGAGGGAGATATGTTCAAAAGTGTTCCAAAGGGAGATGCTATTAT
CCTGAAGTGGATACTCCATGACTGGGATGATGAACACTGCTTGACATTGTTAAAGAACTGCTACTTGTCT
GTTCCAGCTGATGGGAAGATAATTGTCGTGGAGCAGATTCTTCCAATTTTTGCAGAGATTACTGCTGTTT
CCAGAGACAAATCTCAACATGATATGATTTCACTGACTCAAACCCCAGGAGGAAAGGAACGGATGCAAAA
TCAACTTTTCAACTTGGCATTCAGTGCTGGATTTAAAAGTGTTCGTCTCGTATCTTATGTTTATCACTAT
TGGGTTATGGAGTTCTTGAAGTAGATGATATCCTTGCCTTTTTAGGATTGCAGTTATCCCAGTTTAAAAG
CAGTAGCTCATATTAGCCCCCCTTTTAGTTACTCGTCTTAGATGATAAACGAAGTTGTTTGATTTGAAGT
TTCCTGTCAGAACTAGAGTTTGGGTGAGTTTGTCTGAACATGGTAAGAAAAAACTCGGTGGTGCATGGAT
GTTATGAATCTACAAAT
>c1018_g1_i1 len=876 path=[53:0-875]
ACAACATCAACAACAACAACAACAGTAACAACCAAAGGCATACAACGAGACACCGTAGATCGTCGCCCAT
TGTTAAATTCGACGAACCAATTGAGGTGAGGGCGGTCGCTTTGTTCAATCCGGCGGGCCACAGGTTGCCC
AAGAGCATGAAACCCACTTGGTTCAAGTGCGGCTCGGTGCACATTTATCAGCACAAATTTGGTCGCTCCT
TGTTTCGCAAATTTGGACCCGCATTCCTGACGGTCGTGGGCGTTCCAGTTCGTGTTGACAACATGGACAA
TGTGATGTTGTCCGCCACCGTGATGCGCAATAGTAAATGTGGCCGAGTGGTTAAGCAATTAGAAGCGTTA
AGTCAAATGAAGATACCAACATTGTTGGTGTTCAGTGAGAACGACAAGCTAATCGAAAAGGAGATCTTCT
ACGAGATGACTCATTTCATGCACCTCGATTCGAAAAATTTCGACGTCTTCAACAACGACGGCGACATTGA
ATTATCGCAATCCTCAACTGAAGATTGGATACGTGTCATGGTGTTCAAGGCGGGCGGCCACTATGCTTAT
TCAAATTACGCCAAAACGGTCAACAAGGCAGTCAGCGAACTCCTTAGTCGAGTTACTCCAACAAAGGAAC
AACAACAACAACTATCGGCTAATAATGACAAGTAACAACATTAGCTAATCGTCCGAGACGATCAAGACTC
ATTAGTGTGACTGTGGACACACTCACAGGCTCTATATTTAAATTATTATCACCATGTTATTATTATTTCT
CTCTTTTTTTCTTTCCCAAAACTCAAATTCGGCTGCGGCCCATGTAATGTTGCAATTTTTGCTCTTTAGC
TTATTCCCAAATCATATCGAAATTTTTATTCCAACA
>c10190_g1_i1 len=1511 path=[963:0-717 748:718-1510]
GGGGACCAAAACAAAACAAAACCTAACATCAAGGGACGAGACGCAAGACGGAAAAAAAAACATTTCACAG
CAGAATCAGATTTCTTAATTACGTTAATGGAAACTACAAACTATCTCGCCATCGATAAATCTAAGCATTT
GCTCATATAAAATATATGCGTGTGTGTGTTATGTATATTGGAAAGAGAGAGGGTTCAGGTGAGCGTGTTC
CAAGACTTGTTTGTTTCTTGTAAGAGCAGGGGAGTCCAGTTTGAAGCTTTGGTGATTTGATTTGCAGGAA
GCAAAACTCAGATTCCTTTTCGTTTCAGCTTCTGGACCCAGGACTCGTGTGGTCTATTGAAGGAACTGCT
TGATCTGGGACTCCATCCATTGCCTTTAGGATACTATTTATATTAATGAGAAAATTGAATTGCCCCCAAT
AGGAACTTTGATATTTTTCATTTTTCTGAAGCCCCCTTTGCAATGTCTCTACTTTCAAAATTACGCTGCA
TTACTGTGGATGTCACCGGTACACTCATAGCTTACAAAGGTGAGCTTGGAGACTACTATTGTATGGCAGC
AAAATCTGTTGGCCTGCCATGCCCTGACTACAAACGTATGCATGAGGGCTTCAAACTTGCATATACAGAA
ATGGCCAAAAAGTACCCATGTTTTGGGCATGCTGCAAAATTGCCTACTATTGTCTGGTGGAAAACATGTG
TGAAAAATTCTTTCATCAAGGCTGGATATGATTATGATGAAGAGACATTTGAGAAGATCTTTAGGCGTAT
ATACGCATCCTTTGGTTCATCTGCACCTTATAGTGTTTTTGCAGACTCTCAACCTTTCCTTAGATGGGCT
CGTGGAGAAGGTCTTCTTGTTGGGCTTGTTAGTAATGCCGAATACCGTTATCAGGATGTGATTCTTCCAG
CCTTGGGTTTGGAGCAGGGATCCGAGTGGGACTTTGGTGTATTCTCCGGTCTAGAAGGCGTGGAGAAACC
TGACCCGAGGATTTATAAGATTGCCCTTGAGAGGGCTGGAAAACTTGCACCAGAAGTAACTCTACACATC
GGGGATAGCATGCGCAAAGACTACTTGCCAGCAAAAAGTGTTGGGATGCATGCCTTGCTGCTGGATAGGT
TCAAGACTCCTGATGCCGTAGAGTGGAAAAAATCTGGTGCAACTGTGCTTCCTGACTTGGCTGCAGTACA
GGAATTTCTTACTTCAGGGAATAAGTTATCCTGATAAGAACAGATTTCTCTCCCAAAGCAGCTGCTATAT
GTCTAATTTCCTCCCCTCGTCCATGAAAAAAGGTTGATGCTTTTATAAAAGATGAATTATAAGCAAATTT
TGTGATGAGTCCTATGGTTTGTTCGCATACCTGTGGCTTTATGTTTTCTTTACCTATTATGTATTTTATA
GGAGACGAATTGAGGGCATATGATCATTTAGGTACAGGTTTAAACAATCAGCAAGATGAGCTGTAAGCTA
CTGTTACTTCATATAGAACAACAGTATAGCCAGACTGGTCA
>c10197_g1_i1 len=596 path=[624:0-595]
AAAATATCATCAGGAGTAGTTGATCAGCCGAGTCATCATCTTGTCGATGGTGCCTTCAGTGTGAGAGTAA
TACCACCTGATTATCTCCGCCTTCCTTTTTCTTTTTATCATTTCTCCAGCTTCGATATATTTCTTACAGG
ATGATCATGAAAGACGAGGTGGAAATGGTGATGAGCAGGGTGGCTAACTGTGTCGCGACCGCAGCAGATT
GCAGGAGCACCATTGTCGTCATGGTCGTCTTCTTCGCCATACGACTGTGCGCGAGGTTTTTCTGGAGGAA
AAACCACACCCCTTCTTTCACCTTTCGCCGGAAGCACTATCCCGGAAAGAATGGCGATAAGAACAGGAAT
CACGAGACCCCATTTTGCGTGGTTTGCCTTCATGAAGCTGTGGACGGCGAGAGGCTGAGGAGGTTGCTGA
AATGCGAGCACTGCTTCCATGCTGCGTGCATAGACGCCTGGTTCCAGTCTCATCCCACCTGTCCTCTCTG
TCGAAACCAGGTTTTTCTTCGTCGTGATCATCAGCATCAAAATCAAAAACGTTCTCTCTTTTTTCCTTTT
CTTTCGTTTTTGCAACAAAATCAACTTTGAGTTAAT
>c10200_g2_i1 len=551 path=[2309:0-550]
GTGGTGGTGGTGGTGGTGGTAGTTAAGTAGTTTCGTTTCCGCTACTAGTCAAGTTGCTCATGTGATAGCC
AGGTGATAGGTGGGTGGATGGGGGCGGGCGGGGATGTGTGCGAAGCTTTGATGATGGTGCAATTATTGGT
TTGAGCTCCGGCTAGCGCTCATTGTTTGACATATTTGAGCTGGCGTTTGAAATGTTAACACTATTGTTGT
TTCCATCACTACCACCACCACCACTGCTACTACCGCTGTTGCTGCTGCTCATATTCAAACTACCGCTCGG
TGCCGAATTATTGATCTGTTGTTGATTTGTTGTTGCAGCTTCAACCACATTGCTATCACTCAATGTGCTC
AAATTGTGAGCAATCAGCGTACTGGCCACCTTGGAGATTTTACTCAAATGGCCTTCAATCTTGCTTAAGG
AACTGGCAATTATGGCCAGCATATCGTTTCTATGCTTATTGTCCTGATTGTTTGCATGCCCAACGGACAT
CGACGACGACGGATGTTGTCCGTCTTTCAGTAATAAATTAAATAAGAGATTTTTCAATTGA
>c10202_g1_i1 len=316 path=[83:0-19 103:20-77 160:78-93 41:94-315]
CTGAATTAGATTTGGCTTGCGTTGCAGAGAAGTTGGTTAACTTAACCGTGCTTATGATGCATGTTGCAAC
CAAAGAAACTGATTTTGAAGCCTTTGCCTCATCTAATGATGTATTGGCTGATTCAGTGGAGAAGGCTTTG
GAATTTGATTTCTTGTCTGAGATTTTGGACGCTGAGGCAATGGAACTGGATAAGTTAATGATGAATATAC
AAGAAAATATTTTTGAGGTTGGTGGAATAATATCATCAAATGGACCAGGGGGAACTTTCATGGCACTGGA
AGAAAAGTTGCGTGATTCTCAAGAATCATTGAAGCA
>c10209_g1_i1 len=863 path=[1561:0-211 689:212-436 914:437-862]
TGCAAGGATAACAACTCTATTTAACAATTTTGATAATCCTAAAAGGAATCCTCTTATGTCAGTCAGGTCT
TGATGAAGTGCTGCTATGATTGTTGCAGAGGATTTATCCATGTGTTCCTGCAACTGGCTTACCTGTCTGT
TTTCTAGCTGTTTGAAGTCCTTGGCTAAAGAGGATATAATCCTGTGAACTTCCTCAATTTTTGAATCTCC
ACCATAATTTGTTATCAATACTTGTAACATGTTCTAATATTTGTTCTATTTTAGCCAAGTCAAGGCTTTG
TAATTTTTCTTGAAATTTGTCAAGACTAAATTCTGACAATTTCTGTTCAATGGACATCAAATTCTTTTCC
ATTAGATCTATTTTTTGTTTCACTTCTTCCAATTGCGAATTACTATTTTGGAGTAATGATTTTAATCCAT
TATCAGTCTCGGGAACATACCTTGTTGGTAGGAGTTCTACCGGTGTTTTGTGTAGACTGTTCATGATTCC
CAGCTTCTGGCAAATGTTGTGTAGCAGAATATAGTTGTTTCCAACTACATGATTGATGTTGTTTAGATGA
CTGATGCATCCTTCACTCTTCTGTCCTCCTGAATAGAAAAACCTCTGATTTGTACTTCTGGCAACACTCT
GCCTATGTAACTCAACATATTTCTTACCAAAATATATGTGAGGGGAATCGCTGAAAATACTCATCTTTAA
TATAAATCAAGACTTAGTCTTGTTATTCTTCAAGAAATTTGTCTAAGATTATTAGAAGGTGGAAGACCTT
CAAATCTTAATGTTGTTCTAGCTATGGCCCTTTCTCTCAAAAGGATCATAGTCAAAACTGTAAGCAATTG
GAACTTCTCTGCTAGAAGATCCT
>c10210_g1_i1 len=790 path=[824:0-601 1424:602-603 1426:604-789]
CAACAACAACAACAACACCATCAACAACAACAACAACAACAAGCGACCACCACCACGACGGCCACGCCCA
CCACGGCGTCAGCCACCACCTCGTTCATAACGAGCACCGGCCCGCCACTTCCGCCGCCACCGCCTGCCCA
CGTGGTGGCAGCGGTGGCGGCCGCCTCGACGGGGCCCGCACAATTGGGCGCAAGCAGTAGGCCTAATGCT
TCGGCGGCGGGGGCGGGGGCGGCGGCGCTACCGACAACAACGAGCAGCACGTCGAGCACAACGGCAACGA
AAAAGTTTCAAGTCAAAATGGGGGCGAGTGAGTGAGACAGATTATATCATATTGCCCGCATAGACACACA
CACCTACACACACACACACACTTTAAAGCTTATACAAAATTTAACTGTTTTTTGTACAGAAATGAATGAA
GCAAACGAGAGAGAATGAAGAGTTTACATGGAGGAAATACACACACGAAGCGAGCGCGCGCTCGACACAC
AATTTATTGTCCACTCGACAACTCGTTAATGGGCGCGCGCTTTTTGAATTAAAAAATAGGTATAAATATT
GAGGGCTATATTTAATCGTTTAGGCACACATAATTATACTTGACACACACACTTACAAATATTTATACTT
GTACATGAAGAACGAACGAACGAACGAATAAAAGGCAAATACAATTCCCTTTTTGTGACTAAAAAGAGAG
ACAGAAAGCAAGAGAAAAATACACAGAGAAAAAAAGAGTTGCTAATTGTTTGCGTGTGTGTTTCAACTTG
CGCGAATGTTTGGACGAAAT
>c10213_g1_i1 len=1118 path=[1:0-1117]
AGTGCAACATACATGTTGTTGATTAAGATGGATATATATTATTATTATTATTGCTTCACTTTCACAAGAC
TACCCGACTTTTGAGCGGGATGATTATTGGTTTGCTGTTGCGAGGATGAATATCTATTATTCAAGTACTT
GTGTACAAAATCTAAAGCAATTAACCGTTGCTGTCGCACACGGTTCTTGTTCGATATGATGGCCTCCGCT
GCCCGACGAAAGTCAATGCACTTGGTATTCAATATGTAATCATATAGATTACAATTGATTGGATCCATCT
CGTCAATGCTCTCAACAGATCTCATTTGCTCCCTCACACAACAATTTATCTTCCCCGATAATCGGTGATG
GATCCTCGAAATAAGCAAGATCAACATCAGCTGAACAGAGGTCCACCCAAGTGAGTTGACCGCCAATGTT
GACTCGGCCGGTGTTGTTCCTTGTACCTGCGGCAGAGGTGCATTAATGAGTGCTGCTGACCCAAAGGAGC
TTTCACCGATCGAATCACAATTGACAAAACTCACAAGCTTTTGAACCTCGTTCACCAATGCCACATCGTT
ATCTCGTTCGATGATTGAATCAATCAAGTGCTCATCGCTTGGAGTGGGAGATATTGATGCATAATAGCTT
GTGTTATCATCAGGTGTCATCGTACGCGCGTCCGAGGAACCAGTTTGCTGGTCCATGGCCGAGTTATCGG
CAAGGTACGATGTGGAGTTGGTAGCAGATTTTGAATCAACATCGCTGACACCACTGTCATTGATTTGATT
CAATGGAGGTAGGATATTCGGGTTATCAGATCCTTGAATAGATTGGCTAGGGCTATTGCCCAGTAGGGCG
CCCCTCAAACGCATGTTCTCCTCGCGCAAACGACGATTCTCAATCTCGAGGCGCTCGAGCTTCCTGCGTT
TCCTGTCACGAGCCGATTGAGCTGCTTGACGATTTTTCTCCTTCCTCCTTTCCTGTTTCTCCTCCTGCGA
CATGTGATCCAGTCGCGCACGAACTCGCTTCTTCTTGGGCGGGTCCATATCAGCCGACCAGTTGGAGTTG
TCCAGGACAACGTCCTCCTGAATATCATTTGTAATAGCATCCATCATGTGTGTGTGTGTGTGTGTGTG
>c10214_g1_i1 len=3855 path=[1:0-866 868:867-885 887:886-1112 1114:1113-1122 1124:1123-3854]
ATTTAATTTAAACTATCTTTGTTTAGTGTCGTCGTTTCATATATATGTCCAATAAGGTGGATAGGCATGG
CCAGTAGGAGGTGGTGCTTGATTATGTTGAGGTTGGGAGTAAGGATTTGTGTAAGGTGGTGGTGGATACT
GAGAGTGTTGGATATAAGATACGGGAGGCAAGGGCTGTCCCCCTGCTCCTGTTACTGGTATGTTCGAGGT
TGGTGATAATGTCGAACCAGTTGGACCCATGTAAGCAGAGCTCGCCATAGTCCCGCCGGCTGAAGTGTCC
GTGTATAGTCCTTGCTGGTGCAGGACAGAGCCTGAGACATCGTTAGTTTGGCCAGAAGATGTTAAGTAAC
CATGGTCAGAAAGCTGCTGTGATGTCATGTGATACCTTGAGGGGTCCATGACTGAATGTCCACTTGGCAT
ATAACCATGATATGCAGATGCTAAAGCTGCTGCCGCCGCTGCAGGATCTCTTGAACTGGTCGATGGTGAG
TAATACTGTGGTTGAGTAGCCCCGGCGCCGAGATGCGATGACACCATGTGTGAACCAGCCGCTGGCCCGT
GCTGTCCCATCGAGGCGCCAGCCATGGAACGGTGATTTTGTGAATGTTGAGATAGAGACTGCGAATGCTG
TGCCTGATGTGCTGCAGGAATTACTGGGCCTGTGTAAGCGTCAGTCTTGACAATCGGTCGACTGTTCATA
AGATCGTTACTGTTGGTAGAGTTTAGCCTAGCCGAATCCTGGTTGATATCGACAACATTATTCAAAGCTA
GATTTTGTCGCTGTTGATGTGCCGATTGAGTGGCCTGAGTCGTGGTCGTGGATGGCTGTCTCGGCTGCTG
AGTTTGCGAATTAGATTGTGGCGGCTGATGCTGTTGCTGAGTCTGGTTCACAGCTGTTTGTGTTTGCTGT
GGTGATTGTTGTTGCGGCCGCGGTGCTGGTTGTTGAGGTTGCGGTTGCTGATGCTGATGTTGTTGGTTAA
GTGGCATCACATGCTGTGGCGGATGTTGTTGCTGAAGCAAATGCTGTTGACCTTGCATCATATGCTGCTG
TTGTTGTTGGTGTGGGTGCATATAATGCTGCGATTGCGCATACTGCTGGTTGTAGTGTCCTTGAATAGGT
CCACGCTGGTTCATGTGCGCATCTGTAGCATTATATTGAAGCTTGTTCTGGAAATTCTGTTGATTATGAG
CCCGACGATCTATGACCTCACGGAGGTCTCGGCTGTTGTTGTTAGCGCGGTTCATGTTGGCCTGAGCCAA
TCGCGAATTCTCAAACGTTTGTGTCTTGACGATGTAATCTGTTGGCTTGCTAGAATAAGGACTGAAGTTA
CCAGATCGATGCCACTCATGATGTTGATTAGATCTATCGTTGTGTTGATTTCTCGGTTGAAACTGTGTTG
GTCGGCTGTTTTCGTCGCCACGATCTTGGTATCTGCCGCGAGAGTTGTTATATTGGTTTGGATGCCGTGC
ATCTTCCGAATTTCTGTTAGTTTGCCTATCAGAATAGTTGACCATGTTCTTGTTCGGCTGCTGACTTTGT
TGCCAGAAGTCAACCGGACGATCTCGCTGTCCCATTGCAGCCGTGTTGCTGGTCAGGGTTGTGCTGGCTG
CTGCAGCTGGAGTACTAGGTGGTGGTGACTTCTTGCCAAAAGCCTCAGCCTTCATCATGTCCTCACTAGA
CCAAGTTGTAATTGGTGGCATGACAGTATTTGCTGGAGGTAATCTTGTTTCATCATTAGCAGGCCTATCT
CTGGAGATGAACCTTCGGCCTCGACTGTCATTGCGAATGCTTCTACCAGAGTTGGGAGTGCCTTGATCGC
GAGCTGCAGCCGCCGCTGCCTCTTGTGCTGCATGTTTCTCGTTCAGGGTCTCTCTCAGGTCTCTGGTGTC
ATTCGTTTTAGTAGGCCTACCACCACCACCCAACTGCCCATCGCGTCTATTGGAGGAAGTCTGAGGTAGT
TCACCTCTGTTGTTTTTGACATTTTGGCGACGCGGCTTCCGTTCACGGCTTCGATTGGAGGAACCACCAG
TGGTGGTGCCGGTCTGATTCTGGCGCGGTGCTCTTGAATCCCTAGGTTGTTTGGATCTTTGACCGTCTTG
GCCTGCTTGTGGTGGTCTCTCATTGTTTGTACTATTGTTGGTTCGAGGTGTTCGGTTGTCGCCCTGGTTG
CGACCGCTTCGCTCTTGCCTAATATCATAACCATATGCGTTTATTAGTTCTGATTTGCTCTTTGGTTTTT
GTTTCTCATTTTTAAAGAGGTCGTGATTCCAACGGTCAGCATCCGTCCGCTGCCTGCGATTTGATCGACG
ATTATCGACCTGCCTTTCACCTCCGGCAGGCTTCCTATTAGCACTCGTCTCTTTCACTTCGACGGTTTCA
TCCTCTTTCTTGTTTGTAGAAGGCGATGACTTTTTATCCTCAACATCGTGAGATCTATCATCGTGCTCAT
AGAATACACCTTTCTTGGGTATATACTGAGGATTCTTCACGTCTTCATCCAGATCGAGCTCCTTCTTTTC
AACTTCATCAGACTCCTTAACATCTTCACCCTCTGTTGTTACAGGCTTTCCATCTTCAGGCGCATTGACA
GAATTTTCCTCTGTTGAGTCGTGTTTCTGATTGCCGTTGGAATCATGATTGGTTGCCTCGTCTGTAGTTG
GTTCATTGTCGGGCTTCTGAGTCGAGATAATTGATTCGTCTGTTTCATCAGTAATCTTAAGCTTTTCCTG
AGTCTCTTTTATAATACCATCAATTGTATCGTCGGCACTAGCAGATGTAGCTAGCGGTTGATCATCTTCA
TCGACCAATAGCGCTTTATCACTCGACAAAGTATCTCCTACAGAATCACTGTCATTGATTGAATTACTAT
TTAACATAATATTCGCCCAATCAACGTTTTTATCAATTGACTTCGTCTGTGGAGCTGCCTTCTCGAGATG
TTCAGCATCATTGGGTTTCGAATCACTTACAGCTTCGACATTCGGCGTGCCAGAAGTTTCAAGTTCTGTC
AGTTTATCTTGCGGAGATTGTGAAGATTCTTCAGGCGCCGAGGGTTCAGGATTAAGTTGTTCGGCGGTCT
CATCAGACTTGACTTCAGCTTGTTTGGAGTCACTTTCTGCATCTGGTTCTAACTTGGCACCATCATCTGC
CTGCTCAGCCTTTTCCTCAACGTCTTGGTGTTCTGTTACTGTGGCCGACTTGGAAGCTTCCTCTTCCGAT
TGATCTTCCGGTGGTGATTGTTCTTGCTGTTGTTTGTTGTTGCTGTCTGTAGATTTCAGGGGTGAGCTGG
TAGCGGATGAAGAAGATTTGTTGTCACCAGTGGTGGAGCAGCCAACTGACTCTTGTGAAGTTTTATGCTT
CTCCTCTTCGGCTTCATGAAATTCTTCTTCCTCTTCGACATCCTCATCTTGATCCTCCACATACATGTCT
TTCTTTTCGGCCGCAATTTTGATCGTTGTTAGGTGCGTTGCAATGTCTAAAAAGTGTATCCCAACTTGAT
GGTTGGGAGTTGGTGCTTGATTTAAGCAGTAGGAGCAGTAGGAGCAGCAGCAGCTGTAGCAGCTTTTCTT
GAGTAATAATTTCTGTTGATACTTAATAGGTTTATATAAATTTTTATCTGTCTTTTTTCCTCTTTTTTCT
CTTTATTCAATGATAGCAAATAATGATCAATGAAATACCGGATAATACAGTAATCGGTATGATGGTGGTG
GTGGTGCTATTTTCTGTGCACGAATGTAAATGAGTGAGATGAAGTCGATTAATTGAGTGTTGTGTGACTC
ACATAAGGTTATATAAATTAATATATACGATTATTTAATATAAAGAAATATATTTATGTCTGAGTGTGTG
TGTGT
>c10215_g1_i1 len=725 path=[297:0-570 18:571-724]
GTGGTTTTGGCTCTGGTTTGTAGACTGGAACTGGTGGAAGGAGAGGCTTTGGAGGGAAAACCTTCGGGGG
GAGAGGTGGGAAAACCTTCGGGGGGAGAGGAGGAAAGACTTTAGGTGGGAACAGGTAAGGATGGTGAAAA
TCTTTCAGTTTTGGAAGCTTCCATTTAGGCAAAGGAGGCAATTTAGGTAGTGGTGGGTACTTGAAGTGAG
GCCACAAAAATGCTGAAGTGCAAGTCACAGGTGAGAATTTCAGTTTCCCTGCAAGCCCAAACGTGTGTTT
CTCCTCAGTTTTCGACTTGAATACAATCTTGGAGGATTCCAATCCATCGTGCGATGGGCATGGCGCAGCT
GATGCACTGTGAAGCTGCGCATAGCATTTCTCCTTCAATTTTCCACCCTTCACGACATCATTTGGAAGAG
ACACCTTGAACTTCCCTTCTTCGTCAAGCTCGCCAAACCCTCTTGTTTTGAACTCTCCATTTTCAGGCTT
GCAATCAATTGTCACTCGAAGCCCTGAAAAGGCATGGGAAGTCTTGATGTTACTCTGTGCACAATCTGCA
CATTCTCCTATCCCAACTACCTCGACTGTCTTGTCATCGGCATGGCAGAAAGTTGCAGAAAAGAGTAAGG
ACACGTAGAAGCACAGAAGTGCTCCTCGAAAAAGGAGGCGGATCCTCATCGGGAACACCAAAACTCAGAT
GCAAAACTTGGAAGCTGTAATCAGC
>c10217_g1_i1 len=606 path=[1003:0-115 726:116-605]
GGTCGTCGTCGTCGTCGTGGTCGCCAGGCGCAGCGAACATTTCGGTGCAAAATGGTCAACTCCTCGAGTG
CTACAATCAATTGCAACTCGTCGACTATTATCAAGCCTACGATTTATTTGTGGGCCTCCGAATAGCAAGC
ACATTGAGCATCCTCTTTGTAATCTTCATCCTCTTCGTTATCTACAAGACAAACTGTCGCGATGGCAAGC
GCACAAGTCGAAGCCAATTGCGTCTCGCCTCGTCGTCGAGTAACCCGCACCCCCACCCGCATAAGCTTCA
ACCTATCCATAGGGTTCGTCCAATGCTTCGGCCAGCTCACAAGTCAGCTTACTTAGCGCCACCAGCGCCG
CCGTCGAGCTGTCACGAGTCAAAAACAGTGGAAGGCAATGGCGACCCGGGCGGCACCACTACTTTTGCCA
AAACAACAACAACTGAAAGTAGTAATAACAACACGAGCTGTCTCGTTGATATGAGCAGTGGCAGCGGTGG
CGGCGGCGCCCAATTAGATTGCTCACGCTAATGGTCAATGTGCCATAACACAAGGGCGGCGGTGGCACCT
GCACGCACTTGTTGTTTTTTACTACACGGACAAGCACAAACGAGCG
>c10219_g3_i1 len=882 path=[860:0-881]
AACAACAACAAAGGGTCCAGCCACAACCTCCCATAAGTAGACCGCAACCTACACAGCAGCCATCACACCC
AGAGCAACCACCATGCCCACAACAACCACCACAACATCAACCGCTACAGAGTCATCCTGTTCAGCAGCAG
CAGCCGCAGCAGCAAAAACCAGGGGTACAGGAGCAACAAACTGCGGATAAGCCACCGATTAGCGATCATG
AATTGATGATTGTACTCAAGGAGCAGGGCAACAAGAAATTTCGTAGCAACCTTCTGGACGAAGCGGTTCG
TCTATACCGTGAGGCGGGCGAGTTGGCGCGAAAATTAGGCAACAAGGATATGTCTGCGATATTACATTTC
AATTTAGCCATGTCATATGACAAACTTGGTTCCCATAATCAGGCAGCCGACGAGTGCGCGGCGGCGGTTA
AAATAGACGATAAATATATGAAGGCTCATTGTAAGCGGGCCGAGATTTACATGAGCCAGGGCAAGTTTGA
TGAGGCTGTGATTTGTTATGAGCATATTTGTGAAATAGACAGCTCGAAGCGAGAGGAGGCGATGCGACGA
ATAAGTTATGCTAAAGAATTGGCTAAGTCTAATAGGAAACGTGATCAGTATGAAATTTTAGGTCTAAGGC
CTCACTTCACAGCCGAGCAGCTGAAGACTTGCTACAAGCAGAAGGCGCGCGCTCATCATCCAGATAGACA
CTCAGACGCCGATATTGTTACTAGAAGGATACAAGAGAAGATATTCAAGGAAGCATCCGAGGCGAACGCA
TTTTTCCGCAAGAAATTTGGTTACAATTGACCAAATTAATAGCTACTAGGAATTAGAAAAATAAGATTGT
CCAGGTTGATTGTAGATGATGATGAATAAAGCCAATACTTAG
>c10233_g1_i1 len=890 path=[2000:0-174 2175:175-214 2215:215-375 540:376-889]
AAAAGCACACCAACACCACCACAAGCAACAAGTTTCCCTGTTATTTGCCGATTTATTATCTCACTCTTTA
TCATACGAATCATATAATATTGTTAATAGTATTGATATAATACTACTTCAAGTTGGAACTTTAAGAAGAA
GAAGAAGAAGGTAAACAAAGAATATACCGAGATATAAATATTATGGCTTCAAACAACGACTCATTAGAAA
CGAATAACAACCATCATAACCATCATAGCAACAACAACAATAATACAAGTATGAATGACAATAACAACAC
AATGAATAATAATAACGATCAAATGTCGTCCGTTTCAGATGATTTCAGTGATATACCTGAAATTGAACTT
ATAATCAAGGCATCAACCATTGATGGACGGCGCAAGGGCGCCTGCTTATTCTGTCAAGAGTATTTCATGG
ATTTATATTTGTTGGCCGAGCTGAAGACAATCTCCCTTAAAGTTACCACTGTTGATACACTAAAACCCCC
ACCCGATTTTCGTTCCAATTTTGACTCCACTCCACCGCCCATATTAATTGATCGCGAGCATGCCATATTG
GAGAATGATAAAATTGAACGTTATATTATGAAAAATATCCCTGGTGGACATAATTTGTTTATCTCAGACA
AGGAGACTGCAACGGTTATTGAAAATTTGTATAGCAAATTTAAATTAATGTTAACCAAGAAGGATGAATC
ATCTCTCAAAGCTTTATTGAATCAGCTATTAAATATCAACGAACATTTGGAACGAAGGGGTTCGCGTTTC
CTAACCGGCGACACAATGTGCTGTTTTGATTGCGAATTAATGCCCCGCCTACAGCACATTAAGGTGGCTG
GCAAGTATTTTGCCGAATTTGAGATACCAAGCAAATATCTGGGCATATGG
>c10237_g1_i1 len=534 path=[571:0-533]
TGCTGCTGCTGAATTCAATTTGAGCAAACTTGTTAGCGACGAGTTGAGGCGACTACGAAGACGAGCCAGT
GCGCTGGCTGGCGGCAAGGGTTGAGCAAATCTAATTGCATCTGGTGTTAATTGTTGTGCATTTAACATTG
TTTGATTATAGCCACACGAACAACAACAACAACCACAACAATTATCGTGCAAATCCACCTGTGAACTCAT
GACTAATCGTTGATTGCCTGCAGTTGAGGGCGGCGTGGGCGTGGAGCAGAGGGATTGGTGGTTTCCGGTG
GTTTGGCCCAAGCAGCTGGTTTGGCCAGCGCGGATGGAGTTGGTGGGTGAGTTTGCGTGTGCGTGGGCGT
GGTGGCCTGATGCGTGGGCGTGGCTGCAACCAATTGCCGCCATCACGGCGGTGCCAGAGGAGGAGGAGCG
GCGCCTATTGAAGATGGCACACTTGAGGAGGGAACACTTGAAGGTTTCCCTGAAGGCGAGCCGGAATTTG
GCCGACATCAGCTGATAGAGAAGGGGATTTATGGTTGAGCTCAG
>c10242_g1_i1 len=327 path=[1:0-6 8:7-102 104:103-326]
GCCCTCCTTGCGCTCAACAGCCCATCCCTTGAACCAAGGCATGTTGCTGGACGGCTCAAGCATGTTGTCT
CCGTTGAAGCCCGAGATGGGCACGAAGGCGACGGCAGCGGGGTTGTAGCCGATCTTCTTGATGAAGGACT
TGACTTCGGTGGTGACCTCCTCGTAACGCTTCTCGCTGAAGGGCGGCTCGGTGGTGTCCATCTTGTTGCA
GGCGACGATGAGCTGCTTCACTCCCAGAGTCTGGGCAAGAAGAGCGTGCTCGCGGGTCTGGCCGTTCTTC
GAGATACCAGCCTCGAACTCGCCGGTACCACAGGCAACGACAAGCAC
>c10244_g1_i2 len=2043 path=[1:0-918 920:919-2042]
GTCCCAAGTCAGTCTTGAGACAATATACCAGAACTTCATAACTGCATGGAAGTGGACGCTGAAGATGGAA
CTTCAGTTTCCACCAATTAACGTGTCATCAGGAGCTCTCATGGTGAAGAGAAGAACCAACAGGGAGATGG
AAAAAGCTACAAACAAATGCCCTGCTTTAAGTATCAGAAAGCTGGAACGAATCTTAGTCCCAAGGGATCT
ACAGACCACAGAAATTCAAAAATACATTTAAATTTCATAGCAGAAATGTATGGGCACTGTACGTGCTATT
TGCCAGAATCTGAAGTCAATATATAAAAACAAAAGAGCAGTTTGCTGAACATTTTGAAATATAAAATAAG
AACATGTAGCCCATTCCTCATTTTATAGATTAAATCATGGCAAGCCGCATCTGAAAGACTCGTAGGGTCA
AATTAACAGCAAACCCCAACAAAACTTCAATCTCAGTAGTATTTATTCCTGTCAAATAAAGTATGGTATA
TTGTCAGCATGGCTGAAAACTCATCATATTGAATGCGTGTTTATGCATCCAGAAGCAGCCTGCGAGGATC
CTCCACAACATCTTTGATACGACGCAAGAAGAAAACTGCCTCTCTTCCATCAATTAGCCTATGGTCGTAT
GTGAGTGCAATGTACATCATTGGCCTTGGAACAACATTGCCTCCAACAACCATTGGACGACTCACTATCG
AGTGCATTCCCAATATAGCAGACTGAGGGGGGTTGATAATGGGTGTACTCAAAAGGCTTCCATAAACACC
TCCATTCGATATTGTAAATGAACCTCCCGCCATCTCATCAATTGAAATAGTCCCATCATTTGCCTTCTTC
GCAAGGGTGTTGATTTCCTTCTCTATATCAGCAAAGTTCATCTTATCAGCATTACGGATAACTGGTACAA
CAAGGCCCTTTGGAGTACCAACAGCTATACTAATGTCCACATAATCCCTGTATATGATATCATCCCCATC
AATAACAGCATTTATAATAGGCTGATTCTGGAGACCACTGACAGCAGCCTTTATAAATCCTGACATAAGG
CCTAATTTCACTCCATGTTTTTCAACAAAAGCATCTTTGTAATCAGAGCGAAGCTTCATCAAATTAGTCA
TATCAACTTCATTGAATGTTGTCAACATAGCAAATGTGTTTTGAGAGTCCTTCAATCGGGTTGCAACTCT
TTTCCGAAGTCTTGTCATAGGAACTCTTCTTTCCCTTTCCTTAGGAGGAAGCTGGGGTTCTGTAGCAGAG
GGCTTAGGAGGTGGTGGTGCCGGAGCTTTAGGTTTTGCTGGGACAGGACTAGCTTCAACCTTGGGCTTTT
TCTTTTCATCCTTCATTTCAGAAGCAGATTGCTGAGGTGCAGCTTTCTTTGATATATTCTCAGATGGAGC
AACATGAGCTACACCTTCACCAGACTTTGAAATGACAGCAATCTTGGTGCCTGGTTCAACAGTATCACCT
TCCTTGGCTACATACTCTTTTAGCACACCTGCTTCTGGACTAGAAACATCAATTGTCACCTTATCTGTCT
CAATTTGAGCAATTGGCTCGTCAACTTCTACCCTATCACCAGGATTCTTTAAGAATTTTGCTAGAGTGCC
ATCAGTGATGGATTCACCCATAAAAGGAACAACAGCATCAACCAAATCCCCAGTGTCTGAAGAAAATGGC
CTACTCCAAGTTCTCTTGCTGGAGGCGTGCTCCATGTTGGAAACAACTTCTCTCACGGGCCTTGAACTAA
TTGCCCTACCTCGGAGAGAAACAAGGCAACTGAATTTCCGAACATGTTCAAATCCTCTGGCATGAATTAA
AATCTCATCGGAGACTCTAGAGGTAGACGAAGGCGCAAGTCGAGTAGCTTGTAACGACTGCCTCAAAATC
GAAGAAGAAAAGCCTCCATTAGCGAATCTTCTTCTTACAGCCCCAAACATCTTGTTGGATTCTTTCGATC
TCTATCTGATTAGAAAAACGCCAGCGATCGAGCGAGCGCGAGTCTTCGAAACGAGAGGATGGGTGTGTTG
TTTGTAGGGTTTG
>c10248_g1_i1 len=1758 path=[1:0-1757]
TTTTTTTTTTGCCTCATTTCTGCATTTGTAATTGATCAAGTCCATTAACTTCACTTTGTTGTATGTTTGC
TTTTAAGAGCAAAACAATAAAAATGATAGGGAAACAAAGCCATTGTTGTGAGCCTCTGGTTTCATTTTGA
CTAATGATGAATCATGCTTATGGAGCACTGGAAGCAGTCCCTCTTTTGTCAGAGAATGGATGGTGTCATG
TTGATTGATGTGTCTTGCTTGTGAATTGAAAGAAGGAAGCTCCGTTTCTTTCCTTTCCATTTTTAGTGAC
CAGCATCCTATGTTATGTTGACTTGTTGGATGATGCCTAGCAACTGTGCCTAATGATGCCAACAACAACA
CCCTCACCAATCGATACATGGCCATTTTGTGACTGGTTCCATTCAGGACAGATTTAAAGCAAATATTTTT
CCTTGCACAGTATGCATTTGGATTGATAGCTGTGCAATCTTTATGCTAAGGACCCATCATTTGCCTCTCA
AATTTGATTTTTCTTTTATGTGCTTGCAAGCGTGGTCTGTGCTCTTGGTGTACTTCGACATTTAACATAC
ATTTACAAATTTTACAGTACTGGGTCCCTTGTTCTTGTCCTGCTCTCAAACTCAACCAATATTCCATTTT
TCTCACAGCCATCACCACTCGCAAATTCTACAAACATTTGCTCCATCATAGTTTAATGATTAGAAAATGG
TTGTATTACCATTCATGCACAGTTGCTTCTGTATTTTGTTCTATTGATCTTGAGCTGGAGACTTAGCGTA
GACAGATTTACTAGTGGACTTGGCTGTTTGCCTTTGTCAATTAGTTTTGCTTTGAACCAATCTTTAACCA
TTGTATTTGTTTCTTCAAACCCACCTTGATATATTAGTTCATGAATTCAATATAATACAAATACAATTGG
TTTAATACTAATCTTCTTGTCCTTCTTTCGGAATTCATGAATCTGGGTTTGTTGGTTTGAGTCCTTGAGT
TTTCAAGGAAATATTCTTTTTGTTTGTTTGTAACTGGTTCTTGTAAAAAAGCCTTTGGCTGGGAAAACAG
GAAAGTGACTGGTGTTTTCTGCTCTGGTGTGGTTTATTTTCTTTATCAACTTAGAAGTCTGGCAGATGAT
TTGACATTGTTGTTTTTATTTAGGATTGAAGTTAGCTCAAAGCCTGTGAGGCTTGTCTTTCTATAATTGC
TTCGTTTTCTCATCAGCCCTTGCTTGCTGAACTTTTATTCAGATTGTCTGTTCTTTGTTCTGAGCTCCAA
AACAATTAAGTGTGTATTCTTTTATTGATACTTGCTGTAGCTTATAGGTAAGCTTATTTATTTGGGTACT
TAACAGATCATTCTCACCAGGGGGGAGGGTTGTAATCATATCCCCTGTAGGAAGAGGTATTTGGGGAACC
AAACAATAAAGATGGTATGAAGCTGCACAGGGTTATGCATTGTCTGTCACAGCCTACCCTGTTCTTTAAC
CTCATGCCTTCATATTCTTGACTATATTCACACACACATGTATTCATACGTGTATTGATCTCTCTCTTCA
AAACTGCCTCTGGAACTAGGTATTGTAAAATTTCGAATGTGCTTCTTATGATCTGGCTACTTAGAAGTTC
ATCACTGCAATTAATATTCATATTTATCTTATTTTATCATGGCGTGCTAGGAACCTCAACCATGGTCAGT
TAACTTAATTGGCTTCTATTGGAGATATTTGGAAATCTTTTCATTCCTTGTTTTAATGTTTTATATTTGG
TATTTTGG
>c10252_g1_i1 len=1268 path=[1:0-406 408:407-641 643:642-1267]
ATTGCAATGATGTCGCGATGTGCAGTGTGGCTGGCGTCGTGCTATGTGAAGTGTTGTGATCTGGCATCAC
GGCCAAGACTATATTACGTATATGTATATATATTGTGTTTGTATGACGAGTGAGGGGAGTTCGGTGATAA
CAGAGTGATGATAGTTTTGAGCTACGACATGGTGGTCGCTGGATTGCTCGATGTGGCTACTGTGTTTGTG
GACCTTAGCGTGCTGGTACTCTGGACCAATGTTTCCTCTAACCTTTCTTTGGCCATTGTTGCTAGTATGA
GTTTTTCATTCAGCGTCAAACAGTGGAATTGTAACTCCTCAACATTCTGTGGCAGGTCTATTTCGGCACT
CTGCAAATCTCTAGCCTTGCTTAGGTATTTGCCCAATAGGTAATCGTTTTCTTTCCTTAATTCTGTTAGT
TGACTAGCTAATAGCTCACGATTTGTGGTGAAATTTTCAATCATTGTTGACGTCTCACGGGTGTAAAGAT
CGAACCGTCGCTTGAGCTCGCTTAGTTTTGCATCATCACGATCGGAATTTGCTATCAATTCTTCTATCTG
ATCCGTTGCCCGCTTAGCCTCCTCGGTGAATCTTTGCTCTAGATCGACTCGTTTTTGAACCTCTCGCTCC
AGCTCAACCTTGGTTGATTCTATTTCAGCTTTAAGATTGCTTAAAACATGCTCCGTGTCAGTCTTTTCAT
TCCTCAAATTGTCCAACTCCTTTTGTAGCTCTATACACTTTGCCTGATGGTCTACTTGCTCCTCTAAAGT
AGTTTCTGACAGTTTATCGGAAAGGTATTGCGATTTCTTATCAACCTCATCAATCACCAAATCTTGCGGA
GATTTGTTTGTATCTAAAGTGGGCACATGAGCTGGAGTGGGCGATGCCTCAGTGGGTGATGTGTTCGTTG
TTGTCGGTGCTGCTGGTGCTAAAATATCACTGGGTTTATCAACCAAAAGTGGACAATTTTCTACATCGAT
TAAATTCCCTACAAAAGGGTCAACCTTACTATCGTTTCCTTTGTTTATGTCCGATTCCAAAGTGCCCGGA
CTTGTATTTGCGTTCCTATCTGGATCATCCATATTATGCAATGTTGTTTGTGAGTGCGTGTATGTATGTT
TTATGATCTGTGATTTGTCAATAGTGCTACAAATATTTAAAAATCCTGCTCTCTTAAATCATCAGATTGG
GTGCAAATATTTTAAATGTGTATGATTTGATAGGCGAAAATTATCAGGACATGTTTTAGAGGTTGTTTTT
TCAAAAAG
>c10258_g1_i1 len=500 path=[653:0-168 19:169-499]
GGGAGAGAACTCGAGGAATACCCACAAGATGGGTTTACGGAGCTACCATGTAGAGGACAGCAATCTTTGC
TTTCAAGCTCCAAATTTCATTGAATGGCTCAAGCCATCTCCGAGCTCTCCTTCTTCATCTTCTTCTTCTC
TTTCTTCTGTAACTACTCAACAAGTTCAGCCCGCAAATCCCATGAGCATACTGAAACTTGCAAGCTTTTT
CCCACCTCAACAGCAAGAATCAACGAAAGAGACAATTCAATGCTTGCCTCTTCTAAACAGGTTGACCGAG
AAGAAGACATTAAAAGAGGAAGAAGATATGGAAATGCAAGAGAGTACTGTTGGAGTTAAACGAGAGAAGG
TCACGGTGGCTTTGCACATTGGATTGCCTAACAGTGGAGATTCTGAAGTTGAGACTGAGGTTTTTGAGCT
CAAGGAAGAAATATCCATGAAGAAAAAGTTGCAGGGATACTCTTTCAACTCGGAGAGTAGGTTTTGGATC
CCAACGCCTG
>c10261_g1_i1 len=596 path=[1:0-263 511:264-452 1057:453-595]
CTAACGCGGGCCGAGAAGCATGTTCATAATTTCATGATGGACACACAACTCACTAAGCGACTCAAGAATG
CCGCCGCGAATGTGTTGCGTGAAACTTGGCTTATTTATAAGAACACCAAGCTGGTACGTAAGATGAATCC
CAGCAAAGTGCGCACTCATCAGCGCAACTTCCTGGTGGCCATTTATAGCCTACGCAAGGTCAAGATGGAT
CAACGCAAGCTGATGGACAATGCAAATACAGTGACGGATATGGCCAAGACACTCAATACGGTGTTTGATA
TAATTAGTGATATAACATCGCAACACGAGGTACTCGAGAGTAAGTTCATTGAGCTGGAGAAGAGACTCGA
CCTACAGGCCGAGTGTTTGCTCTCAATGAACGACAAACTAGACGCAATGCTCGACAGGTTGCCCTTACCT
CAGCGCGCCAATACTACTCAACAGCAACCGCCACCAGGTAACTCGCAGGTAAACGGGACGCCCACACAAC
AACGACAAGCGGCCTCAGTGCAATACTCGAGCTTCTCATTGCCACCACAAGAACTCAGCCAACAACAACA
ACAACAAAGGGGCGCCTCACTTAGCCAACAACAATT
>c10262_g2_i1 len=1008 path=[1573:0-1007]
TGTTGTTGTTGTTGCTGCTGCGACGATGGCGAAGGCGACGGCGGCTCTTGTGATGTAAGGGAAACTGATG
CAACAAGTTCACCTAGGCCATCAATACTGTTTGTGCTATTATCTTTTCTTTGATGCTGCTGCTTTTGGTC
ACCACCACCGCATGTTGAATTGTTCTTATATCTTAATATATCACATGTTTTCCACACCTTTGCAGTGTGA
TCAGCGCTACTTGTAACCAAGTATTTTCCATTTGGACTGAATAGACATTTAATTCCATACCTAGAGTGAG
CTTTCCATGAGCAATAGAATGTTAAAGTTTGAGCAGGTGAGAATATATGAACATATCCCTTGTTATCAAT
AGCCGCTAGCATGTCCTCCATGGGATTCAGAGATAAACACTGAACGCCGGTGTAGTTGCTCGGATGCTGT
TGCGTCAACCTAACCATTGGTGCGGCATTACAATTTGTATATCTAGTATCCCAGAGAGTTATATGTCCAT
ATTGTTGTCCTATGAACATTTCCCATTGATTTTGATGAAGTCTAACAGAGTTAACGGCTGATTCGGATTC
AGTTTGGAGCTTAGATTGATTGTGTTTAGTTCTGAGATCCCATACTCGAGTGACACAGTCTTCGCCGCCA
CTGAAGAGCCAATTTGAGTCTTCCGTGAAGCCAATTGAGAGGACATTATTATTGAAGCCTTCCAGGTTTA
TCTCGGGATTATTATTGTGATTATTATTATGTTGTGGTTTAATATCGTACATGCGTACATGTTGAAAACT
TGCAGCGGCCAAGAACTTTCTATCAGGTGATATTTTGAGATCATTCACTTGAGAATGAGGGTGTTGTATA
ACGCGCGAGCATTTTCCCTCATGAGGTGACCAAAATCTGATTGTATGATCATAACCAGCTGAAGCTAAAT
ATATAATATCCTCTTCCTTCATAATAATACATGAACAATAGAGGCTAGGCCAAATATCTAGTTTGAATAG
AAAATGATTGATGTAAATTTGACATTTG
>c10277_g1_i1 len=482 path=[460:0-481]
ATTATATCCATCTAGAATTATCTCAAAATGGACTTGGACGATGTGGCAGATTATTTCAAAACGAATCGTT
ACTATGATCGATTCGACGAAAAGAACTGGCGCCAGGAGCTGGAGGAGCATCCGCTTCTCATGAGCAAGGC
ACCCAAGAATCCGGAAGAAATTCCGCCCCTGGTGGAGGCCATCCGTGAGCTCAAGTATGGCGAAGAGTGT
AATAGTCCCAAGGAGTTGGCTGAACAATACAAGATGGACGGCAACGAGTTGTACAAGCAGAGAAAATTCA
CCGACGCAATTGCAAGCTACTCCAAGGGACTGACCTATCTCGACAAGGAGCTCGACGAGACGGCCGAAAT
CAAGTCGACACTATTTTCCAACCGGGCTGCTTGCCATGTGATGATGAAAAACTACCAGCGAGCCATTGAC
GATTGTAAGGAGGCACTTAGGATAAATCCAAACAACATGAGAGCCCGCCAGCGAATGGAGGA
>c10279_g1_i1 len=339 path=[53:0-338]
AGTATTTTGAGGGTACAATTGATTCTTGATGGTTTGAGATCTTTTTGCATCATTGCTTCACTAAAGTCTA
ATATTATAAAGATATGTCTCATGATACCGAGACGAAGATTCTTCTTCTGTAAGGCTCTCCTCCTCTTATT
CCTCTGTATCATCTCCTCGATACTCGGCTGTAATAAGCCATCCTCATTCTCCTTGATAGCCTCCCAACTC
TTCTCGTAGTCATTCTCCCACCGATAGCCGGTGACTGGCTCGTCGACCTCCATACCGACCTCCCTATTGG
ATGGTCTAGCATTCATCTTGGTTGTTCGATAATATGGTGGATAATATTGGATACAGTGG
>c10295_g1_i1 len=339 path=[987:0-338]
GAAATGTCTTAACTGAGATGCAATATTCAGATCTAACTCTTATTTTTGTTTTCTTCCCCTGTTTTCTTAT
TAAGCACCATGACATTGTTTCTTTTATTGATCTTAATTTCTGCAGACCTTCCTTTTCATGTAGATAATGA
TGCACTAGCCAGAATTTATATGTTAGCACTTTGCAGACAGATTCCAGCTTTCCTATGGTTGGTCTTGCAT
AATAACTTGCTAATGAATGTGAACTAGATTTGAAAAGTAGGTTCAGAGTATCATTAACCTTAGAATAATT
TTCTCGTGGGTTTAAATGACATAAAGGTGGGTCAGAGTTGGTGAAGAGTTTTTGCTGGT
>c10297_g1_i1 len=2058 path=[3325:0-1352 645:1353-1429 4754:1430-2057]
GAAACGAAATGACCAAGCTAAGTAAAACATCAGTAGGTATTTCCCATCAAAATCAGAGTTTTAATTGCCT
AAATAATCAATACAATTTCATTGTCTTAAGAAAACGAACTCTCCAAGAGAACAAAATACTCGCAGGTGTA
GGCCAGCAGTTTCTCTCCAGCTTTAATGCTCCAAGATAGATCACCATCTCAGGCAAAACAAGATTCAAGC
CACCGACCACACCAGATCACCAGCTGACATTTGTTGTCACCGTATAGCCCTCACAGAAAATGCTCAATGT
CAATTTCCAAGAAGGAACAGGGATCCGTAATGACAAAGTTGTTCAGGACCTGGGGGTGCACGATACCAAA
ATCACCAATATGCTTCCCTTTGTAAATGATGCTAGCTTGTCTACCGGGAAGAAATTCAGGTGCATCTGAC
CGCTGTATATAGTACCCTGTATTGTCACCAATTGGCACAAAAGGGGTTCCCAGCACTTCCATGATTCTGT
CCATCAAGGAATGAATAAGCTCAAATCCTGAGTTAGTGCCACAATACAGAGCTGCAAGATGGCGACGATT
TGTTGCACCAACATCTTTACTCTCATCCAAAAGTGCTACATCACCTACTTCAAAAATCTTGATTGGCTTA
GGATGGTCTTTGTTATGTCCAATAATTTTCAAAGCACCAGGCATGAGACTTGTTCGGACAGCCTCAAAAT
CTGAGGAACGGGGATTTCCAATAATCACCGCACTTGATTGATCATCTTCTCGATTTAACAAGGCAAAATT
CTCTCGATGAGAGCATAAAATCCATGTTAAGACCTCTGTAAACCCATTCATTGCAATCTCTTCTCTGATA
AGATCCTCAAGCTGATTCAAGGGCAGTGGCTTCATTGATGGGAGCCTTCTCTTTGGAATGCCATTGTACC
CATAAGCAATTGCAACGTCCTCCATAACATCACAAGGGTGAAGAATGTCACTTCTTGTTGGAGGTATCAA
TACATTGATATTGCAGTTGTTGTCATCAAGTACGGAATGCTCAGCACGCAATTGCATCCGATTTAATAAA
CTAGTAACCTTTTCTGCCTCCAAAGAGACTCCAATTGTGCCAGTAATATATGAAAGAGGAACTTCCATGT
TATAAACAGATAAATCAGGGTAAACGAACGACCTCCCATCAGAATATATCACTTCAACAGGCTCCACCTC
AAATTTTCTTTGACAATATGCTGAGAAGGTTGTTACCACTGTGTTCAAAACAATATTGGCCTTTGTCAGA
TCAGTGGCTGTGCATTCAATGAAAACATTCTTAGTCTTCAGAGTGATAGCTGAATGTGCACCATTAATAA
TTGGCGGTAGAGATAAAACAGTTCTTTTAGAATCATATATGACAGGAAACACTGGAGAATTCTCAATTAT
GTGTAAGAACTTCTTCAGCTTCATATCAGACTTGTAAAACTCCATCAGTTCATCAGCTCTGAAGCTTTTC
TCCTGTTTCAGTGGCACAAAATTTATGCTTTTCGGACTTAAAGCCTCATAAGTGAAAGGGCCTTGTAGTG
TATCCAAGTCATGAGTCCCGATTGCAACTAGGGTTCTTCGCCTACAAATGTTTTGATGAAGCTTATCTTG
AAGATCAATGAAACTGTTGTAACTAGCTTCATCAAATGTAATATCTCTCAGAACAGCACAAACAACAAAG
GGACGAATCGAGGATGTTTGTGGTTTGACATGCATCTTAAGCATTGAGTCCTTGGGAATGCCGGCAAGTG
TATATGTTGGTGTCTGCTGCTCCTCGTTAAAAACACGGAGGGCTTGGGCAATCCCCTCAAGGCAAAGCAA
ATCATATCTGTTAGCAGGAACTTCAATTTTGTAGATGATTTCTTCATCATCATCACCTACTCCTCCATCT
TCTTCATCCAGGTGCCTCTCTTTTCTAATAATTGCTTTCTCAGTTGTCACATCGTCGAGCTCAATGCCGA
ACTTGAAGCACAGATCCTCAAACTCTTCTTGAGAGTAAGATTTTCCTAGGGCTGAGAACAAACGATCTCT
CCCCACGCTAACGGTCGGCATAGTTCTG
>c1029_g1_i1 len=440 path=[418:0-391 810:392-439]
GTTCCCGTTTTATTTCTCCTTCTTGGCTCGCATCTGCTTTTCTTCTTTGAACTTGAGCTTGTTAGCCATA
TGCGTTGCATAACACTTCTCTAACACTTGTGCTTGAGCCTGGCAAGCTGAGGTATTGAAATCACTTCGTT
CAAAGCAATCAAATAATGACATCATCTCTTGTATACAACAAACATCTGACTCCTCGCGTGGTTTGTTCAA
TTTATCCAGCGATATATCCTTCAGTTGCATAGGGAACATTCGCGTTATCCTCATGGGCGTACCACAACCC
TCGGTGGGATAATTGGCTGGCTGGCGGCCATTCCGTCGCGGTCTCATGAATTGCATCCGTTTGTTAATAG
CTGACATGGTGTTGTTTTTTTCTAGCTTACAACCAGGAGGGAGAGATCAATGATTGGATGTGATACAGAA
TGAGGTGATGATTTTGGGCT
>c10301_g1_i2 len=945 path=[829:0-274 24:275-773 1602:774-944]
AGACCTTCTCATTGATAATTAGCACTCAATATTATTGTAACCCCTCAATCGATCAATTAAATGTGACAAA
CACACTGACACACTCACACGCCAACTTCAGGATTTGATATTGAGTAGTAGTAGTATTCAGAGTGGAGAAA
AACCAAGGCCGTGCTCAAATATTAGAGAAGAAAGATATAGCCAATATGGCGGAAAAACGGATCCCCGAGA
TGGAGTTTATCAACGATGTTGAGGTTTACATGAAAGGCAAAGAGGTTCGTGACACCTTGAAGGGTTTGGA
CGAGAGATTACAAAAGTATCGCTTCCTGGAGATTAATTTGCTCCAGAAAAGGGGCCGTATAAGACGTCAG
CTGCCTGATTTTGAGAAATCCCTTGAGGTTATCAAGTTATTGGAAACAAAAAGTGAATTCAACACTCATT
TTCTCATGTCGAGCCAGCTTTATTCGAAGGCTCGCATTCCGCCCACCGAGACAGTATGCCTATGGTTAGG
CGCCAACGTGATGCTCGAGTATCCCCTTGATGAGGCCAAAGCTTTGTTGACAAAAAATCTCAGCACTTCA
ACGTCAAATTTGAAACAAATTGATGAGGATTTGGAATTTCTACGCGACCAAATAACCACCTCCGAGGTAA
ATCTGGCCCGAGTATATAATTGGAATGTGAAAAGGTTACAAGCACAGAAGGCATCCTCATCATCAGGAGC
AACCTCGTCGGGCGGCGCACCCACGGCGGCACAAGTGGTGGCCGCCGCTGCAGCCAAGCAGCAGTCATAG
TATTATAATGATGATGTTGTTGTTGATGGTGGCGGTTGATATTATTAATATCGTCATCATTGACAGTATG
TGTACGTATGTACGTGTGTTAGTGTGCCACGAGCGAAATTCCGGCCCGGCGCCGTTCATATGTCGTCACA
CTACTACGCCCACGCGTGCCTCAATAATAAATCCA
>c10307_g1_i1 len=1261 path=[1289:0-406 1694:407-1260]
CGAAGAACAACCTGCAGAAACACCATCTAACTCAGAGACGCTGCCCACCAACTCCCTCAAGAAACTCCCA
TACGGGAATCTGAAACAAAATCGACGGAAGGTGAACCATGCAACCTGAAACGCCACCCAACTTCTGGGGC
GACATGCCGGAGGAGGAGTACTACGCGTCGCAAGGAGTGACCAATACCCAGTCATACTTCGAAACGCCAA
ATGGGAAGCTCTTCACGCAAGGTTTTTTCCCGTTGGATAAAAAAGTCAAAGCCACGGTGTATATGACCCA
CGGCTACGGATCTGATACTGGCTGGATGTTCCAGAAGTTTTGCATCAGCTTTGCTAACTGGGGTTATGCT
GTTTTCGCTGCTGATCTTCTTGGGCATGGCAGATCAGACGGTATACGTTGCTACATGGGTGACATGGATA
AAATTGCTGCCACTTCCCTGTCATTCTTCAAGCACACGCGCTTCAGCGAACCATACAAGAACTTGCCAGC
CTTCTTAGTAGGTGAATCAATGGGTGGACTCGCAACAATGCTAATGTACTTCCAATCAGAGCCTAACATA
TGGACTGGCTTGATTTTCTCGGCCCCGCTTTTTGTCATACCGGAACCGATGAAACCAAGCAAGGTACACC
TATTTATGTATGGCCTGCTCTTTGGATTGGCTGATACGTGGGCAGCCATGCCAGACAACAAAATGGTAGG
CAAAGCGATCAAGGACCCAGAGAAACTCAAGATCATAGCATCCAACCCCAGGAGATACACAGGCAAGCCT
AGGGTGGGAACCATGAGGGAGATTGCTAGGATGTGTGATTACATACAGGACAATTTCTCCAAGGTTACAG
TGCCGTTCTTGACAGTCCACGGCACGGCTGATGGGCTGGCATCCCCTGCATCATCACAGTTGCTGTTTGA
GAAAGGCTCTAGTGAGGATAAGAGCTTGAAGATGTACGACGGCATGTACCATTCTTTGATACAAGGCGAG
CCTGATGAGAATGTCAATCTTGTTTTGAAGGATATGAGAGAGTGGATTGACGAGAGGGTTGAGAGGTATG
GGTCCAAAAACCGCGATGATTGAGATCATAACTACTGATTCATTCTGGAAATGTGAGGTTCGGTCATGAA
CTTTTGTGATGGGGTTATGGAAAAACCAAATGCCTAGTGTAATTGAAATGATATTAAAGCCTTAAAAGTT
GTATTTGATCACATGATACTGTGTCTTGTGAATTTGGCTTCGGTCGTTTGTGAAATCTACAGAAATGTGC
G
>c10313_g1_i1 len=345 path=[1:0-46 48:47-344]
TTATTTCCCGCGATCTGATAAAATAAATCTCTCTCTCTCAAACTTCGAACAAGAAGAAAACTCAAATCGA
TTAAATCCTAGCCCAAGCAAGCTCCAATCAGTGATGAAACCTTACGACAACCGCTACTCCGACCCCGACT
CTTACCATCACCGTCATCGTAGCAGTGACTTAATAGGCCAAAAGACTCCAGTGATGGGGTCCACTTACGG
ACGCGATGGGCCTGTTCCTTATAGTGGTGGTGGCGGGGGTCCTCCGCCTACGTCTTCTGCGGGTAGAGGT
GGTCCCCCTCCAGTTGGTGGAGTTTATCCACGTTTTGAGCGACCTGCTAGTGGATTCAGTGTTGG
>c10318_g1_i1 len=1296 path=[22:0-19 @42@!:20-967 2760:968-1295]
GGCTAACTTTTCGGATGGCAGAATCTTGGTAGGAAATTTTGTGATGCACATTTGCAAGAGGAGGATACAA
CAATCTTTTTGGAAGGCGAAGGTGGAAAAAGTTATCCAACAAAATACCTAGCTCGCAAGTCAGGCCTTAG
TGGTGGATGGAGATGTTTTGCTATCGATCATAACTTAAAGGGAGGAGACATTGTGGTTTTTCATTTAGTC
AATCCAACCACATTCAAGGTCTATATTGCAAGAGTAAATTGTTCACAAAATGAAAATGGTGCTCTTGGCC
TTCTGAAATTGGAAGCTTGCGTTAAACCGATGAATTGTATTAGCGATGCTGTTCATGTAGAGAGTTTGAG
CAAGGGAGGGGAAGAAATGAAAAATCAGGTTTTGAAACCCCTCTTATTGGACAATCCCGAAGAGAACAGT
GAAAAGAACATGGTAATCCATGTTACTGACCTTGGGACTCGATCAGTTCATTCTGAAAATGAAAGTGAGG
ATCTTGGTTTTGAAATCACAGATGGAATCAGATTGTCAGAATCAGTTGTTGATTTTAAAGAAGTGAAAAG
TTTCAACGATTTTGATATTCTTGTAAATGGTTTGGTGATAAACTGTGAGCTCTCCAAACGCCTCCAAATC
AAGTATTACGAGCTTTGCTGCAGTCAAAAGTCATTTCTCCACGAGCACCTTCTTGATGGCCTTAATTGTA
AATTGGTTGCTGGAATGCTCGCAGAGACTATTAACATTGCAGATGCCATTAGAGCTTCGAAGCTTACAAC
CTCTCAGAATGATTTTGCTACTTGGGAAAATACTTTGAAATCTTTTCAGGGCTTAGGAATGAATGTTGGC
TTCTTGCTTGCTAGGTTGGGACGGCTTGTGACCCTATCTGACAAATCAAAGAGGGTCAAGGTAGCTACAC
TTGAAAGATTCAATGCTGAAATGGAGAGGAGAAGTCTCGAGGCAAAGCTTTTGGAAGTGAAAGAGACCAT
GAATAGACTGGATTTTGAGATTGAAACATTGGAGATGAATTCTGAGAATCTAGGGCGTGTGTTTGAAAAA
ATGGCTACAGCTCATTGGTAATGAGTAACGCTGCTACTTTTATAGTATCTGCTGGGGAATCAATTGCTTA
CGTTTACGGGTCATATGTGGTCTTGCTATGAATTGTTGCGGACATCAGCTTGCAATTTTCCAAGTCTTTT
GGACGACGGTGTTAAATGAGCGTTCTCATTTAGGAAGCGCTTTACCTTTGGATAATATATTTTTAGAAGC
AATGTTACTTTGAAGATGGAAAATTCACCGCCTCAT
>c10321_g1_i1 len=500 path=[478:0-154 633:155-269 748:270-499]
GAGCTCAAAACAACACTTCAGTATCCAAATTTATTTCCATCATCATGGCCTCACCTGAATCATTTCGAAC
TCTATTAGCGGTCAATGCGGTGCCGCCACGTATGGAATTGCCGCGAGCAGCTAGACATTTGTGCCAAAAA
CTCAACGAGTCGCTCTATAAGCTCGCCCACGAGCCGTCGCTTGCGGGCCACCGAATGCAAGAACATGTTT
ACAAAACGGTGCCCATCTTGACTCGCCAACAACCAAACATCAAGACAACCACCAATCAATTGAATGGAGT
CACTTTCGATCTCGACTATACATCAAACTTCCTCGACGAACTCGATGATTCCATACAAAACTCCACGAGA
ACGCGAGAAATTGTCTCCGAATTGGCGTCCAAAGTCAGCGCTGTCTCGTCGCGAACACAGTAAATTGTAT
TATGACCAAAGAAGAGGATTACACACTCATGACTTGTGATATAAATCATTCTAATCACGATGGAAAGCGA
TTACATAAAT
>c10333_g1_i1 len=367 path=[1042:0-341 698:342-366]
CAGCAGCACTTCCAGCAGGCCGTCCAGAATCAAATGGCCTCGGCTCAGATGGCCGCGGCCGCGGCCAACC
AGCACGCCATCTACGCCTCGCCCTACGCGGCCATGCCTAGCGCCTTGTACGCCACCGCCACGCCCGCTCA
ATCGTACACACCCGCTGCCACGCCCACGGGCTCGGGCAACATGTACGCCACAGCGGCCGCCTGGCCCCAG
TTTGCCGCCCATTTGGCGCAATCGATGCGCGCCACGCCCACCACCCTGTACGCCGCCACGCCCCAGTCGG
CGCCTGGCCAACTCTATGCGGCCGCCTCGCAATCGTACACTTCGTACGCGCCACCACCCAGCGCAGCAGC
GGCCGCGGCCGCTGCTG
>c10334_g1_i1 len=1209 path=[1:0-327 329:328-1208]
CACAGTAGAATCCATTGCAGGTGTTTATAATGGGATCAGGAGCATCTGCTTGCTGGCACATAACCCAGGG
AACTCCAGTATCCAGAGACACAGCCATGCTTGCTGCCCAATTGATATAGCTTTTAGCAGCAGGTCCATAT
GATGAATCAATGTTTCCATACTCATTTTCAATCTGCGATAAAATGATGGGCCCTCCTTGAGATGCATAAA
GCTTCTCCTGCTTCATCATGTCCACAATCTTGGCCGTGAACCGCTGCATTTCAGCCTTGAATGGCTCGTT
ATCAGTTCGAAACTTGATTCCCGGTATAGAATGCAACCAGAGAGGAAACCCGCCGTAATTCCATTCTGCG
CAGACATAAGGACCAATCCGAAGATGAGCATAAAGCCCGGCTTCTCCCACCAACTTGATAAACTTCACCA
AATCATATCTTCCTTCAAAATTATACTGGTTTTGAACGGGCTCGTGTGCATTCCAGAATACATAAGTCTC
AATAACGTCCAACCCTCCATCTTTAGATTTTTGTATGAGGTCAGCCCACATCTCGGGTGTACTGCGAGGA
TAATGAATGGAACCGGAGACCAAAACTCTGCGTTTTCCATCAATCAACAAGGCCCTATTATCGTAAGTCA
CATTGACTCCATAGGAAGTCGTTGCCAATGTTAGAAGCACAGACAAAAACACGAACAGGAGCTGCGGCTG
AGGAATCTGATCCCTTCCTCCCATTCCCACCTAAGCTATATGGTATGATTTGATATTCTCAGCTTTGTTT
ATTTCAAAGGAAGGAATACTAACACGCACTGGCAGTCCTTCCAAGTGATTATTTATCTTCGTTGCTTTGC
TTGCTATTTAATGCTTTTTGGTTCTACTTTTAAGTTAAAACTCGTATGATTCTTTGTTTTAAGATAAAAG
ACAAATGCGCCATAAGGGACGACACGCCATCTGCTCTTCATCCACAGCAAGTCCGACGTCATCAATGAAT
CACCATTTGTTTGCTTTCTCTCCCTCCTTATCCTTTTCCTATCGTGTCCGTGTTTTCCTTCTGTTAGTTT
GCCCACTCGAATAAGTCCCTCCTCCTCCTCCTCCTCTTCTATGTAATTGTTTAGTGGAAGCAAAGTCAAT
CTGGGTTTCCAATTCACCCCCACTATGTTTATACTTGTAGAGAAATGATCAGCTGGTGGTGTTGAATCAT
GTGAAGGTGGTGGTGGTGG
>c10340_g1_i1 len=4728 path=[4706:0-4727]
TGTAAAGATATCGTCAAGAACTATATAGACTCGGCCCTCAAGTCGGAGGTGCTCGAGGACAGTTTCATGT
CTTTCACACTGCCTCGTGATGATGAATCAATCAAAACAAGTGGCACCAATTGCCCTGGAATGAAGCGAAT
ACTCCTGACCATGAGCACTAGTTCTGAGCCAGATATTATCAAGCACTATGTGAACCTTATGGCTCAAGTG
AAGTCCACCTCCAAGTTTGACATGCTATTTGATGTACTCAGACTATTGGTTCAGCAACATCCAAATCTGG
GTAAGGCGGTATGCGAAGCATTGCTTAGTTGCGAACAACTCGACCATTACAATCAGAATTCATGGATGCG
CTCGTTCGCCTTGGTCTCGGAAATATTGCCACAGGTAGACTACAAAGGTGTCAGAGATATACTCAAACTT
GTCCTGGAGATTATCTATTCACTACCAGAGCGATTTGATATCTCTATCATTCCTCAACTGGACACATTGT
ACAATACCTTTTCCATGATTCTAGATCGTGAGGCTTGCCTACTACCTGCCTATCTGAGTTTAGATGAGCT
ACAGAAACGAATCACGCAAGGCAATGCACCAGTTTGGAAGTTCGCAGAGTTATTTTATCATTTCATCGAA
TCATTCCGACCTGCAGCACAGATATTCTCAATCATCAACCGACCTGATCTATTGCCTGTTGTAGGTTTTA
GCACCTGCCAAGGCAATGCCTCCTGGAGACTGGACCCAATCTCGGCCAAATTCCAACTCAAAGGCTTACT
ACCCTACCGCGATCAATTGAAAGAGCCTCAAGTGGGTCAAGTCCGTTATTTATTAGAGCAATCTCTTTCT
CGTGATATGATATGCACCACATTGGCGCTAGGACCTAAACCGAGTCCGCAGCAACATCGCTGTTCCGAAC
TGATCGAACAGCTGGCTGTTTCTTTGGTCAATATGATGGAAAAATCCGAACCCAATCTAGAGGCATACAG
AAATTATTGTTGTACAACGAGCGAGTATCTATTCCAATGGACACATTTATCCACCAATATCTCGTTTTAT
CTCGTTCATAATCAAGCTTCCATATCTTTCAGTCAACTTGTTGATTCACTGTGCACAAAAATTAGAGCCA
AGAACATTCGGAAAGGTAGCGAATTCCTGATGTGGGTCCTGTTTCAACATATTACGTCACTGCACAAGGC
ATCACTCGCCGACTTTATGCCTATCAATAATCTATTCGATCTTTTATACTCAAGTCGCCAGCAATTACCT
ATTCCAGATGAGGACTTTCCCTACTTTCCTCAGTCTATGGCGGCTGCGTCCATATGGCTGCAATTGGTTA
AGCGATCCGATTTGGATCAAGAAAAGATTATCAAACCTTTGCCACCGTCGTTGAAGTTGCATTATGAGTA
TATAACAAGCGTGAAACCACCCGATGAGCCCTGCACGAAAGTAGGTTTTAGAGAGGCTGTAATCATGAAC
GCCCATGGTACAACCAAGTCCGGCTACCCGGCGAACAATTTCATAGATTTACTATGCAAGGTAGATCATG
CGCACAATCAAGACCCAACGATTGCACAACCATTGCCTATGAAACTATTAGACACATTGACAAATCACAG
CAAGATGAATGTACTGCATGTACTGGTTCAGAAGATTCTTTCGATCACGCAGAACAAGGGCGACACTCAA
AATAACTACATATTTACACCAGCATTGATTGAAACTTATGGCCGGTTATTAGTTTATAACAATGACGTCG
AGACTCTCGGGTTCAAAGCCTTTCTTGGTGTTCTCATGAGTGGGCCACAGGCTGTTTGGCGCTACCATTG
GGACATTTATCACATATTACTTGAAATGTATAGCTACCGAATCAATCATATACCGATGGCGTACAAGTAT
CAAATGCTCATATCCTTGCACAATTTGTCACCTATGGTTTACAATGCCAATCAACTCCAATTATCCATGA
CAATGGAAGCGGCAGAGCTCAAACTGTTGCTTGGTTTATCCAACTATGAGGCACTAAACATGCCAATCAA
CACAAGGCACCCAAATGATACCAAGCCCGCTAAGCATATGATCAATACTGATTCTGAGGAGTTGAACAAG
GCGCTTGTTTTAGTCTTAGCACGTTCCACTCATCTAACATCAAGTGAACAGGTTAATGCAAGCTTCCTAG
AAGAAATTTTATCAGACATTCACAAGATCACACCATTGAGTTGGTCCAGTTCGACATTGAGCTTCTTTCC
ATCAATAATCAAGGATTTCTTCACAAAGCATCCACCAGCCAAAGAGATTGACAAGGCCCAGTTGCGTCCA
GCAGTCGAGGAGGAATACAGGAAGTGGCAAGCTATGCCAAATGATGAAACTCTATATGCGCATTTCTCAC
AACCAAATGGACCTCCGCTATTCATCTGTATTCTATGGAGAATGTTATTCGATAGCGATACACTCAATCC
AGTGGTATTCAGAATCCTTGATAGCTTCAGAATAAGAACACTTTCTGCGCATTTGAGAACTTTTGTCGAT
TATTTGGTTCAAGAGTTCTCAACCTCAGGTGCTCATTACATCAGCAAAAGCGAGAGTGTTCTACACAAGC
TTCTATGGACGCATCAGATAATCAGTTTGGATCGACTGTTACTCTGTATGAGTTTAAGAAGTTTCGACGG
ATGTGAAGCTCAAGTTTGTTTCTTTATCATCCAATTGTTGCTGACAAAGTTGGACTTCAGACCAGTTGTT
TTGGAGTTCTGCAAGATGCAAACAAACGAACATTGGACGGATGAGAGATGTTGCTATGAAGTTAATAGCA
AGTTTAACGCTAATCATCCTGAGAAGTATTACCATGACCACCTTAGAGAGAACAACATCATAACTAATGG
CCAAACATTGCCCTCATTCTTCAGTAACATTTGCTTGAGATTTTTGCCCGTATTCGACATTATCATTCAC
AGAGCACTAGAGCTGCGTATATTGTCGCCCAATTCGGCGATGAAGATTGACCATTGGCTAGACTGTTATG
GTTGCTTGTATAGATTCCACGACAAACCGTTGACCTATTTATACAATACTTTATATTATTACGACTCTCA
GCTACCAGCTACCCTGAAGAAAAAGTTGACCATTTCGATTATTGGTGCATTCAATGAGACTAGGCCGAGA
GGTTGGTGTCTGAGTGATCAGCTTACTCAATATCTCAAGGGCCCCTCAAACACTCAAACACCTGAAGAAT
GGATACCTGGACTTGAATATTATCGCAAAGTGATTGGTAGATTGGTTGACACTCTACAAAACAAGAACAC
ATTCTACCATACAGACTGGCGCTTCAATGAATTCCCTAATGTCAAAGCTCATGCAGTCTACTCAACCGCA
ATTGAGTTTATGACACTACCTGTTTCGCCTACTGTCGTCGGCAATGCCGTACTTGATCTAGTCTTGACCT
CATACGTAAACCAGGACCGTTCGACGATGTCTCAATGGATGAACGCAATTGGAATGATTATGACTGCGCT
ACCACCGTCATACTATTCGGTGCTGAACACCAAGATTCTCGAGTACATGAAATCACCTTTGCTCACAAGT
CCTGCTTACACACGAGACATACTGCACCTCATGAATTATTGTGATAGTCACGAATGGATGTACGAGTCTC
AGATAAGTTATCTAGTGGCATTGACACACTCTATTTGGCATCATTCGAGTACTGGATTAATATTTAATTT
GCCAACATTCTGGCGGATGGAGGTCAAACATGCTGTGGAGACAGAGAGTCAGTTTTTGTTTGTTTGTTGT
CTCATCGGACCGTTCCTATCGCGACTCGAAAGGTCACGAGTCATGATGGATGTCGTGGTGGAACTCTACG
AGATGCTTGGCAAAGTCGACAGCACATCAGAGATACAACATCTCAACACAATATCTGACTTCTTCTACCA
TATCAAGTACATGTTTACCGGTGACGCTGTGAAAAATGACATCGAGCGCTGTATCCGGAACTTCAAGCCG
AGGTTGCAATATTGTTTGAGATTTATCACACATTTGAACATAAGCAATGAGCAACATGTGAGACACGAGT
AGTTGTTGATGACAGGCTGTCGTTGCAGTGATAGGGCTGTGATTGGATCATGTTGCATATCTTTAATTAA
AGATATAGACATTAGTGATGGAATTAGATGTGGTAGATTAAAATAACTCGGAGGGATTGACTCTTCCGCG
GATATCTCTGACGATGTGTATATCTTCTGGTCGTATTGTTATTCTCTTTGCATGGATAGCGGCCTTGTTC
GTATCCTCCATGAGTGCAACAATATATGCTTCGACGGCACATTGCAATGCTTCGAGGGCGGATAATTTCC
ACAAATACTTTGTACCCGTGTTTTTTGTGAGCTCTTCTGCAATCTCTCTCACTAATCTATGGAAGGGTGC
CAATCTTATAAGTGGATCCGTGCCTTTTTGATAGTATTTGATTTGTTTCAGCGCAACGGCGCCTGGTTTC
CTTCGTCGTCTCTTCTTTTCATGATGTTCAAATGTGTTTAGTTGTTTTCTTCTCAAAATGGCCCTTTGTG
GCGTGGAGGTTACATTAGCCTTTGGCGTTGAAGATATCGAATTTGCTTGCAAGACCCTCATGTTGGATCA
CGGTTATCGGTTGGAGCACGAGCAGAATGCAAATATATACATGGACAATAGTTGGCTAAAAGGGGCCAAG
TTTCTATTTAGATTAGATAATAATAATATTAATAATAA
>c10354_g1_i1 len=1443 path=[1471:0-1442]
GTTCTCATTTCTTCCTCTACTTCTTCCTCTAATAATAATAATTATTCTGTCAATTGAAGAAATAAATCAA
AATCTGAGCAGGCAGAAGATTAGATGGGGACATTAGGGAGAGCAATCTACAGCGTAGGATTCTGGATCCG
TGAAACTGGTCAAGCACTTGATCGCCTCGGTTGCCGGCTTCAAGGCAACTACTACTTCCAAGAACAACTA
TCTAGGCATCGGACGCTCATGAATGTATTTGATAAAGCTCCTGCTGTTGATAAGGATGCGTTTGTAGCCC
CTAGTGCATCTATCATTGGCAATGTTCACGTGGGAAGAGGTTCTTCCATTTGGTACGGCTGTGTTTTGAG
AGGTGACGTTAACAGCATCAGTGTTGGGTCTGGAACCAATATACAAGATAATTCTCTTGTTCATGTTGCA
AAGTCTAACTTAAGTGGAAAGGTTTTACCAACCATCATTGGGGATAATGTTACTGTTGGTCATAGTGCTG
TTTTACATGGATGCACTGTTGAGGACGAAGCATTTGTTGGTGCGGGTGCAACCCTGCTAGATGGGGTATG
TGTTGAGAAAAATGCCATGGTAGCTGCTGGAGCTCTTGTGAGGCAGAATACCAGGATTCCCTGTGGAGAG
GTGTGGGGAGGCAATCCAGCTAAGTTCCTGAGGAAGCTCACAGAAGAAGAGAAGGCCTTCATCTCTCAAT
CTTCATTAAATTATGCCAATTTGGCACAAGTTCACGCAGCAGAAAATGCCAAAGGCTTTGATGAAATTGA
GTTTGAGAAGGTACTCCGCAAGAAATTCGCTCGCCGTGATGAAGAATATGATTCAATGCTTGGAGCTGTG
CGGGAAACACCTCCGGAGCTTATTCTTTCCAATAATATAATGCCAGACAAAATGCCAAAAGCTGCTTGAA
GTTTGGTCATTCCATTTTAGGTTTGTCCTCCTGAGATTCATGTCAATGGATAGTTTGTTTTGTGGAGGTT
TAAAGAGATGGCTGCTTTTCAGTCCAATAATTTCGAGGGTTGAAGTGCCAAGGTCAAATTATACTGCACA
TTTCAGGGGTATGGCTACGCTCATCCTATTTGTTTTTGAGACTTTCTAATCCTTGAGGGGGGGGAATCAA
CAGAACACCTTCCGGACCTTATCAAAAAGGCCCTCATGTATTTGTACTTCCAGACCGTAATTGCTTTGCA
TATGTTAACCAGAAATAAAGAATGTGGAATCAGGTGCTTTTGGTCCTGCTTTTCGATGCTAGGGCTGTTC
TTTTCACCCCCTTTTGGATAGAGTTGCCGTGAAATTAACAGTAACGGAATCACCCTCTTCCAGGAGGGGT
TACTGTTAATGGCAGAGTGAATTTGACATCATCTGTGTTCATGATGGAAAACCAGTTAAAGGCTAAGGAT
ATGATCAATGGCCAGATAAATTATGTCTGTTAATCAGGTGGAA
>c10355_g1_i2 len=1014 path=[271:0-826 112:827-907 247:908-1013]
TGGGAGCAAGTTTCTAGTATTGCAATAATTTGCATAAGAAAAGTTCTAATTGCCTGAAAAGAAAAAAGAA
AAAACAAAACACAAAAAAAGGAGAGAAACCATTAGACGGGCTACAAAAAATGCTAGCTAACTTTCCCACT
CAGTCGAGTCAATGCGAGTAAACTGGCCACCCCTTTCTGCTCATATTTCAGTGCAAGTTGCGGAGGTCTC
ACTCACATCACATGGCATCCCACAGTATTTTCATCGCTGAAGTAATCCCCAACTCTAGCTGCTGGCGTCT
GGTACGGTGGTTGAAACACTGGCCTCTCGTAAAGGAGGTATTCCTGACCATAACCTGTGGAGTTGACAGG
AGGAGCGGTGAACGAAGGTATGGCATAACAGGGCAGTGCTATTGCGTAAGGCTCAACCTTGTAACAATAT
TGATTGTAAGTCCTGAAATTGCTGATTTCTGGATGTGGGGGGGCAGGATTTTCACTTTTAACCACTTCAG
GATTGCTAGACTTTACACTGGCGTCTGTCTCTTTATAGTCCTTCGAAGCTTTATTCTCACCTCCATCCCC
ATCATTTTTAATCTCTCTGTTCTTGTCAGGTACCTTGACGCATGAATCTGAAGACTTCGCTTTCTCACAC
TCAGATTTTGACTTGTCTTTCTCTTTTGCAACCGGTATATCCGCTTCTTTCTTTTCTTTTCCCGCATTTT
GATTCCCACTACTCCACAGCTCTGCTTGTTTTCCTGTTTTCAGGAGTCTTTTGATTAGAATTTGTGGATC
GACATTTCCCAGGACTGTCACCTTGGGATGCAGTGGATCGATTTCGGTCTTCAGAACACCTTCAACACTC
TGCAGAACCTTTTTAACTTTCCTCTTGCAGCCATCACAGCAGTTGACAGATACCTTGAGTTCAATCTTCT
TTAATTCTGCTTCCTTGGCCATGTATCCTGTGCTGACAAAGTTGTGTCACCACAGAAAAAAGCTGGAACT
ACAGACCACCTGAGAGGAGCAGAACAAGGACGAG
>c10356_g1_i1 len=744 path=[722:0-457 1180:458-743]
AATCAATAAGGACCAAAGTACATGCATCATGATTTCTGTCTATTCTTCGTTGTGATCACCTAGATGCAAT
TGCCCGGTAGTAATTTACATGAGAATGATACACGCATGGACAATTTCGGTGGACAGGAGAACACAGAAGT
GATTTGAAAGTAGATATACAATTTTTCCCTCATGTGCCTCTTACTCCTATTGAAACAATGGTTTTTGAAC
ACAGCCTTGAAATCTACTCATCACACTCAGAGGCATCCTCAGAGTCTTCATCTTCACCACTTTCCTTTCT
CCTGATATATTCTGACATGGCTCTATCAAACTCCGCTCTCTTTTCTGTGGCTATATCATAATATTTAACC
TTTTCCTCATAGGTCATTGTTTTCCACTTTTCTCCACAAGCCTTGCCAACCTCACGCATTGACTTGACAT
CTGGATTCTGCTCTTGGAATTCCTTGCGGAAATCCTCTAAGAAGTAAAAGAAAGCAGTTGGAGGTTTCTT
GGGCTTCTTAGCATCAAATTTCTTGTTTTTCATGGTCTTCGACTTTGGTCTCCTCTCTTTCTCACCCCTA
ACCACACTCTGTTGCCGTGTAGACCTCTTTGTGATCTCATTGGACCTTATCCTCAACACCATTTTTCCCT
CTTTAGAGACTCTTTCAGAAGAGGTCGAGGAAGCTAAGGAGGAAGAGGAAGAGCGACATTTCTTGGATTT
TGAAGCTTTCTTTGGCATTTTCTTCGTTCCTTCTCAGGGTTTTG
>c10358_g1_i1 len=558 path=[536:0-183 720:184-198 @735@!:199-450 987:451-453 990:454-557]
ACCACCACCACCACCACCACCACAGCAGCAGCAGCAGCAAGGGGAAGACAGCTTCTTCGTCTTCAATTCC
TCCAAAAATAACCCCTTAAAAATCTCTCCAACTGTTCTCGACTCAATGCCTTGTAGTCTCTAACTACCTT
GACAAAAATAAAAATGTCTTGGCTTTTCAAACCACTCCAATCCAGCGACCCAGATACAACCCCACACTCT
CCTCCTTCTTCAGTTGAAGACGACTTGTCGGTCTTCGGTTTTTCTATCGGGCGTCGGTTACGTAGCGTTG
CTAACTTCCTCGCCCCGCCGCCCCTGTCCCGTCCTGAAGCAGCCAAATCACAACCGTCCGATTCTTCTCG
ATCATCTCAAGCTCTCATCGGGATGCGCAAAGATCTCGCCGAAATCGGTGACAGCTTAAAGTCTGGTCTC
GCTAAATTCACTTTTATTTTTTTGCGATTTAATGATGATGATGATCATAACAATTGTAATCAAGAAGGTG
GTTATGAGGATGACGTGGCGGGAATTAATGAGGAGGTCATTGGTTTTGTTAAGGAGATTTCTTTGAGA
>c1035_g1_i1 len=316 path=[53:0-315]
TAGGTCATCACCCTTTCTCTTAAACTTAGGGTGATCCTTTTGCTGCAGGACGAAGACTATGTCCCCTGTA
ACAGTGTCGGGCGCCTCATCAGCTTCTCCAGGAAATGTTACCTTCTGCCCATTTTGCATGCCCTTCTCAA
CAACTACTTCCAACACTTTCTTCTCCTGGACAACCTTCTCACCCTTGCATTGAGGGCATCGGTCCTTATC
GTTAATTGTCTCGCCAGTGCCCTTGCATTCATTGCAGGCATGCTGCATTTGCTGGATCATAGAAGGACCG
AGGTGTCTTATGGAGACCTTCATTCCAGAACCTTGG
>c10361_g1_i2 len=2096 path=[237:0-1998 5973:1999-2095]
TCTTTTATTGGTTCAAGTTTAATTTCATAGGCCCAAAACATCAAGATTTGAAGTTCACACCTCCACCTTC
AAAAGAGCTCTTGTACTACTACATGTAATCATATTCTAGAGACTAGCCTGCATTTTCTCCAGAATTTTAG
AAGCCCGAGGATAATAGTAAGCAATGAACAAGCATGGGTTTAGACTTTTTTTAAATATATTTACAAAGTG
ATATTGCAACAAAACGATTCTCCATCCCATGCACAGCAGCAAGCAGACTAGTATAGAAGATAATAGTGGT
GGTAAGCTGTTTTGGTTGAGGTCGACGCGCTCAATGGCAGCTATCCAATTGGTTCTTGCGAGGTATGCCC
TCTGCCTTGATCAATTATTTTCCTCACTGCACATGGAATGGCTTTCTTGGGGTAGATGTTCGGTTTTCCA
TAGATTGCAATCTCTGTTTCAGATGAAAAACTTCAACCTGTAGCTGGAATGCTCTTGCCCTTTCTCCTGC
AAGGACTCCCCTAGTTGAGTGTAGCTCCTTCTGAGTATCATCCAAAACAGCCTTCAGGAAAGCCACGTCA
TGCTCAAGCCTTACGTTGTCAGAATGGACAATATTTGATAAGCTGTTGGCATCTTCTTGAGCTAGCTCAA
CACCAGCCAGCTTTTCTTTTAACAACTCCATCTCTCTCACTGAGTCTACCAACTTTTTCTCCATCTCCTG
TCTGCTCTTCAGGACGGAGGATAGGTTTTTCTCGGCTGCTTCTCGACCTGCCACTGCAGCTGCCAGTTGT
CCTTCAAGCATACCATTTTTTCTTATGAGAGCAGATATTTCTGTTTCGTACAATTGATATGTACTTGCAC
GAGCCCCTCCTGTTGTACAATCACTCTCCAACGATACTACATCCTCGTTATCTACTGAAAGGTTTCCAAT
TCCTTGGTTATGGGAGTTAGGAGTTTCCATTTCAAATGTGCTAGACATCTCTGCATTAGTTTTACCAACT
GGATTGTTAGGCTGGATCGATATATCAGAATTACGTCGGTGTTCTGCAGCTGGTGATGAAGAATTATCAT
CTTCTAAGTTCCTTGCTGTCTTAGCAGCTATGCAGTTTTCTTCCTCGTGGTGAAATTCCTTGCGATGGGA
GACATTTCTGGAAGCAGAATTTGGATCAACAAACAATGAATCTGACAAAGATTTCCTACCAGAACCATGT
TGTTCAATTGCAGATGCCAAATTTTGTCTTGCAACAGATTCAGCTGAACGCTGAGAAGAACCGATGCCAA
GTTGCGCAGCCAACATTGTAGATGATGAGCGCTTTTCAAACAGCAAGCGTCCAGGGCCTTTACTTGGAGC
AGAATGACGTCCTGAGGATGATTCATTCTTCTCAATGCCCATTACTTCAACCTGATTTGATGGCTCTTTT
TTACTTCCACCAAAAGCAACAAGGAAATCCTTTTCCTTATGCTGCACAAGTACCAGGCTGAAACCCTTGT
TGGTAGTGATAGAAGATGGGGGTGATGCAAATGCCACTGACCACTCCATTTTCAGTATATCATAAATCAA
AGTTTCTGAGTGCCGTTTTTTCCTAGTTCCTCCCCCTGCTATGTACCATTTAGTTCCACATAAAACTCCA
CAACACCCAGCCCTTGGCGATGGATGGAAGCCCCGTATCTTTGTTCTCGACCATACCATCGTCTCAAAAT
CAAGTGAATATAAGTCATTCAGAGTCCGGGACTTGGAAGTGCCTCCAAATATAAGTAAATTTTTATCATC
ATAAAGAGCCGCTACATGGTTGGATCTCGGAGATGGTCCGGTTCCTGTGCAATGCAGAGGGAGCCACGTG
AAAGACTTGAGATCAAACATGTGAAGATCATTTAATTTTTTCCTTTTAGCATCTTCACCCCCAAATAAAA
TTAAAACAGAGCTTGCTCGGACCACTGTGTGACCATTGCGGGCAATCGGTATATCTCCCTTTGCTTCAAC
AAGGGACCAACACACAGTTTCTGTGTCAAATGCCCACACTGCAAAAGCAAGAAAGACATTACTGTAATTC
CAGATCATGCTTGAAAACCAAGTACAACATGGTTGTGGTAAACATGGAGATCTGACCAGAAATTCG
>c10363_g1_i1 len=1500 path=[137:0-98 233:99-115 42:116-1499]
ATTTATTTCGAGTGTACAAAAATGGCCTCTACCTTCTTCAAGAGACTAGCTAAGGCCACTACAGTTTCAT
TCGGAGGTCAAACCAAGTCCACTTTTGGAGCAATCGCTGCAGTTAGTGGTGGAATCTCTTATTTGTACTA
TTACAGCTCTCCAAATTTGGCTCACTTAGATGAGGTGAAAGTAGAAGGCAGTCCAAAAGTCGCTCTCAAT
CCAGATAAATGGGTTGAATTTAAGCTGCAAGACACTGCCAGAGTTAGCCATAATACTCATTTATTCAGGT
TCTCATTTGATCCTGCTGCAAAGTTGGGTTTAGATATTGCTTCATGCATTATTACAAGGGCTCCAATAGG
ACAAGATGCTGAAGGAAAAACAAAATATGTTGTACGCCCGTATACTCCAATATCAGACCCAGATTCCAAG
GGATATTTTGATTTATTAATCAAGGTGTATCCTGAAGGAAAAATGAGTCAGCATTTTGCTACCTTAAAAT
CCGGAGATGTTGTTGAAGTGAAAGGGCCCATTGAAAAGCTCAGATATTCTCCCAACATGAAGAAGCACAT
TGGCATGATTGCAGGTGGCACAGGCATTACTCCAATGCTTCAAGTAATTGAGGCTATACTGAAGAACCCC
GATGACAACACTCAGGTATCTTTGCTTTATGCCAATGTCTCCCCTGATGACATACTTCTTAAACAGAAGC
TTGACTTTCTTTCTGCTAGCCATCCAAATTTAAAGATATTCTATACTGTAGATGATCCATCAAAGAACTG
GAAAGGAGGTTCAGGTTACATATCAAAAGATATGGTTGTGAAAGGCTTACCTGGTCCGAGTGATGATACA
CTTATCCTGGTGTGTGGACCCTCCGGGATGATGAAACATATATCTGGTGACAAGGCTAAAGATTATTCAC
AGGGGGAGCTCACTGGCCTACTAAAGGAAGCTGGATACACAGAGGAAATGGTTTACAAATTTTAATAGAA
GCGTTTAAGCAGCTTTGAAAGGCTACTCTCTGATTTCTTCTAGATTTTTTTTTAAATGAAGGTTTACTAA
GGAAACTCAGGTCAAAACTCAAACTTCAAAATATGGAATAATTTGGCTGCAGTATCCAGAGGCCAGGCCG
ATTTGAGATTTTGTTTGAAGAGTTTATGCTTCTTGTGGAAAATTTGATGTTGCTCTAGCATGATGATACA
GTTTCATTAGTGCGTGTTAGTCTTTTTGGGGTTAATTGCCCCTTTTAAGAACCTTGATACTAAGAATTTT
GCCATTTGAATGTTCCTTAGGAATCCTCAGCAGTCGAGGTGTACAGTACATGACAAGAGTGGCAATCGCA
ATCAATAAATTTCTATTGAGAGAAGCAGATGCTTTCTTTACTGTGTAGGGCAACCAATCTCTTGACATTT
TCTTTATTGGAAAACCACTGCTGAATCTGATGATTTTTCTTGATTAACATTCTGTCAAGTCACTCATTTT
TTATGTACCACTAGGCCAAATGGAATTAGG
>c10373_g1_i1 len=1335 path=[2377:0-232 110:233-264 142:265-308 186:309-1334]
GTCGCTTTAAACCTAACTTCAAACGCTTACGCCAAAACGACACCATCTAGCGCTAAAAAAACTCATCCCG
TCAGTTTCTTACACTAGAAAATAAAAAACACCATCACCACCAACCAGCAACGTGAACAGAGCGAGAGAAG
GCATTTTATCCAGAGAGAAGAAGAAAAAAAAGCGACCCGACCCGAATCGGAAAAAAGATGGGCAAGGACC
TGAGCGACGACCAAGTGTCATCTATGAAAGAAGCGTTCACGCTCTTCGACACAGATGGTGACGGAAAGAT
AGCCCCATCAGAATTAGGGATCTTAATGCGATCTCTCGGTGGAAACCCGACCCAAGCCCAATTAAAATCC
ATAATCTCCCAGGAGAGCCTGACTGCACCGTTTGATTTCCCTAGATTCCTTGATTTAATGGCAAAGCACA
TGAAAGCTGAGCCGTTTGATCGACAGTTACGAGATGCATTCAAAGTGCTTGATAAGGATAACACAGGGTT
TGTTTCTGTTGCGGATCTGCGTCATATTTTGACCAGTATTGGGGAGAAGTTGGAGTTGGCGGAGTTTGAT
GAGTGGATCCGAGAAGTTGATGTAGGGTCCGATGGGAGGATCCGCTACGAGGATTTTATTACCAGAATGG
TCACGAAGTGATAGTTAATGATTTGATTTTTTTCAAGAGCTTCAGGTGCTTGTGTGTTTGTTGTGGAAGT
AATTTGTGGTAAAGCTTGTTTGTTTCTTGTTAAAAAGAAATGTTGTTCCTGTTTCGAGGGCATGAGTGCT
TTTTTTGGGTTTTGTTTGTAATGGATGACGATGATAATGGTGTTAATGTTTTTATTTTAATTGACTCGTT
GAATTAATTTTCAGTTTCTTTTTGTAGTAAACGTATGACTGCTATTGTTGAATCCGTGGTTTTTAGAGAA
ATATATATAGTAAGGAACTGTTATTTTAGCGTCTTTGTTTTTGCCTGCATGTGAGGACCATTTTGTGAAT
CTGGGGTTTGTGGAAGATGAGTTTTTTAATCATGTTTCTGAGAATTTGCAGGTCTATGAGTTTCTTGGTC
TTCAGAGCTTTTAGGTGCATAGCAATGGATAATTATAGAGAGAAGAAAAGAGGAACTGTAATCATGCTCT
TTTACTTTGCCTGGTTTACAGCATTGTTTTCAAAGATGGTATGGTCATTGGGTGAGGTATGAAGATTTGT
TGAAGTTAATAAAGTAGATTTGGATTTTAAGGAATCATTTGTTTTTCTGCTAAAAACTTGTTTGATCAAT
ACTGTCAGATAGATGAAACTGGTTGTAATACTATAAATGGATAATTATTCGATTGTGAGCGCCTGCTTGT
CGACA
>c10374_g1_i1 len=1020 path=[1051:0-54 54:55-1019]
ACAACTCTCTAACACGGATTATATTGGAGAGAAAAAACTAGAAATCTTATTAATAAACAGTGAGAATTCG
TCCACTAGGCCTCAAGGATGTTCAAGAATCCATATGACAATGATGTCACCACCTGGTCGCCACAGGGTCG
CCTCTACCAGCTCGAGTATGCCATGGAGGCGGTGAAACAGGGCTCGGCCACAATTGGATTAAAGAATCGC
AATGATTGTGCCGTGTTGGCAGCACTCAAGAGGAGTACCAGCGAGTTGAGTGCCCATCAGAAGAAGATAA
TTCCCATTGATCAGCATGTGGGCATGTCCATTGCCGGCCTGACAGCTGATGCCAGGATATTGGCCCGCTA
TTTGCGCAATGAATGCATGAACGAACGGTATGCCCATGAGAATGCATTGCCGGTGAATAGGCTTATTGGT
AATCTAGAGCTCAAGATGCAACTCTCCACTCAGCGCTACGATAGGCGACCCTACGGTGTGGGCATTCTAG
TCGCCGGATTCGATACAAACGGGCCACATATTTTCCAAGTGGAAGCATCGGCCATGTCACACGATTGCCG
GGCCATGGCCATTGGGGCACGCTCGCAATCGGCCCGTACGTATCTCGAGAAGAACGTTGATTCCTTCCCA
GATTGTAGCCGGGAACAACTAATTAGACATGGACTTTTGGCATTGCGTGAGTGTTTGCCAAACGATGTCG
AACTGAGCACCAAGAATGTTTCCCTTGCTCTGGTGGGCAAGAATATGCCATTCACAACTTATGACGACGA
AGAGGTGGAACAATTTTTGCGAAATCTACAGCCACACGAAAAGAAGGGTCGCAGTAGCGGTGGTACATCG
GGTGGTGCGGGTTCAGGTTCGGCTCCAGGTTCGGGTCCAGCAGCGCCGCCGCCAGCCGGCGGCCCGCCAC
CAAGTGCTGCAGGCCAACAGCCAGCCCAGATGGAAACGGATTAATCTCTCTCTAAGAATCATTTTTTTGA
AATATCGCAGTATATTATTAAATATGAAGTCACACACACA
>c10375_g1_i1 len=1431 path=[1459:0-1430]
GAAATACTTGAACAATTGAAAAATTTTGATTGCACTATCTACAGTCTCTTGACAACAACCGTGCTTGCTC
CACCACCTCCATTGCAAATACTGGCCACTCCATACTGTCCTTGTTTCAGGTGCAATGCCAAGCTATTGAC
AATTCGAGAACCAGACATGCCTATTGGATGTCCCAGTGATACTGCACCTCCATTGATGTTCACCAATTCT
GGGTTCAATTTGAGCAATTTTATGTTGGCCAAAACCACGGCACTAAAGGCCTCATTGATTTCCCACCGAG
AGATGTCGGATACGTTCAGCTTTGCTCGCTCGAGTGCCTTTGGAATGGACAACGCTGGTGCCAGTGGGAA
ATCAATTGGATCACAAGCGGCATCAGCGTAGGCTATGATCTCGGCCAAAGGTGACAACTTATGCTGATCA
ACTGCCTTGGCGGACATGAGCAGGGTGGCTGAAGCGCCATCGTTGATTGTACTAGCGTTGGCAGCCGTAA
TTGTACCATTTGTCCTATCGAAAGCTGCGCCTAGAGTTGGCACACGAGTAAAGTCAATCCGGCGAAATTC
TTCGTCCTCACTCACAACCTTGGCCGGGGCCCCGCCAGTCTTCTTTGAGGGCAATTCAACAGGTACAATC
TCTTTGGCTAAATGGCCCGCATCATTTGCCTTGGCTGATCTCTCATAACTCGCGATGGCATACTCGTCCT
GCTCCTTACGAGTTATACCATGCGTCTTGCAGGTATTCTCAGCACACATTCCCATGTGAATTTTGTTGTA
AGCATCAAGGTAGCCATCATACTCGATACCGTCCAAGAGTTCAATCTTGCCATAGCCCCTGTGAGCTCGC
GCAAGATGCCAGGGCACATTCGACATGGACTCCATGCCACCGGCTATCACTATGTCATTATCACCTAATT
TGATCGATTGCGCGCCCAACATGATGGCCTTCATGCCAGAGGCACAGACCTTGTTGACAGTTGTGCAGGC
AACCGAATAGGATAGACCGGCGCCAAGGGAGGCTTGTCGTGCGGGCGCCTGGCCGGCTGATGCCTGTAAC
ACTTGGCCAAAGTAAACTTCTGTCACCAGATTGGGCGCAACATTGGCCCTCTCAAGAGCCCCCTTTATAG
CTAGAGAGCCCAATTTAGTTGCTGGAAGGGCCGCAAGGGCACCCTTGAAAGACTGCGTAATTGGCGTTCT
AGCCACGCTCACAATCAAGGGGTTAACCATGACTATTTGTTTCTTGATTTGAGTCCTCTCTTAATAATTT
GCTTGCTTTGAGAGGTTGGTGGTGGTGAGAGAGAATAAAATCGAGTTGTCAGCTCAGTCTAATATCGACA
CGAAATATGTCTAGTGTCACATATTTATGTATGTACGCGTATGTGTAGTCTTGGATACACTAGTGTCTTG
ACTTATTAGATGGTGGGATAGCCAAATAGAT
>c10378_g1_i1 len=1388 path=[1464:0-746 2210:747-771 50:772-1387]
CAAGTTACAACCATGTCACAGTAAGCTGCGGCGCTTTGCATCCAGAGCTGCACAAGTTCTACAATTAACA
GAAAAAATTACAACTGAAACAACTTACGCTACTGATTCACCATCCTTCCTTAGCAACTCCGATTTAGTAG
CAGCAATGGATGTCCGTTGCCTTTCTTTCTTCTCCCGTGAGCACTCTCCGCACCAATTCGAGAAATCCTT
TTGATATTTCTTCATCTCTCTGAAGACTGAACTTCTACACCACAGGAGTAAATTGATCCTATGACCAGAT
GTTGTGGCCCTAGCACCATGCCTATGACGACCAAGATGAAGCACGGCACGTCCAGGAATATGAGAGAAAT
CAAATATTTCCTCTGCTTGACTTCCTGTATTTACATGTTTATCACACCTTGTGCCCCGGAAAAACAATTC
ACCACCAGAAAATTGCTTACCCAAGCAAACGTTCAATGTTACTTCAGAGTCATCAACATGAAAGCCTAAG
TCAACATCCCAATCTTTTCCATATTCAACAACAAAACCATGATGAGAATCCAAAGTTGCCCCGCCAACAT
CAGGAAAAAAAACTTTAGATATAGGACGGATAAAACCATCCATAAGCTTGTCAAGCATTGTTTCAAGGCC
AAAATCATCCAGAACAGCTCCATATTTATTCATCGTATTTGGTCGCATGATTCGAAATTTTGTATCATTA
ACCCATGCCTCAAAATTTTCAACCTCTGCTACTAGCAATTCACAAAAGCGTGGCTGAAGCATCTCAAATG
TTAGCACACCAGGAGAGGGTTCTGATATTATGCTTCTAAGGCTGTCCTCTGTATTATCATTGATTGCTTT
CATGAAGGAGGGGACAAAGAAAGCTACAGGATGCATTGTGTATAACTCTCTTTTCAAAGGCTTATAATGC
GATATTATCTTCTGCCTGTATTCTCTATGTTTCTGAGCTCTGGTTCGCTCTCCATGAGGCAAATACTTTA
ACAGAATATCTCTCATGAACTTCACTTTCTCTTCTCTACTATCATGAAGCATATTTGGCGGCAAGTATTT
CTCCAGCGAGCTGAAAATCGAAGGGCAAAAATCCAGCTGCAGATCTTCATAGCTCTCCGGCATGTGATCC
TTGTTAGCGTGTAGTCTCAGCCTCTGACTCGGCACAATCACTGGAGCTGGTTTTTTCTCCGGTTCAACCA
CACCGTTTCCTCCTCCGGTCACCGGAGGCGATCCCCGGCGATCCCCCGACATGATGAAGGTCAGCCTGAG
GAGCTTTGGAGAGTGCTGGGGCTTTGCTTCACTGCATCGGTTGAGGATGAAACGGTGATAATTTTGAGGA
GAATTAGGGTTTTATTTATGTTTTTTCGGGAATTCTGGTAGTGCTGGTTGCGAGCGTG
>c10380_g1_i1 len=768 path=[785:0-647 40:648-767]
CCTTTACTGTAAGCCTGTTCTCACCACAGCAGCGGAAGGCAGCAGTCAAACCCTAACACTGCCTGCTGCT
CACTAAACATGGCCGTCGGGAAGAACAAGAGGATTTCAAAGGGAAAGAAAGGGGGGAAGAAGAAAGCAGC
CGACCCATTTTCAAAGAAGGATTGGTATGTTGTGAAGGCACCATCTGGCTTCACTGTCAAAGATGTTGGC
AGAACCCTTGTCACCAGAACACAAGGAACTAAGATTGCTTCCGAGGGGTTGAAACATCGAGTTTTCGAAG
TATCTCTAGCTGATCTTCAAAATGACGAGGATCATGCCTTCAAGAAGATCCGCCTCAGAGCTGAGGATGT
GCAAGGGAGGAATGTGCTGACAAACTTTTGGGGAATGAGCTTCACAACTGACAAGCTGAGGTCTCTGGTA
CGCAAGTGGCAGACACTGATTGAAGCCCATGTGGATGTCAAGACCACTGATAATTACACCCTCAGGATGT
TCTGCATTGCATTCACAAAGCGGCGTCCAAACCAGGTCAAGCGAACATGCTATGCCCAAAGCAGTCAGAT
CCGTCAGATTCGTAGGAAGATGAGGGAAATTATGGTCAACCAGGCTTCATCCTGTGACTTGAAAGATTTG
GTGCAAAAGTTTATCCCTGAGGTGATAGGTAAGGAGATTGAAAAGGCAACAACTGGCATATACCCTTTAC
AAAATGTCTTCATCCGAAAAGTCAAGATTTTGAAGGCTCCCAAATTTGATCTTGGAAAATTGATGGAG
>c10399_g2_i1 len=1952 path=[1583:0-99 1683:100-1951]
GTTTGAAGAGAGTGAAAGCCCAGCTAGTCAGGAGGATTCTCAATCTAGTCCATCAACAGTATCATCAGCG
AAGGTCAATCGCGACACCTTCAGGGCCTTCAAGAATCACCAATCTTGGCCACCACTCATGGATCCTGGTG
AAGCCGATCTCACTGCAGACGTGGATTTTGGCTACCTTAAGAAGCATCTCGCTGGCAAAGCCTTGACATT
CGGTTCCACCAGTCAGAGTGAGTTCTTGACAAGGTGTGGTCTCCATTCTAGACTACAGGTGCTCTTGGAG
AAGGCAAGCCCAGCTGAGAAAGAGGAGCTAATATCTGGTGCAAATCTTATGATCAATGATATGGGACAAC
GATACAAGTTTTTGGCAATATTTCCGAAAGAGTCTGAACATTTATTCGACGGAGATCCGCCAGCAGGTTT
TTGTGAAACAGCTTAAATTTGTGAACAATGTTAAATGTGACGTTCGTGAGTGTAACTCAATTGGGTAAGG
ACGCTTTCGTCCTGCATGCACGCATTAAAGCCCTCAACATGAACTGGCGTCTTGATAATTCTCTAACATT
TTTGAGAAATACATCCAAAGGTATCACACCCTTGCGAAGTCCCTCGCCGGTGTAATAGATTGCATCAACA
ACCGCATTCTCCTCGGCAAAGGCATCTAAAAGCTGCTTGAACAATGGTTGCGTTGGCCCATACACTTCGT
CTGGGTTGATCTCCTCACCCTCTTTGTCGTATTTGACAATAAACTCTTGCAACTGCTCATCTAACTCACG
CAACTTATCCTTGGCTTTTGTCAACTCCGCTATCTCCGAGGCCATCCTGTTTTTCATGTCGTCGAGTTGC
ATCTTGCCTCGATTTAGGTCGTTCGATGTCCTCTTGAGTACTTCGATCTCATCTTGAATCTGGTTTACTT
TCTCCCTCATCCTAGATTTGAGACGGTCTTCAACTGCACTTAACAATGACACTCTAATATGTTCTTCTGT
GATGGTACCAGAATTGGTTTGTGATGAGTATGGTTGTTGGGGTTGAGAGGAGAATGGGTAAATGGGTTGA
GGTGGTGTGGGCATAGTGATGGACGAAGGCCCGCTCGATGCCGACCCGCCGCCGCCAGATGTGTTGTTTG
TTGTTGATGGATAATATGGATTTGGCAGAGCCGGTGGCATTGCAACGTCGTTGGTTGCAGTTTCATAACC
TTTGGTTTTCTGGTAAACTGGACACATTTGGCCGAATATAACTTGCATAACCTGGATGGTGCTAAGGATA
TCACTAGTGTTCTTGTTCCATTCGCTCAAGTATGGCATGTAAACTCGACCGCTACCATCGACGTGTCGCG
ACGATTTAATGGTCATTTCCCTAGTTGGTCTAACGTAACATAATGGCGCTTCAAATGGATGATTGTCGCT
GATGAAAATTCCAATTGGTATGTTATAGCTAGCCTCTCTGAAAGTTACAGGTATGGTTCCATCAAGGCAA
ATGAGTTCCTTTGAGAGGCCATCTGGAAATGTATATCTTTCCAATTTTGGATGAAGAGTTTTGAAGTATT
TACAGACGTTCATTATATCTTGCTTGGTATGCTCTGGATGCCTATAGCCGGCAGTTTTTAAATCTTTTGA
GAGTGGTTTAGACGACATGTTGTTAAATTGAGTTGCTTTTGTTTTATCGTAAATGTATTAAGTCAGACTG
TGAGGTGATCAAATTGATTAAAGATACAGGACTCTAGGCCTGTTTGAGGGTGGTGGATGCTGAGGATCGC
TATCTTTGAGCTTAGTGTTTCTAAGTAGATGTTGATTGATGTTGTTCGCTTCTTTTTTTCCGTCTTTTCT
GCACAGTACACTATACAATTTGGGGGCTCGAGTTTAAATTACTGAGCAGGTCTAGTAATAATGATAATAA
GTTATTTTATATCATCCCTCTTGATGTTGTTGTTGATACAAATAACAGTCCGCAAGAAATTT
>c103_g1_i1 len=2274 path=[1:0-2273]
AGTATATATAACAAGGAAGCTAATCTTCTGAAGCACATGTATTGATCTCGTTTACAAGATTTTTATCCTT
ATCCTCATTTGTATCAATTAAGGTAACCGTGTACATCTCTCTTTGCGACATCCAAACTGTATCGGTATCA
CCCTTGGGCGCCTCTGATTGCTTCTCTATGTGGCAGGCCAAGGGAACCGGTGGTCGGCAGTACTCCTCGA
GCGTGATCTTCGCCTTTCTTTCTTGACCCCTGTTCAGATTATATAACGCACAGTATAACAGGCCAACGGG
GTGCCTGAGATGGTTCTTGAGAATGCACATCATATGAGATAGGTTGAAAGTTTTGGTGATAGCATAGTCG
ACTAAGAACGCGGCGATGGCTGAAGTATCGTCAATATTATCTGGATGCTTGACTACTACCGCTCGACACC
AACGACGCTGAGATTCATCGTAAACAACACAAGGAAACCCAACTTTGATCATACCTGTTGGAATAGAAAA
GTAGTTCTGTCGTTTGTAGTCTTGATAACACGATAAACTGGTCTCAATCAATAGATGACTTTCGATCCTC
TTTTGATCCCTCACTTGAACCCATGTCTTTGATGATTGATTGACTGACAGGATGTTAACTGAGAAGAAAG
TAGTCGGCAGATCCTTTGAACCCATCATGGGATATAAATCGCCCGGATACGCGATCTGGTCATACTTAGA
ATCGATGACAGTGATGGCTCGATATGATCCGATGGCCATTTTACTCTTCAACCAATTTGATATGGACTTG
TGTTCGCTGACTGCAATCCATTCGTCATGTTCATTCAACTGAATTTTGATGGGTAGCTCGGTGGATAGAT
GTTTAAAGAACTCGAGAAGTGTCTTGAATCCATAATCACGAATGTGTATCTTGTTTGAGCAGTTCCACTC
TTGTTGATAGCGCCGCTCCCAGTCATCTAATTTCAGTGTTTGAGATGGATCTTTCCATATAATGCGCATG
GTTCGATACTTGACTGTATCCTCAACTTTGTTGTTGCCAAGGGGCGCCTCTTTGATATCTCTGATTGGTT
CTAAACTTTCCAACATTTTGCTTGTGTTAAATGGATCTTTAGCATCAAATTTCAGTTTTGAGGCTGGAAT
AATGTTGGATCTGTCCACAAGGGGATTAGCGTTTGTCATGGAATTATCGTTCATCTCAATATTACCATCG
AAAGATGTAACATTTTCTTTACCATTAGTGAGGCCAATATTTCTCAGCGACACAGTGTGTAGATTGGGCT
TAAGATTGATTTGTAAGTATTCGCTGAAATACGAGTCTCTGATAAGCTCGTGAATGTTTTTAAACCCGAG
TTCTTGTGGATCAAGCTTTTGTTCGTAAAGCATCTCATATAGACGAGGTAAGTATAAAATCTTGACCTCA
GGATATTTTTTAGATAGCAATTGTCGAAGACGCTGAAGTAAGTATGATCGCTTTGGACCTAGAGCAGGAT
CTTCGTAGGCTCGCTTCTTCGCCTCGGCAGTTGGGACTTGGCTTGACTTTTGTTCATATGAGAACTGTGA
CTGCATATGGACTCTTGAAGCTACTGGTGGTGTAGGTGGATGCGGTGCTGTCATGGGATGGGGCCTGGCG
GCAGATGCCGACTGTTTGGATGGTGTAGCACCGGAGGTGGTCACCGGAGCAGGTCTAACTTGAGGTGGAA
CCATGTGACTTGATGAGCGCGCTCGAGGATCTCCAGGTGCCACCCTCGGCGATTGATTATTATAAATAGA
CGATCTGGAGTATCTAGACGGCTCCTGATGTTGTGAGTAAGAGGATGAGCGACTAGATGCGCCATGTATG
GATCGACTGACATGTTCTGGTGGTGGATGTGGTCGGAACCTACTTTCGGTGTTGGCACTACCGGTGTATC
TTCTATTCATATGATACGAGTCGACAACTCTCTGAGAGTGTGACCTTGGTCCTGAAGGCTTCCGTCTTCT
ACTAGAATCTTTTTGTTTCACAATTAGATCCACCAAATGCCTGTCAACTTTATCGGATGTTGGATTGAGC
GAAACATAGATACCATTGGTATGTTGTGATATTCTGACGGCATTAGGTATGGACTTCAAGGCGTCGAGAA
CACTCTTCATCTTGAAACTCTTCATATACCAATCTTTAGACTCGTCCATCTTCTCGGGGAAGGTTCGCTC
GAAATATTGTAACGACACTCCATTTGGATTCTCCTTGAGGTTTTGTGTTAGAAAGGCCACGGCCAAAGCC
TCAAGCTCGTCTCTCATTTCAGCATTCATGATGA
>c10400_g1_i1 len=1989 path=[1:0-1988]
GATTCAAAGAATTATGCACTAGTATACTGGTTTCACCAGTAATCATTACAAGAACACGCACCTTCTTTAA
AATGGTGGAAGCGGTTTGTATCTCTCAAAACAATGACCCTCCCAGTCACTCTTGAAACTATCTTGATCCA
AGAGTGACAATCTACACAAACACGAAGGTTCTTTGTGATCCTAATTGGCATTCCAGCAGCAGTATATAAG
AGAGAAAAAACAGTTGCTAAGCGCTCACTGTGCCCACACACCCACATTGCCTTTGTTTCTTCATTTACAT
CATGAAGCACCACATCTGTGTTGGTTACATAACCAACTTCTTCCATGGCTTCCCTCAATTTGTTCCATAC
CTTCTTATATTCATCAGAATTACGAAACTTGAAACCTCCACCAGCTACAAAAGTGTGGATTTTATTCTTT
ACCTGTACCCAACTACATCCAGCCTCTTTTCTGATTCTTCTTGTTTGCATCATCTCTCTAACCATATTTA
CAGAGTCCCACATCCCTGCATTTGCATAAATGTTTGAGAGCATCACATAGTTCCCAGGATTATATGGCTC
GATCTCAAACAACCGCTTTGCAATAGCCTCTGCAAGAGGGACCTCACTATGGAGGCGGCATGAGTTGAGC
AACGATCCCCATATGCTACCACTCGGCCTCATGGGCATGTTTTTCACCACCACCAATGCATCATCGATTC
TTCCAGCTCTGCCTAACATATCCACCAAACAAGCATAATGCTCTAAACTTGGAGTGACCCCAAAATCCAT
TTCCATTCTATGAAACAATTTTTGCCCATCTTCTGTTAGCCCAGCATGGCTACAACCTGATAGCAGTGCA
ATAAATGTGACATCATCCGGCCTTATCCCACATGAAACCATCTCATTGAACAAATCCATCGCCACCCCCA
TATAACCATTGATTCCATATCCAGTCAACATGGTATTCCATGATGTCAAGTCTTTACTTCTCATCCCATC
AAACAATCTCCTACCATAATCAAAAACTCCACATTTCACATACATATCCACAAGGGAATTTAGCAGTAGG
ACATCTGGCCTTCTCGCTGATTTAACAATTTGCACATGTATCTCTTTTCCACTACAAAGCGCTGTCATGC
GTGCACAAATCGGCAAAATTGTAGTTAGTGTAACCCAACTAAACCCCACTCCCTCTCTTTGCATCCTTCT
AAACACATCAAGTGCCTCACCCAATTTATCTTCTTTGACAAAACCAGAAATCAAAGAATTCCAAGAAGCA
ATATTTCTTTCTGGCATTTGATCAAACACCTTCAAAACTTCATCAAAACATTCGCACTGTGTATACAACC
TCAGCAGACTATTATTCACCACTTGATCAGGCCCTTCACTAGACTTTACGACCTGTGCATGGACTCCTCT
ACCAACCCACAATTCCTTCAAATCCGCACACGCTTTCAACGCTGTGGAGAACGCAAAATTACCCGGCTCC
ATACAATTCCACAACATCTCAACATAAACAAGCAAAGCCTCTCTCAAGAACCCATTTTTTGAATACCCAA
TTGCCATTGCCACCCAAACTGACTCCGGCACCCCTTCATTTTCAACCGCATTTTCAAAAATTATGCGTGC
CTCGTCAAGTTCGCCACATACAGAGAAAAGGGTGATTAGCTTGCTTTTTAAGTTATGATTTTCAAGAAGT
GTTTCACTGTCTTCTTGTTTAAGGAGCTGTTTATATACTCTTTGTCCATGATGTAACGATTTTCGGGAAA
TACAAGAGTGTAAGAGCTGGCTGTAAGTCTCAGGATCAGTAAATTTGGACGGCGAGGATTCGATCAAGCG
AATCGCTTCGTCGAGATTGCCAGATTTTGTTAGAAACTTGAGGGTCTGATTGAGATTCCGAGGGTTTTTG
GAGGGTGGTTTTTTGGATTTAAGGCATGAAATGACAGTAAAGTTAGTTGGGATTGAGGTGTTACTTACGA
CGGAAATGGCGGCAAGCATTATCGGAAGC
>c10402_g1_i3 len=1546 path=[1:0-1124 4101:1125-1125 1574:1126-1545]
GATGTCGTTAATCCTCCTCTCATCTCTTCTCTCGTCACCAATCGGACAATTTTTTATAAATGCTATTACT
ACTACTAGAGAATATTGACAAGTTACTGGCACAACAGGGCACGTCATGTTCCATAATTAGAAAAAATATA
TATTTTGCATCACGCAAACTTGTCTGCAGTCGTGCCCATAAGATACCTTACAAACAGTAGCAGTTATAAG
GTATATATATTATTTTAGCAAAACCACACAAGCCATAGTAATTTGTACTGCAAAAATGACATAAACTGCA
CAGGCAGTATATTAGATTCTTGAATGAAACTTATAATAACATGAATCGGTTGTCAAACCAATTATTGAAT
GCCACAACAATAGCCTACAATAGTATCGAGCAAATTCACTCGAATTTTTCCACAAACATTGCAAGCTCAA
ATATACTAAACAAATCTATCACTCCTACTCCTAGTTATCGAAAGAATGATGCAACTAATGATATTAAATT
GGTAGATAAGCTTGAAACTTCAACAAGAGATAACATTCATCTATCCAACTATCATGATAATAACACTTCA
GGTTATGCTAATTTATCGAGTAACAGCAGTGATCTAAGCGGATTAGCACATATTAAACAGCATATCTTAA
ATACGACTATTGGTGGCTATAATTTAACGACCAAAATGAACATAAGCGACACTTTAGCACAACCTAATCA
TCCGGCGCAACTGAACGGGATCGGGATTGATGGCACGAATGCAACTGGTACCACCACGTCGCCGGATTTG
TTTGAAATGCCAAAACTAGATAATCTCACCGACGTCTTCTCGTTTTGTTGCTCAACAGCTGTGATACTCG
GAGGACTTGTACCATACATACCACAATATCTTCAGATCAAGAAATCTGGTAGCAGTGAGGGCTTCTCAAC
ATATGTTTGCCTCACATTGATATTGGCCAACATACTGAGAATAGCCTTCTGGTTTGGGCATCACTTTGAA
CTTCCTTTATTGATACAAAGTTTTGTGATGATCGCTGGAATGCTAACGATGATGGAAATATGTGTCAGGG
TGAAATCGAGAAATTTGTTATATACCATATCTGGTACTAATGGACGATCAACCAGATCTAGGCAAGCAAC
AATCGGGCTGAGGTCTAGGTTCTGGAATTGGGATGATCTCTTCAGTTATGTCAAGTTTTTATCACTATTT
ACCATTATAGTGAGTCTGATAACTTATTCATTATTAGACAACAATTCATATGTTGAGACTCTGGGATTTG
TGGCTGTGTTCACCGAATCGATGCTGGGAATGCCGCAATTGATTCGAAACTATGTCAAAAAATCAACTCG
TGGCATGAGTGTGGAGATGGTGATTATGTGGCTATCTGGAGACTTATTTAAAACTCTATACTTTATACTC
CGCCAAGCGCCGATTCAGTTTGTTGTCTGCGGAGGGCTACAAGTAACTGTGGACATCATAATTCTGATTC
AGGTGTTTTGGTTCAGACGACGCAATGTCACCTACAGCAAACTGCCCAAGTCAACCTGAGATAAACAACG
GAAGGG
>c10404_g1_i4 len=1675 path=[1653:0-1290 2944:1291-1325 2979:1326-1451 3105:1452-1674]
AAAACCCTCCTGCTTCTCTTCCACTATAGTAGCGTCGTTGTTTCCTCTTTCACTGTCCAATGGCTGCTTC
TGCTTCTTTTATGAAGATTAATGTGCAGCATCCAATCAAACCCATGTTCCTTCTTAAACCTGCTTCTCAG
AAACCAAGCAGAATCAGGTGCGCCGCTGCCACAACCAAGCCATCCAAACGGTACTCCATCACTCTTCTCC
CTGGCGATGGCATTGGTCCCGAAGTCATCTCTGTCGCTAAACACGTACTCAACCTTGCTGGCTCTCTCGA
AGGGATTGAATTTAACTTTCAAGAAATGCCAATGGGTGGATCTGCTTTGGATCTGGTCGGAGTTCCATTG
CCGGAGGAAACCCTTTCAGCAGCAAAGAAATCTGATGCAGTTCTTCTTGGAGCCATTGGAGGTTACAAAT
GGGATAAAAATGAAAAACATCTGAAGCCAGAGACTGGATTGCTTCAGCTTAGAGAAGGTCTTCGGGTCTT
TGCGAATTTGAGGCCAGCAACTGTTTTGCCACAGCTAGTGGATGCTTCAACTTTAAAGAAAGAGGTTGCT
GAAGGTGTTGATTTAATGGTTGTAAGAGAGCTTACTGGAGGTATTTATTTTGGGAAGCCAAGGGGTTTTG
GCACCAATGAAGATGGTGAAGAGATAGGCTTCAATACTGAGGTGTATGCTACATATGAGGTTGATCGTAT
TGCACGTGTTGCATTTGAGACTGCTAGGAAGCGACATGGAAAACTTTGCTCAGTTGACAAAGCAAATGTC
TTGGAGGCATCGATGTTTTGGAGAAAACGAGTGATTGCTGTAGCGGCAGAATATCCTGATGTTGAGCTCT
CACACATGTATGTAGATAATGCTGCAATGCAGCTTGTCCGCAATCCAAAACAGTTTGACACAATAGTGAC
GAACAACATATTTGGTGATATACTATCTGATGAGGCTTCAATGATTACTGGAAGTATTGGGATGCTTCCA
TCTGCTAGTCTTGGTTCATCGGGACCAGGACTTTTTGAACCAATACACGGTTCTGCTCCTGACATTGCTA
ACCAGGATAAGGCCAACCCATTGGCAACTGTCCTGAGTGCAGCAATGCTTTTGAAGTATGGTCTGGGAGA
AGAAAATGCTGCCAAGAGAATTGAGAATGCAGTCTTGGAAACCCTGAATAAGGGTTTTCGAACGGGTGAT
ATTTACTCAGCTGGAAATAAATTAGTAGGATGCAAGGAAATGGGTGAAGAGGTGCTGAAATCAGTAGACT
CCCAGGTTGCTGCTGCAGTTTGAATTATATCGTAATTGGGAAAAGATGCTTCAATCTGCAGGATCTCAGG
TTTGTGCAGCTAATTGAACAAAATAAGAGCTCTCAGCATGGTCCATCATCGTTTGTTATCCAAAAGGATG
ATATCTAGGCTCCAAATAACATGATGCTAGTTTCTGTTCGGTTTGCAAATTGCAGCATTTTAATCCCTCT
GGCAAGCTAAACCATCAACTCAAAGTGGAAAATAGATTCGAGGTCAAGAACAGCATGCTATGTTAGGTCG
TCTACCATAGAGATTTTGTTTACACCTTCATTGAGGTTTGTTGTGACGTGAATATCATCTATCTATGGCA
ACATAACAACCCTCTTTCTCGGTTGGTTGATATCTAGAAAATCAATGAAGCATGAAGTATCACTG
>c10409_g1_i1 len=3299 path=[3277:0-397 3675:398-398 @3676@!:399-900 4178:901-904 4182:905-3298]
TATATATATACGTATCCAGGCTAATACCTCCCCTCATAACGACGTCACTTTTATCGAACCATCAAGGCAA
TTTGTAAACACAATTTATTGTAACTGGCACAAAAGAGAGAATTGCAAAAAACAAGCCGAAGACAATTTGC
AGCAACCACTCGGAGCTTCTAAATCCTTGAACTCTCGCTCTCTCTCTCTAGTTAACGAATATAAGGAGGC
AAAGACGATTGTTTATCATCATCAATCAACCTGATAGTGAAATATCTCTTCTTCTTTTCCTTTGTGTGCA
AAAAAGTGTGCACACACACACTATTATGCCAAGATACGAATTATCAAATATCACGGGCAACCAAAGACGA
ACAACACAACAGCACATCTACTACTTGGTTTAAATCAAGACGAGTAGACCGAGTAGCAATCATTTATCAT
ATAGTCAAGCCAACACACTCTCGAGAGAATACTCATCAATAATAGAAAAAAAGTGCCAGAATAGTTACCG
TAAAGATTTAAGGCACGAATTACACTTATCTTTGCAGTCTGGTGGTACTTATTTCAGTTGCTATTGGAAC
AATTAGACAACGCGAGCACGCAGATTTCAATGCTATTTTCTTAATCAACTTTCAAGATCAGTAACACTAA
GTCAACACAATCGGAGCTCAGTTTTCCACTGAGTCTAAACACTATTCTATTCTATTATATTCTATTATAT
TTAAATCTCACAAAGAAAAATATCGTAAACCATGGACTCTATTATGATATATAATGACACTCCTGACCCT
TTGAGGCTACTTTGCCTGAAAAGAATCATCAAGGAACCGTTATACTTGTCTCGCTATATCAAATATATGT
CTAGGAGATCACCAATATCCGTGTTGCCCACAGAAGTTGCAGATTTACTTGCTGTGGCCTTTAGGGAATA
TGCCCTTATTAACAGAGTTGAAGAGTCTGCATGTGATAGATTCTTTGAGCAATTCAAGCACAAGTTCATA
CCCTTGAGTAGGATCAACTTCTCTGGGCTACCAGTCAGTGTGCAACTAGTGACAAAATTTCTCAACGAAT
ACCAAAGCCAACTCGATGAGGTCAACATATTACAATGTCCGGCATTGAAACACTTTGATCTCAAGAGTTT
AAATTCTCTGATGCAAAACAAGAGAGAATTGACTCTAACCGCCGGTCTTGCATCTACCTCAAGTGATGAG
CCATTGTCAGGGCGAATAACATCTCAAGAGCGTATGTTTAACGATGGCCTCAAGGTCAAGAAGTTGATCC
TACATAATGTAAAGCCCACAATGATGGCCCATGAAGATGATGAATTCAGCATCAACCAAACGTTATCGGG
TTTTCTCAATCGCACCATGGCCACCACACTCAAATATTTGGATCTGTCGAAGTGTCTCATCGGCAAGGGT
TCAGCGTTGTTGCATTTAGAATCTCTTGAGGTATTGATCTTGTATGATTGTAAAATGCGTTATCCGGAAG
TTATATCGACCATTTGTCAGCTTAAAAAGTTGCATGTCTTAGACATATCGCGTCGAATAGCAGATGACGC
TGAGATTAGCAATACAGCCGGCGAGGATCCCAAGCTTCTAGATCAAGTTGTTACAAAATTGAACCACCTA
ATATATTTGGATATCTCAGGAACAAATTATATCGGCAGCAAAGATAGAAACATATCAGTTTTCGAGAGTC
GAATTGATAGACCATTCGACTTTCTCGGCCTATTTCACACAGGTAATGATGCTGCCTACAGAAGTTGTAT
ACCAGCCCGAACGATTGCTGGCGAAGCGAATGAAGTACAGATATTGAATGCATGCGAGGCGTATATTGAT
AGGCCAATGCAGTTGACAAAAGCGCTCAATGATTTATATAATCTCTACAAAACTATTACGCCAAATGAAA
CTTTCAATAGTGTTAACAGAGCTTTAGATATTGTATTAACGATTTTAACCCGTCGTATTAGCAGCGAACA
GGTGATTGTGTATACAACGGCAGCTCTTTGGTGTATCGTGAAGATAAATGTAACGACAAGGAACTTAAAT
GACGCAAAAGTGAGACGAACGATCACAAGCAGATTGCTTGATGTTATGCACTATCACAAGAGCAGCCGAA
TCATCTTGATAAATGGTGGTTTAACATTGTTATTTCTACCTGATATATTATGTGAACACTCAAGAGTTGC
CACCATCTCATTGCACATGTGCAAAGACCCCGACCAACGAACCCAGGGTTTTGGTACGACACTATTGAAT
ACACTCGCTTGTCAGGTGGGCGGCGATCAGAAGATCTTTATTGGCGAATTGAATGCCATTGAAACAATGA
CGGAGATTATAAAGGCAAAAATCAAAGAGAATAACTGCGATGAGATACTCGAGACTGCCTGGAGCACTCT
ATGGAACATAACCGACGAGACACCAGTGAACTGCGAGCGGTTCCTTCAATGTGATGGCTTTGAGGCGTTC
GAAAATTGCATGGATAAATTTAGTCATAACAAGGAGGTTCTAAGGAACATAATGGGACTCTTGGGCAATG
TTGCTGAATGCAAAGCACTCAGGGAGAGATTCATGTGCGACAGGTATATACGAAGATTTGAGTCGCTATT
GTCGAGTCCAATTGATGGTATTGAATGTAGTTATAATGCTTGCGGAATCTTGGCCCATTTAATCTCAGAG
GGACAAAAATTTTGGAACCTCAATTTGGGCTTTAGTGTTTCGCGCCACGAGATTATGACAAAGATGTGCA
CGGCCATCAACAGGTGGCCCATCAATTCGCGACGCAATATCAACTATCGCTCATTCGAACCCATAGTCAG
GCTTCTGGATTTGGACGTGGCACCTGCTGCCCAGTATTGGGCCGTCTTTGCGTTGGCCAATTTGACACGA
ATCAATCCGTCAAAATACTGTCCCATGTTGTTGCCCTTTGAAGGTTTAACTCGGCTACGCCTTCTAGCTA
GCAAGGCCGACACTACCCAGCCCTTTGTTGCCAATCTGGCGGCCATAACTGTCTATCAATATGACCGATT
CAATGAGGAACAAACTCTAGCCGGACTTGAGCAATGCAGTTCAGTTGACCTGGAGGTTATCAAGAATTTC
CGTGCCGAGCCAAACAACAATGGCGATGGAACCAGTGAAATGGGAGAGATATTGCTTTAGAGAGCGGTAC
AACAGGCAGATAAGGAAAATCGCTCCAACGCCACAGCACCGCAACCACAGCACCGCAACCACCACCACCA
CCACACAACAAATCACTTCATCATGATCATAATCATCGCGCACTATCCAATGAGAGATAATAAGAGATAG
AGAGAGAGA
>c10417_g1_i1 len=1993 path=[869:0-1047 868:1048-1992]
ACAGCAGCAGCAACAACAACCACACACCAGCGAACTAGATTGGTCCGATGTGGATAGTGAGGTTGCCACT
GCTCTTTTAACATGGATTTATACGAACGAATTCGAGTACGACAGCATATTCCAGGATGAACAATTTATAT
TTGGTTGCATGAAAGTTGCCCGGAAATTCAAGCTCACGCCCTTGATAAATCAATGTGAAAAGTCCCTATT
AGCTATGGCACCAGAAGTGGGCCTAGATAAAATAGCCCGCCTCTTACTTGAGGGCCAGGCAAATATGAAT
ACCACCAATGAGGCGGGATATACACTCCTTCATCTTGCCATCATGAATGGTGACGAGAAAGGCGCTATCT
ACTTATTGAAAAACTCGGCCGATGTTAACCTGCGCACTCCAGCCAATCAGACTGCTCTCGAGCTAGCAAT
ACGACACAAGTTGCCTCAAGTTGTCAGGGCGATCTGCCAGAAAGACTACGATTTGAAGAATAACAAGTGC
TCCAATGGAGATACGCCAGTTTGGTTAGCCCTGGTGAATCGTGATGAAAACATAGCCTCAATCCTTGTTG
AATACAATTGTGATACAAATTGCTGGGAGGAAGTGCCCACCAAGTACGTTCAGAACCTTCTACACAAAGC
CTTAGATCTAAACGACCAACAGATAGCTTGTTTCTTGATTCGAAGTGGCTGTGATTGCAACAGTCCTCGC
CGACCATTAGATGATGGTCAAGGCGATGAGGAGGCCTTCGACAATCAGACACCATTGCATATCGCGTGTG
GATGGGATATGCAAGAAGTTGTACAGACCCTCCTAGAACATCACGCAGATATCAATTCTCAAGATCATGA
AGGCAGAACCCCACTCCATATCGCTATAATCAATCAGCATGAGACCATCACAAATCTATTGATCGCTCAA
CAGCAATTAGATTTGAAACTACGCGATAAATATGGTCTTAATGCTTTTGCAACAGCTATGTCACAGAAGA
ACACGAAAGCGGCAACAATCATACTTGGTAGAGAGCCTCATGCTGCTGAAAGGTATGACCCCAAGGGAAG
GACATTTTTACATCAAGCGATATTGAAGAATGATATCGAAGGAGTACTGTTCTTACTCAGCGTTCACGTT
AACATTCACTCACGAGTTCAAGACTCTTCCAAATTTACTCCACTACATCTAGCAGTTCAAGTTGGGTCTG
AAATGATCTTAAGAAATATCTTGCTAGCCGGCGCCAACATCAACGATGTCACAGTGCAAAATCAAACAGC
ACTTCACATTGCCGCAACTCATGATCATCACCAGCTGTGTCAAATACTCCTCGAAAACAATATAAACTTC
GAGTGCGTGGATACTGATTTGAATAATGCTCTCCACTTGGCTTGTCAGAACGGAAATCTTAACTCTTGCA
AAGTATTGTTAACTGAGTCACAAATAAGCGCCGCGGCGCTCAATTTACGAGGTCAAAATCCAATCCATCT
ATTGGCACAACATGGTAAAGAGAATGCCTCTGCAATACTGGAAATATTCATGCAGGCCATGCCGGAGTAT
CCAATCAACACTCAGGATGGCGAGGGTAACACTGCACTGTTTTTGGCCTACAACAATGGAAATGCTAATT
TGTGTCGTACGCTGATTCGTCACAGAGCTTGTCTGGGATCAACGAACAAAAGTGGCCTGAACATCTTCAA
CGCGCAGGCTGCCTCGAAGAACTTACTCTACCGTCTTCTTGATTATCTACAACAAGAGCCACCATGGACA
GACGCTGACAACTGTTTAGAGTGCAAGACCAAATTCATTATCACGAACAGGAAACACCATTGTCGCCACT
GTGGACGTATCTTGTGCCACAATTGTTCTCCACGCGAGATGATGATTACTAAATTCAAGACACCAAAAGC
GGTCCGAGTTTGTAACACCTGCGCCGAAGTGCTCGCATATGGTGAGACTAATTCTGGTTAAATCAGAGCA
ACTTGAAGATTCCAGTATATATATAAGATTAAA
>c10417_g2_i1 len=443 path=[421:0-442]
GACAGTCTAGTCGATGATATTATTTAGACTCTTAAACCTTAAAGCCACAAAACTCTTATTCACATCTAGG
TGGTCCTTGAAACCTCAATTTAGAGATGTGGCCACAAGAGGATATCGATAGTCTAGTCGATAATATTATC
AAGAACCTCTACAATGATGCACGTTTAAGTGATCTTAAAATAAGGCTCAAGGATGGCTCCCTATTGCACG
CCCACAAGTTTGTACTGGCAGCTCGTAGTAAAATTTGGTTTAGTCAATTTCTCACTTCAACACCCACCAC
CACCACATCGCCACAATCTACCCCATTGTCCACTCCAAGCTCACCATTATTAATTGCCAATAACACTAGC
ACTGATAATGGCAATAGTTTCAGTCTAAATTCCAACACTATTTCAGTTGACAGCAATCATGTAACATCCA
CCCAACAGCAGCAGCAACAACAA
>c1041_g1_i1 len=1108 path=[67:0-768 835:769-776 33:777-1107]
GAGAGTTTAGATAGCATAATATTTAGTAGGCCAGAAGCAAAGCTACCTGGGAAATATCCATCCATGGCTG
CCAGCCATAAATTGACTGTAAACATACATGTATAGACAGACAAACTCAGGATCTTAAACTGAGCAGCAGC
CATTCGCATGGAAAAGACTTCACCACTGCAAAATCAGCCTCGACTGAACATACTTTCGTAGAAGGGAATG
CTATTGAAGTAGTCGCCATGCATAGATAGATAGTTTGGTAAGATCATATGCTATATTATAACATTACTCT
GCAGCTGTTACTGCTTTTGCTCCATGCTTTCATCCACCTTAGGCCTCGTATTCATGAGGACCTTCCTAAG
CATGGTGTTTTCATTGGTCAAAGTGGAGATTTTCTCCTCCAATTTGGTGTTCATCTCCTGCAATTCTGTG
GCTCTTGATTCCAAGTCAGTCACGTAAACCTTCTTTCTTTCTCGAGCTTGTTGGGCTGACACCCTGTTCC
TTAGCAGTCTCTTGAGCCTCCTGTATTCTTTGTCAGCAGGGTTTCGCCCTCTATGGCGTTTATTACCCGC
AGTCGCTCCCGGTGCTGCCGGTGCTGCGGCGGCGGATTGAACCTCTGGATTATTGTTGTAAGTGGTGGTG
TTGTTGCCAGCACCAGCAGACCCTGCTGGTGGTCGATCTTCTACATCCGGAACCGTGAAAAGATCTTCAT
CACTGTCTTCATGATCTACTAGTTTGTTTCTGTGGCGTGAAATGAGATTGTCACTTGTACTACCAGTACC
TCTCTTCATCCTCCAGGAAGAGGAAGAAGAAGAGGTAGCGGTGGCACTGGTGCCGTCCACCTGATGATCG
TCGTCGTCTTCGTCGCCGCCGCCGTCGTCGAGTATATGCTTCTTATCATGAGGGTACCTGCTGTTGGACT
CGCCAATATCCATTATCGTTTCTCTTCAATTGCACGATCGATCAGAGCTGATTATCTACTGGCGGATCAT
GATCTGGTTATGAATGGGTGTATGTCTGTAACAGGTGTACATGTCCATGCCATCTATCCTCTCCTTTTTG
GAAGGCCAGGGTTAAAGCTTTTGGCTCATGAACGACCACGTTGATGCATGCACAGCCG
>c10426_g2_i2 len=1712 path=[753:0-1181 1935:1182-1360 376:1361-1711]
CGAAGCACTGGTTGGGGTATTTTGGTAACTTCAAAGGGAAAATGGTACCCCACAGCAACTTTTTGGTTGT
TTCCGATCCGGGGGTTTCAAATCCGAGGATTTGTTGAAGAGGAAGAAGAAGAAGCGGGTGAGAAAGCAGC
AATACCCTCTGCCATTCTCTTCTAATCGGCTGGTCTGGTTCAACCACATCGAGAAGAACAAGAAAGACGA
CGGAGTTTTAATAAATCAATGGTGAAGGGAGGAGTGCAAAACCCTGGATTAGCAGCGGATGTGAGCCAGG
TGATTGATCAGTTGGAACGCCACTGTTTGGCACCTGACGGATCTCTTGTCTCCAAATCCGCCTGCTCTGA
CCTCCAACTCGCCAGAGAGGAGATGTCCAGGGAGAGATTGCGTTATTTAGAATCTCTGGCAATTTATTGT
GAAGCAATTGCCATGGTGGAAGAGTATCAGCAACAGGGTGTTTCTATGGCTAATCTTGGAGGAATTCGAG
ATGTCCAAAGCTCAAACAACTCTCACCAGGTTTATGAGATTCTAGAGTACCGCCTAGTCATTGCAGAAGC
AGCTCAGAAATTGAGGCTTCCTCTTATATCAAAGGATGGTGAGATCCATGAAAAGGAAATTGAAAAATGG
ACTGCATTGTCTCGAAGTTCCCTTGATAGTACAAGTACCAGTGTTGCCATCAGCTCAACCTCTAACTCAA
TCAATTATACAAACAGTTCTGCAAACATCACTGCAAGTGCAGCAAACAATGCCCTTTTTCTTACTAATAA
TGACTCAACAGAACCTGAAGTTGGTGGTGTTCCTAATCGCTTTCTTGGCATAACACCTGCCTATTTGTGG
CAAACTCATCATCAACAAATGCCATTCACGATGGACATTGCTGAATATCAGATGTCCCTTTCATGCGAGG
TTGAGGCTCGCTTGAAAGCTAAATGCATTAAGTTAGCTGATGCTTTTGTTGATGATATTGATTCATCGCC
TGTTAATCAAAATTCAACTGCTCGCCTTCCAGAGAGGGTCAAGTTGATAACTGACGAAATTGAAAAGGAA
GAAGCAGCCCTGCGAGAGGATCTTTATTCTGCAGATAGAAAATTTGCTGAATATTACAATGTCTTAGAGC
AGATACTTGGCGTGCTTATTAAGCTTGTCAAAGATTTGAAGCTGCAACATCAACATAAATATGATGAACT
ACAGAAGACTTGGCTGTGTAAAAGGTGTGAGACCATGAATGCAAAACTAAGGGTTCTGGAGCATGTTCTC
TTGCTTGAAACTTATACCCAGGAGTCAATACCAGCTCTTCATAAAATAAGGAAATATCTTGTCGAGGCCA
CAGAAGAAGCTTCTATTGCGTACAATAAAGCGGTTACACGCCTTCGTGAATATCAAGGTGTTGATCCTCA
CTTTGACACAATCGCGAGACAGTACCATGATATTGTAAAGAAATTGGAAAACATGCAATGGACAATCCAT
CAAGTTGAAATGGACCTGAAACGGTTACCAGATCATCCAAGGCCTTAAATTGGATTTATTTCTTGACTTT
TTAGTACTTTTATAGGCCAAGGACCGAACCAAGTATCGATGGTCATTTTCTCTCGTCAAATTTGTTTTCC
CTGGCCAATTGCATTACCGGGATGTAGATTAACATGCACAGCAATTAGCTATAAAAAGATAATCCAAGAT
TTTTTTTTCTAATAATTTGTTTTTGTACACAA
>c10429_g1_i1 len=1028 path=[485:0-48 @534@!:49-383 242:384-1027]
CGATAAACCAATTCTCTTGACGATCAGTCAGCTCAGTTTAACATCTTACGAAACTCTCTGCTTCGATTCC
TTACAGGAATGGCTCTTCTCGGATCCAACATAGTAAACGAGGTCGGGTTGCGGTTACTTCTTTGCCCACT
TGGATCTAACATTGTAGCAAGAACAGCATGCTGTTCTGTGGGGATTGTTTTACCTGTGTACCACACATTC
AAAGCAATTGAGAGAAAAGATGAAAATGAGGAACAGAAGTGGCTAATGTACTGGGCAGCATATGGATCTT
TCACCCTTGCGGAGGCCTTTGCAGACCGGTTGATCTCTTGGTTTCCGATGTATTATCACATGAAGTTTGC
TTTCCTGGTGTGGCTTCAACTTCCATCTGCTGAAGGGGCTAAGCAATTGTATACGAACCACCTGCGTCCA
TTCTTATTGAGACATCAAGCTAGAGTTGATCTAATTATGGGCTTAGCATATGGTGAAATGGTCAAACTCA
TCAGCAATCACCCAGAAGAACTTGAATATGCTAAGAGAATGCTTTTGAAGGTTATGGGATCAGCTGACCA
TATATTAAAGGATGCACCTAATCACTCAGAGGGGCATCCTGAACTCCCTGCCATCGAAGAGCAGACAAGA
ACAATCGCAGATACTGAATCTGATCATGCTGATTGAAATCTATTCTTCACCATTCATGTGCCCAATTTCA
AATCCCTGACAATGGATTAACAGCTCTCCCATCTATCATTGAGGCGGTATCATTCAAATTCTTTAGGCCT
TTCATTAAAGTTATGCTTCCCTGACCACTCAGCAGAGGAAAACCTACCTTGTACTCCAGTCAATATGTTG
CGTATGAGCTTAGATTTTTCTACAGGATCACGGGAAGTAGTGCACACTTGTATGTAAGAATAAGATAACT
AGATTAACACCTAGCCTACCGAAAAGCATAGAAACAAAGATATGGCTTGATTTTTGTTCTTCATTTTCTG
TACTCTTGTCAGGCTTTCGATAAAACATAAGAATATATTGAACAACAA
>c10437_g1_i1 len=1870 path=[2109:0-1305 3415:1306-1585 3970:1586-1869]
CTTGTGGGGTCCCTCGCAGTCTGCATACCCGGCTACCCATGCTTGGTCATTATTAAATCTTCTCCTTCCA
GCCACTCTCATTTCCATCTCTCCACTCCACCTCCTCTGCCTCCCCCTCGAGTCTCGCCGAACTCCTTTTA
GCGCTGTAACCATTACTAGATACTTAACATTGATGGCTGTGGCTCTTGAAGACGTAGAATCTTTTCTCCC
TACTGAGTTTCTTACAGCGGAAGACTTGCTCATGGACAAAGAGAACTTTTACAAAAACGGTTTTAACTCT
GATTTGAAACCGAGTCTGTGCTTCCCTTCCGAGTTCCCCTACGAGTTTGACACGTTTGGCTCATCTTCAC
CTCTCAGCTCCCCGGTAGAGTCCGTTATGGGTTCCTCCACAGAGACAGAGAGCAGTGACGACGACGACTT
TCTAGCTGGACTAACTCGGCGACTGACTCAGCAACTCGCCGTCAAACCCGAGAAGAAGTGGGTCGTGGCC
GGTTCACCGGAGTCGACTCTAAGTGGTATGGGAAGCTGGTCCGTGTCCAGCAACGGGAGTCCAAACGGGG
TGTTGTCGCCACCAACGACGCCGTATGGGGCCAAGAATGACACATGGGATCTGATATACGCTGCTGCCGG
TCAAGTTGCAAGGTTAAAAATGAGCAATAATGAAGGCCCCAAGTACAACAATATTTCTAATTTTCAAGGG
AGAGGTTTGCTAGGTCCAGCCAGTTCTCAAAATCCAGAGCTCAGTTCAGTAAAGCATCAGAATACTGGGG
TTTATCCTTCTCACAGTGGCCCTCCTTTTGGCATCCATGCTCCACAAATGAACCAGTACCAGCAACTCGT
GAGGCAGGGACAACAGGCAGTAAGACAACCGTGCTCTTCAATTTGGGAAAGACAACAAGTGAAGACAAGC
TGTCCAACTCAGCCCCAACTCCACCACCACCACCACGTACAAAGAAGAGGCAGGGATGTTCGTTATGAAG
ATGGGAGGTGTGGGCGTCCTCTTGGTCTGCCTCCGGCTGCCTGGCCTCCTCTTCAAGTACATCAGCAAAA
TCAACACACTAATTCAACTGGCATGAGGGCTGTATTTCTTAGTGGAGCTGGTGTTAAAAGAGAGAGTGCT
GGCACTGGTGTATTTTTGCCCCGTAGATATGGCAGCGCCCCTGAACCCAAAAAGAAATCTGGTTGCTCTA
CAGTTCTGCTCCCAGCGAAAGTTGTCCAGGCTCTAAATTTAAACTTGGACGACATGGATATCGGTGTTCC
TGCTCAACCACGCCTAAATAACAACGCATCTTTCCAGTCTGAGTATGATGCGTTGATGGCAAGAAGAAAT
GCCCTTTTGGCACAGCAGAGGAGAAACTTACGGCAAGAGAATGCACTCAACCGTGAAATACGCTTGCCAC
AGGAGTGGACATATTGAGAACCACCCCTTAATTATATGCTGTGGACATCGTTGCTGTCATGATGATAGTG
GTTTTGGCTTGGATGAAGAAAGCATAGTTCAAGTTGGTAGAAGTTTTTATAGGGTTTTATTATAAGCAAA
AGAAAGCGAGTTTAGTTTTTAAAGATAGCAGCAATAAGGGATCCTGTTTTTTTTTTTATCTAGGGAGATT
GAAGGAAGCTTTTGTGGACTAGATTTTAGACCTAGGGCAAAAGGAAGCCATATAATAGTATTAGTAGTGG
TAGATATAATCAAGGGTTTGTTGCTATTTTGTTGTAATAATGCGGGGGCTCAAGTTATGTTTAAAAGGGT
GTTTTTTAGCAAGTGAAATTTGTTGGTTTATGGGGGCGTTGGCCGGGATATTGGAGGGAGGAGAGAATCC
ACAAACTCTCTCGATGGCGTCATGTATTATCTCCTGGAAGTTTATTATAA
>c10438_g1_i2 len=1241 path=[1219:0-360 1580:361-476 1696:477-1240]
CAAGGACACGTCTGTGCCGAAAGTTTGAGCTTCTGTCACTGTCATCAATTCTTTACTCTCACGAACTTAG
CTTGTTTAGCAAATTATGGAGGGCTTAGTGGATCATCACGAGTTTAACAAATTGCCAGAAGGCTGCGTTT
CTGCAATTCTCTCCTTTACATCTCCGCAAGATGCATGCAAGTCTTCGTTGGTTTCAACTATATTTCAAGC
AGCTGCAGATTCTGATGCAGTCTGGGAAAGTTTTTTACCTGCAGATTATCGAGACATGGTCTCGAGGTCA
GATTTCCCTTGCAAGTGTTCTTCAAAGAAAGAGCTTTTTCTTCTTCTCTGCAACTCTGTTCTCATAGATG
GTGGTAGAAAGAGCTTCAAGTTAGAGAAATCATCAGGCAAGAAATCCTTTATGCTATCTGCAAGAGATCT
TCACATAACATGGAGCGATGAATCGCCGTATTGGCACTGGGCTTCTGTACCTGAATCCAGGTTCTCTGAA
GTGGCCGTGCTTAGAACAATGAGTTGGCTCGAGATTGTAGGGACGATCAGGACTCAGATGTTAACCCCTA
ACACAAAATACGGAGCGTATCTTGTTCTGAAAATCACAGATCGTTCATACGGGCTTGATTTAATGCCATC
AGAGATATCAGTGGAGGTGGGAAATAATCGAGGATCAAGAAACACAGCCTATTTACGTCTGGCCAAAGAA
CATGCCAGGAAACAACAAATGGAGAGCCTGATTTATGGGAATCGCATGCAGATGTTAAAATCAATGGTGG
CGGAAGGGGATGGAAGAGTCCCGAGTGAGAGAGATGATGGATGGTTGGAGCTGGAGCTGGGAGAGTTCTT
TAATGGTGGAAACGACGACGAAGTGAAGATGAGCTTGATGGAAGTGAAAGGTCATCATCTGAAAGGTGGA
CTTATCATTGAAGGGATTGAAGTGAGGCCTAAGAACTAACAAAAAATATTCTTCATCTTTTTGTTAGTAG
ATGCTATTCCATTAATTAAATTCTTTTTACATACTTTTCTTCTGTCGAAAGGGTTCAAGATAAGATCAAG
AAGACAACAAAATGTAAAGTCGTGTGCTAGCTTTTTTATCAACATTTTATTCTCTCATTTCTTTCTTGTA
TACCAAGAGAAGAAGAAGAAAAAAACATAATTACATGTATAGGTTTGTTACTTTTTGTTCCATCGATGTA
TCTACACTTTGTAATGATTCTTTCCTTTCCATGTTCCGAGTATAATGCAGG
>c10439_g2_i1 len=1304 path=[4664:0-1082 1518:1083-1303]
TCGAAAGTCGAACCCACATAGTTTCATCTTCTTCTTATAAGCTGGAAAAGAAAACCCCAAGGGACGCAAA
AACCAAATGACCGACAGAAACCAAAAAGCAAACAAAAGTATGTGGCTTTCAAAATGCCACGCGCTTAGAA
CGTGAATTTTGTTTTTTGATGAATTTTAGGACAGATTCTGAGGTTGGCAGGTAGAACTCTGCATCTGGTA
ACATTGGTTAAGGAGATAGATTATAAAAATAAACATGGGAGAGAACAATTACGCTAAGGAATTGGATGTG
GCTGTTCGAGTTGTTCACATGGCTTGCTCTCTTTGCCAGCGAGTTCAAGAGGGCTTGGTTTCTTCGACCA
GTAATGATCATGTTATGTCTAAAGATGATGATTCTCTTGTTACTGTTGCAGATTGGAGTGTTCAAGCAAC
AGTTAGCTGGATGCTGTCGGAATCTTTAAGCAATCAAAAGGTGTCCATAGTTGCTGAAGAAGATGTTCAA
ACTCTCTCAAAGTCTGATTCAGTAGGTTTGCTGACAGCTGTTGTGAACACTGTGAATGAATGCTTAGCTG
AAGCACCAAAATATGGTCTTCAGAGTCCCAAGAAAGCTCTTGGAACCTCACAAATTCTTGAGGCCATAAG
CCAATGCAACTCAACCGGGGGACGCAAAGGAAGACATTGGGTACTCGATCCTGTCGATGGAACATTAGGA
TTTGTGCGTGGGGACCAATATGCTGTTGCTCTTGCATTGATAGAGGAGGGAAAAATTGTGATTGGAGTGC
TCGGGTGCCCTAATTACCCTAGGAAGAAAGAATGGCTAAGTCATCATCACTCCTCTCAGACCAAGCCAAA
AATGTCTGATTCTTCTGAGACATGGGAAAAAGGATGCGTGATGTATGCACAGAGAGGCAGTGGTGAGGCA
TGGATGCAACCGTTAATACATGGAAATAAGAAACATACTTGGTCAAACTCTGCACAAAGAGTTCAAGTTT
CTTCAATTGATGATCCAGCACTGGCAACCTTCTGTGAACCAGTGGAGAGAGCCAACACAAACCATTCCTT
CTCTGCTGGAGTTGCTCACAGCATGGGGTTTAAAAAACAGCCCTTGCGTGTCCATAGCATGGTGAAATAT
GCAGCCATAGCTCGAGGTGATGCTGAGATCTTTATGAAATTTGCTCAGTCAGGGTACAAAGAGAAGATCT
GGGATCATGCTGCTGGGGTTATTATTGTAGAAGAGGCTGGTGGTGTGGTAACTGATGCTGGAGGCCACCC
CCTGGACTTCTCAAGGGGTTTGTACTTAGAAGGTCTTGATCGGG
>c1043_g1_i1 len=465 path=[59:0-464]
ATCAGCATCCTCGCTTCTCAAACGTGCAGATCCGTTGGTGAGGCGGATTGCCAACTGTTTCGCCCTCTCG
ACAATAGCCTTGCGCGACTTTGATGATACGGTGTGTGCGATCTCGCCGCAGAATCTTCTGTTAAGCATCA
TGAGCATCTCTAGTTCCTTAACATTGTGGACGACAACCTTGCGGAATCCGTTTGGTAGTACGTGTCTAGT
TGCTCTTGCGTTTCTGTAGCCGATCTTTGGCATCTTGAGCTGGCCTCTGAAGCGCCTCCTGACACGATTG
TCGATACCATGAGGCTTTCTCCAGTTTGGCTTGAGTTTGTCATATCGGTCACATTGATGTCTAATGAAAC
GCTTTGTGCGCTTCTTGACGATCTTAGGCTTGGTCAGTGGTTGTACGAGGACCATTTTGATAATATTTTT
GTTTTGGTTCTAATAATTATAATAATAATAATATGAGATTATGAT
>c10441_g1_i1 len=836 path=[814:0-379 2080:380-410 1225:411-835]
GCCGTGTTGGCCGTCCTCATATATTGGCTAATGTCGAACACAAAGAGAAGTGTGCCCAGTGATTTTGTTG
GCTCCTCACAGACAGAATCCACCATGAATAGATCTCACAGTCGAGGGGTTGCAGTAAGACCACAATTTAG
AACTGGCCCCATCAGTGACGACGACACCGACGAGGATTCGGACGAGGCGCGCGAACGACTGGCCGATGAA
CAGAAGACCAAGAAGAAGATTGGTGTCAAGAAGGCGGCCAAGTTGGAGGCCAAGGCTGAGAAGAGGGCAG
CTCGTGAGGTGATGTTGCGTGAGAGAGAGGAGAAGAAGAGGGAGCAGGAGTTTTTGGATGAGATTAGACG
CGAGGAGGAGGCAAAACAGAAGAAGGAGGAGGAGGAACGCGAGGAGCAAGAACGTTTGGCACGTGAGGAG
CAGGCGAAAAAAGAGCACGAGGCTTACCTTGAGATGGCGGCCACCTTCGAGGTTGAGGAGGAGGGTTATG
ATCCGGACCAGGATGTGAATACTGAGGATAAACTTGCGCAATTCATTAATTACATCAAAGAACAAAAGGT
TGTCCTAATGGAGGATCTTGCGGGTCACTTCAAGATGCGAACTAAAGACGTTGTGGATCGGATTCAAAAA
TTGCTTGCAAGTGGTTCACTGGTGGGCATAATAGACGACAGAGGAAAATTCATCAGCATCACAGAGGGTG
AGCTTGCGAGTGTTGCCAAGTTCATACGCCAGCGAGGTAGGGTAACTGTGGACGAGTTAGTGGTGAACTC
AAACAAGTTGATAAACTTGAAGCCAGAGGTGAAGGCGACGTGATAAAATGTGACAATAAAATAAAG
>c10443_g1_i1 len=806 path=[1:0-576 578:577-589 591:590-805]
GGATTACAAGACTTGTGCCACCTTCAATGGGAGTGTCTCATTCCAAACTGTGTATAAACTTATAAAGCAT
TCAATCACAAATTATAGCAGTGATGTTTTTGAAACCCCCATTACATTGGATAGTCTAATTGTGGTTATGG
CTGTTAACAGAGATGAACACTTGCTCAACAGAAGGATTTATCCTCACCCTTCTCTCTATGTTCATGTAAT
CATGTAAGAGAGATGCCAACGATGGAGCACAATCTCTTCACAAACTAGCTGTCTTGAGTTCTGAGAAGGT
GTTGATCAAGTATCAATATAACACCCAAAAACTCTAAAGATTAATCAAATTCAACTTTACAAGACTCTAA
GATTGAAACTGGTCTAAAAAGGATGAATGTTCTTGCTGAGATCGTTAACGTTAGTGAAAAAACCAAAGAT
ATCCTGCCGGTATGGCAAATATGATTTTTGTTTCTCCCCATCCTTGATCGCTCTGTTCCTTAGGTAATGC
AGTTCATGTGCTGACGACGAAGACACCCTTTTACTGCTCTGCTCTTTTCTCTTCTCCACCACCACCTCCT
TCTTCGCCGTCGTCTTCTCATGACCTATCATTTCGGAAGTAGCAGCTGCTGCTGTTGTTTCTTGAAGATG
TTTGGAGGTGGAATCTTTATGATTTAAGAAGACGAAGGCATCCTTTCCATCACTGTTACTTCGAAGAACA
AATTCTCGAAACCTCCTTAGCTTCGAGGACCCCGTGGAGTTGCTCTTCTTGCACATCTGTTGATCCGGCA
AGGCTTTGCTACCCCTTGTCCACACGCAGGACGGCC
>c10444_g1_i1 len=445 path=[473:0-444]
TAGGGTTTCTGATTACGATCAGCCCTCGCGTGCTGATGAGGTTGATAATTGGGCAACGGATAAGAAACCA
CTGCCTTCCTATGATTCTAAACGACAAAGCCGTTACGGTTCACTCGGCGACGGCGACGGCGACGGCGGTG
GAGGCGGTCTTGGAGGTGGTTCTAGAGCTGATGAAGTTGATAACTGGGCAGTTGGTAAAAAGCCGTTACC
TACTCGATCTTCGACTTTTGGTTCGGGTTTTCGTGATTCTGGACCGGAGCCTGATCGCTGGAGCAGAGGA
GGATACCGTGAGCCGGAGAGGGAGAGGCCTAAATTGGTTTTGGATTCACCAAGAGGTGAAGTTGGAGTTA
ACGAGCCAGTCAAATTAAACAGGCCAAATCCATTTGGAACAGCGAGGCCGAGAGAAGATGTATTGGCAGA
GAAAGGATTGGATTGGAAGAAGCTG
>c10450_g1_i1 len=1177 path=[777:0-774 1552:775-1176]
TAAATTAACGATTTATATTAAAAACTAAACACCAATCATGGAGTCTCGATCCACTCAGGCCCTCAAGATA
CTCAAAACCGACAAGGGTTTTATTAGAAAGAAACCAAAGCAAATTGAACAGGCAGATATCGTCAAGAGCG
TTGATATTACAAATGCATCCAAACATTTCGATCTGAATCTGGACAAACTTGGACCCTACAAATTGAGATA
CTATAAAAATGGCCGATATTTAGTTTTAGCCGGCCAAAAGGGCCACCTGGCAGCCTTCGATTGGGTCACT
AAGGATTTGTTATGCGAATTCAATGTTCGCGAGTCGGTGCATGATGTTCAATGGTTGCATATGCCGAATA
TGTTTGCTGCCGCCCAAAAGGATTGGGTTCATATATACGACAAGGATGGAGTTGAATTGAATGTGATAAA
GTCCATGTATAGAATAACTCACTTAGACTTTCTAGAATATCACTTCCTCCTGGCGGGCGCCTCCGACAAG
GGCTACCTGACATGGAAAGACGTTTCCGTGGGCAAGGATATTGCCAGCTTCCCGACTAAGCAAAAAGTAA
CCAGCCTAACGCATAATCCCCAAAATGGTCTACTGTTTTGTTCGCACCCCAACGGGACCATGTCAATGTG
GAGTCCCAACCATAATCGTCCAGCTGTTTCAATTTTATGCGCGCCCGCGGCAGTGAGAAGTATCTCGGTG
TCGATAGATGGAAATTATTTTGCCACCACGGATATCAACAAGTCTATCAAAATATGGGATCTAAGAAACA
ACTATGAGTGTGTCAAGGAGCACAAAGTGTATTACGTTCCAGATAGTGCGTGTTTCAGTCAACTCGGTAT
GTTGGCAGTTGCTGGCGGCAAGACAGTTACAGTTTACAAGGACGTCATCAAGGGTTCGGCAGGATTGACA
CCATACCTGAAACATAATGTGAGGCACATCATAAGCGATGTTGCCTTTTGTAACTACGAGGATGTGCTAG
GAGTGGGTCACCAGGGAGGTTTTACGAGTATACTCACGCCTGGCAGTGGCGAGCCAAACTTTGACGCCCT
CGAGTCGAATCCATTCATGAGCAAGGCTCAGCAACGAGAGATGGAGATTAAGATGCTAATGGACAAGATA
TCACACAAGATGATTTGTTTGGACCCGTCCGAGTTGGCCAGTCGACGCAAAGAGGAA
>c10459_g1_i1 len=647 path=[714:0-385 20:386-646]
GCTGTTTAGTTAAATTCTCTTGGCTTTCCTTGGCCGATTCGTCCATGGCTCGGCCGCTTGTGTTCTATCT
GACAGCGAGACTATGTTCAAGTTGCTCATCTCAAATACCTTGTAAGCGGCATTCCTGCCTGGACCCAGCC
CGTTGAAGACCATTCTCACTGTGTCAATCTCATTATCCAACGCAACCGTTACCATACGATTGGCCACCGC
CTGTGCGGCCACAGTTGTACCCTTACGACAATTCTTGAATCCCTCCAGGCCGGCCGTTTTCACTGCCACA
CATGTCCGATCGCTCCTAAACAACGAGGCTTTTGTATTGTTACGCGTACACTTCAGGTACAAGATGGGTA
TGTCGGAAAATTTCATACCTCTGATCACTCGATCCTCTAGATCCTCTCCAACTAGCTCATAGGATTGCTG
AGTTGTTCCAATGGCCCCGTATTCGCCCTCAAGAGTGTCTTTTTTATCCAAGTGACCAGATCGCTTTTCT
CGCATGTCCACATAATCGATCGAGGATGTTTGCAACGACCGACAGCCGCCGGCCCAGATACTTTTGAGCA
GTAGCTCACTGGTGTTGGTGATAACTCTACCCAAGGCCATGGTTCGTGATGCTTGGCTTTCAAATAATTA
GCCCCTTCGGTGTTGGT
>c1046_g2_i1 len=787 path=[835:0-786]
GAAGAAGGGTGTTTGGATCAAATTGCCTATTGGACTTGTTGGTCTTGTTGAACCTATTGTTCAGGAAGGA
TTCAGGTATCACCATGCTGAACCAGACTACTTGATGCTGGTATATTGGATTCCTGACACTCCAGATACTC
TTCCAGAAAATGCGTCTCATCGAGTAGGGATTGGGGCTTTTGTGTTGAATAAAAATGGAGAGGTGCTTGT
AGTTAAGGAGAGAAGTGGAGGATTTAAAGGCACAGGTGTATGGAAGCTACCTACTGGGGTGGTTGGTGAG
GGCGAGGATATTCCTTCAGCTTCAATTCGAGAAGTTAAGGAAGAGACAGGAATTGACGCAGAATTTATGG
AAGTTTTGGCTTTCAGACAAAGCCACCAATCATTCTTTAGAAAATCAGACCTACTTTTCATCTGCATGCT
AAGGCCACGCTCCTTTGACATCCAGAAGCAAGATTTGGAACTCGAGGCAGCTCAGTGGATGCCGATTGAA
GATTACGTGAACCAGCCATACAACAAAAAGCACCAGCTCTTCAAATATGTTGCCGAAATCTGCAAAACGA
AAGCCAAAATGGACTATGTTGGGTTTTCTGCAGTGCCTGCAGCCTCAGCTTCTGATAAAGCAGCCTACCT
GTACTTCAACAACACGTATTTCCACCAAGATTCTGAGAAAAAGAGCCACGGATTGCTCCAGCCTGTGAAA
CTCTTTAATTAGTTCTTCATGTCAACCTTCTCTTGTTGCTAGATGATGAGCAAACTTGACATCTTGTGCT
CAATAAAACAGGCCAAG
>c10471_g1_i1 len=370 path=[1763:0-163 258:164-369]
GTACGATTTCATGCTCAATTAGTTGAAAGTTTGGATCATTAACACCTGGCAATAGTGATAGTAGAGTAGA
GGCTGAGCCTCGGCTGGTTGCTATTGGTCGCTGTTGTGGTGGCTGAAAAGGTGTGGAGCTTGTTCGCCAA
GGGGCCAAGTCGAAGGGTTGCTGAAGGCGTGCCTTGAGTAGGACAAAATGGGTCAGATCAATTTGAGGGT
CCAACAATGACCAGCCTATTCTGAGTCCCTGCTCGCCCGACGAATAGTATGGCTCAGCTCCTGTGTATTG
AATGGGAGCCTTGAGTCGCTTAAGCAAATCGGCCTCCTCAAGATCATCTCGATTACATTGCAATTGATCA
ATTACACTGCCGCCACCGCC
>c10471_g2_i1 len=579 path=[441:0-207 13:208-578]
TTCCCGGTTGGTTAAAGTGAGATCTTTGCAGATTGTTGTTTGTCGTGTGTGATTCGGCTGATCAGGCGAA
AATCGTTGCCGTCGGGCGTTTTCCAAGTGATTTCATATCGTTGTCGTTAAGCCTTGTCGTCATTGAGTTG
TCTATTATGAAACTCTTTCGAGAAGCTCAAGTCTAGAGGTGGTGGTGGCGGCGGCCAGCGAGATTATTGA
AAGCACTAGTGATAAAACGCCCGTGGCTAATTGGAGGATTGGCGAATTGAGTTGGCCCTTAAGTGAGCCT
GAAACGAGTCTCTCCGAGACGTCCGTTTGTAGTAATGAGTTTAAACTTGCGCAATTGATTCTACTATAAT
CGGATATAATTGCAGCAAAATGTGTTGATTGTCCCGAAGTTGTTGTCCTGTTAAGCTGCTCAATCATTGC
AGTTGGCGTGGAGTAGAATGTCGATGTTGGTGATGATGATGATGAATCGCTGCCTAATTCATAGGTTATA
CACACGACATAAAATTGGCTTGGATCAAGATTGCGCAATATCAAGGTACGCTCACTATAAGGGACTCGTA
CGATTTCATGCTCAATTAG
>c10480_g1_i1 len=513 path=[1008:0-30 518:31-189 677:190-512]
GCTGGAACTTGTTGAAACACTGCTGGTAGTTTGATCGGACAGTTTATCTTGTTCCTCCAAGAACTCACGG
AACAATCTCCATCCTCCGATCTCATTGCTTTCTTTACATTGACCATGATGATCAGCTGCTTTTCTCCAAA
AGCTCTTCTTAAACAGCTTCCGTGAAAGACTTCGAGGCAAAAGTCCCTTCCTGGTTGTCGAAGGTGGCGG
AGACTTCACGATTGAGTTGGGTGAGGGAAATGGGAGTAGTTTAACGGCGTTGATAACGGCAACCGATGCT
TTCTGAAGAGCTGAGATTGCAGAGGAAGCTGCTCTTGATTTACTTCTCTTGAAAAGCTGCCTTGGTGGCT
GCTGCTTGGTTTTGAGGTCTATTTCAAGGAGAAATCGGATGGTTGTGCAGCATCGATGACGAGGAAATGA
CTTGAAACCGCTGGATGAACACGAACTTAGATCATCAAGAAGATAATCTTTGAGCGTCAAGGGTTTTGAT
CTTTCAATCAAAAATGGTTTTTG
>c10483_g1_i4 len=2340 path=[1:0-550 552:551-644 646:645-2339]
AATATTCTGAGATCCATGACATCTAAGTAGGTCTATGTGGTTCATCACATATTGGATTCATTGAAGCAAA
CAATTTTATGACAAAACATGTTTTACAGCGAGTTCACCACTTGATGGGTCGAAGGTTGCTTCTAATAGTG
TAGAACAGCAGTTACCTGTGTTTGATCCACGAACTCCAACTGCCACAGGCTGTGACAGAAGCTTCACTCC
TTGCTTCCAATATCTTTCATCTGGCCCTGTAGTTAGCACAACAGAGTTCTTTGCATCCATCACCCAATCA
ATCCACAGCACAAATCCATGGCACATCCCTTGCTCAGTAAATTCAACCTGGGCTTTTCCATAGCATGGAC
CAATAGATTTTGAGAAATCAAATTCCATGACAGTAAATGTCTCACTGAGTTCCTTAGTCTCCCCACACTG
CCATATAAAGAAAGGCAGAAGTGGACCCTCTTGTGGTTCAGGTAAGTCACCACAGGCTCCTAAGGTGTTA
TTTACAATTGAATGGTCAAAGTCTTCTATCTTGCTTAAGCAGCGACGACTTTTCCAAAGATCTGGAAGGG
ACATCGCACAAGCCTTCAGCATTGCTTTACAAGGCATTACTAACACATCTTCAGCAAGGACAGAGTCAAG
CATAGTCCGTTCCTTCCAAAACCGAAAGTTTTGCCATGGAAGCATCCCATCATTTCCATAATAGTATGGT
TCACCAATCAACAAATCAACCTGCTTCTGCTTAGTATCATGCAGAGTCAAGTGTTTCTTCTTTTGAAAAA
CTTCTACCCGATCTGCTGTGAAACCATTAGCATCAGCAACTGCCTTCAAATACTGCACACCCCTCTCTCG
CAATCCGGGAAACAGTGCTATCACTTTTGAATTTTTTGAGAGATGTGCTATAAGAAGTGATAAGAAAACA
CTATCATCCGCAACAACGCATAGTGGGTGAACTCTTTCCCGCAGCAAATTTTTCAAAGCTGTTAACATGC
AAGACCTCCATTTCCTATCTCCATAGATTGCAATTCTTTCAGGAGACAATGTGAGGTGAGAATCTCCAGA
ACTGGAATCACCTTCCCTAATCTCAGTAGCCTGGGTTGCAAGATTATATGAGACCCTTGTATCAGAATGA
ACAGCATGTAAATGAACCTCTTCACCCTTGGATATGGGTATACCTTCTCCTGGATTGAACCACACACACT
GTTTCCAGTGGTCACGCCAATTTCCAGTATATGTGGCTATTGGTGAAGTTATCCATCCAGGAGCAGTAGA
ATAAAAGATTGTCCCTTCTGAATCAAGTTGAAGAACCCACCATGATACTACAGCATGAACTCTACCATCA
TTAGTTGCCTTGATGAGCACTTTAGAGTCCCCTTGGCTGTCTGGCCGTTTCCAAAAGTCAAATTCAAAAA
TTTTGAAGGGTTCTGACAGCAGATTTATCTCTTTTGATATTGCATCACATTGCATGGGATGTTGTTGTGT
TTTGACACCTAAAATTGTGTCCAGGCCAGGTGGAACAAGACGAATACTGTCCGAGGCTTCTTCCTCATTC
TTAGATAGATCATGCAGCTTCCAAAGGAACGTGCTTTCAACCAACTGGCCATAAGTCGTGGCTCGATACG
GCACAGTCAGTGGATTGTCCACCAGCAGCTCGTCATGTGCATGTTGTAGAGTCGGTATTAGCCCTTCACC
CAATAACTCTGAATCTAGTATCTCACTAACAAGAACGTCAGCTCGAGAAGGAATATCGACACCAACTTGG
AGTTCATCGGAGCGTTTGTTAAAAAAATTAACATTCTTTCCCATGCCATTTACATGCAATACTTTTCTCA
TTAATTTCACCATAGGAAGGTATGACTCGCACGCTGTTACCATCCCCTTCTTGCTATCATCGCATGTCCC
CATTGCTCTCGCTGCCATCATTGACAGCAGCCCTGTTCCAGCTCCGATGTCTAAGACATGGCAAGGTCTG
GTTATGGTCTTGTCAATGGCTTCACGGAATGCTCTGTTTCTAGCATCGTCATTAAGCATGTCCAAATACG
AGGTCGTGGCTAGAAGTGCATTGCTGGAACTCTTGAGAGTTTCTTCTTCTTCTTCTTTGTTTCCGTCTTC
GATGATGACCCATTCAGAATTACCAGTGAGCGGGTCGAGTTTGAGCTGGAAGACGCGCTGAGTCGAGTCA
GAGCTCATGGGTCGGGTTTGTGTTGCAGTTGGAGTTGGAGTGGAAGTGAAGCGGGTGAGTAGTGAGTGAG
GAGTAAGAGTCAAGTGAGTTAAGCCCAGTAGAGGGAGAGAGGGGATTGTTAGGGTTTTGGAAAGCAGAGA
AATCATGAGGAAAAGGCTGCTGGATTGAGT
>c10484_g1_i1 len=1083 path=[1111:0-967 2077:968-1082]
TTTTGGCTTGCTTATACAGATAACTGGAATGTTAATCAAGCGAAATGCTTCCCCGTTATTGTGTTAACAG
GAATGTCAAAACCCTGTTGCTAAGGAGAATTGAGGGGCTAAGAAGTGACGAATTCCATTGTATGGCAGTG
AAGAACCATCAGATATTCTTCATAGCTTCCAACATCAGCTTATAGAGAGCAAATCCACCCTGATGGCAGC
CAGGCATTTTAGATGCCATGTTTTCTAATTCAATCAATGAAACTGTGTAAAGCTGGGTTGATTCATAACC
ATCTTTTGCACCAGCATACAGTCGTTGAATTTCTTTTGACTCAATGTTACATTTGATGAAGAAAAACGCA
GCTGGCCTGACATTTAACACTCTGCGGGATATACCAATAAATAGTGGATTGCTAAGAGATGTCACAGGTA
CTCCAATTTCTTCAACTACTTCACGAATTATACTATCAAACATTTCTTGAGAGACCTTGCTGTTATTGTG
TTCTGAGTTTGTTAAGCGTTCACCCATCTGATGAGATGCTGCTCCAACTTCTTCAGGCTCTGGATGGCCT
CCGGGGAAAACAACGTGTCCAGGAAATTCCCCTACATTGTAACTTCTTTGTAACACTACTATTTTCTTGT
CAGATGTCTCTAAAATTGCACCATTACCCAGTGGACATGAGGTGTGTTGACACTGTATTAGGTCATCTTC
TGATGGAACCAGGAACTTTTCCCAAAGAGGATTTAAGTTTGTTCCCACAAAAGTCCTATAATCTGTCAAA
CCTAGGTGGAGACACACATGAAAATCTTGTTGTGATCCATCCCTCTTGCACAGAGTATGCCCTCCATACC
GGAACTTTTTCCCATTGAACATAGATGCATTCTTTTGTACCCTCTGATCCCATATCTCAGAAATGGAGTT
TTCTAATTCAATATCAGGATGGGCGATTCTATCGTAAGATGGATCAAAAACCACAGACACCTGAGAAGGC
GAGAGACCGGTAGGGCATGAGAGCACAAGTTCGTAGTTTGTTTCCTCCATTTAAATGTCGTCCCACGCAC
GCCAAGGTCTTGTTACATGCCGAGAGAGAAGGG
>c10486_g1_i1 len=2405 path=[3892:0-1081 240:1082-1230 5122:1231-2404]
AAAGAAATTAGGAGGGAGGGTGAGTGCACGGCGAAACCTTTCACTTCGCTCTGTTTTTTCTCTTCTTTTC
CTAACCATAAAAAAATGGAGTTGGACCCTGATGACATCTTTAAAGACGACGAAGACGATCCCGATAGTGA
ATTCTATCAGCAAAGAGAATCGTCGAAAGAATTCGTCGTCTACCTCGTCGATGCTTCCCCCAAAATGTTC
TCATCTACTTGCCCTTCTGAGGACGGAAAGGAAGAAACTCATTTCCACATAGCTATCAGCTGTATCGCGC
AGTCATTGAAGACCCAGATAATTAATAGGTCGTATGATGAAGTTGCAATCTGCTTCTTTAACACTAGGGA
AAAGAAGAATTTGCAGGATTTAAATGCTGCTTTTGTATTCAATGTTGCGGAAAGAGAGTATCTAGACAGG
CCAACTGCAAGACTTATAAAAGATTTTGATTGCATAGAGGAATCGTTCATGAAAGACATTGGCAGTCAGT
ATGGTATTGTGTCTGGGTCTCGGGAGAATTCCCTTTACAATGCTCTCTGGATAGCACAAGCATTGTTGCG
TAAAGGATCTGCAAAAACAGCTGATAAACGGATTCTTTTATTTACCAACGAAGATGATCCTTTTGGGAGC
ATCAAGGGTGTAGCCAAAGCAGATATGACCAGGACAACATTGCAGCGAGCTAAAGATGCACAAGATCTTG
GCATCTCAATTGAACTTCTCCCCTTGAGTCAACCTGATGAGGAATTCAATGTTTCACTTTTCTATTCTGA
TTTGATTGGGTTGGAAGGTGATGAACTTGCTCAATTTATGCCTTCTGCAGGGCAAAAATTGCAAGATATG
AAAGATCAACTTAGAAAACGTATGTTTACAAAGAGAATAGTAAGAAGAATCACATTATCAATTGCAAATG
GATTGTCAATCGAGCTGAATACATATGCTTTGATTCGTCCAACTATGCCAGGGGCAATTACGTGGCTTGA
TTCCGTCACCAATCGTCCTTTGAAGACTGAGAGATCTTTTATCTGTGCTGATACTGGTGCATTGATGCAA
GAACCTGCAAAACGATACCAGCCTTACAAAAACGACAATATCATTTTGTCTGTCGAGGAGCTGTCCGAGA
TCAAAAGAGTTTCAACTGGGCATCTTCATCTTCTTGGATTCAAGCCCCTAAGTTGCTTGAAAGATTATCA
CAACATGAGGCCTTCGACATTTATTTTTCCCAGTGACAAGGAAGTAATTGGTAGCACTTGCATTTTCATT
GCCCTGCTTAGATCCATGGTACGCCTTAAACGTTTTGCAGTTGCATTTTATGGAAGCTCATCTCGTCCTC
AATTGGTCGCCCTTGTTGCACAAGATGAGATTATTAGTGCTGGTGGTCAGGTTGAGCCACCTGGAATGCA
CATGATATATCTTCCCTATTCTGATGATGTCAGGCATGTTGAAGAGATTCATTCAAACACAAATGCTGGG
GCACCTCGAGCAACCGATGACCAAATTTTTAGGGCTGCTTCTTTAATAAAACGTATTGACTTGAAAGATT
TTTCTGTATTCCAATTTGCTAACCCTGGTTTGCAGAGACACTATGCAATTCTGCAGGCCCTAGCTCTGGA
TGAAGATGACATACCAGAAATCAATGATGAAACACTTCCTGATGAAGAAGGCATGGCTAGACCAGGAGTT
GTTAAAGCAGTTGAAGAGTTCAAGCTTTCTGTCTATGGAGACAATTATGATGAGGAAAGTGACATGGGCA
ATGGAAAAGCAAGCGACGCATCCAAAAAACGGAAAACAGCTGCTGAAAATGCAGTTAAGGAGTCTGCAAA
CTACAACTGGCCTGATCTTGCTGACAACGGACAGTTGAAGGACTTGACAGTAACAGAGCTGAAGTATTAC
TTGACAGCGAACAAGCTTCCTGTAACAGGGAAGAAGGAAGTTTTGATCAGCAGGATATTAACTCACTTGG
GAAAGTGAGGGTAATCCATTTCTTTTTCCAGCATCACTTTGGTTCTTGATACTGTGATTGTGGAATCCAT
TTGGTTTTGCAATGATGGTGATACATCACACGGTACAGCAGTTGCATCTTTTAGAGGCTAACTTATCTGC
TCATTGGGAAAATTAACATGCAAGCCTTTTGCGTCATTACAATAGAAGCCAGCTGAGCTTCTGCATTTTG
CTGTTGTATAGGAACAATTGTTATCACGACTAAACTCGGAACTCAGGAGTTCTATTGTAATGATGAGTAA
CAGTGCCTAAAAATGCTTTGTTTTGACAAGATCTGGAGGGATTTGCAGTATTCCCTGTAAATGGGTTTCT
CTGGAGAATCAAGAGGGGTGGGAGCTTCAATTCAAATTCAGCTTTCAAATTCAACAAAACCCTGCCCACC
AATTTCTCCTATTTGATGGACAAAG
>c10488_g1_i1 len=1548 path=[2899:0-217 1376:218-1547]
CAGAAAATCCTTCCTCTAATTACATTTCCTGTTTCTCTAATCATGGGTTCTGTTGAGTTGCAAGGTACTA
GTGGAAGGACATCATCCTCACAGATTGTTAACAAGAGTGGTGAAGAATTAAAAGAGATGAATGGTGAAAA
GAAGAGCAATAAGAAATCTTCATATTTTAGGAAATTTGGATGCTTGAAAATTGAAGAGAATAGTAAAAAA
GGGAATGGTGCGGAGACAACAGGAGAGCCGGCAAATCCTACTCACCTTGTTATTATGGTTAATGGCATCA
TTGGCAGTGCCCAAAATTGGAAATTTGCGGCTAAGCAGTTTTTGAAGAAGCATCCCAGAGACGTTGTTGT
TCACCGCAGCAAAGTTAATTCATCAACGTTGACATTTGATGGTGTAGATGTAATGGGAGAAAGACTTGCA
GAAGAGGTGATATCAGTGAAGAAAAGACACCCGTCTGTTCAGAAGATCTCATTCGTGGGCCATTCATTAG
GTGGGTTGATTGCAAGATACGCTATTGCTAGGCTATATGAACGAGATATGACCAAGGAAATTTCCCATGA
AAATGGCAATTGTAAAAGTGATGAATCTGAAGATAAAGATAACTGCGTGCAAGAGAAACCCAGAGGCAAA
ATTGCTGGATTAGAGCCCGTGAATTTCATAACTTCTGCCACTCCACATCTTGGTTCAAGGTTTCATAAGC
AGGTCCCAATGCTTTGTGGCTCTCACACCCTGGAAAAAGCTGCTGCTCGAATGGCTTGGTTTCTTGGTAG
GACTGGAAAACACCTGTTTTTGACTGATGTTGATGATGGGAAACCTCCGCTTCTTTTTCAGATGGCTAGT
GACTCTGAAAATCTTAAATTTATATCTGCTTTGGAATCCTTTAAGCGTCGTGTGGCATATGCAAATGCAA
GTTTTGACCAAATTGTGGGATGGAGCACATCGTCTTTACGGCGAAGAAATGAACTCCCTAAGAGACAACA
TCTCTCAAGACATGAGAAATATCCACATATTGTTAATGTGAAGACAACAGAGAATACAATCCCTCAACAT
GAAATATCAGAGGCCAAAGCTTATGATTGCAAGACTTTTGACATGGAAGAGGAAATGATCAGAGGCTTGA
CAAAGTTGAGCTGGGAACGAGTTGATGTTAACTTCAGCGGAAGCATGCAAAGGTTGATGGCGCACAGCAC
CATTCAGGTGAAAGGCTCCTTCATCAATTCTGATGGGGCTGACGTTGTCCAACACATGGTTGACGGTTTT
CTTTTGTGAAAGGTGCAAATTTTATATGATTTATTTTGTCAGTGATTTTTCCAATGATATATTTCTGCAT
CCTCGGGGGAAATCCCAACTAACCTCACTGTGAGTAGCCAATGCAAGGAGGAAAAACAGAGGGAGGGGGG
GTTAGTGAAACTCTCACATGAGAAAGCAATTGCTAATTTCATGTAATCTTTTGTCCTGGTAATCTGTGTA
GTCTTTCATCCTGGTAATCTTTGTAAGTTAACAACCTGTCGAGCGGTGTCAATTTCCCTGTGCCATCATG
AGAATGGG
>c10495_g1_i1 len=504 path=[1810:0-16 517:17-40 541:41-75 576:76-118 619:119-503]
GAGGGTGGGGGAATTCAATTAGGATGTTGACGCAAGCAATGGTGAAGTTTGGGGAAGCCTATGAGCAAGC
TGAGAGTGCCAAGTTGCAGCAAGTGGTGGAGATGGAGAAGACGAGGATGGAGTTTGTGAAAGAGCTGGAG
TTGCAAAGGATGCAGTTTTTTATGCAGACACAGATGGAGATTTCACAGTTGAAGAAGGCGAGAAAGGGAG
GGAATGCTAGCAGTAATCATTACCATCATGAATACCATCGTCATCATACTGGTAACAATATTAATGCTAG
CAATACTGTTAACAATAGCGATAGTGATGGCTAAGTGATTTCAGAGCTGTTGGCTAGTGTAAAAATTCTA
GATTTTACTAGGTCTGTGTGTTTTGTAGTAGAATTCTGCCCCGTTGGGAATTTATAATGTTAGCTGTGTT
ACTTATGGTGTTTAATTTGGAGTACAGTGATGTGATTTCATACTTGTTTTGCAAGATTAATAGTTTTTTA
GAAAGTCCATGAAC
>c10495_g2_i1 len=488 path=[491:0-25 517:26-49 1850:50-84 576:85-127 1364:128-487]
AAAAAAAAGGAGGGTGGGGGAATTCGATTAGGATGTTGACGCAAGCAATGTTGAAGTTTGGGGAAGCTTA
TGAGCAAGCTGAGACTGCCAAGTTGCAGCAAGTGGTGGAGATGGAGAAGACGAGGATGAAGTTTGCAAAA
GATTTGGAGCTGCAAAGGATGCAGTTTTTCATGCAGACGCAGATGGAGATTTCGCAGTTGAAGAATGGGA
GAAAGGGAGGGAATGCTAGTGGCAATCACTACCACCACAACCACCATACCGGTAACAATATTACTGCTAG
CAATAATGTTAACAACAGTGATAGTGATAATTAAGTGGACTAAGAGTTGTTGTTGGTTAGTGTTAATTTT
TAGAGATTCAGGTTTTATTAGGTTTGTGTGTTTTGTAGGTGAGAATGCCCCATTAGGGATGGAAATTTGT
AATGTTTATGATGTTTAATTTACATGTAAGTTATAAAATTTCTGCTGATTTTGCTAATGTTGGGTGTA
>c10496_g1_i1 len=863 path=[1711:0-123 388:124-862]
ACACAACAATTAGTCTGGCCACCAAGATATCAAATCGTAGCGTTTATTTCAAACTACAGATTATATCTAG
ATATTGTGTATATTAGATTTGTAGACGCTAAGCATAACATTGGATGGAAGCATTACACAAATATCCATGA
ATCCTTATATGCAGGCAGCTGGCTGGTTTTGGCCTCAGGCAGCGGCCGCTGCCGCAACTGCTGCTCCTGC
CGTCGTTCCTAGACCATTGATATCGGAAGCTGATATACAAAGACGTATGTATTTACCTCAGGTAGAGTCT
GAACTTAGGGAACGTGCTGCCATTTGGCAAGAGTATAAACTTCCAGACCAAAAATGCTACTACTACAACA
GTAACACTCAGGAGAGGACCTGGGACAAGCCGCCGGTGATACAGGAACTTGACGATGCCATCGCTGTGAT
AAAAGAGCAAAAGGCTAGGAAGGCTGCGGAGGAGGCCAAGGCTAGGGAGACTCAAGCAAAACAACAAGGT
GATGTAGTCAATAAGGTTGGTACAAACAATGATTCAGAGGCTAATAGAATGGATGATACTAGCAGAAAGT
CTCCACAAAATACGAACTCTGCATCAACATCTTCACCAGCCAATGGTAGTGGTGATAAAAGTAAGATAGC
TTCTAGTCAAACCAGTAGTGGAGGTAAGCCAAGTATGAAGCCAGTTTCTATAAATGCTGTCATCAACACT
CCCTGGTGTGTCGTTTGGACAGACAAGGGTCGCGTGTTTTACTTCAATCCAAGCACCAAGACTTCGGTAT
GGGAGCGACCTGTCGAATTAAGAGGCCGCGAGGACGTTGATAAAATGGTAAACACTCCTCCAGCCAATCT
TGATACCTCGTCATCGTCGTCTT
>c10496_g2_i1 len=684 path=[1050:0-315 1366:316-683]
TTGTTGTTGCTGCTGCTGTTGTTGCTGTTGTTGTTGCTGTAGCTGTTGCTGCTGTTGAGATCTTTCCTCA
CGCTCTTTGCGACGCAAATAAGCCAAGTGATCATCGAATAATATCTCGCGATCCTTTGTCTTCTCGAGAG
CCTTGTAACGTGGATCCTTCGAGTAGTTCTCGTGGAATTCCTCAAAAGTAGAGCGCGAACTTAGCTTAGC
CTCGGCGAGTAGTGACTTAAAGTCACTGGTCACCACTTTGATCTTCTCGCGTCGCCTCCTTTGCTCCTCC
TCCACTTTCTCCTTGCAAAACTTCTCAAATGTTTCACGTCGTTCGGTGGATGTCAATAGAAGATAACGTG
GATCGAAGACAATCTTACTGAGTTCGCTTTGAAATGTTGACGTGGGTTTCACCTCCTTCTCCTCGAGCAT
CTTTCTAAATGTCTCAATACGTTCCTCTATGGGTATAGTCTCGCGCTTTTTGGCAGCCTCTTTCTCAATC
TCGGATGCAACCTCCTTCTTGACAACCTTAGGTATGAGGCCCGAGTTAGCTTGACTAGCTGAATTGGTTC
CGCTAAGTGATATATTAATGTCTAATTTTATCTTTTTCCCTAATTGATTGGTGGTGGCCGGCGACGATTG
CGAATCTTCACTGGTGGTGCCGGTGGTTTTTTGTTGTTGTTGTTGTTGTTGTTG
>c10500_g1_i1 len=574 path=[1:0-573]
AAAATTACAAAATAAATCTCCAGAAACACTGTTGACAGTTGGAGCTGCGCAGGACCACCGGTGGCGCGTC
AGCCCACGCGCAACCACCACTGGCGGCGCGTGGAACCACGCACCACCGCAGATTGAACAGAATGGCAGGG
GGGCTAACAGATCTGCTTCTTCTCTGCACTCTCTCGCCGATGGTGTAGTTCATGGAGAGACCTGCACACA
GAAAACACACACAAACAGCAGCCAACACAAACACAAAAGCCACAAAATCCACCGACTCGGGTCTGTTGAA
ATCTCGGGTCTGCTCAAATCTCGGGTCTGTTCTTCTCCTTCAGAAGGCAGCTGCAACGTCGTGGGGATTG
TATGGTGACTTATCTGTTGGCTGCTGCCATGGACGACAGAGGAGCAGCTGGGGGCGAAGGTGGTCAGCGC
TGCTGCTGCCGAAGAAGAAGATGAAGAAGGTAGAGCTGACAAGGGCTGCGATCATGGTTGCCGTGCCTGG
GAGGCAGACCTGGTTGTCGGCGGAGGCTGCGTGGGTCAGAGCAGGGTGGTGGTCCACGAGGAAGGGCTGA
GTCGGTCTCTGGAG
>c10503_g1_i2 len=1179 path=[1157:0-682 1840:683-1178]
GCACAACACATGAGAATGCGATAATACGGAGAAAGTATGCAAGGATACGAGAAAACTAAACATTGCATTC
CATTTTTCCATGCAATAAAGCTACTGGGGTTTGACTATCTCGCCTGCTGAGAACAAGTTAGGCAAATGTT
CAATGCGGTAGCATCAGCAGAGCTATCTTCAGCTAGTGCGGACATTTATGTACAATCAACCGCCATCTAT
GCTCCTACCTTCAATCTTATGAATAATCCATTTCTGCTCTCCATTCTTTAAATCAAATTGCCTAAATACT
GTTTTGATGACTAGCAGCATTCACGTTAATCAACCCGCAGTCTCAACAGTTACCCCGGTGAGTAGAATCA
GGTGTTCTTCTTTGGTTTTGCTATCCCAGTCTCTACTCTGAGGTAGCGGTGGCAGAGATGTTAGTCCGGT
GGGCCGCTCGGGTAAATCTGGCAGTTTCTTGTCAATAAAAAATGTTACCAAATTTACAGTATACCATGCA
ACAACAACGTCAACCGTGTAATGTTTGTGAGATGCCACAATAAGAAAGCTCTGAGCCACCGCAAGTAACC
AAGCAAACTGCTTGCTGCACCTATTCGTGCCATATTTGTGGTATGTACGCACAAAAACTATGGTGAATAT
CATGTGCGATGAAAAAATCAAATCACCACAGCCATAATTAACCCCTCTGGAAAAGTTGATCACAAGCAAT
TCAATTGCACTCTTTGGATGGGGCAGCCTGGCAAGTTTTGATCCCTCATGGCAATGGTAATTTGGACCAG
GAAGATGAGTCGAATAGAATGTGAATATACGAAGAATCTGGCAAGCCACTAAATAGGCAAGGACCCTGCA
CCATATCAGAACTGTATAGATTTTTTTGTTCTGGAAAACGAAGGGATGGAGGGTCCACAGCACAAAAGAA
GCAAAGAGGAAGGTGAAAGAGGTCTCACTGATATATGCTCTGTCCTGACCAAGTTCCGGAAGAAGAAAAA
AGCCAGCATCCTGGAGTGTCGGTCCTGGCCTATGTAAGTAATGGATTCCATGAGCAGCCAATCCATGTAT
GTACTGAAAAACAATTCCAGCAATAAGCAGCTTCCAATTCTCTGCAACAAGCGAAATTTCTATTGTCGTT
TCTGTGCAAATTTTTCTCCATAGCTTAGGAGCCTGGCGAGTAATGTAAAAGGGCATTTT
>c10506_g1_i1 len=895 path=[1:0-496 498:497-774 776:775-802 804:803-894]
TGTTGTGGTGGTGGTGGTGGTGCTGTTTGTGCATTCGTACGAGACTCTTGAAGCCCAGGACGAGCGTTGT
GATGGCCATCAGGATGGAGGCGGCCACGAAGATGACCGTCAACGACCACACACCTGCCGACTGCGAGCGC
GCATACCATAAGCCACCACCGCCATTACTGTTGGCGTACTTTTGCAGGTGACCCGAGCCGCCGGTCAGCG
AGTGCCCATAGGCTGGGTCCAGGTCGGCACCGGAAGTGGACTCTGATCTCTTGCCAACGAAGCCACCAGT
TTGGAGTGGATTTGGTGAGCTCGTTGCAACCATCCCGTTGACGTGCACATTCAACAGGGCCGAGGTGTGA
TTTCCGGTCTCGAATTCGTACTCGGCCAGCGTACTTCCGGCCTCCGAGTTGGCCTCCACCTGGAGCTTGT
AATTAGCGTTGGCTATTAGATTGCGCAAAACCAGATCACTCAATGAGTTGCTCGATGACGAGTCGCCGCC
GCCACTGATCACCGGAAGTGCAACGGCTGCACCGGAAGTGAGAGAAGGCTTCGAGGTTTGTGCGGATTGA
CGGGTGGAGAACATGGAGGAACCGGAAATGGTGGTTGTTTGAACAGTTGGATGGACCTGGTGCTCGAGGA
CAATCCATTTGGGCGTATCGGCGAGCTTGTACTTGATTAAGAAAGAGCTAATTAGGCAGCCAGAATCGTG
CCACTCGTTGAGTTTCATCACCAAATAGGTGGAGTTGACGCGCAAAAACGACTCCGAGTCGGTGGGCGCC
ATTGGGACGCCGCCGCGAGTTGCAAACTTCACAGTCTCGCCGGGTTCACTTTGGCCCAACGAGTTGGTGG
CCGTCATGAAGGCCAGGTAACCGGAACCGCAGCGCAACTCGGCCAGCGCAATCAG
>c10509_g1_i1 len=1270 path=[1018:0-393 994:394-1269]
GAAGAAGAGGAGGAGGAGGAGGACAACGATATGATTACCCTGAAGTTACAAGACGGCAACAGAAAACATC
TCAGAGAATATCCCACAAGCAAATACCAGTCCATGAAAAGATTGAAAGAATCATACGCCAAGGACTTCAA
TATTGATCTCACTCGAATGAAGCTGTGCTTTGATGGTGATCCCGTGGAGGATGAAGACACCCCCGAGACT
TTGGATATTGAGGATGGTTGTGTTATTGATGTTATGATATCTAACTAGCAATAGAGTCGTTTGGTCTTTA
CATCCAGTCGACAACTTATTTATTAACAACCAATGGTTTGTTCATCTTGAGATTAACCAATCATACTCGT
AACGTGACTTCTAGTCTACTTCTCCTCCTCCTCCTACCCCTTCCTCGTGCATGTAGACATCCGCCCTGTC
TCTGTCTCAGTTCCACTTCCCACTTTCTATCTTCTATTGATTGTCACACTGAGTCATCATGATACCACCA
CTTTGTCTTCTTGGGACTCTTGGAGCATGTCCTAACATAGAATGCGTTGTCTGGTGGTCGCCTTTTATCC
GTGCAAGAGCTCAACATGGAAACAATTGATAAACAAACAGATTGCACACTGAGAGCAGGTGACCAATCTT
CGGTCAATATAGATAGGCAGATATGTCCGTTGCTGTAGACATGAGGGTTGACTGGTATGTTGGGTCCAAT
AAATGTGACCTCTGGTGATTCGAATGGATACTGTGGGCTAAATCTGAACTGCAACTGAAAGTGCTCTCCG
TCGTACAATGATTTCTCGGCTCCTTCTATGTCGACAATCCATTGCGTCATATCAGTGAAGATTGTGATAT
TTTTAAAATCAACCTTGACTCCAGGTGGTGAGTCTTTCTGTATGCTCATAAGCTCTTTCTGGAGTCGTTT
CTGGTAATTGTTCGCCGAGTTCATAATGGAACGCGCGATATCGTTATATAGTATAATATAATATAAATAT
GAATTTAATACAATTAAGTAGTCGGGATTGCAATATGGTCTCAATGATAATGATAACCAGATGTTATGTT
ACGATTTATTCAAGTGTTTGCGGATTTTGTTTCCAGGCTAACACAAGAGGAGTGCTCTCTCTCTCTCTCG
ACACACAGGATTGATTGCTCGGTTATCTTACCTGCATGGCCATATCTTTTTTCTGCCTTCTAATAATATA
TGGTATATGGTATATAATATATAAATATATAAGGTAAAAGGATAACTACAACAGAGTATTGAACTCTGGG
AGTTTTTCTC
>c10509_g2_i1 len=509 path=[487:0-508]
CTCCTCCTCCTCCTCTTCTTCTTTCTCATACTGTCGCCTATGATCTGGTGACGGAGATGGTGATGGCGAT
GAATAAAGGGTTATGCATTCCTCGCCCGGGAGTGGTGAAAGCTGTGGTGTGGCAAGGGGTGTTGTGGATC
CAGAGGATAGTATGGTGACCTCAGGCGAATCATCATCAAGTTCGATGACTAGTGGCGGCTGTCCAGCCGC
GTTAGCTTTTGTATCTAATAATGGTAAAAGTTTAGGTTTGATTTCTACTTTGGTATCGGTGTCGCTTGAT
TGGCTCGCCGAAGGTATTTCATTGACACAAGGTTTCTTCTCCTCGCTCTCATCGGATTCGTCCTCAGAGT
CTGTTATCAAGTGATTGAAAGCATTGGTAAAATTGTACATTGACATGATGGCCAATGATTTGTCCGAATG
TGATTTGTTTGATCTAATATTTGATTGATCTAATATTTGATTGATTGATTAATTTCGTTCAAAGTTAAAA
ACGGGGGGACCCATTTGGG
>c10521_g1_i1 len=469 path=[1:0-468]
TTGTTGTTGTTGTTGCTGCTGTTGATTTTGTTTAGAATAATTTATATCTATGCCATTACGATTACTTGAA
TTATTACTAGTATTACCTATTATTATAGAACTCTTAAAATTTGTTATCTTAGCGCTAGTCTTATCACTTT
TGCTGCTATTGGTTTTGTCACTCTTCCTATCCTTCTTGCTACTACCACCACTACTGCCAGTTCCATCTGC
AACTGGGGCCTTGGCGCTATTGCTTGAGAATGGTTTAGCTAATAACGAAACACCCTCACTTTGGCCTCTC
TTCATCCCTCTCTTAATCCTCATGGCATTTGTGATAGAACTCGACGCATTGGCACCCTTTGAGCCGACTT
GTTGCGCGTTGCCGCCGCCGCGATGTGCTGATTTCTTTGCCCCGCTAACATTGAATGTGCTATTGTTGAT
TGATCTGTTGCCAGATTGGTTAAAAGACGAGACATTTGAGTTATTCGCG
>c10521_g2_i1 len=1242 path=[2112:0-1241]
AGTCAGACAGCAGCAGCAAGAGATCTCGGCCACACTTTTAGCTTATGTGTGTCTCTCTCTCTTATATCTG
CTAATGAACTCACTGTGTGTGTGTGTGACTTAATTTTTATTACATAAAGACCAACAAAGTAATTGTCGTG
TGGTTTTAACTGTTTGCGGAATTGAACGACGACGACGAGGAGAAAAATTTAAAAGGAGAAATTCCTCAAC
GTGTGAGAGTGTGCGCGCTTAAACGAACGGTTTATCAATCAAGACAAAACGTGTGTGTGTGTGTGTCGAA
AGTTGCTTGTTGCAAACTTGGGTCTTTGTTTCAAACTTGCTACAAAATATCATATTGTATGTCATCATAA
AACATCAATCTCTTCATCTTCATTATCGACAACAACAACAACCTATCAAACCTACACGCCTGTACATCCT
CATACAGAAAAGTTTATGTTACCATTAAGGCGAACTAGAACCAATTCATCAACACAAAGACACAAGTCAC
TCTTTCTTCTAAAACGACGACTACGAGACACACAAAGAACTATACAAAAGAACACCACCACCACGCTTAA
ACTTCCCCCAGATACTATTAGTGCAGCCTCATTGCTCATAGATCAATATCACACCACAAACCATCTGAGG
CATACTAGATAATAGAGCAATCATAGAAACAACAAGTAGATATTATTATAACAAGTAGGAAGAAACCCCT
CTCTTTTTTATTCTTTTTTTTATTTTATTACAAGTAATGTAAAACGAATGTCATCAACATGTTGGATATA
ACTACTAATAATCCCACGTCAGCGTCAAACCTAGGCTACTACGGCTATGACATTAGTGCTGACGAGGCTG
CCGCTGAGCTGCTAGCCGATGATGACATGATGGACCCCTTGTTCGACGAAGATTGGCTCCACGAGAACAA
TCTAGATATATTATTTGATCTTTTTGAGGAGGAAATCGAGAGCAAGGCGGGCGTCGATCCGGCCCATAAT
GGTTCCTCAGCTCTATTTGGCACCTCGCCGGTCACATCATACCTATTCGGTACCTCACCCTCTCTCGCCT
CGGCACTAGACTTGTTATACTTTGATAATCAACAGCAACCAACTATCAACAACAACTCCACTAATTTGAC
AGCGCAACAGCAGCAACAATTTACAAACGCTGCTGCACCTGCAAACGGGTCGCATATTAGTGGCAACCTA
AGCACGTCATCATCATCAACAACAACATCCGCGAACAACTCAAATGTCTCGT
>c10526_g1_i1 len=307 path=[583:0-23 325:24-306]
AAAATGTATAAACTTGGGCTACTTCTCCTTGTGGCCACTTGCTACCTGTCGTCCACCTTCCAACTGTTGA
AGGCTGCAGCACAGGATGAAGGAGTTGCGCAACAACAATCAGCACTAAACAACTCGACTGAGCAATTCAA
AAAGTTGCTCAAGCCGGGCGAACGCGAGAAAGTTTTTGTCCTCAAGGGCCAGGAGGCGGCCCACTTGAAG
CCGCAGGTGAAGCGCGTCGAGGAGGTGCTCCCTGATGGACGCAAGGTGACCTACGAGATTGTGGACGAGC
TAATCGAGGACGAGGACGAGGAGGCGG
>c10531_g1_i1 len=310 path=[288:0-57 346:58-62 351:63-193 482:194-216 505:217-309]
ATTCACCTCCGTCACCTTCACAGCGCCGCCTCCCTCATTCTCACCTTCACAGCGCCTCTAGTCCCTCCCT
TCAATCTCTGCAAAAACCATCTAACAAACTCATCTGCTCTCCCCTTTTCCTTCACCCTCCCGTCCCCCCC
TTCTCCTTCATCCTCTGCAAGACGAACCCATCTGATCTCCCCTTCTCTCGTCCTCGCCGTCTCTGCAACA
GATCCCAACACTAACCTCTTGTTTCTGTCAACTGAAATTAGAGGGGCGAAAAAATTCAAACAGACCGATA
TCGAGTCATCGTTGAAGTTAAAGTTTGATA
>c10535_g1_i2 len=1933 path=[1:0-1282 1284:1283-1626 1628:1627-1932]
TGAATGTAATGAAACAATATCAAAGCCATATTTCTCCATGGGTGTTATTCATTCATCGCCTCTTTCCCTC
TCTCCCTTCACCACTGCTATACGCATCACCGGTTCCTCTGTTTTCCCTTACACATCAAAAGCAATCCCAG
AAAGAGTAATAAACTCTCCTTTTAATCATACCAATAACATCTGCTTGCCTAATCTCCTAAAACCCACTAA
AAAGTTCGGATCTTTTAGTCATTTTTCTCATAATTCTACTTGTTTAGGCTCAAAGACTGTACCTTTCAAG
TGTTTTGGTAAAGTGAGGGAAATGGAGACTCAAGAGGGAATTTTTCAAAATACCTTAATTGATTTTCATG
GTATTGATGAAGAATTGATTCAAAAGATGGTTTATGATGCTCTTGTTTGGTGTTCTCTTCATGGCCTTGT
TGTTGGTGATAAAAGTGTTCAGAGATCAGGAAAAGTGCCTGGTGTGGGCTTGGTACATGCACCATTTGCC
TTGTTGCCTATGGCATTCCCGGAAATTCATTGGAATCTAGCATGTGAAGTAGCACCTATCTTCAATGAGC
TCATTGATCGTGTGAGTTTGGATGGGAAATTTCTACAGGAAGCTTTATCCAGAACAAAGAAAGTGGATGC
CTTTACATCGGGGCTTCTAGATATTCATTCCAAGATGCTAGAAATTAACAAGAAAGAAGAGATACGCTTG
GGTTTACATCGATCAGATTATATGCTTGATGAAAAAACTAAATTGCTCCTCCAAATAGAGCTAAATACAA
TTTCATCTTCATTTGCTGGCCTCAGTTGTCGTGTTAGTGAACTTCACAGGAGCTTGCTTAACTACTATGG
AGAACTTATTGGATTAGATCCCAGAAGAATACCTGGAAATGCCTCTGTTGATAAGTTTGCAGAAGCACTG
GCGAAAGCTTGTACTGAGTATAATAGACCTAGGGCTTTAGTTATGGTTGTTGTTCAACCTGAAGAACGCA
ACATGTATGATCAACATTGGCTTTGTGCAGAATTGAAGGACAAACATAATGTGACAACTATCCGGAAAAC
ATTGGCAGAAATCGATGAGGAAGGGGAAATTCTACCAGATGGAACTCTGCTTGTAGGTGGCCAAGAAATT
TCAGTTGTTTATTTTAGAGCTGGGTATGCACCAACTGATTATCCTTCTGAAGCTGAATGGAGAGCTAGGC
TACTTATGGAGCAGTCATCAGCTGTCAAGTGCCCATCCATATCGTATCAATTAGCAGGAACCAAAAAGAT
TCAACAAGAACTTGCAAAACCCAATATGCTTGAAAGATTCCTTGATAACAAAGAGGATATTGCCAAACTG
CGGAAATGTTTCGCTGGCTTATGGAGTCTGGAAGATTCAGATATCATCAAAAAAGCCATTGAGAGGCCTG
AGCTATTTGTGATGAAGCCCCAAAGAGAAGGCGGAGGGAACAATATCTACAATGATGATGTGAGGACAAA
CCTTGTAAGATTGCAGAAAGAAGGAACCCAAGAAGATGCCGCTTACATTCTCATGCAAAGAATTTTTCCT
GCTGTTTCACTCACATTTTTGGTGCGTGAGGGCATTTGCCATAAAGATCATGCCGTGTCAGAACTTGGAG
TGTATGGTGCTTACTTGAGGAACAAGGAGAAAGTTATCGTAAACGAGCAGTGTGGATACTTGGTGCGGAC
AAAGGTATCTTCATCAAATGAAGGTGGAGTTGCAGCTGGATTCGCAGTCTTGGACAGTATATACTTGAAT
TAATGGAGTTTCTGTTATTAATTGAAACCCTTCATGGTTAACTTCACATGTGTGTTAACAGTATTTAGCT
CCAGATTTGACAACTGTTCAGATAAATGGGTCCTCAAGTTAAGATTGCTTTTGGAAAACAAAAACTCTGC
ATTTCTATAATTTTTTTCTGAATGATGAATTGATGGGCTGCAG
>c10537_g1_i1 len=455 path=[1:0-454]
AACACGTCTATATTCAATATCAACTACTCCAAGGGCTAATAAAGATGCAGCTGCATCTGTGGTTTGACCC
ATCCGACTGAAGGCTCTTCTGCTGAGAATAAAGTCTGTATTACCACTCGATCCTTGGTCAGTTACAACAA
TGGTCACTCCATCGTCAGTGCAGTAGTAGCTGTTGGTGCACTTTACCTGATAGCAAGCACCACAACCGAC
GCCATCACGGTAGAGGGCAGACACGGCTGCTACATCCCCACCATTCAGTGTTGCTCCGAACGAACCATAT
CCACATCTGCCTGTATCTGTTCCAATTTCATCAGAATTTGGATAGTAAGCTGCCTGAGATTGAGTGAAAC
AATCGCTACATGTTGCAGCCTCTGCCAGAGTCTGCATAAAGAAAAAGGTTGCTGGGAGGAGCAAAAGGAA
CCGCAGAGAAGGAGCCATTATTGGACACAAAGAGA
>c10539_g1_i3 len=1311 path=[1119:0-724 @634@!:725-1226 1118:1227-1310]
TATCTATTTATATGAGAAAGAAATGAACTCTAGAGTCATGAAAATCCAAGAAAATAAACTCAAGAGTCAT
TCCCATAATTATAGATTTATAACTCACTTATCATTTTAAAATTTAGAGACAACGGTATTGTACGCAGTGT
CAATTTCCTCCTCTGTCATTTCAATTGTTTCATCACTGTCATACTCATCTGCACCAGCAGTGAAGGCGTT
GGTCCTATTACCACTCCTCCCACTTTCATCAGTTTTCAACCTTTGTTTCTTACTCTTTGAACCATCTAAA
CTGCCAAGTTCTGCTTCATAGATTTCTTTACATGCCCTGGCCTTCCTGCAAAGATCTTCCCTTGGAAGAG
AAGGTGAAGCATTTCCAGCATCTACAAGCTTTATCACCTCCTCAACTGCGCGAGGGACAACATTCCACTG
ATCTGATATTTTCCGGACATCCTGATTTTGTTCAAGGAAATCTATGGCATCTTGTAAGCAAATTAAGATC
CCTTCTGCAGCTATTTGTTTAATCTCGCTTGGCTCTGGCTTTTCCTCTTGACTCTCCAGCCATGAGATGG
TTCTATTCAAATCATCAATAACCCACTCTTTCACTTTCGAAAGAGGGAAGCAATCTTTAGTGGGACTAGA
GGTTCCAGCCTTGTAGGATGTAGAGGCAGTTGGCTTTGAATGCGATCTGCTTTTGACCTGTTTCTCAGAT
TTTCTAGGTGGGGATGCCTTTTGATCACTGCCTCTTTCATGAGAGATTTTGGATTTCCGCCAAGGTTTCC
CGGCATGCATAAGATAGCTATCAATTTCAACTAGCTTCTTTTGGCTGTAACACTCTAATATCCATTCCTT
CTTAACAATGGTTCCGCAATCCGCCTCAACTTGTCGAGACTTTGGAGTATTTGAATAAGCACAGACCAAG
AGAGTGCAATCCGAGGTCCAGTCTGGTCGATACTCCGCTCCCATTTCTAAAGCCTGGGACCGCAATGTAG
CACGCTCAGGATTAACAAACCCAGACAGTACGAACACCACACCTTCCAGAAGTTTAGATTCTTCTTCCTC
GGCAGAAGTTGCTGCTGCCTTCTTTCCATGAGATTTGTTCTCATTGTCTTTGGAACTCATCCATGAAGGA
AGATTTCGCCTTTCACTACTACCTCCTTCACCCCTTCTCTTTGAATCGGACATGATTCTAATTCATATAA
TAATGATCTCTCCCGTCTCTTTCCACGACACAAAAATAGGGCAAGATAGGGAGCTATCTTTTCTTCCTCT
TCACTCTTTTCCTGGGTCAGGCAGCCTCCGTACAGAATTTGGCGTTCTAAC
>c10542_g1_i1 len=1886 path=[1980:0-49 2029:50-58 86:59-1885]
CAACAACAATAATAATAATAATCATCATCATAACATAAACAACAACAGCATCACCATTAATTGCACCTGA
AAACAAACCAACCTATTCGACAACAACAACATCTAACATATTATAACTGATAATAATATATCTTATTAAT
AACTAGAATAGTAACAACTCATCTCTCCTCAAGAGAGCACCTCTCATCGTCACAAAGATGAACGATTCTG
ATTCAGCCTGGGCCCTGCTCGCGCTCAGATCGGCACCAGGTAGTCCATCTAGGATCACCTGGCAGGGCAG
ACAGTCTCCGGCTGAGAATGCCATTGCCCGGCTTGAGGGCAAAGGATTCGAGTATATGGTTAGAAGAGAT
AGAATTATTATTGGTAGGCGCACATCACGGGAGAAGATTGATGTCAACATGGGCCATTCGGCATTTATTT
CTAGACACCATTTGGAGATTTACCATCAAACGCCGCATTTTTACATGAAATGTATCAGTAAGAATGGTAT
CTTTGTTGACGGAATGTTTGTTCGAAGCGACGCTGAACCTATCGTACTATCTAAAACGTGCACATTTCGT
TTCCCCAGCACAACCATCAAATTAGCCTTCCAGTCTCTTATCAACGATGAACCAATTGATCTCAAAATAG
CTCAGGTGGGTGGCAGCTTTAAACCGCCAACAAGATCACCTCAACCAGTTAAAGATTCATGCGACCACTT
TAGATCGCAACCGCAATCACCTGCCGACACTATATCAGCTGCCAACTCATGTCCAACCAGCCCAAGGCCA
TCTACAAGGTGGCACACCAGTTCACGAACTCAACCAAATTCACCTCAATCATCACATCACAATAATATCA
ACAACAACAATAATGGTAGCAATGTTATCATGAACAGTGCCGGATACGTGGAAGTGTTCGACCAAAACTT
CATGGATGCTAATGAAGTTATATTAGATACTGATGGCAACAGCACCGTTGTACCGGGTGGCGTCGTTGAC
CATAATAGTCATCCACATCATTTATTTTATCCACAAGTACACCAGCAATCTGCTATGAGCTGTGACAGAC
CACTATATCATCACGAACCATCTACATCAGCTGCCAACATGAACATAGGCATGGGTCTCGGAGGTTCCAT
GGTTGGCTGCAATGCCGGCGGCAGCAATAGGCACCATGATGATGGGAAGCCACCATATTCATACGCCCAA
CTGATTGTGCAAGCTATATCGGCAGCTCCAGATAAACAATTGACACTGAACGGAATTTACTCTTACATTA
CAAGGAACTATCCCTACTATAAGACAGCAGACAAAGGCTGGCAAAATTCAATTCGACACAACTTGTCTCT
TAACAGATACTTTGTAAAAGTTCCTAGAAACCAGGAGGAGCCAGGCAAGGGTTCTTTCTGGCGCATTGAG
ACTTCTAATGAGACCAAATTATTGGATCAAGCTTACAGAAGACGAAGAAAGAGAGAAAATAGTAGCAACT
CGGCAAATCAACCTTCTAATGCCACAACGCCCACACCGACACCTAATCTAACTGCCAACACAATTACAGC
TGGCACAATTGATCTGTCAAACTGTCAAAGAACCTCATTGGAAAGTGGCGCTGTTGCAGTGAAGCAGGAA
GTGATTGAGGAATCGCAAGAGATGGATATAGCAAATTTGGAGAGTGCCGAAACCGCGGCGATAAAGAAGG
AAGAAATGAGTCGACAGCAAAACACAGCAGGTAATAATAATATCACTCACCAACAACAACAACAACAGAC
ACCACAGACGCAACACAATCATGGTGGCGATGAAGTCAAAGGCCAGGATATCACAAGTGTTGCATCGTGT
GTTTCGAGTATCGTATCCAGTGTGGTGTCTGAAGGTGGAAATGGAAGTCAATAAAAGAGACCAAAG
>c10545_g1_i1 len=3070 path=[37:0-3069]
CGCCACTATATATTAATATACATGTATCACATCGGATTGTTAGCCCAACTTAGTTGCCACTCTATTATAT
TCACTATAGCCACTACTTAAATTATTCTATCATTTATCACTATTGTTCATGCCCACACACACACACTCAC
ACAACCACTTGATGGATCAACAATAACAATAGGAGAAAAAAAGAATGAACTTGATATTTGCCAGCTGATA
AAATATTGCACCGTGTAATTTGTCGAAAACACTTTACATCATTATTATTGATCACTTTATACATTACTAC
ACCGAAACACAAAACTCTTGCAAACACCATCAAAAGTTTGCACCCAAATCAAAAACTACCCAACTATCAA
GGGGTGCAATAGGCACTTGTGATGTCACAGAGATGACCAACGAATGGCAATGCACCAATTGCACCTATGC
AAATCAAGCTCTAAAATACACTTGCGATATGTGCCAAGCATCTCGTGGTGTACTAGTCATTAAGCCTGGT
AAACAAAATGAAAGGACCATTTTAAATGATTATATGCTGAATGGAGTGACAACCGAGCAGCCAAAAAACA
ATCCGTCGTCGTCATCGTGCATTTCGGTTGTTGACAGCGAAATGAACATAAGAGCAAGGAACAATTTGGC
TTTAGAGAAATTTTTGGATAGTTTAGAAAATCAATATCGTGTTGACAATAGTAATAATAGTAGTCGACGA
ACAAAGAACGGAGACAATACGCATAGTCCAACAATATCCTCTACCGTCCATAATCAATATAATAACAGCA
ATCATCATCAAGATAGGCAACATCATGACAAGACTAGTAGAACTTTGACCAGTGAGATTGTTGATTACAA
TGCCGGCGCCCCGGGCGGTGGCTTCAGTGAACCCACGGAAGGTTTGCGTTCGGCCGAGGAGGAATCGGCC
AGGAATGTTTGGCTTGAAATTGTAGAATTTTGTCGAACAAATCGAATCGAATTTGTCGACGACACTTTTC
CACCTGTCATGAGTTCATTATTATTTGAAACACAAATTATCAAGCTCGAACAGCTCTCAGACTCACCCAG
ATACTCACCACGAGATTTGATGACTGATCAGCCCACTGAAGAGGAGAACTTTCTCGATCCAGATCGGACC
GAGTTGGAGGAAGAGAAGACTCTTAGATTGATTAAGAAGGCCACTTGGCTGCGACCTAAACAATTGCGAA
CTCGGTCGTCAGATCATCGTTATGAGTGGTCGGTGTTCCGGAACCCTCGACCGGCCGACATTAGTCAAGG
TATTTCAGGTAACTGTTGGTTCCTATCGGCACTTGCCGTTCTAGCCGAACGACCTGATCTACTTGAACGG
GTTATGCTTACGCGAGAAATCTGTCAACAGGGAGTCTATCAGGTGCGCCTTTGTAAGGATGGTCGTTGGC
AGATTATACTGATAGATGATCTCTTGCCCTGTGATCAATATAGGAATCTCCTTTATTCGCCTGCAAAGCG
CAAGCAATTGTGGGTGCCACTAATTGAGAAGGCCCTGGCCAAGGCGCATGGATGTTACGCTGCTCTGGCA
TCAGGTAGATCCATCGAGGGCTTGGCCACACTGACAGGTGCGCCATGTGAAACCATCACACTGCAACCAA
ATGTCAGCTCCACCTCAACTTCGCCATCGACCTTTGCACCAACTACGGGCGGCAACGACATGGCCGCCAA
CAATAGTACGAACAATAATATCAATGGAAACAATAGGGACGCAACTGTGGATCAATACGTTGAAGAGATC
GATCAAGATTTAGTCTGGGCCCAGCTGCTTAGTTCCAGAGGTGCTGGGTTCCTTATGGGCGCCTCATGTG
GTGGTGGGAATTTGCAAATCGACGAGGCCGAGTATGTTCGTGTTGGGCTCCGGCCCAGGCATGCCTACTC
GGTTATGGATGTCCGAGATGAGGGCAATCAATTGCGACTCGTCAAGTTGCGCAATCCATGGGGCCATTTC
TCATGGAAGGGCGACTGGTCGGACGACTCGTCCAAGTGGACCAGTGAGCTTAGAACCATGCTTATGCCTC
GGGGTGCTGACGAGGGTGTCTTTTGGATGTGCTTCGAGGATATGATTAAGTATTTTGATAGTGTTGATGT
GTGCAAGATAAGATCCGGCTGGAATGAGATCCGTCTCGAGGGCCTGCTGCCAACCAAGAGCACCGATACA
GAGAATATACCATTTGTGATATTAACCATTAACGAGACCACTGAGATTGATCTTAGCTTATTTCAATCTA
GTCGACGTGATACCTTACATAATACCGATCAAACTATTAGCCCACGCACGCAGCAACTCGACCTATGTAT
CATGATATTTAGATCGGCCACTATCAAGCAGGGCAAGTCGGGAGAAATGATAGACATTGGTTCGCTCGTA
GACTACAGTCAGAGGCAGGTGAGAAATTTTGTCGGTTGCTCGCTAATTCTGGAGCCAGGCGAATACGTTA
TCTTATCCACGGCCTTCAATCATTGGCAAACAAAGAGCATTCAATACTCGCTCGAGTATCCCAAGTTTTT
ATTGTCAGTACACTCATCCAAACAACTACTCGTGGAAACCTCAAGACCTGGCAGTTACATTCTTGCCGAC
GCCGTCACTAAATTGGCCATGGCCAAGGGCCAACGCCATCATGCCCGAGAAGGTCTGACTGCCTACTATC
TGACCAAAGGCTGGTCGGGTCTGGCCATTGTGCTGGAGAACCGCTCGAAGAAACATTATATCCAGGTGGT
TTGCGATTGCTCGCGTAGCATGAACATAGTATCATCTAGGGGAGAACTAAAGACTGTCGATTGTATACCA
CCTCTACATAGCCTTGTTGTGATTGTTTTGACACAACTTGAGGGCAGCGTGGGCTTCTCTATAGCTCATA
AGCTAACGCATCGGGTCTCAACCATAGCCGGACTTCACGATTGGGGACCTGCTAAAATGAATCACGTGCC
CGCGCTCAACTCTATCACAGCTGGCTTACACTCGCCGCGACCATTGTAGGAGGTTGACGATGGTCGATAA
ACAGTAGGAAATATGGACTTGACCATTCAAGACAAAATTGATCACTATGCGCTTTGATTG
>c10545_g2_i1 len=1243 path=[7350:0-253 36:254-1242]
GTAATTTTCCTGTTAATTGACTGCTGATACAAGGAAAAGCTTTCTATTAGACATTTAATTTTCAGGAAAA
AAAAGAACAAGAATTATTTTTTAACCAATTAGACATCAATCATCAAATGCTAGATCATACAAACTATTCG
AGTTATTTGTCGGGCGAATTTCCTTATCTTGATTTGAAAAAGAAGATCCTCAAAATAATGGGCCAGTTTT
TAGAATACCTCACTTCGGTTTTTACCGGTATCACAAACTCAACAGAGAAATCAAGCGCTAGTAATCATGT
AACATTTGCTGACAGCTCATTTTCATCAGCTTTTGGACGCGGAAGCCAAGAGCAAAATTCAAAGTTGACA
TCTTTGCGCCAAACGAACCGAAAGACACTCCTCACCTATGAGTTCATCGTAATCATCACGACTCTTGTGC
ACTTCTTCATGGTCCTATTACCAAAGATTCAAGTCGACACATTCGAGTTTTTTGAACCAGAGGGATGGCA
ATTTGTCACTCTAAACGTTATGCCCTTCCTTGTACAAATTGCAGCCATTTGCGCCATGTCAGACTTGAAC
AAACCTCTACCTGAGGGATCCAAGATAACATCGAAAAATGCCGGCCTCAACTTGGACAACAATGAATTCA
TCTACTCGCTCAAAGTTATTGTATGCGTCATGGCAGCTTGCCAGGTTTTGGCCGTATATTCTGACCTACT
CTTGTGGTCAGTCATACTGATCCTACCTCTTTGGTGCTACAAATTGACCTCCAAGTTGGCCAACTCCGAG
TTTGACCGGCACGCGCCCAGCCCTAAAAAGCCATGGGTCAAGTTGAACGTTCCAAAATCGCCAAAAGCTG
CGACCCCAGCCAAAGTCGTCACTCGTTACAGTGATGATAACAAGGCCACTCCAAGGACAAGAACCAAAAA
GGCGGTCAAGAGTTTCCTCAACAACGTTTCGGACAAATATCACGCTTTTGAGCAAAATGTTGCCACTCAG
ATATCTCAGCGCATGAACTCACCAATGGGTCAGAACACAAAAATGATCGACTATAGTTCGCGATAGAACT
TTGTATAAGCAACAATAACTGTAAGTCAGCGTGCATGTTGATTGATATAACACAAACTCTCATCTGGAAT
CTTTCGTATCAAAACACCGAATGCTCAACGAAATACTCAAGCCGAATCGAAATGGATTTCCGTAATAATT
TGACAGATCAATAAATTTGATAACTCACTATACACAATCAAAGCGCATAGTGA
>c10547_g1_i1 len=959 path=[1037:0-958]
TATTTAATAAACAACCAGTTGACCCAATCTAGTTTTTCCTCGAAGAATGGCTAAATCCCAGCTGCTGCTT
TCCCTTTTCCTCTTCATCTCCATCTCGGAAACCATTTCTCAATCAATCATTCAACTCTCCAGAGACCACA
ACGATGTGTACTGCAGCAGCTGGAGATTCTCTGAAGAAACAAACGACGTTGGATACTGGGACCATGTACC
TTCCAGATGCGTGTCCTACGTGCAAGACTACATGACAGGAGATGGGTATCGCTCCGACAGTGAGGTTGTT
GCTTCCTACGCGCTTGGCTTTGCTAAGACGGTTGAGATTGCGGGCGATGGGAAGGATGCCTGGGTCTTTG
ATGTCGACGAGACTCTGCTGTCCAATCTGCCCTACTATGCTCTACATGGATTCGGATCTGAACCCTTTGA
TGACTTATCTTTTGATGAGTGGGTGGATTTAGCTGAGGCACCTGCTTTACAAGCAAGTCTGAATTTGTAC
AAGGAGCTAAAGCAACTGGGATTCACTGTATTTATGTTAACCGGGAGGAGTGAATATCAAAGGAATGCCA
CTGTGAAAAATCTTCAATTAGAAGGATACAGTGACTGGGAAAGGCTGATTTTGAGGGAAAGCTCAGATCA
GGGAAAGCCAGCGACTCTTTACAAATCTCAGAGGAGATTGGAGTTAATAAATGAAGGATACAGGATTCAA
GGGAACTCCGGTGATCAGTGGAGTGACTTGTCGGGCTTTGCTGTTTCAGAGAGGTCCTTTAAACTCCCAA
ATCCACTATATTACATTCCATAACAAAAGATGAGCACTGGGCAATTGTTTTGTGATATGATGACATGGTT
GTATTTCATTTTGAACAAACTTTCGTTTATTGATAAAAAATCATTGCTGAATGCTAATAATCTTTCATAT
CAGAAGAGCCCAGCTGTACGATTCAAACAAGATTGGGATTAAAATAAAA
>c10548_g2_i1 len=365 path=[395:0-108 504:109-149 545:150-364]
AGACCAACAGCGTCTCATCTTTGCCGGCAAGCAGCTCGAGGATGATCGTACATTGAGCGACTACAATATC
CAAAAGGAGTCAACCCTTCACCTGGTGTTGAGATTGCGCGGTGGTAAGGTGCACGGTTCGCTGGCTGGTG
CCGGTAAGGTGAAGGGCCAGACGCCAAAGGTTGAGAAGCAAGAGAAGAAGAAGAAGAAGACGGGCCGAGC
AAAGAGACGTATGCAGTACAACAGACGCTTTGTATCGACTGTGGCCTCCATTGGTGGACGCAAGAGAGGA
CCAAATGCCCAGGCTACCGCTTAAACTTGCCCAACTCAAAGATATATATCAATGGCGCACCAATGAATAA
ATGATCGTCGGATAT
>c10562_g1_i1 len=596 path=[1058:0-536 1594:537-542 36:543-595]
CAACAACAACAAGTGAGCAACGACTACGACGCGCGCCAACAACAATTGGCCGACCAAATGCGCGCCTCAG
CCTCCGAGTTGCAGTCGATCATTGTCGATCGGCGCAGCATTTCCGACCGGCGCGCCGACACTTCGCCGCT
AGCCAGCGAGCCTAAACTGCCCACAGCCAAGAAGATTATCTCAATTAGAAACTCGCGTCAAGCGGCGACA
GGGAAAAAGAGTGGCCTGAAGCGCGTCAAGTCGGCCTTGCAAGGCACCAAACAGCGAGCGCCTACCAGCA
GCACAACAGCTCAACCAACGACGAGCAGCAGCACAAGCACCAAGGGGGCGACGAAGAAACTGGTGGTCGG
CCCATCATCGAAGTTGAGCGACGAGCGAATTGTGCCAAAGACAAGGACGAAGACGGCGACTTTTTCCAAG
GTGGAGGACAAGAAGACGAGCAAGACGGCGCAAAGACAACTCGCGGCCGCCAAACAATCGCCAGTTAAAG
TCTGACACAATTTACAAGCTCAAATTAATTGATTAGCACAGGTGTGCTCGTGTTCGTGTTTGTGTGTGTA
AATTACTCACGTTAATGAATTGTATATATGAAGAAG
>c10567_g1_i1 len=814 path=[1:0-632 634:633-670 1319:671-674 1323:675-813]
CTTTTATTCTTTTTTAGTTTATCATATTATTTTAATTCTCTAACCTGAGCCGTTCTCTTCTTAGAAGAAA
AAGCCTAGTATTTTGCCTCCTAGGTGCTTTCTCCTCGCCTCTTCATGGTCCATAATACCTCCAGATGTCG
TCATCACGATAAACCCGAACTGACGTGAGGGTAGGAGGTTTCGGCAATAGCTCTCCATGTCTTTGATCTT
AACATCGTACCTTGGACTAATAACACCACATTTGTTTAATCTTCCGTTCAAGTTAACTACAATCTTTCCC
GATCTGTGGTCATCAACAATCTCAAACTCTCCAATGTAACCATGCTTCATCATGACAGTGAGGAATTTGA
CGATGACTTTTGATGATGGCCTCAACAAAACTTGCCTCTTGCCACGCTTCTCTGCATTGTTGATGCTCTT
CAAGGCATCGGCCAGAACATTCATTCGCACCATTGTGATTGGTTATAATTGTGTGTGTGTATATATATGG
TTATAATAAGATTTGATCAATAGTTAAGTTTGATAAGTGTGAGTTTGGTGGTGACAATATACGCGAGCTG
CTCCTTCACTTGGAGGTTAGCAGCCGGATATGATATTGGGTTTACAATAGAGGCAAGTGTGTGTGTGTGT
GCGGACAAAATAGATTGTTGATTGCAATTTATTATGTGTGTGTTAAATATAATCTAATATTATAATGATG
ATATGAGAGATTCAAAGGAAAACATGAATCTTGCCGGTGTTACAATGAGTGAGAGAGAGAGAGCGCATGC
ATTCATTCGACACAATCTGCGTGGCTCGAGGGGGTCACGTTGGT
>c10568_g1_i1 len=348 path=[65:0-38 @103@!:39-143 207:144-145 54:146-347]
TTGGGTGGGTGCATTGGTGCGTGTGATGGAGTGGGAGGCTTGGGTGGGTGCATCGGTGCGTGTGATGGAG
TGTGAACAGGTGCAGGAGCTGGTGCGTGACCATGATGGTGGTGGTGATGTGGGGTTGGGGCTTGGATGGG
TGCTCGACTTGGTGGGTGACTCGGTGGCGCGCTCACTGGCGCTGCTGTTGGGTGGTGATGGGAGGAGCCC
CGGTGATGAGGTGGCTCAGCTTTTTCACCGAAAACAGTGAAGCATAGCAATGACAGGAGGAATGGCACAA
GGGCTTTAGCCATAACAAAACCCATCTCTTTCTATTTTTGGTACTCTCTGAGAAACCTAGAGAGAGAG
>c10572_g1_i2 len=1825 path=[2991:0-801 @1189@!:802-1747 2135:1748-1762 2150:1763-1824]
GCATTTTATACTTTCGGTCGTGGTGATTTACTATCATACAACTGCACCTTATTAATACCAGCTCGTCTAG
AAGATTATCAACACAATTCCAGTCATGATGGCTATCGTCACCCGAAGAGAACTGCGTCAATTGATGCAAA
TCCATTATATCTTTGATCTCATACTATCTCTAGCTTATGTAATACTCAAATATATTCCCTGGGTCGCAGT
TAGAGTTTTTGGAACCAGCGAATTCAGATCGTCTGAGACAGAACTTCTATTACTCACATTCATTGTGATC
GCAATCAATACTCGACGTCGCGGACATGTCAACTTCCTTCCTTATCTGAGCAGTGCATGCACAATGGCCA
AAGTCTGCAACTTCTTACTATTCTTTTACACGAGCCCAATGTATGGACTAACTTACACTGCAGTCTTGTT
AGCGCACATGCTGCTCTTTCCAAAACCCAAATACAAGGGGCCAGAAAACGTGACGTACTTCATGGGTGAC
GAGTTCGAGAAGGAACTAGTGAAGGATAAGAAGGTCAAGTGGTTGATCGAGTTCTATGCGACTTGGAATC
CCGACTGTAACGAATTCGCCGGCGTTTTCGGAGAATTATCGGCGAAATATGCCAACAAGAATCTCAAGTT
TGGTAAAATCGATGTCGCTAGGTCGCCAAAGATTGCTGAGAAATACGATGTAATCGTATCAGTCACCTCA
AGGTCTTTACCTACACTCATTCTATTCAAGGATGGTCGATCATACGTTAGGCGACCATTGATTGACAGTC
GTGATAGAGTAGTGCCATTCTCGTTTTCATTTGAAAACATAGCTTCGGTTTTCAGCTTGGAGCAGATGGG
GCGAACATAAATCTCCAACCGAAGTATGGCCTCTTAGTAGGTGTTACCTTGGCTGAGATCTTATGCACTC
TTGCCCTGTAGACAAGTCTAGTCGAATATCCATCTATCTTTTAATGCTTGGTGGATCATTCATTTAAAAA
ATCCATTGTGACATGGGCCAAATAAACATCTTGTTTGCTTCGCCAAGAAAACTCAATTTCTGATAGATGT
TCAACACGTTTTGTGATAAGAATTATTTGATGGCCGGCGAGCGGGCTAGGGGGTACAGGCGTGCTCTTCG
ATGACTATCGTGTATCCATGCTTGTATTTCTTGTTAATATAAGCGCAAGACGATTAACGATTAGAACGTC
GTGCCCTCAGGTGGTTGAACAAATTTTTGATTTTCTTTGACTGTCATAGCTTTCCTTAGCTCTTGTAGAA
CTGTCTTGATTGAGTAATTCCGTGTCCATCTAGCCAAAACAGGCACAATTCTTTTATCGACAACACCGGT
GCTATCTATCACTCCTGTCATCTTGATTTTGGTTATAAATTTCACCTTGGGTGGTTCATCCGGATAATTT
GGACCGCATTCGATTCTGAGTGAAAACATTCTATTTTCATAAGGTGTCCTTGGTGGACCAATTATCATGC
CAGTCCAGTTACTGAGCGTCATATCACTGTCATCTTCAAGGCCCCAACTTATCGTACCATCGCTGACACC
CTTTTGTCCCTGTTCCAATTCCTCAAGTAGTCTGAAGTTTCTTGGCACAACTACACTGCCCGAAGGATTC
GCGCCAGGTCGATTGACAAGCATGACAAGACAATATAATGTTTAGAATAGATTGGGTCTAAATGTGAGAT
TGAGGTCATATAAGTGTTGAGAAAATATGATCGATTGGTGATAGAATAGTTGTATCATGAAGAGTTATTG
ATATTGAGTGGGAAAATAAGGGTTGCTATGGTTGAATATGGGCTTACAATAGATGAGTTTTAATTATGAG
TTTTG
>c10574_g1_i2 len=1962 path=[1990:0-1377 3366:1378-1961]
AAAAATTAAAATAAAAAAGGGGGAAATTGAAAGAAATAAGAGAAAAGAAAAGAAAAAGGGGAAAATGAGA
AGAAATTTCCAAATTGAGCCTCAAATCAAGCCCCTACAGACCCTGCAAATCTTAGCTATTTTTAGGGTCT
CTCTATCTTCCATTTTCGAAGCTGCTTCTTCTTCTCTTCTAACCTCAAATTAAATTATAACTCGCAACTC
ACCGATTCCAGTTATTTAGATAACTTATCCTTATTTATATACAAGTTAAAAGAAAATACATGTCCTCTTC
GATGAAACAGGCGCGGTGGTAGGTGGTGAGTGGCCTAACTTAGGGTTTCCAGTTTCCACGACGGTCGGCG
GTGAAGGCCAGGGTTTCATATGGCGGCGGCGAATCCACAGCCACTACAGTCGCGTCCTTACAAGGACAAC
CGAACGTGTGGTCCAATACAGATCGAGGACGATGTCGACGAAGAGTACGAAGAAGGTGATGGTATGGATG
ACCTGGAAGAGGCCGCAGCAGTAGCGCAAGTGAATTCAGGCGTGAGTGTGGCAGAGCACCACCACGGAGG
TGGTGGTGGTGGTGTGGTTATAACCTCGAGGACTAGTGAGCTCACTCTCTCTTTTGAAGGAGAAGTTTAC
GTTTTCCCTGCTGTTACCCCCGAAAAGGTGCAAGCAGTGCTCTTGCTTCTGGGAGGAAGAGATATACCAA
CTGCAGTACCTACTATTGAAGTGCAATATGATCAAAATAATAGGGGAGTGGGTGACACCCCAAAGCGCTC
AAATCTTTCACGAAGAATAGCCTCTCTTGTTAGGTTCCGTGAAAAAAGAAAGGAGAGATGTTTTGACAAG
AAAATAAGATACACTGTGCGAAAAGAGGTTGCACAGAGAATGCACCGCAAGAATGGGCAGTTTGCATCCT
TAAAAGAAAATCCAGGGGGTTCAAGTTGGGATTCTAGTCAGAGCTGTGTTCAGGATGGCACCCCTTGCTC
AGAAACTGTTGTCCGGAGATGTAAGCACTGTGGTGTTAGTGAAAATAATACTCCAGCAATGCGTCGTGGG
CCAGCTGGACCTAGGACTTTATGTAATGCTTGTGGACTTATGTGGGCAAATAAGGGAACATTGAGGGATC
TCAGTAAAGGAGGAAGGAATCTTCCAGTGGATCAAATGGAACCTGAAACACCGATTGATGTCAAACCTTC
CATTATGGAAGGGGAATTCTCTGGTAACCTGGATGAGCATGGAACTGCTAAAGATCTTTCTAAGCCAGTT
ACCGAAGGACTCAACAACCATTCTATCAATCCAGATGAGGTTTTGCAAGAAGCCACTGAAGATATTACAA
ATACTTTGGGAATGGGAGTTGTCCATTCTTCTGGAGATGATGATCAGGAACCACTGGTTGAGCTTGCGAA
TCCTTCAGATACAGAACTTGACATTCCTGCTAATTTTGATTAGAAGGTGACAGTTTGCTTCTTCTCTGGA
TTAATGTAATATGTGAGAGATTTGGATAGGAGATGGGTGCTGTAATTTCAATCCCTCTAACCATGATGAT
GCTACATGGAGGGACGGTTACTGATCTCTCACGAAGGGTGTAAATTGTGAATTGTAACTAGAGGTGACAG
GCATTTCGCAACCGCAGCTTTGATTTCTTGACAGGAGATGTGATATGCTACTTTCATCCGACACCAAGAT
ATGGGGCAACGCTTCTTGTGGATATAATCTTGTGCTTGTATGATTCGTTGGGACACTTCTGAGTGCGTTT
ACCACTTTATATGTGATTAAGCTGTTATAAAGATTGAAATTTACTAGTTAAATCATTTTTAACCTGGCCC
AAAAGACTAAATTAAATATGCTTCTGACAGCACATGGTTTTGTTTGGCGGCAAGCCTCAGCTGATGTTAT
ATTGACCGTGTAATTTTTCTTTCGGAATTAGACCGCCGTATTGTGTTGTAGAATCGCTTTCTTGAAGCAA
AA
>c10578_g1_i1 len=2281 path=[2259:0-1042 3302:1043-2280]
CTCACTCGTTACACACCCTGATGATCCTTCTTCTCATCATTAGCCCACATATAACCATTGGTTAACATAG
TTGTTGGTGTTGTTCTTGAAGAAGTTGTTGTCTTTGTTCTATTGTTATATTTCACATATAAGCATCAACT
GGTTTAAACAACTCTTCGTAAAATTCCCAAGCTGTTTGCAATTGATCGGTGGAACTCTTATCTAGGGCGC
CGCCTACTTGTTGGAAGCCCCATAGGTGGAAATTTTTAACTTCAGCCGAGCCAGTTCTCTCTTTACACAC
TCTACGAGAGACCTCGTTTAACTTTTCACGTATTGTCTTGGATAGAGAAAACTTTTCTATAGTTTCAGTA
TAGATATAAGCATGATCTTTAGCCTCTGGAACTACATGGAGCGATATACGATAGCTTCGACCCTTTTGGT
TGCCTCGTTTTAGAATATTCGTGAGCAGATCTTCTACCTGTGGTGTGAAATCTACTTTTGTCTCAAATCG
CCAAAGCAGATCGGTTAATTTTGATAAGGCCGTCACGGTTGCATCATCGATATTGCCCAAAATTTCGTGA
CACGTGAAATATATGGACTTCAATTTGGGCAGTTTGAGCAGCTGATTCACGGTGTCCACCAGAGATAGAG
TGAGAATCTCTTCGCGTACCTCGACGGCTGGTATCAAAGATGTTGGCATCAGATTTGTTCTAAAGTATTC
TATCTGAAGTCCATGTTCGGATATCTTCCTGGCAACTCCGTCCAAATTCCAGGCTCCGTAAATGCTTAAA
AATTTAAGCTTTGTTAATTGGGCCACAGTTTCCCAAAATGTCAGCTGGAAGCCTTCAAACATATTCCTTA
CTTCCGTATTGGTCTCCTCCAACACAGTGTCACCCTCCTCATCGTCCAGTTCAATCTCGAAAGTTCTCAC
TTCCAAGGCTTCAAGTTCGGTTGCTTTAGCTAAATAAGCAAGTTTCGTCGAATATCGTTTGACTTTCTTC
GTTCTACCAGCCTTGCAGGCCCATTTTTCATTCATTATCAACGATAAGTACTTGAGGTTTGGCAATAGAT
CTGCGCTTATAAGATCACAGGTTGTCTCACATGTGGAATAAAAAGTTGAGATAGTGTCATTCCTCAAGAC
TATAGTTTTCACCACGGGTGCATGTTGTTTGCGATTACACCAGGGCCAATTGATTCGTTCCAGGGAGCAT
AGAAATCGAACTGACCTGAAGGTGAAATGATGATCAGTCAAATCAAGTACACCATAAAAGTAGACGGACT
TTAAATTTGGGCTCCGTGAGATGAGATCGAGAAGAGCGCATGAGGATATTTTGAATGTGCGGAATATGTA
GATATGCTCAAGGTTTGTGATATTCTCCTTGCTTATAGAATCAATAAGCCCAACGGTTTCGTCTGTAGTC
TCTGGACACCGGCACGTCTTCCATATTCCTCGGCCACGGAGTGCTAGTTTCTTGACTTTAACATCGGATG
TGAACAGGTTGTCATAGAAGGAGTTTGGTATGTGTTTACCCCTCGACCAGCCAACTATCTCCAAGAAGCC
TTTGTCATCGAGCTTGTTGGCCACAAATTCTTTGGGGTCCTTGTTCTCCTTGATGAGCCGACGGTGCAAC
TCAGGGCTCATGCGTAGAGTACGTTCACCCATGATCATGCCTCTTGATGAGATTGGTGGAGGAGGCATGT
TCTCTCGATCTTTGGGGTCCCCTTTGGGCGTGGAATTCTGTGACAATTCGGTGAGTGTTGACCTGGCGGC
TTTTGTCGAGGACTTTCCCTTGCTAGGCGTAGGTTTGCCAACAGTTGGAGTTGTTTTTCCGGTCACCGGT
GTGGACCGGCCAGTGGTTGGAGTTGACCGACCAGTTGGAGGGGTTGATATGCCTGAAGAGCTAGCTTTTG
GGCGCCCGTTTGTTAGTGTGGCCTTGGCGGCAGATTTTGGTGTAGCTTTGCCTATCTTGTCCTTGTTGTA
TTTTGCTGACGGAGTGGTTGACGATTTTTGGCTACTCTTTTTGGCGGGTGTGGGTGGCATATTGAAGCGA
TAAGTAGAGGTTGTTGCTGTTTTTGTTGTTATGGAATATGTTGTGAGCGGTTGAAAGACTATCAATATAA
AGAGTGGAAGAACTGCAGTAAAATATCATGTGTGAATATACTCTCGCAATTTTGATAATAATCGATTTAA
CATCTGCATTACACATGGGCGTGAAAGAGAGGTAAAGTGCAATACTAAAACACACACTCGTCGAATCACA
TGGACTTTGTAATCAACTGTGTTTGTTCACCGGTAATGTAG
>c10583_g1_i1 len=1048 path=[1026:0-25 1052:26-1047]
AGCACACAACTTTCAAATTGTGGCAAAACTTTTCCAAAAGTTCCTGCATAAATTTATCAAATTCCGATTC
TAGTAGTTAAGGAGTGAAGAACATGGCTGAAGAGATGGCACAAACTTCTAAGATTCTTCATGATCTTTTT
CATCATCAACTGAGTGTTCATAAGACCGATATTGAAAATCCTCATCTTGACCCTGCATAGTGGTGCCAAA
AACAAATGATTTTGTCCCCATTGTTGTGAAAGGCATCAAACCAAAAGCTCGAGCTGTTTTGATCTCCCTT
GCAACCTTTCTCTGGGCTTTGGCACTTATACCAGTCTGTTTCCTCTTAATAATAATTCCAGCATCTGTTA
TGAAGTTTGAAAGGAATCTAACATTCCGAAAATCAGCTTTGCTCAGAACTTCCTCTGTAGTTACAGAAAA
TTCATCCCGTCTTTCTCTACGTACAAATGGCTTTGTAAGATCCAGATCCTTAATGTCATAAGTATCGCCA
TCTTCAAAGTGTGCATCAGGTCTATACTCATCTATATCATCAATATCAACATCTATATATCCAGCTGCTT
GCTGTAACTTTGCATCCATTCCATCCCTTAATGGGTTAAAACTCGAATCTAAATCATCCACCATTTCAGA
ACTATTTCGTTCATTCAGTCTGAAACCAGGTCCACTGCGAGACTTTGCCAGGCTATCAAGCTTTTGGAAA
AAGGATTCAGAACGCGAATTACCCCCATCATTGCCACCAAATATTCGTTGTTCAAAGCCATCAGCAGACT
CAAACGAATTGGAGCTTTGATTGTCTCCAACCCAATTACCTGAAGGAGCATTTGTAGAGAGAGATTTCAT
AAGATGAGGAGCCTGAAATCGCCCGCTACTCAAGAATCCATCCCTAATGCAACGCAACGAAACCTGAGCT
ATTATCCTCATTTCTGCCAACAAACAATCTTTCAAGCCGCGTGGGGAGAGTGGTGGTCTGTGGGGTTTCT
GTTTTTGGCAGCGGTGTGCTTTGCTGATATTAGAGAGGGAAGCGTCCAGTCGAGAGTTGATGCAGTCT
>c10588_g1_i1 len=1335 path=[1313:0-548 1862:549-1334]
GGAAATCCTAAAACAAAGAACACAATAAGAAAACAATACGAAAATGTAGAATGATTGTGATTTAAAAAGT
GGAAGAATTTACAACTGACGAGAGATTCAGCTTTTCCTCGTAAAATTTCAATATCTGGGCAGATTCAGCA
TGGTGATCTATATACATTTGCCGGAACTTATCTTCAGGTGTATTGAAGAATGCAAGGCTTCTGAAACTCT
TCTCAACCAAGCCTTTAGAAACTAAAAATTGCAATACCGAAGCCCTTGGAATTAGCCTTTTTTCAAGGCT
ATATGATGAAAAACTTGGATTTTTGGCAATATAGGAAGCCTCCCAGCCCAGTTTGTTCACAAAAAGGTCC
ATAACTGCCATGATCTTCTCTTCAGACAGGGACATAAACCATGGAAACTTTACAAATGCTTCAAGAATTT
CTTCCTCAGACAACCCCCACTTTCTATGCACATCAAGCTTCTTCTCCCACGTGGATCTGGTCACGGACGT
CAGCACCCTGATTGCCCCAACAAACCGACTCTTGGAAGGATGGAATCCCATTAGAGCCACTTCCTCTATA
AGCTTTTTTAAATTCTCCAGATTTGAAACCATAATTGAAGGCCGGGAACGAATTAGCTGAGCAATATTCT
TTTCAGGGACTCCATTGTCTCGTAAGACATCAACAACCCGTGCCATGGTTTCAACAGTAACATTTAAAAT
ACGAGGGAAACGCTTGATTGCTTTGATGGCCACGGCATCAGATTGGAGCGAGTTTTCAAGGAAATCAAAA
GCAGGAACTAACTGGTTTTGTAAGCTGTACTTAAAAACCCATGGATAGGATGATATGATTTTGATAACAT
CAGGGCTTGAAAAACCTTTAGATTGGAAAAACCCAAGCTTGGGCAAAAGTGTCGTCTTAGGTTTAGACAA
AAGCACCTCTGGCCGTTTCCTCACAAGGTTCAGAATATGGGATTTTGAGAAGCCATAGTTCTTGAAAACG
GCAAGAACAGAATCGGGCCTATCTGGGGTTTCAAAATGGACCTGTTTAGAAGCTTGTAAAGCAGATTTTA
GAGAGAACCCACATTTGTTCACAAGGTACGAGACTGTAAAGGAATGTTCTTTTATACTATCATCTGTATT
CACCGATGAGATGTTTCTGAGACATGATAATATTGAAGGGTTTTCAAGAAAATAATGAACTGGTGAAGCT
CTAACAGAAGACCCTATCACTATGCTTTTGCAGAGTAATCTAAACATTGGAAATTGAAACGTGAGAAGTA
GATGTAGCAGTAGTGAATAAAATGTTACTTACCATTGCACTGAAGCAACTCTGAAACCCTAACAGTGGAG
CAGAG
>c10593_g1_i1 len=1710 path=[1:0-249 3530:250-266 268:267-564 566:565-1709]
AAAAACCCAAAACCTCACCAAGACAGAACAGAGGCGAAATCCCAAAAACACAGAAATGTTGAGGTTTCTT
GTAAGATCCTCACTGAAAAACCCTAAATGGAATCCAAAACCCATCATTGTTATCCCTCAATCACCACTTC
ACAGTCACTTCTCCACAAAATCAGGCAAATCATCGGCTTCAAAAGGAAACAAGAACAAAGCCGACGTTCA
AAAACCCAATAAGAACCCAAAAAGATCTGGTCTTGATGATCCAAAAAATGCTGTATCTGACACCAAAGAG
ACTACTGATGAAAGAGTGCTTCGTGCTCGCCTTCTTGCGCAGGACGAGAAGAACCCTTCACTTAATGCTG
GTCCAAATGGGAGACCTTTGTTTACTGATATTAGCTCTCTCTCTCAACTCTCACGCAAAGACACTTGTTC
TTACTTCAAATTCGGAGAGAAGGAGCTGAACCAGATGTTGCCAGAGGGATTGCCAACGGGGATGGTTAAG
GAGTTTGAGGAATCAATGAGGAGTGCTTTGCTTGTTAGACAAAGTTTTCTGGATCTTCGTGATAATTTTA
GACGAATTGTTGATCCTCCTTTGCTATCTTCTGATGGTAAAGGTCTGAAAGTTAGAAAGCAAATTGTATT
AGATGGTCCTGTTAACTGCGGGAAGAGTATCATGCTTGCAATGCTTGTTCATTGGGCTCGTGAAGAAGGC
TGGCTGGTGTTTTATGTTCCCAGAGGACGGGAGTGGACTCATGGTGGATATTTCTATAAAAACCCAATTA
CTGGTCTTTGGGATACACCTATTCAGGCAGAAAATGCTCTCAAGGATTTTGTGAAATACAATGAATCTCT
CTTGAAGCAATTGCCATGCCATATATTTGATCCTGTTCCACTTGGAGAGGGTGCTGGAATTGGATTGTTA
AAAGGAGTCGATTCAGTTTCAGTGCCTGAAAGCTCGACTTTGTTTGACCTGGTTCAAATAGGAATTGAGC
AAACACATGCAGCTGTTGGGGTAGTGGTTCGCTTGAGGAAAGAGTTATCACTTGTGAAAGATATCCCTGT
CCTCTTTGCTATTGATCAATATAATAACTGGTTTACGTTCAGCGAGTATGAGGAACCAGCAACCATGCGT
TCATGTCGACCAGTACATGCCAGAGAACTTGCAATGGTAAATGCTTTCAGGTCCATGATGCATAATAGCA
TGATGGTGGGCGCTTTTTCTCATTCAACAGCAGTTGGGAAGTTGCGTAAGGATTTGCCAGATGTCCCTTT
AGATGCTCGTGTTAATTTACCACGATATAGTTTAGATGAAGCAGCTGCTGTTTGCCATTACTACCATAGG
CAAAGATTATTGCCTCGAGAAGCATTCTCAGAGGAGAGCTGGAAGAAGATATATTATTTGTCAAATGGAA
ATGGAGCAGAAATGAGAGTGCTACTTCCTTTAATGCAGTGACCCATTGAAGATGCTAATTTTTGGATAAA
TTTAAACTTGAGATCTATTGGAAGGATCAGCTTCTTAGAGAAGGGATGCTAAACCACTAAAATGAAGTTT
CATAATGTTCCTGTGTTTACAAGTACGAGCATCCTTCCGAATTACAGATCAAGGATAGAAGCTAAAGAAA
CTAATCCTCATTGCATATTATATGTTTGTTTACATGACTTCACAGAACGAGAAGTTAATGCAGAAAATTC
AAATGCCTTCCAAGTTCATGTCTAATAACA
>c10595_g1_i2 len=2224 path=[1:0-952 @954@!:953-1686 1688:1687-1690 1692:1691-2223]
AAATTGAAAACTTCCCTTCTCCCGTAACTTTCAAAATCTGACAGAAGAAACTAACAAATCAAAAACCAAA
GGGAGAGAGCGCGCTAGGGTTTTTGCGTTCCCAACCAGTAATGCACGTAATCTAGGGTTTTAAATAGCGG
AATCGAACTCCAAACTCTCCCGAGTCAACTCACTCAACTTGATTTCTGCAGTTTGGCCATGTACAGTGGA
TCTAGCGATGGCGAGAGCCACGAGGCCTCGCAGAGGAAGATCCCGCCGGCTTCGTCAATGCTTTGGGTCC
GTAACCTCCGGCGGTTCATCGGATCCGGTGCCGGGCTCGGATCTGAAGCTCTCATGGAGCTCGAGACGAA
GAGAATATTGCTAGATATTTTCAAAGAGAAGCAGCAAAAGAGTGCTGAAGGTGGCACAATACCAAGTTTC
TACAAGAAGAAACCCGAAGAAGGATCAATTAGTCATAGGGTTCAAAGGCTGGCAAAATATCGTTTTTTGA
AGAAACAATCAGATCTTTTACTAAATGCTGATGATCTGGATGCAATGTGGGTTTGCTTAAGAGAAAATTG
TGTGATTGATGATGCCACTGGTGCTGAAAAGATGAATTATGAAGATTTTTGTCACATAGCCTCAGTATGT
ACAGAGCAAATAGGCCCCAAATGTAGGCGCTTTTTCAGCCCATCTAATTTCATGAAGTTTGAGAAGGATG
AATCTGGAAGAATTGCCATTTTGCCCTTTTACCTTTATGTGATGCGCACTGTTTCACTTACACAGGCCAG
AATTGATATGAGTGAGCTTGACGAGGATTCTGATGGATTTCTCCAGCCTCATGAAATGGAGACTTATATA
CGGGGTCTTATCCCTAATTTAGCGCAACTACGGGATATGCCTGCTGCATTCATTCAAATGTATTGTCGCA
TAGCTGCTCACAAATTCTTTTTCTTCTGTGATCCTCATAGGCGAGGTAAATCCTGCATAAAGAAGGTGCT
TCTTAGCAATTGTCTCCAGGAATTGATGGAACTGCACCAGGAAAGTGAGGAGGAAGTCACTGACACTGAA
CAAGCAGAAAATTGGTTTTCTTTGATGTCTGCACAACGAATATGTGATATGTTCCTTGCCCTTGATAAAG
ATATGAATGGAACACTGAGCAAGCAAGAACTTCAAGAATATGCTGATGGTACACTGACAGAAATCTTTAT
TGAAAGAGTGTTTGATGAGCATGTCCGCCGTGGAAAAAGTGGTGGAGGGAATACTCGGGAAATGGATTTT
GAAAGTTTTCTCGACTTTGTTTTGGCACTAGAAAACAAAGACACTCCTGAAGGGTTAACGTATTTATTTC
GTTGTCTAGATCTCCAAGGACGAGGATTTCTGACCACAGCTGATATTCACTCGCTTTTCAGAGATGTACA
CCAGAAATGGATTGAAGGCGGTAACTATGAATTGTGTATTGAGGATGTGAGGGATGAAATATGGGATATG
GTCAAGCCAGCTGACCCCTTGAGTATCACACTGGCTGATCTGCTGGGTTGCAAACAAGGTGGGACTGTAG
CCAGTATGCTTATCGACGTGCGAGGATTTTGGGCCCATGATAATAGAGAAAATCTTCTGCAGGAAGAAGA
AGAACCAGAAGAGGAATGAGTAGAGGCCATTCATGCACTGACACAAATCTGTTTCTTTCCTTGGGATTCA
CGGAGAATTTTTTTTTTTTGTGTGCGCTGTTTGGTAAACTATATGAGCGAATATCATGTAAAGATGCAAC
AGTTGTGCATTCAGATAGTGTAAAGCAAGCATGTATAACAGTTGTGCATTACGATAGTGAAAAGCAAGCA
CTGGAATTGAAGTTCATTTGCCCTGGCTGATTTCTGGATTCAGAATCCAGAGCTCAGAAGGGTTTGTTTA
GATGTGTTTCCAACCCTAATCTCTGTTGAACTGTCAAGTTTCTCAAATCAAATCCCTGGGCAAAAGTTCA
ATTTCGTTTGTTACCAGTTATGAGGTGTCTCTTTAGTCGAGGCAAAGGCGATGGAACCTGCATCCAAGCA
GTTCTTTGCTTGCAGGATCTGGCCCCAACTCGCTATCGCTTACAGGATTCCAGCAAGTTACTACTGTATC
CCAGCTTCAAGCTAATGTTAAGACCAGTTGATTTCATGTTAATCTTTTTGTTTTTCGTGTTGTAATGCAC
CAAAAAGCTGATGCTGGAACGGGGCATCATGTATCAAAACCCCAGACAGGTGCG
>c10596_g1_i2 len=1908 path=[2395:0-1132 905:1133-1271 2102:1272-1907]
TCTTCACTGCAAGCAAAGCAAAAGAAAACATCTGTGATGGACGGGGAAGAGTTCTCAGTTGAAAATCCTT
CACAGTTACTCCAATCAGCCTCTGATTATGTTAACTATCCAGGGGTCCCAAATGACGTCGCAGCCAAGGA
GTTTCTCGATCTTTTTCCGCTTCCAGTCATCATCAATGCTCTTCAAACAAAATCAGAAGTGCCTGGATTA
GAAGCTACTTTAGTGGCTTGTTTAGAAAGAATCTTTAAAACTAAGTATGGTGCATCGTTTATTCCACTCT
ATATGCCTTTTGTGCAAGTAGGTCTGACGGCGGATTCTCAATTAGCGAGGTGTTTAGCTTGCAAAACGGT
CTCTTGTCTTTTGGAGAATATTGATGAAAAGACCATATCAGCTGCGCAGCTGATTATTGACAATGGCGTT
TATCCACTTCTGCTTGATTGTCTTATCAATGGAAATGAACAAGTGGCAACTGCATCAACGGAGGCAATTG
AGAAATTAGCTGGCTCTCAAAAAGGCATGGAAATCATCTTCCCTGCAAATAACAGCGATGATATGCACCT
AGGAAACTTATCAGCTCGATGTTCATCACTGGGACGTGTTCGGGTATTATCTTTGATTGTGAAATTATTC
TCTGTTTCTAGAGATGTGGCATCAGCAGTTTACAACTCAAATCTGCTGAGTTTATTGGAGGCAGAAATCA
GAAATACAGACGATACTCTAGTATCTTTAAGTGTTCTGGAGCTCTTATCCGAGTTAGCAGAAGTCCAGCA
TGGCACAGAATTCTTATCAAAGACCACTCTTGTCCAGCTGCTTTCTTCTACAATCAGCAACATGTCAAAA
GAAGATATATTAAGATCAAGAGCAATGATGATAAGTGGAAGACTTCTCTCTAATGACAACATAAACATGT
TCATTGATGAATCTAATTCAGGTGTTAAAACCATTATATCAGTGATTGATGGAAGACTTCAGTTAGAGAG
TCAAGATTTGAATGAATGTGAATCTGCTCTTGAAGCATTGGGCCAAATAGGATCATCAAACCAAGGAGCA
ACATTGCTACTCACAATTTCACCTCCTTCTGCTAGACATGTTATTGATGCAGCCTTTGATAAACAAGCAC
GTGGCAAACAATTGGCTTCATTGCACTCTCTTGCAAACATCTCAGGTGAAACTCGATCTGGTAGCAACAT
AATACTAAATAGTGAAGCAGAAGAAAGCCTCCGGTGCTTGATCTATGAAGCTGCATCCAAGAGCTCAAAG
CTGACACCATCAGGACTTTTCCTATCAGTTCTTCGACAAGATTCAGAAGTTCGACTGGCAGCTTACCGAG
TGTTAACTGGGTTGGTGGCTCGGCCATGGTGCCTGATGGAAATTTGCTCAAAGCAAGAGATAATAAATAT
AGTTACTGATCCACATAAGGAAACAACAAAAATAGGTATGGAAGCTAGATATAACTGCTGTGTAGCAATC
CACAGGGCTTTCATGTCCTCCAGTAAACTTACTGGCAATCCTGCTCTCGCTCCAATCGCTGCCAAGTTGC
AGGAAGCTGTTAGTCGAGGTCCATATCTCGCAGACAAGATTAACCGTGAAGCACAACCCATGGTAAGGAC
AGCTGAGAGATTCTAACTCGCATGGGCAAGATGAGATATAACGAGGTTTTTAGCAGACTACCCTTTCCCA
TATGTTATGAACTACGTGCCGCTTTCATATGGTTTCACATCTATAAGGTTGGCACCAAACTAAAGGACAG
AATTGCTCTTTTTACCGTGCAATTCATGAGGCTTATGGCTTATGGCTTATGCAATGTTAAGAATGGCATG
GTATCTATAATTGCAAATCAATGATACCATTGTGATGTCATCAAGTATCTGAATTGTGAGTTTTGGTGGG
AAAGAATATAAATAAAAA
>c10602_g1_i1 len=435 path=[311:0-434]
CATAATTCTCGGGAAACTCCACCTTGTCCGATGGGAATGGCGCCTGTTCGAACCAATCGTGTCGCATGCA
CTGATCAGCCGAGGCCCGTTGGCCTGGATCCCAGGTGATGATCTCAGAAAGGAGATCATAGGCGGCGGCG
CAATTGTTTGCCTGCAAGTGATCCGCCAATCGATTAAATGTAGACCTGTCCCCGAGACTGCCGATGTTCG
ATTTCTCTGCCACTCGACAAGTTGAGTGGAAGTTGGGAAATTTTCTTGCCACTGGACCACCGAGAATGCC
TATAACACGATTCAGTTGGTCTATTTGAGTAGCGCCGGGCAAAAAGGGCTTCTTGGTCATGAGTTCGGCC
AGCACACAGCCCGCCGACCAAATGTCAACCTTCTCGGTGTAAGTGTAACTCTCGAGGAGCATCTCGGGCG
CCTGGTACCACAGGG
>c10610_g1_i2 len=1635 path=[1:0-387 389:388-1634]
GATGAAAATGTACTTCCACTTTGGATATGAAAATCAATTCCTATTCGAGAAGTTGAGCATCGACAGCCCA
TTCAAGTTGTGGGCACTGTGTGGAGTTTTATTCATTCTGACTGTCATATTTGAAGCGATCAAATATGTTA
GATGTGTCAGTTGCGGTTGTAAGGCGCAATCAAATTGTGCATCCAACAGTGGCAACAACTTTGCGGGCGA
TCTACAGGATAATGACACCGATGTGAGATTGGCACGCAATTGCTATGTTGGTAAACTAAGGACTCGACGA
CACAGATTGATACAAGCACTGTTGCATACCTTACAAACAGCGATAGGTTTTCTACTGATGTTATCAGTCA
TGTCGTTCAACGTATGCATAATATTTGCCATCATAGTTGGAACCGCGGTTGGTTACTATGTGTTTTATCG
ACCGTACAACGAGGTTGAGGCAATCGACAGTTGTCATTAAATAGACGGTAGCTGACTTGAGATTGAATAA
AGATGTCTTAGCTCTCACCAAGTTCTGCCATGAATTTCTCATAATCATCATCGATAGAACCCCCGGCTGC
AGCGCTTGATCTAGCCTCGTCGCGAATTCTTGCTTGGTCCACCGTCAATGCACTTGAACCTGGATCAAAG
GTGCCACCAGGGTTCAGCAAAGACTTTCTTGGCTCTTTGCAATCCCTCAAGAGGTGCCCTACGCCGCCAC
AGTTGCTGCAACATATCCTATTCGTTACATTTGGCTTCTCGGGACATTGCCAAGACTTGTGCGTGCTTGA
GCCACAGTTATTACACCGTGAATCATTCTCTCGAAGAGTTCCATTCAGCATGGCTAGTTGTCTCAATTGT
GTTCTCCTAAGATTATTTTGATTTTCGGGCACTTCAATGCCTTGTCGTACTATCTCCTTAATCCTATCTA
CAGCTATTTTGACTTGTTCCTCAGTTGTTCCCGTGACTAAAGCATGCAATGGCTCTGTTTCGATTGGTGC
AGGCTGGCCATCAATTCTGTTAGATTTACCCTCTTTAACTGAGCCCTTGCCTCTAATTATCACCTTAGCC
CCACTGTCTTTTTCCATCGACTTGAGCGTGTTACCTCGGGGCCCAATGAGCAGTCCGACAAAATTGATAT
CTGGAAAATCCTCTTGGGGTATGAGAACTTTTTCTCTAATCTTGATCACTGGAGGCCTATAGTCGGCCGG
TGGCTTGTACGTGGGGTTTTCAATTAGCATCTTTTGAATGAATATATGTCGCTCGTCTTCAATTTTCTTT
TGAGCCCTAACTTCACGTGTATTCAAGCGTTTACCATCATTATTGTAGATTGGCTCGGGCGAGGGAGATC
TCTCGCCCTCAGGCGGTATCCTTAGATCATTGTTTCTAAGTCTTTGAGATAGCTCTTCTATCTGTAGTTG
CAATAAATATAACTTCTCTTGTTTTGGAGTGAGATTATCTGGCAATATAGTGGGCATTCCCGGTATAACC
ACTCGCTCGTCGTCCCATCGGCTTTTGCGTTTGCCCATCTTTTAGGCTTGAGTGAATAGTTTGGTTGGGG
GACTAAGATAAACTGTAGTTGAGGCTACAGTTGGCCATGGAGGTAGGTAATAAGTTTCTAGGAGTTGGCC
ATGTTCAAAGAAAGATTAAATAATA
>c10611_g1_i1 len=3028 path=[1:0-1613 1615:1614-1621 1623:1622-3027]
ATTTTTGCCACTTCATAAAATGGCAGATCAAAATAATAACACGCACATCGATACGCTTGAGCTGGACCCA
GCTGATGGTAAACAATATATTGAGGAACTGAGAGACCGATTGCTTGACTTATTGTCGCCAGCTCAAACCA
TCGACGAAGTTAAAGATCGATTGCACAAACTATATCCCGAAAACGATTTAGTTGAAACAGCAATTGAAGA
GGCCAACAAGCAATGTCGCCATCACTCTTCATCATCCGGTGCCTCATTTACCGGTACCCTACAAAATATC
ACATCCCTCGCCGTGGCGAGAGTTAGCAATCTTGTTCGCGATGGTATTGCTGGTAATAGAATCGAGAATG
AGTTAACTAAATACAAGTGTGCCCTGATACAATATATTATCAACGATGTTCTCAAGGCCACTGGCGATTT
TGTTAGACGCCAGGGGTATTTTATCATAACACGAAGCGATATTAGAATACGGATGCAAATTGATGAAGCT
CTCTCAGATCTATTCTTGAGAGATGACAAGAGTTTGCCCATCACGGAGAACCATTTGAAATTGGCACGAG
TTAATTGTGCAGAGAGAACGAGTGAACCTAAAACATATAGACAAAGAGTTCAAGGTATGATTGACTCAGA
AAACTCCTCCATCCGACACCTGAAACTGATAGTTAAAGTTCTCAGGGCTCAACTAAACAGGTACCCTGAC
ATAGAACGCGAAGTTCAAATCCTATTTTGTAACATAGACGACCTACTTGTTTTGTCAAACCTATTACTCA
GTTCGCTGGAAGATGCGTTAGAATTAGTTGGACAAGAGGATGAGATTCCCTATGTAGGCTCAGAATTACT
CGAACTCGCTCAAGCAAAAGAATTCGATTCCTATTATACATTCGCCTATCTCACATTTGCCAAAGGTTCA
AGGAATGAATGGCGTCACGCATACAAGAAGATCCTGTCTGTTGTAGCCGCTCGACCAGATCAAAATCCAT
CAGAGCCAAACCAATGGTTTTATCTAGCCCTAAGAGACCTCTTGCCGAACTATATGATGAATACTATCGC
CCAATTTTATGAGTATTTCAGAAACATCACAGAGCTTTATGAACTTAGCAAGCAGAATCACAACCAAGAA
GATGAGTCTGCGCTCAAAGATACGATATCAATTCTCGATGAAACTATGCTGAGAATTGATCATTTGTTGG
AGACTGAGGTGGATCAAGAAGATGTTGAACCAACTAGAGATGATGAACATTCACGTAATAGGCGCACAAT
AGAGCCAGTCCTGAGACGAAAACTTGACGCTGCCCTCCAATTCGAAAGAGATTCTCCTTTACCCTACATG
CCACCTCCGGACATCTATAGATTCAGTGAGCCAGATTGTAGAGAGAATATCATATTTGAAAACTCACAAA
ATGGAACGATACCTGATATACATCATGCAACTTTACCTAAACTGGTTGAAAGACTCACCTATCACAAATA
CCACCCAAATATTGTCGATACATTTTTAACTACTTACAGAGCTTTCATATCCAACCCATCGGAACTACTA
GATCTACTCATCGAGCGATTTAGAATACCTGATCCACCTGTATATGTGCTCTATCCAGATTTTATTGGCT
CCCCTGACGACTTACCTGAGTGCCAAAGGATCGCTTACAAGCTCTACATCAAACGCTTCCGGCAAGAATA
TTCGAAACCTGTTAAAATGCGAGTGATCAACGTGCTCAAGTCGTGGATTAGAAATCATTATTATGATTTT
GAACGCCATCCAACACTATTAGAGAAGCTCAATACATTCCTCGATGATGTTTATCACAATGAAAAAGTGT
TACGTAAATTGATTGTCCCTATCAAGAAGGGATTAGTAATCAAGAAAGATCATAGAACCCAGAGTCAGCG
AGACGATGTCGCCATTACGATGTCTGAACAACCGCCGCCCATTCTCTGGTGGGCCGCCAAACAAGATGAG
CCAGAAAAGTTTGATATACTAACACTTCACCCTGTTGAGTTTGCCAGGCAATTAACTCTGATTGAATTTG
ATCTCTTCCGTGCCATCAAACCAACTGAGCTCATCAATGTCTGTGATCTAGATCCTAGATCTAAAAAAGA
GAACAAATACGAATCATCAAATTCAAGTCGATTGACTAGGCATTTCACGTTATTAAGTTACTGGATTCGC
AAGTGCATTGTTGAGACTGAAGATTTCGACAAGCGGTCGGCAATTTACAATCGGTCTATAGAGATTATGG
CGGTGTTGCGAGATCTGAACAATTACACGGGACTTTTGAGTATTGGTAGCGCTATTGAGTCTGCACCAAT
AAGTAGGCTACCACAAACGCGAGATACCTTGACAAACACAACCAAAAAAGTCCTCAATGATTACCGGGAA
TTGACCGAGGATCACCAGAAGAAGTTGCAACAAGAATTGAAGCGTTGCAACCCCCCTTGCATACCATACC
TTGGCTCCTACCAGACAAAGTTGATTCACGCAAAAGAGGGAAACAAGACATTCATGGATGAGCTTGACCC
ATCAGCCATATCACCCACACTAAGCACAGACGAGTTCAATTCCTCATTCTCAAACTCACCCGCAACTCCA
ATTTCACCAAGAACACCACTGACTCGAGGAGCCTTCACGCCAATGAACTATCCACCCCCACTGAGTGCCA
CATCAACCTTACAGAACCATTTCTTCGGTAACCCACAACCAAGAATGATCAACTTCAAGAAACAGCGTAT
TAGGGCCGATCTGGTCGCTGAGATCAGTAACTATCAGAACCCTCCCTATTGTTTGCTAGTTCAGCCCCAG
ATACGACAGTTCATTGAGAACATAGACAGTGAGATGACGCGATTTGCCATCAGTCTAGATCCTAAATCTG
GCGAGGTCGACGACAACTATTGGGCAGATCCGACTGTTTCCGCCATGACAAAGCGCCTTGATGACTACCT
ATTCAAGCAATCAGAGAGGATTGAGCCGAGGGATTGTCAGAAGCCACCGCGATCAAAATCAAAACTACCA
GACTTTTGGAAATCTCCA
>c10624_g1_i1 len=673 path=[67:0-141 209:142-189 257:190-634 66:635-672]
CGGCAATTCTTGTGGCTTTCACTCTCCGTGTCTTGTTCGACCGTCCCTTTTCCTCTCCCTCTCACATAGA
TTATAGGAGCTCTGTAGTAACAAAACAAAAGTGAACTGATCCTTCTTATTTAATCCATCTCTTCGTATTC
TTCTCCCAATTCTATTTCTTTATCCTTGGATTTCCCTTCTCTTTTCAATTTGTAGCTTTGGATCAATCTC
CCTCTCTCTCTCGCTGCCAACTTAGAAATATGAACAAATAAGCCTATAAAAGTTTGCATCTTTCACACCC
TAGATCTGTTTCTCTTCGTTTTATCAATACAAGGTGTTCAAAATTTTGAGAATTGATTGGCTGTAGTAGA
ACATGGCGTTAGGAAAATATAGCAGGGTAGACAATAGAAGGCAAAATTCGAGTTACTGCTCGACAGTGAC
AATCACGGTGTTTGTGGGTCTCTGCTTGGTTGGGGTATGGATGATGACATCATCTTCCGTGGTTCCTGGA
CAAAGCGTTGATGCTCCTTCTCAGGAAAACAAGAATGAGGTGAAGCAACAAGTTCTTCCTAAGCAATCTG
AGGATAGCCCGGGTGAATTGCCTGAGGAAGCAACACAAGGAGAAAACAGTACACCTGAAGAGAAGCCCGA
AGAGGTTCCTGAAGAGAAGCCTGAGGAGAAGCCAGAAGAGAAA
>c10627_g1_i1 len=1372 path=[791:0-509 140:510-1371]
GCCGTCAACGCTGAATAGGCAGCGGCGGCGGCGGCGACGACGGTGGAGGCGATTGGGGGCGGCGAGAAGG
GCCCAGAGTTAAGTGAGCACACAAGGTTTAGTGTCTCGTGTGTGTGTGTGTGTGAGTCAGCACGTTAGAG
CGATCATTCGATTGGTCGAATGGCCACGAGATTAGGGTTTAAGATTGCAAATGGACACACCCAATAATAC
ACACTAGCTAACGAAATAACTAATTGGTGTCCAGTGTGGGGGAGGCGGCAAGTTAATTTAGTTGCTCTGC
CAATGGTAAGAATACACTATAACGGTCGGGTTTACAGGAAATATTCACGCCCCCCATATTATCATATACC
TGGACTATTGGGTAACTTAGCCATGGATTCCTCTAGTGGAACTTCTCTCAAGATTCAATTCCAAATAATA
AATGATGAAGAGAACCAGAATGTTTATTTCAAACGCGACGGCTCAAGATTTGGTCAAGAGTATACGCTTA
AATTGAGAAGCGAAACTAAATATCGTTGCACCATCACAATTAAACCATCGATTCCACTTCAGTCTGTCTC
TGCTCAAGATACATCTGTGAACTTGATAGATTTGACGAAGCAAAACGGTTCGTCCACCTATGAGTTTGAA
TGGCCAACCACCTTTCCACCCAATAAGAACAAAAAGCGCACAGATATTCCAATAGTATTAAGATTTCAAG
ATGGCCTGTCGCTATCCATTCCATTGCAAGTTAAATTCTACGATGCTGAGAACTTTCAGCATCTCCAATG
GGGCCAGCAAATGCATTTCATCGACTATGATTGCCGAATAAAACCTGAAAGGAGCAGCGTGGTGATTGAG
AAGACACAATTTTATTGAATCAGAAGAAGAAGGACACACAAGCTGACGAACAACGGCGATATACGTAAAA
CTCTGTCGCCAGGTGGTCACCTGCATGATGTCGGTTATTTTTTTTGTTATTTTACTATAGTTTTGAATTC
GCAACAAAAACTATCTCACCGTTATATGAATGCATTCTATTAATCAATTAATCAACGAACGGAAGGACAA
GCGCGACCGGACGGACTGAAGATGGTGGATCAGTAGTAATAATCAATTCATGATGATCTCAAACTAGCTC
ACGAAGCGAAGGGTCCAATCACTCCCACTCAATCATCCAATGCTTCCCAAACCAACGAACACTCAGACAC
AGACACATATCATAAATATAGATATAATTTTTCTCATTATACATGCCACACAGGCTCGACTGAAGCAATG
TGACTATGTGGGGCCAACCAACCAAACAACCAGATTGCAAGTCTACAATATTTGATTATCGCTCAGATAC
AAATGTTTGTTTTAAATTAACAATTAAATGAAATAAAAACAG
>c10632_g1_i1 len=556 path=[53:0-555]
GAACTCTTTCTTGTATTTCACTGTAGTGCGAAAACTTGTCTGGGGACAGCAAGTTTATACACACGAAAAT
GAAAATAAAAAGAGCTCTATAAATAACAGGAGGGAGACTTTAATGGATTAGATTCCTGGTATGCAGCAAG
CTGGTATTCACGGGGCAGATTGAAAGGATGGTTTCTTGATGTTTGATTTCTTCATTCTCCACGGCAGCTT
TCTCCACAAATTTCCACCTCCACTGTTCTTGCTAGGCACAATGGCCAAATAATTATTTGCAACGTCATCA
TCCTGGTGTTCGGTTCCATTTAAAACGAGGTTTTTTTCAAGAGGTTCGATCACCTTGGTGGAAATGACGG
TGGGACAGGTATTGCTATCACTTTCTTTGCAATTCATTGATTTAGAGTCCTTCACTTCAGCACTGTCCTC
TCTTAGCATCTGGTCTAGCAGAGAGGACCTTTGGTTCAAGATCTTGTTCCTGGGTGAAGCCGAGGCTGTT
CTTGTGGACGTGGTGGCAGCGGTGGTGTTTATGTCGGTGGATGTAGAGATGACCTTGTCAAACAGG
>c10641_g1_i1 len=594 path=[920:0-593]
ACTAGTTGCAAAATAGCGGTATTTGTTAGCAAGAGCCAGTACCTCGAATTTTCTTTATGAATTTATGGAA
GATCATTTCAGTTTTTCCAACCTCAGCCCTGGTTGTTTCGTGGTAGAGGTCATTATTTTCTTCATTTCTG
TTATTTTTACATCTTAGACACATTTCGTCCCATTCATTCTTAGACAGAGATAACGTATACATACATCGAT
TGCAAAGCTCTTATTGTATCATCATTTGAGAAGAGTAATTGAAGGACAAAAATGGGAAATGAAGCCTCGG
CTATCTTTTCTGTGCTGGACCATGAAGCTGGCAGGTTATTAACTTGGGATTTCCAGAAAACATGGAAATC
AACTTGCGAGATGAGTTGACCTTTTTTCAATCGCGCCATATGGTGCAGAAGGCCAGCATGATAAATTTTG
AGTTGTTCATGTAAATTCTCTGACCCGCAAGAGTTCAGGAGGAGGGTGTTGGTAGTGCAGTGCTCTAAGT
GACGTTGTAATAATTTATTTGGAGTCTTGGGGTGGTTTGTCCAAGGAGGTTGGGCTGTAGTTGTATCTGC
AGTGGTAGCTAGAGAAAGTGTCAGGTTAAAATAG
>c10642_g1_i1 len=484 path=[2760:0-483]
GGGTTCCTGCATCTATAAAAACAGTTCCATCTACTAGAAAGAAACAGAGAAAGTAAATGGAGATGGAGAT
GTCATCATCGACACAGGCAGGTGAGAGCTCTTCCTCTGATATTGTATCTCGAGCTAGGAAATTGCTGTTT
CGACGGATGCTAGTTGGAATCAAGGATGGACGGTTCTTCTTAGGAAGCTTTCATTGCATAGACAAACAAG
GCAACATCATCCTCCAAGATGCAGTTGAATATCGTAACACCCATCGATCCTCTCCTTCTCCAATGGAACA
ACGCTGTCTTGGTCTCATTCTTATACCTTCCTCATGTCGAACTTCTTGTCATGTCGATTGCTCTATTGAA
GAACAACTCTCCCTTTTGAAGTTTCAATAAATATATCTACTTTCTTGTTATTTTAACAATGCAAAAGTGC
AACTTGTGAATTTTAATTTTACTGGGTTATTTCTTCCTATATTTGTGATCGTTATTGATTGATT
>c10648_g1_i2 len=1467 path=[755:0-1159 1914:1160-1190 1944:1191-1466]
AAAGAATCACCAGGTGGCACAGCAAATAATTCCTAACCCAAGCGTCTCAGATTACACAGATATTTTCCTA
CTATTCAACAACAATCAATGAAAACCTAGCCGTGATGTACCGTAAGATGCCATTTTTTACTCTGCTTCAT
GCCTCTAAAACTTCAGCTCAACATGTAATTCACCTACTGCCCACATCAGCTCAAGAAGAAATGCAGGGCT
ATATCAGATGATACTCATGAATCACAATGGCTCTGCTATGAAGAAATGAATTCGATGGACTTGGTTGCAG
TTTCCAGAAGCTGCATCCATCGTTTTTATTCATTCCGTCCCACCCAAATTCAGAGAAAGAAATGACAAAG
GAATTTGGAAAGAGAGCACAGCTTTTGCAAACAAAAATTTGGATTCTGGATAATGGCCAAATTGTTAATG
CTGATCTTCAATCCTCAATGACACTAGTTCACTCTCTTGAAATTGACCTTTAGATTTTAAACTGCCAGGG
AACCATCTCCGAAGACTCGCTGGCCAAACCTGATCCAATCTTTCATAAATTGCCCGCCGCACTGAAGAGT
TCAGGCCATATGCTATTGAGTTGAAAAGACCCATAAGTGCAGCTGTCCCAACATCAAGAACAGAGAGCCA
AAAGATTTTGTGGCCTGGTTCTATAAAATCATGAATGCCGTTGATAGTGCCAAAAGCCCATGATCCTATT
AAGATGAGTGGATAGTATCCCCACCGGTTCATTGACTTCTTGTCTGCCCTTGCATCAGATTGATATGCTC
GGTCTGACATCCCTACTGCCATTCGTGTTGCATTGTTTAGCATGCGTATGACTTGAATGTAAGTATATCC
ATTGTAAAGAATTGCACCCCACAGTGGTGCATAAAATGTTATGAATTGAACTGCCTTTCTTGTTCTCCCT
GTTTGTGTCAAACACCATCCACCTAAATGTCTGTGGTCATTACCAATGGAGCGTATTACAGTCAGAAACA
ATGAAGTCCCCCAAACATACAAGTGAAACATGGCCTCAAGATCTTCAACATCTGTCTTGTGTTTAACAAC
AGTGCGATGAAGTGTAAAGGCAATGGTCGTAGTCCAAAGAAATGATGCTACACAAAAGAAATGTGTACTG
TATCCCTGTGCATAACAGAAGAATCCTTTTGATGGATCCCCAACAATGCTGAAGAAACTGCAAAGCATAT
CGGAGAGGGCGAGGTAAAAGACGAGCTTGAAGGAGAACTTGCGGAGTTCTTTGAAGAGGAGATAACAGAG
AACGATGAAGCTCGACCCTACGAATGACAGACTTGACGCTCCTCCTTTCACCGCCATCAAAATCCAACGC
TGGTGAGCCGTCAGGCTCCCTATCATCGCCATGATCGCTGTTTTTTATTTTGGATGGGGTTTCTTTTTTC
TTTTTAACTAGTACCGTCCAGTACCTGCTCACCCATCGATCTTTCTTGTGTTTTGGCGTTGGCAAGG
>c10653_g1_i1 len=1983 path=[1:0-1745 1758:1746-1982]
GAGCCTTTATACAAGAAAGCATATGTATTTTTTAGTTCATCTGTCCCAAAAGAATTGGTTAATCACATCA
AGTGTGATACAAGTGTGTTACCCCGAATAGGTGCTTTGAGAGAGATGAATTTGGAATACTTTCCCATTGA
TAATCAGGCTTTTATTACTGATCACGAAGGAGCGCTGGGGGAACTCTATGGTAAAAATGTTGAGAACTCT
CGCAGATTTGATGCATGTATGAATACAATGGCAACTCGAATTGCAACAGTTTTTGCTTCATTGAACGAAC
TACCTTTTGTACGGTATCGTGCTGCCAAAGCTACAGATGATTCCACAGCAACATTTCGTGATTCAATTCC
TGCAAAGCTTGCTGCTGGTGTTTGGAACAATATTTTAAAATACAAGTGCATCCCCAACTTTCCACAAACT
GAGACATGCGAGTTGCTTATCCTGGATAGATCTATTGACCAGATTGCGCCTGTCATACATGAATGGACCT
ATGATGCTATGTGCCACGATTTACTGGAAATGGATGGAAATAAATATGCTGTTGAGCTCCCTAGCAAAAC
CAGTGGCAATCCTGAGAAAAAGGAGGTCCTTCTAGAAGACCAGGATCTAGTTTGGCTTGAGCTTCGCCAT
GCACATATAGCAGATGCTAGCGAACGCTTGCATGACAAGATGACAACCTTTGTGTCCAAGAACAAAGCTG
CCCAAATGCAACAGAGTGCAAGAGATGGTAGTGAAATATCGACACGAGATTTGCAGAAAATAGTTCAAGC
TTTGCCGAAATACAATGAACAAGTTGAGAAACTAACACTTCACATTGAGATTGCTGGAAAAATTAACAGC
GTTATCAGAGAATTGGGACTTCGTGATCTTGGGCAACTGGAGCAGGATCTTGTTTTTGGGGATGCAGGAG
CTAAGGATGTTATCAGCTATCTAAGGACGAAGCAGGATGCTTCTCCTGAAAATAAGCTGCGTTTGTTGAT
GATCTATGCATGCGTGTATCCTGAGAAATTTGAGGGTGACAAAGCTTCAAAGTTAATGCAGCTGGCTAGG
TTATCAAATGAGGATATGAAGGTTGTTAATAATATGAAATTGCTTGGTGGTTCATCTGAGACCAAAAAGA
CATCAGGTGGTTTCTCTCTCAAGTTTGATAACCAGAAGACAAAGCAAGCAGCTAGAAAGGACCGAACTGA
TGAGGAAGAAACATGGCAACTCTTCCGATTTTATCCGGTGCTAGAGGAGCTCCTTGAAAAACTCAGCAAA
TGTGAATTGCCAAAGAATGAGTATTCGTGTATGAATGATCCAAGTTCAACTGACCAAGAGACAACAAGGA
GAGGATCGGTACGGAAAAGTCATGCTTCACCTGCTCCAGCTATTCCAGAAAGAAAAGCTCCTGCGCAATC
AATGAGATCAAGACGAACCACAACCTGGGCACGAACTAGTAATTCAGATGATGGATATTCAAGCGATTCA
GTCTTGAAGAGCACCTCAAAAGAGTTCAAGAAAATGGGACAGCGTATTTTTGTTTTTATCATTGGCGGTG
CAACTCGCTCAGAGCTGCGAGCATGTCACAAGCTTACAACCAAACTGGGGAGAGAAATTGTTCTCGGTTG
TTCTAGTCTGGATGACCCTCCACAATACATCACGAAACTGAAGCTGCTGTCAGAGACAGAAATCTCAATG
GATGCCCTTAGATTCTAAATTTGGGTCTTGAAAAGCACGTGTAACATGTGTTTGCTCGATGCAGAAAGGA
GGATCGAACAGGGCTTGTTATGTTTCTCAAGAATCATGACCTGGCGAAATACTACTGCACTTCAACCTGA
ACACTGTTCTTTTGACGTGGTGATTGTAAAATCTTTTTTTTTTACTTTCTATATAATTAATAAGTCATGG
TGCAAAAAACTTATGTTCCCAAAATTTTAGGGGATCTGAGATGCCCATTGGGAATTGAATCGGCCAATTG
TGTAGGACAGATCATAAGTTATA
>c10654_g1_i1 len=982 path=[91:0-98 45:99-508 599:509-981]
AAAATGTCTTATCATTGATATTAATTAATTATCAAGCAAATTAACAATACACAGACTAGAGATATTTTGA
CCTCTCCAGTCTAAGATTCGCTATGACCTCCCAACTAGTCCTAAGAGGCTGCTGCCTCGCAAGAGCCTAC
TTGCCTCATGCAACCATTGCACCGAGACTTTTGCCACATTCGACGCCAGTTGCAATTCAAACACGTCAAG
CTGGTCATGCTAAATGGCAGAATATTGCCAAAACAAAGCAAACTAACGACTTAAACAAATGTAGAATAAT
CTCAAGGTTTTCTCAAATGGCTTGTAAGGCTGTAATAGAGGGAGGAAGACAACCTGATCCTAAATTAAAC
AGTAAATTGGGTGCCATTCTTGTACAGGCCTCCAGGTTGAACATACCCAAGGCCACCATGGAGCGAGCAA
TTGCAAGGGGTATGAACAAGAAGATTGTAACACTAAATTTGGATATCCAAGGGCCAGGATCTTCTGCAAT
CATTGTCAGAGGCGAAACAGATGATGTTAACACTCTCAGACGCGAGATGAAGAAGATTCTGAGAAAATTC
GATAACTCTCACCTCATGCCGGAATCCTCCTTGATCAGTATGTTCCAAAGTAGAGGTTTTGTTCGTGCTG
CTGGCAAGACCAAAGACAATCGCGATATTAGTCAAGAGTTTGCTGAGGACGCGGCTATCATAGCAAATGC
TGAGGAGGTAGAATTAGAGATATTTGAAGACGCAACGGAAGAGGAATTGAAGAACATATGGGTCTTTCAG
ACGGACGCTCAATCTTTGGATCCATGTCGGGGCGAATTGGAAAAGTTAGGATTCAAGGTGATCAGTAGCA
CTCTAGATCTGTTACCTTATAATTATTTTGACTTAGGCCAGGAGATCTATGATCAAGTTGTTAAATTAGT
TGAAACGATATCAGAACTAGAGGGAGTGGTAGATGTGTTTCACAATGTGAAAGAGCCCAAGGTTGATGCG
GA
>c10656_g1_i1 len=1113 path=[4617:0-20 1132:21-1112]
TTGTTGTTGTTGATGTTGTTGTTAGTTTGGATTAGAGTGTCCGCCGTTGTTGACGCCATGAGTGAGCCAC
TAAGATCGGGCATTGAAATGACTGCACCTGTTGCTTGCATGATGGATCTCAGGTTACAGTTCAATCGACC
GGCGATAAAAGAGTGATGCTGAATAGCTACGTCTATAGTCATTGTTAAGGGAACGTTAATTGTGTTGGCA
CGAAATCCTGTCAAATATTCAATCAATACTGAGAGACCTTGTCGTAATCCGAATAGATGAGATCTAGCTC
CACGAACGGCAACAGTGATGATACGCGACGAGGCAAAATACGAGTTGTTGCTACACTTGGAGCCATCGCA
ACGGAACGTTATGGTGATGCCGTAAGTCTGTTGGATGGCTTGCAATTGTGGAGATTGTGGATCAAGAGTT
GGCGGCGAATGGAGTCCATTGTTGAGGGGCAGATCGAATTGTAGAGTCAAGGGAAGCATCTCCCTTATCC
TACAACGCGATTGTTCCACACCCTCGGCCGAGCCGGCTATCGAAACCTGATTGGACTTTTCGGCTGTGTT
GGTTCTATTGGAGTCTGGAAAGTGTATATGGCAGCCAGTTTCGTCCATCACCCGCTGAATCGAACGGCCG
CCCTTGCCAATGATATGCGAATGATCGGTAAATGCTACATCCATCTTTAGTGTTACCCGATTGCGTCTCG
TGTCCAATTGTTCAAATATTATCTCTTTGGCTGCGTTGATTGAATTCGGGCTACCCGTTATACGTACATG
AGGGTCCTTCTTTGACTTGGTGCCTGGCTTTAACTTAGGTGGCCACATAATTTGGGTATTGGTTGACTTC
ATGACACGCCGAAAGAACGAGTCCGCGTCACAACCAATTGTCGAATTTTCGCTCAACATTTGTTCGAAAC
GTTTTCTGTCCACCTTGACACGCTCCTCGACGAAGCCACCACCACCACCTAAACCACTTGAACCACAAGC
TTCCCCAAAGAGTGGCGCTGTTGATGATGACACTATCTCGTTAAGTAATTGATGTTGATGATCGTCCATC
TTGGTCGCTCAATTAATAATAATATAGCATAAATAAATATAGATAGATTGTTTAAAGTTACTG
>c10656_g2_i1 len=1231 path=[3409:0-1230]
AACAACAACAACATCAACAACATCGACAGCAACAATAACAACATAAGCGACGACCCGAACATGACAGGAC
TAGGAACATCGCTGTCCTCGTCGTCATCATCATTATCTCTAAATAGTAGAAAAACTGCCATCGTTATACG
GGGACCAAATTTTGATTCCGTCTACAATGCTTGGCAAGAGTTACTTGGTTATCTACCATTGATTTTAATA
TTCGATCTTAAAGAAGGACAAGATTTAGACCCAGTTCAGGTTACCAAACTCTTGGAACAGTTGCGGCAAA
TCAGCATTCTAATCAAACCAAAACAGAGGCAAAATACAAAATCCATTGTCGTCCGTGGCCCTGAGAAGGA
TTCACGGCTATTGTTTGAGGTACGTAAGCAGATACTCAACCTGGATGAATCGGAGGAGCAATTGAAACCG
ATTCCGGAGCAGCAGCAGCAAGAGAGGAACTCAGAAGATCCGCAGATGAAAGCAATTAGGGCCATATTGG
AACCCGATATGCAAAAATCTCGTCAGCCAACTCCCTATTGGGCAGGTCTGGGTTTCTCGAAATCTGTCTC
CGAACCAATGATCAAGGAGAAGCTAGCAGTTAATCCCTTATTCTCAAGTAATCTCGCCGATGAACGCCGT
ATCTCATATTCCAACGAGGGAGCAATCTATGGACTCACTAGTAGTCTGCAATCTTTGCAGCTAAACAATC
AGCAACAATCGCAACACAGCCAAAAAGTGTCATCTTGTTTGAGACTAGCCGTCTTCCTGGGTCGCATTGG
ATTGGTCCAGTATCTCGGCTTATTCACTCAGCACAATATTGATCTTGAACTGCTGCTCAGCTTGAGCGAA
TCTGATCTCGCCGAATTGGGTCTACCATATGTCCATCGTCACAAGCTGGCCATAGCGATCGCCGAGGTTA
GATCCATAATCCAAAATGAACCACGAGGTTCGTCTACATTCGATGCTGCGCCAGGCGCAGAAAGAAGCCG
ACGTTACAAGGTTGAACCAACTCAAGGTGATTCGAAGGATGTATGGCCAATGTGATAACTATATTATTTA
TTATTACTTTACTATCTAATCTAGATATTGCTCAAGTGAATGTGTGTGCGATAATCAAGTTATAATAATT
ATTGTTATGTCCAACATCTCACATCATAATATTGTTAATGTTATTATCACTGTTATCGTTACTAAAAGCT
ACAACAGCCTGCACACACACACAAGCTACAGATACTTGATG
>c1065_g1_i1 len=859 path=[1:0-858]
AAGCATGATAACTGTTTTTAGAGTAGTTTTCTGCTTGTGTGTGTGATTGTGTGTGTAAGTTTTCATCATC
ATTGTTTTTATGGGATGTTGATCAGTTTGTTTGTGTAACTTTTTTTAATTGTTTAGTATTGTGGTTGGTA
TTCTGCGCCCTCATCAGCCGAGGCGTATTGGCCAAGGTCGTACTGTTGGTTGTTGTTGTTTGAGTAGGTC
TGATGGTCATTTGTTGCGTACGAGTCCATGGATTCGTACGACGGCTGTGAGTAGGTTGGCTCTTGGTAGG
AAGCGGCGTACGACGGTTGCTGGTAGCTCTGTTGAGGGTATGATGGGTAAGATGGGTAAGATGGGTACTT
TGGCGGCAATTTCTGCTCAATTGCAACTGGAATTGGCAGTGGCAGTGGGAAGAAGCCGAGCTGCTTGTGG
AAATGGTTCTTGAGCACAAGGGCTAACAAAGCGGCACTCTTGACCATCTTCTTCTTGCCGGCCTCAGCTG
GAGACGGGGCCATGCTGATGAGGCAAGCGACGAGCACTGCGCAACAGAGAATCTGAACAAATTTCATTTT
GATGTGATTTTTGTGTGTGTGTGGTTTTGACTTGAGTTGAAATGATAAATATATATAAATATATATATAG
ATAAATAAATATATTAATCTCTTGAGCTTTTGAGGGTTCTTCACTCTCTTTTTTTTCTTGTTTGTTTGTT
TGTCTTGTTGAATGACAAGCACAAGTTGAAATGATAACTTGTATGCTTGAGTGAATGCCTTATATACCCG
CCAATTGGCACTCTCACTCTTGCTCACACTTGCCACGAGATGAGGACGTGGACGTGGACGACAACGACGA
ATTCCTTAGAAATTTGTGA
>c10664_g1_i1 len=565 path=[567:0-213 781:214-564]
CGACGACGATGATGATGACGATGAAGAGGGATCCTTTGATGGCGACGAGTTCGACGATATTGAAGGTGAA
TTCAATGATGATAGTGGAGAAGATGATGACGATGATCTCGACGATGATGATGATGATGAAGAAGAGGAAG
ACGATGTCGCAATGAACTCGAGCGGCGATCTAGCCGCGCCGCCAGCAAATGTCAAATCAAACTCCAACTC
TAATTCTAATTCGAATGCTAATGCCAACACAACTACTACCAGTAATGATAATGAGACACATAATCTGGAT
GATGATGATGATGTTGACGACGACGATGATGATATCCAGGAGATTAATGATGATGATGATGATGACATCG
GTGACGAGGAGGACGAAGATGACGACGAGGACGCCGAAGAAGAGGCTGATCTCAAGCTATTAGAGAAAGA
TGGTATCGAGGATGACGAGGATGATGCCGATTTTGAGCCCACTCAAGAGGATGATGAACGAGACCATGAG
ATTGATCCAGAAGATGATGCGGATGAAGACAATGAAGGAGATAAGAGTGGACAATTATCTACCTCAAAAC
TGGAT
>c1066_g2_i1 len=761 path=[739:0-760]
ATAATAACAACAACAACAACAACTCATACTTACATTCAAGCAATCAGCTCAACTTGAGCGCTCGCCTAGG
TCCTCATGCTCAAATGAATAGTCCACCGAGTTTCAGAAACTCACTGACACATATACCGATTGTCCAGCCG
TCCACTCCCGCCACCGTCTGCTTTAGCAATCAGCCAAATACTCAGCAGAAACGAAGTTCAATTGAGATGG
AGGATGAGCTTACAACACAGGAGGCGCCACCAACAAAGCAACAACTAAGTGAGAATAAGTTATTTGATAG
ATTCGGTTCGCTCAATCTCGATGGTGAGAGACACCAGGCTGTTGATATTGACTTGATAGACGTGAATCAG
GAGAGCAACGATCAGATCGAGGATGATGTTGATGATTCTCAAGCTACCATGGCCACCGAATCGAGTGCAA
GTGACAGGAAAGAGTTCAATCGTTATGTGTATCTTTTGTTCAAGGATAAGAACTCCTGTAGTGGCTTCCC
ATCTACATCGAGTAGTGCTGTGGAGCGGCTCATCCGTGAGGAGAGAGAAAAGCTTAGCAAGGCCGTGATA
CTTTGGAATCCACCCCCGAAGAACTTTGTAACTGAGGTGTCGAGCGAGGATGAGGATGATGATGAAGATT
TTACCTACAAGGACCACAGAGATTTCCTCAAGAAGCCAGACAGTAGTGGTAGTTCGGTTGTCATTGAGGA
GATTATTGAAGAAGATACACCGTTGATTGTTCAAACTAGCCAAGATGATGTTATGATTGAA
>c10670_g1_i1 len=1313 path=[1291:0-1312]
GCCAAGAGGAGGAGGGGGTGGAGAAGGAGGAGGAGGAGGGGAAGAAGAAGTAGGAATAGAATATGGAAAG
TGGGTGGAGCTGCCGGAGGACGTGATGGCGTCGATCCTGAAGAGGGTAGGTGCACTCGACATATTGGCAA
ATGTAGAGAGAGTGTGCAAGACATGGCGCAACATCTGCAAGGAACCTTCCATGTGGAGATCTATCGATAT
GTGTGATTTGGGTGATATTTGGGACATGGATTATGATATAGTCAAAATCTGCAGGCGAGCTGTCGATCGC
AGCTCTGGTGCTTTGCTTCATATCAGTATCGAGTATTTCGGCACAGATGACCTCCTCCTTTACATCGCAG
ATAGATCAACTCAGCTCAAAAGCCTTCGGCTCGTATTTTGCCAGAATATTTCTGATGAGGGATTGATTGC
AGCAGCTGCTAAAATGCCATCGCTGGAAGAGCTTGACCTTTCATACTGCTCATTCTCAAAGGCAGCTCTA
GAAAAAATTGGGCATTGTTGTCCTTTATTAAGATCATTCAAGCTAAACACCACAGGGTACAGATATCCAT
GTGTAGAGTGTGATGAGGAGGCAATAGCTGTTGCAGAAAGTATGCCCGGGTTACGTCACCTCCAAATGTT
TGGGAATAAGCTGACAAATCAAGGCTTGCAGGCTATTCTTGATGCTTGTCCTTACCTTGAATCACTTGAT
CTGCGCAGGTGTTTCAATGTTATTTTGGAAGGGAAGATGGAGAGAAGATGTAGTGAACACATCAAAGATT
TGCGGAGGCCTTTTGATCCCACTGATGACTATCCATTTGATTCACGAGTTCCTAACATTTTTTGGTCTGA
TGAGGAAGACTACCCGTACCGATTTTCCGACATTGATTTCATGTCTGATGACGATAACTACTATGAGTTC
TCAGATGGCAGTAATTTTACTGAGGTTTATGACATCGAGGATGGATGGCTTTTCTGATGCAGTTGAGGTC
TGTACAGATGAGTGAAACCAAGCTATGTAAGTGTTGGCACTGATCCCCATTTCAGTGTTCTTGGTACCAG
CTAGTTTTCTGTGAAGACTTTCTACATTTGTTTTTTCGAAGACTACTTTCTTATGTGGACCTTCACTGTA
TTTGTTCTTCTTCGTCTTTTGTGCGCGTTATGGTTTTTCTCTCAATTGTCGTTGGATTCAATTCCCAGGT
ACAGAGCACCATACTTTTAAATCATCTAGTTTGCTGCCTTTTGCCAAGTGAAAATTGATTTCCGTTCCAT
TTCATTTTTCAGGTTTTAGGTCATGTAAGAAAAACACGATGGTGTTTTTAAAG
>c10673_g1_i1 len=1216 path=[1986:0-221 776:222-637 758:638-1215]
GGAGGATCGACCGAGATCGAGAAACACCCACACAGAGACAGACACGGCAGGCAGCTTAAGGTTTGATCGA
AAGAGAGAAGAGGAATGGGAGAGGAAGGAGATAATAGTAATAATAATAAGAATGGTAATAGCAGCAGCTG
GGAAGCAATGGAGGAGCTGCAGCGAACTGTCAAGGAATCTGCCATTCGCTCTGCTCTTTCCTTCCAAGAA
TCCTCTTCTTCGCATCTTCGCTCCTTTCAGGATCATGTACCAGAAGCCATTTCCAAGTTCAACTCTTACG
AAAATGCTTTCTTCTCCAAAATTAAAGAGGAGTTGCTGACTGCAAAGGATCATCCAGCTGCTGCCATTGG
ACTTACTCTCACTGCCGGGCTCTTTCTCATGCGAGGGCCAAGAAGGTTTTTATTTCGGAATACTTTGGGT
CGGTTTCAAAGTGAGGAGGCACAATTTCTAAAAGCAGAGAAGACTGTAAAAGAATTCAGCTTTTCTGTTG
ATTTAATGAAGAAGGAAAGCAGAAAACTGCTTGAAAGGGCATCTCTTGCTGAAAAAGAAATGAAAAATGG
CCACACTGAGCTCCTGGATACTGGGAGTCAAATCCAGCGCCATGCTAAATCAGTTGACAAGGTTGAAACC
AAAGCTGCAGATTTGATGGATGGACTACGAGAAATTCCTGGCAGGGATGCTTTGAAACTTCGAGCTGAGG
TTGCTTCTATGACCTCCCTTTTGAAGCAGCAAAGGGCTGTACTTGACAAGCGGATCATGAAGATTTCAGA
ACTAGGGATTCCTATTTGATAGCTTAGAATGATGCTGAGGCTGAAAGTTTTGGACTCCTGGATTTTGCTT
GTTTTCCCCTTTTCCTTGTGCTCATGCTGTTCTAAAATTTTATAATACAACATAATGTGTACGTGATGTA
GAAGAGAAGGTGGGCGTTGTTTTCCAGCATTCAAACCCCCTTACTCCTGCTCACAACTTCAACAGCCACA
AATCCAACCTGGTTTGTTTCGTCCTGCGATGTCAAATACCGAACATCTGTTTTACCTGGAGATTCTCAAA
TTCCATTTTATTTCCTGTTATTCAGTTCTCATATGAGCACAGAACGTGGCTAGCCGTTCATTCAAAGATT
TGACACATCTACTGGTAAAATCAAGCATAAGACAATGTTGAATTCGGATACCTGGCATGATGTGATGTAA
CCTGCTGTGAATCATAATTTACATCC
>c10674_g1_i2 len=796 path=[2059:0-199 2259:200-467 1286:468-520 1339:521-795]
GGAGAACCAAAACATCTGCATTTTTCTGAGATCAAAGAGAGAGACAAAAAAAAGTGAGAGAATCAAAAGA
TGTCTTTGGTTGACTACGCTTCTTCCTCGGACGAAGATGTTCCTGACAATATAGAAGAAGAGGAAGAACA
AGACCCTCAAGAACCAAAACCTCAAAACGAACCACAAGTTGCAAAGCCACAGAACAAGCAGTCATCTGGG
TTGTCATTGTCGAGGCCACAAGTAGCAGGGCCAGGTCCTCTTCCTTCGATATCGAGGCTTCCAGATGCTT
CAATGCTATTGAATACGCCAACAGTTGGATTAGCTGGAAGTGGAAGTGATCATGAGTCGCGAGTATCAGC
AGCAATGGCAGAGAATGCGTCACGAAAGAGAGAATTAAATGTTAGGTCTTCGCGTAGTGGGAAAGTGGCT
AGAGGGAATTTGATTGCTAACAAGAATGTTCCAGATACTGGTGGGGGCTTGTTAGTTCCTCCTCAGCTTA
AAGGAAGGAGTAATGTTGTGACAGAAGATATTGGGAAGCTGTTTGTAAGAAGACAAGCAGAGCCCTCTTC
TCACTAAAATGCCTCCAGATCAGTGATGGTATCATTACATGTGACATTTCTGTAACTGTGTATAATGGCA
CAAACATCTTTGTTAGTATCCTGAGATCTTTGAATTGTATAAATGCAAAAAGTTTTGTGGCACATGCTTG
CAACTCGTGACATTCCTAACCTTGTTCATTGGCAATCTGATAGAATAGACATCATTTGGCCTCTAGATAT
TCCATTGAAATTTAAATGATTTCCAT
>c10674_g2_i1 len=1184 path=[796:0-489 1286:490-542 3191:543-1183]
CAAGATCAAGGAGAGACAACAAGACACTGAGAGACAGGGAGAGAATCCAAATATGTCTTTAGTAGACTAC
GCTTCTTCCTCGGACGATGATGATCCAGATAACATAGAAGAAGAAGACGAAAAAGAACAAGAACAAGAAC
TACATGAAGAACTACATGAAGAACAAGAACCAAAACCACAAATCGAGGCACAAGCCGCAAAGCCACAAAT
TAGCCAGTTATCTTGGTCGTCATTACCGAAACCGAAACAACAAGTGGCAGGGCCAAGCCCTCTTCCCTCA
ATATCTAAGCTTCCGGATGCTTCAAAGCTTTTAAATTCGCCGGAAGTTGGATTATCTGGCAGTGGGAGTG
ATCATGCGTCCCGAGTATCAGCAGCAATGGCTGAGAATGCGTCTCGAAAGAGAGAATTGAATGTGGGGTC
TTCGCGTAGTGGGAAAGTATCAAGAGGGAATTTGGTTGCTACTAGGAATGTTCCTGATACTGGTGGGGGT
TTGTTAGTTCCTCCTCAGCTTAAAGGAAGGAGTAATGTTGTGACAGAAGATATAGGGAAGCTGTTTGTAA
GAAGACATGCAGAGCCTTCCTCTCACTAAAATGCCTCTGGATCACTTATGTTATTATTATGAGATGTGAC
GATTCCGTAGCTGTGTATGATGGTGCAAACATCCTGGTTCTGGATCCTAAGATCTCGCCCCTGTATAAAT
TCTTGCAACTCCTGTACTTTCATAACCTTGTTCACTGGCAATCTGGTGGCTTCAACTCCTGTACTTTTAT
AGGAAATTTATTGCAGAATGGACAACATTGCTGTGCTGTGCACCGCCTACTAAGTTTTGTGAACGATGGA
GTCCTCATTGTTCCATCTCAGTGTGTGCACAAAGGATTTATTGCATGCATTTTGCTTCTTACAGTAACGA
ACTTCTGCCTGTATGTTTTCCCAGAACTATTTTTATAAGTGTATTGGCTTGCATGCTTAGCTGCAATTTA
GAATTTCTTTTTGTACATTGTTTGGAACATTGCTTTGGTTCACCAAGTACTACATGATAAGTTGCACATT
ACTTTCTGTAGTTTTATTCACAAAGCTAGTGCCCGAGCTAGCGATCGCATTTGAAACTGTGGTGATCTTG
TCATGGACATTCTAGGTAGGGGGTTTTATTGTTTCTTTCCTGTTTTTCCTTTTTTTTGTGGCGG
>c10675_g1_i1 len=373 path=[793:0-372]
GTTGTTGTTGTCGGCGCCGCTCGTCGAGCTGAGCCTGCGAGCTGAACTCCACGCGACAAGTCAGCTCCAG
CGTTTGGCCCTCGCCGAGGCTAAGCTCGCGCCCCTCCGAGATGACAATGTTGGCCGCAATCACCTTCAGC
TCCACCCGCACGCTCGCCGGCTTTGGCTCCGAGTTCACCTGGCACTCGTAGGTGCCCTCGTCGCTCGCCT
GCACATTGTGAATCTCGAGTAGCCAGTCGTTTGAGTTGCTGGTGGACAGGTGAATTGGCTTAAAGCGCTG
GTCGCTAGTGTACCTAAACTCGCCACTGGTCAGAATCTGCGTCGATCTCATCCACGACACTTGCAATTGT
GGCTCACCGCCACTCGACGCCGC
>c10678_g1_i1 len=1125 path=[767:0-128 766:129-202 436:203-1124]
CCATGCCATTTTGGTATTGCTTGTGCACTTTCCACATACGCAGCATTAGATCCAGTACCTAAAATCACAG
CAACAGCAACATCCTTGTAGGAATATTTACCTCCCGCTAGTGTTCCAACCGTATCATTGACCAGAGCTGA
CACACGCATATCGAGGCCTTGTCTTTTCATGGCTTTAGTCAATTCTGCCACCACATCTAGGCCAACTGCG
TCATCTATAGAGAAGCCTTTCGTCCACCTAACAAGAGTCCCAGAAGCAATGGACGTTTGCATGACAGGGA
ATGAGAACGTGAAACCTAACTCTCTCTGTTTACCAGGAGGAAGTTCAAACTCTTGACCTTCTTGAGCAAT
AAATTTTGCAAGTTCTGCGGCAATATAGTCAAAAAGTGCATCTGACGTCCCAATCATCAAATTTGGTGGA
ATTGACACCTCAGTGAATTCTTGATTAACAAGACCACCATCTTTCCCCCCAAGCTGCACCCTCAATACAC
GGAAGTTTGTTCCACCAAGATCCAAAGCATAAAACAATCCTTTCTCATCACCAGTAGGCAAATTATCGAC
ATAGCTGATAAGCATCTTAAGCTTGCTGCCACCTTCAGAGGCAAGGCCAGCGTGCATCTCAACAACCATG
GCATCAGCCACCTGCTTCAATTTCCCGATCGGAGTCCCACACTTCTCCTGCATTTCCTTCACTATCTCCA
TTGCCTTAGCCCACCTCCTGTCCATCTTCATTTTCCTTTTCACAACTGCTGCCGTCGCCACAGCCCCGGC
CACCGCAGCCACACATACAACAGCCACCACCACCTTCTTCTCCATTGCAATCACCAACACCACTAAAAAG
AAAGGAGACCCAGAAACACACACGAAAAGAAAAGAATTAGCTTTGAACAAGAAGATGGTTCTTGCGTTTT
GTTTTTTTGTTTTAATTAGATTTTTTATTTCAAGAAGCAAGGGTGGTGTTAAATGGGTGTGTCTTTCTTG
AGGATCTTGGGCTAAACTTTGTTTGTTTTGGTTTTCAGGACATCGAAGATATTATTATTAGTTGGGTGAC
TATGGAGGATCTTGAGGATCTTGAGATATTATTATTGCTCAATCACTCTTCTTTTTTTCCAACAAAAAAA
AAAAA
>c10685_g1_i1 len=786 path=[1:0-250 252:251-262 264:263-785]
AAAAACACATTCGAAGATCATTCATAACTGCTCATGGAAGGGCTCAAGGTTTTTAATTTGATTGCAATAT
TATCAACCCTCCTTGTAATTTCAGTGAATGGGCAAATTAGTACGCCATGCACAGCCTCCATGATTAGCAC
CTTCACCCCATGCATAAATTTTATCACCGGAAGCAGCAATAACGGCTCATCACCAACTGCTAGCTGCTGC
AGCTCATTCAAGTCCCTCATGAGCACCGGTATGGACTGTGCGTGTCTATTAATGACAGCCAGTGTGCCTG
TTCTACCGCCGATTAACCGTACTTTAGCGATCTCTCTTCCCCGAGCTTGTAAGATGAGTGGCGTGCCAAT
GCAGTGTAAAGCATCTGGGACCCCTCTACCAGCACCAGGTCCCGTCTTACTTGGTCCAACTCTTCCACCT
CCGGCCGCCTCTCCGTTAAGCCCACGAGCTTCCAAAGCGGCAGGACTTGCTCCACCACCAGAATCTGAAG
CTACTCCACCGTCAGAACCACTTTCCCCACCAGTGCCAGTAGAAGCCCCTCCAACAACTGCAGGGATCCG
ACCAGCGCTATTCCCCTCAGCATCCATGTCATCCTATGTTCCGCCACCAAATTCCTTGCTAATATTTCTA
GCAATCATGGTTTTCTAAATCTATTAAGCTACAGCCTCTTCATCCCTATTTGTTTCCGTTCATGTTGGTT
TGAAAACATATTGAATACAGCTCCATGTCATGTTATCAGGAAAACCAGAATTAGGGATAAATGCCTGTAC
TGAACTCGAACTTTTG
>c10687_g1_i1 len=1542 path=[105:0-1541]
ATCCGTGTCATGACCGAGGTGCTCTTAAGCAAGCATGAGGTTTGTCGGTTAATGGTGATGCTAGTTTTCT
CCATTCTTTCCTCATCTTTTCCCATCCCTAAAAACCAACATTACCACCTATAGGATGTACCTGCATGAGG
GGAGGGGACTTGGCTAAATCTACTTAAAGCAAAGTGATAAAGAGCAACTTGTGCAAGCAGGCCAGCCAGC
CATGTGTGATTAGAGAATTAACCTGGACCGGTTCAGCCTGCCTAGTCTCGGATTCACCATAATCCTGAAC
CATTCGCGCTTTTCAACCATCCCCATTGAGAATCCAAGAAATTTCCATCGGTGTTTTTCCGGATCCAGGG
TGATTGACAGAACCTGCACTGTAATCCTGGTAAAATCTCAATTTGAATCCAAATCAAGAAAAATCGTTAC
GCGATCTAGAATCCTCATTGCCTGCAGATCAAAAGCGAGAACCCAAGAAAGAAAGAAAAAGAAACTCAAC
GGAGAAAAATCTGTCGATGGATTATATGTATATTACATGTTGTATATCATACTCTTACATGGGGGGACTC
GTACAACTCACAAGCTAAACAGGCAGTGTGCCCGTGAAGATGGTTGGAATGCATAATCTCAGTATTTCCA
TAGCAGTGTCATTCGTTGTTAAGGTTAAATGTAGGAGGGGTCTCATTATCCGGGTGCCCAATGGTGCCTG
AGATGAAATCCCTGTTATTCGGTGTAATCACGGCGGCGATCCCTGCCGGGTCCCGTCGATTTTCTGAAAG
TGTCGAGCTTGTCTGAAAGGACGGCGGAGGACACACAATACATTTGCTAAAACGACCACCAAATGGACCC
TGGTAGTAAATATTCCCAGGAGGATCGTACGAGCAAACAAACAGGTGGCCTTCATTGTTGTTGCATAAAG
CATGGGCGCAGCCTACACACTGAGTCGTATTCCATACAATCTGAGTGTAATGCCCACAGACGCTACCGCC
GAGGCACTCATTTGTTACCGGGTCGTAGTTCCGAACCTCATCACCCCAAAACTCGACCACCTCGGAAGCA
TTCCAGTGATCTCTTAGACCCCAGAACAGGTTTTCCCCGAAAGGGCTGTTCGGAGAGTGCTCCAGATTCT
TGCAGTCATCGACGCGCCGGTTGGCCCACCGGCGAGCATACCTGGCCAGTACTCTGTTCCAGGACAGGTT
CGTCAAGTTGTGGGTCGCCCTGATCTTGTTGTGAGCAGCGAGGAACTCGGAAGGCTTTGACAATGGTTTC
CGTCCGTTTGAATTCCACAAGCCGGTGGAGTCGGCATGGCTAGGAAGGGATAGAAGGAGAATGGTTGCAA
GAGTTGCGAATCTCCACATTGGTCTGGCGCTGTTTACCGGAGAATTACGTACGGTATGGGAGAGTGGGAG
AGTAGAAACAACAAGGGTGCGAGGAGCAGCTGCGGGAGAGGGAAAGAGAGGGTGTCTAAATTTGTTGCCA
TTTTTTTCCCAACCATTGACACTATAATTAGGCATCGTCTATATATAAACCACTCGATTAGCTTGATTTC
GG
>c1068_g1_i2 len=1609 path=[1:0-723 725:724-1608]
GTCCATTTATAGTTAGAGGCAGCTCCAATTACAAAAACGCTAAACATTAATACATAAAAAATAAAAAAGC
AAGCCTGGCCCCTGCAAATAATACTGGCAAAATAACAAGGAAAGAAATGAGGACACCGCAGTATAGTATG
ATAGTCGCGCGAGGCAACTAGAAGAAGATACCCATTCTCAGCAGCCAAGCTCAATCGAAACCCATTCTTT
ATCAAAGATGGTATCGATCAATTTATGCATCAGGTCAAGGGTTCTCTAGTTATACACTCCTCGGTGAGGG
TGGCAATCTTCACAAATAACACCAAATTGGTGGCTATCACCAATCTGGGCAGAAGAGTTTAACGTAAATC
TGGTGTTCGTTCGCTCCGTCTATCATCGACGCCCCATAACCTCACCCACCGAGGGTTTTATGGCTCTCAT
ATCATCAGGTAATCAAGGAGAGAACATCAAGCTGAACAATGAATTTAAGTTCCGCAATCTATTCAAATCC
ACGCATTATTGGTGTGATATCATAAAACATCAACAGTTCGCATGAGAGGAAATACAAAATTGCTGCTTCC
CAGAATTTCTTCAAATGTCAATCAAATATACTATAACCACTCTACCACTTATTACTAATTGCATGGAATA
TACATCTCCAATTACATCACCAGCTGTCCTCAATTTTGATGCATCGAACAGAATTAATCATCTCCGATGC
GTATGTATTATGTACATCCGAAACACCTCTAATATCCACAAAGTATTTTGTTCCAAGGCATATGATCAAT
GTCCTGAGCTCCCTCCCAATCATTGATATTAACAGATTTTTGCGAATCAACATCAAAATCAAGAGCCTTG
GGAAATTTTCTCCTCCTTAATGTGATCTTCAGATATGTTTTCCTTTAGCGCAGCCCTTCTTTTGGTTTGG
ATTTGGCGGACAAACTCCGTGACTATCACATGCAATTTAGGGGCAAGCTTACTAGGTGAAGAGACACCGA
GACCTGCCTTTTTCAAGGCTCTTGCTAGATGTCTTTCAGCCTTTTGAAAATGCATTGGGCAGAGGGAGGG
GACAGTTGATATCAGAGCTGGTTTCCCACAAAGGACAGGCCTTCCCTGTGCACTTTTAACAACATAGGCG
CAGCCTTTATAAAGCTTTTGTTTAGAATCCAATAATATATGTGTATAACAGAACGACGTTAGAGGCATCG
GTTTCGCTTTGCACCCACTAGCCGAGCATGTCCTTACCCCTTCCTCTTCTCTCTCCTCCGCCTCCACTTC
ACCGCCTCCACCATTAATCCCAGATTTCGCATTCCATTCAAAATTCTCTTTATCGTCGTTAAAATCTCTC
TTTCTTTTCTTGTTTTTCTCATCTTCTTTGTATGGGCTTTTCCCATATATCCAGTAATACTCTTTGTGCT
TGACTTTGAGCTCTTCCATTAAGGTCCAGTAATGGGCTCGGAAGATCTGGGCGAGTTGCTTGAATCGGCG
AGATCGACGAGTTAAGAGTTCTTGGTGAGTTAGGTACGCGGAAGACGAGAGAGCTTCGTCTTCGTCTGCG
CCGTCAATTCTAATGGGTTGTGGCGGTGGCGGCCGCGGTGAAGGAGGGTTGGCCATGGGTGAGGTGGGG
>c10692_g1_i1 len=1717 path=[3300:0-150 1608:151-1716]
GTAAGTTTATATCCCCCAGACGTATTACACCCAAAAACCAAACAGGGAAGACAATCCCAATAATGGAGTC
GGAAAACAGAGAAAGCGAGCCAACTCACCCCCTCCCAATCATCTCCAAGAACTCGCGAGTCAGAGATCCA
ACACTTAAAGACCCGCCAGTGGCAATCCCTTCCCCGTCGTCGTCTTCCTCTTCAACATCTCTGGGACCAT
CTCAAAAACGGCAAAACGACGATCACAGCCTCTCGCCACCACAAAACAATAAAAAAAGAACCAAGAAAAC
GCCACCTCCACTGCCAACCCTCCCTCACGAACTTATCACTGAAATCCTCTCCCGATTGCCAGCCAAATCC
CTCATCAAATTCAGGTGCGTTTCCAAATCATTCAAATCCCTGATTTCAAATCACCAATTCATCAGAACCC
ATCTCGAAAAGGTCAAAACATTATCAAAAAACGACCCTGATTTATCTCCAGAAATCGTTTTTTCCTCCAG
CGAGCCACTGCTGAAGCTCAAAAGCTGCTCACTTTACTCTGTTTATAATAACCCAGAAACCGATGCTGCT
GTGCTTGACTACTATCTATTGAAGGATACCTATCGCTATGATTGGGTTATTGGGTCCTGTGATGGGCTAC
TGTGTTTGGGTATCAAGCAGGATTTTGTGATCTTATGGAACCCCTCTACAAGGGTTTATAACAGATTACC
TGATTTGGGGTTTGCAAAGAAATTAGGGAGTTATACTGTTTTTGGGTTCGGTTATGATAGTCAAATGGAT
GACTACAAGGTGCTGGCCATGTTTTGTTTTCTGACTAAGAGTGTGTATGGAGGTAGTAGATATGTGACAA
GAATTAAGGTTTGTACATTGAAGGGTGAGTGTTGGAGGAGGCTTGAGGATTTTGTGCTTGGTCTTCCATA
TGATTTTTCAGGGAAACATGTTGATGGGAAGCTTTGTTGGCCGGTTATGCCCGAAGGGAGTGTAGGGTCA
GCGTGGTCTATTGTTGCCTTTGATTTAGCCCAAGAGATGTTCGAGGAGGTTGTGCAGCCTGATTATGGGG
AGGTTGGTTATGAGAGAGTTTTGGGGGTCTTACAAGGCTGGCTTTGTGTGATGTGTAATTACCCAGGAGT
TCGAGCTGATGTCTGGGTTATGAAGGAGTTTGGAGTGAGAGATTCCTGGACTAAGCTGTTTAGCATACCA
TATTTGGATGATCCTTTATGGTTTCATTATTCAGTGCCGCTGTGCATTGATGTTGGTGGTGAGGTTCTGC
TGGAGTACAAGTCAGTTTTAGTGATTTACAACCCCAAACATGCTACTTTCAGGTACCCTGTGATGAATGG
TGCTACTTCTTGTATAGAAGCAGACGTGTACATTCAGAGCCTGGTTTCACCCGTTGTTGATGGTCAGGTC
TAATGTTATCGACAACAAGCATAATGAGAAACAATAGTGGTGGGCGCAAACCTTTTTGCTATGCATCTAG
TTGGTTGCTGCTTTTCAATTTGATGAACTTTGTGTCTTATTTGACAAACAAAATCATGATCCTGTGAACA
ATCTCTTGCTATTGTATATAGAATGAGGGGTGCTAGAGTTATGTCTCTTTTCTTAATGACTTTGATTTTT
GTGTGATTTGACTTTTCTTGGATTTCAATGAAAAGCAGAGGATTTCTATCGTATCTTTACTAGGTTTTGT
TTAGTCGATTGTTAAGAAAACTACAAAAAAAAAAAGG
>c10694_g2_i1 len=1082 path=[2130:0-891 3021:892-900 1072:901-1081]
GATCTTTAAGTACAACGGGGAGTCAAATTTTGATGTTCTAATTTTTGATGGACAAAGCTTGTGTGAGAAA
GCAGCGTCATATTTTGTCAGAAAATGTGGGCACCGAGAAGGGGACAGTCTTGTCCAAACAAAGAGGAAAA
CAGTAGAAGATTCTGTTGAAGTTACTTATACCTGCCCCCATAATGGTCTCGGAGGCACCCCAGAGAAATC
TGCAGATGGTTACATTTACAGAACTCCTGTAAGAAACACTGTTGTCTCAAAAGCTATTGACAAGAAGACT
CGGAGGGAGATCAAGTTTGGTAAGCCTATCCAAACTAGGAAGAGTGTGAGATATGAAGGACCTTCTTCTA
CTGCCGAGGAAATAGAAACCAAACCTGATGTCCGGCATGTACCTATCCCTATCGGCATGCCAGATGTATC
AATTGGAAGGATTGTAACAGAGGAAGACAAACTCAATGCATTACGGTTTGCACAAACAGCACAAACCAAT
GACGGCTTCGTTGTGATCATGAAACCCACACATGTATACAGGAAATTTTACATGGTGATCCCTTCAGCAT
GGTCGACTAGACATTTCAGAACCCTGGAAAAAAAAGTAGTGATTCTTCGTGTGAAAGAAAATACATGGAA
CACCAACTTTTTATATGATAAATATAAGAACAGTGGAGGGCTTTCTTCTGGGTGGAAGAGTTTTGCTCTG
GACAACAATTTACAGGAGTTCGATGTGTGCCTCTTCGAACCTAGCGGCACAATGAACAACTCTATTGTCT
TGTATGTTCATATCTTTCGTGTTCTCTAGCAAGCCTGTCACCTGCGGATCATCTGGGGATGGAACTAACT
CACACCGGTTATCTGGGAATGAAAAAACTGCTCAAATCTTGTTTCAATTGAGTTGTTGACGTGTGTTCAA
GTTTAGTGTAAAGTTGGCATCTAGAACTCATGTTGCTGTTTTGCCACGACCAATCGTTCTTATGATCTAT
GTAGACCATATGTATATAGTTAGATTGCTTCTGTTCTGTTAAATCTACGTCGGACCTTTGTTGACCTGTA
CGTTCTACTATGATGACCGGGATTTGCCTTCT
>c10695_g1_i1 len=948 path=[53:0-947]
GACGGACACAATTCGGCCAATTCTATATTCAACCAGAATTATCACAACAACAACGCCATTGTCCTTATTG
ATACACTAACCTAAGCTATTAACCACCTATTAGACATTTTACACTAATTCAGGCTAAAGATAGACTCAAT
AATATATCAATATGCCACGCGGTCCTAAGAAGCACTTGAAGCGTTTGGCGGCACCAAAATCATGGATGCT
CGACAAATTGGGCGGTGTCTTTGCCCCGCGTCCATCTCCAGGTCCACACAAGCTTCGCGAATCATTGCCT
CTCATTATTATGCTTAGAAACAGACTCAAGTATGCTATCACAAGAGTTGAGGCCGAGAAGATTCTCTCAC
AGCGAGTGATCAAAGTTGATGGCAAGATTCGTACTGATATGACTTTTCCAGCTGGATTTATGGACGTAAT
CTCGATCGAGCGAACTGAAGAGTTCTTCCGCATCCTCTACGATGTCAAGGGAAGATTCATTCTCCATCGT
ATCACTCCAGCTGAGGCTTCATACAAATTGTGCCGTGTTAAGAGAGTGGGAACTGGAACGAAGGGAGTTC
CTTACTTGGTCACACATGACGGTCGCACAATCAGGTACCCAGACCCGTTGATTAAGGTGCATGACACTAT
TCGTTTGGATGTTGCCACTGGAAAGATATTAGAATTTATCAAATTTGAGACAGGTAACTTGTGTATGGTG
ACTGGAGGTCACAATTTGGGTCGTGTTGGTGTCATCACCAACAGAAAACGTCAGCCTGGAAGTTTCGATA
TCGTCAATGTGAAAGACTCGCAGGGCCACACCTTTGCCACAAGAATCAATTACATCTTCATGATCGGGAA
GGGCATCAAGCCTTACATCTCCCTACCAAAGGGCAAGGGAGTTCGGCTCAGTGTGGCTGAAGAGCGTGAC
AGACGTATTGCAAAGCAAACGAAGTAAAAGTTATGGAG
>c10696_g1_i1 len=485 path=[1355:0-484]
GAACAGTCTTAGGAAGAGCTCCACAACCTAGCTGTGGCTCTAGGAAACTACCATAGTATAAGGGGTAAAC
AGAGCACAAGCTTGGTGGTATACGGTAATTTTCAAAGGGTAAACATCTGTTAACATTAGATGGAGGAATG
CTATCGGTTCTAAAAAGAAATCTGTTAGAAGTGTCATTGCCCTTGCCAGCAAGGTCCTGTGATTCTGAGC
CTGAAGGAGCAGAATTCATGATTGTGGAATAATCAAGCAGGCAATGTGAGTTGGATATGTGATTTGCCCG
AATGGCATTGTGCACAGCAGCAGGTGACAAAGTGTTTGACTCTTGAGTGCCAGGACTAAGGTAAAACCTC
AGATTGCAATTTCGTTGGCTCCTTGAGGCTCTTCTTGGTGTGCAGCCCAAATTGAGAGCAGCTTCAATGC
AAGGTTGAAGAAGCTCTCCAGTTTCCAAACTCTCATCGCGTCGAATTATGGTATTAATGGCATCA
>c10696_g2_i1 len=760 path=[678:0-593 1272:594-676 1272:677-759]
AGCTCTTCCTAAGACTGTTCCTGGCACTGTAGAGCCTGTCAAGGTGGTTGCTGTGCAAAACTTCTTCCCT
TGTAACGAGGACACCCCTGCTAGAACCAGTCGAGTTGATCATAAGGACTGTTCTTTGCAGCCACAAGAAA
TTGGGTGCGATCTATCATTGCGGTTAGGCTCTCTCTTAGCTCCAGTGCCAAGTGCAAAAACCAAGCAAAT
CAAGGATGCCAAATATGGTGTCCATGATTGTTCTCAAGAGGGTGGCAAGTTTGATGATTGGATGCCACAA
ATGGACGAGTTATCTTTCTTCCCTACGGCTAATGTGGTTGACCCACTAGTTTCACATTCAAGCAAATCGA
GGGAACATATAATTGTAGATGTAACAATGAAAAAACGCAAGTTGGTTTTCGATCACCATGTTGAAGATCA
ACAATTCTTATGGCAGCCAAAGCTTCCTTGTGATCAGTTAACTGGAAGAATGAAAGGCGTAGGTTCGTAA
GCTGGCTGTTGCTTGGTATGTTGCTTCAAACTCTTGATATGCCTTAGCAAGAATATCTTGTAAAGCTCTT
TTTGGCATTGTAGTGTTTGCTAGTTTTGTTTAGCAATGATGAGTTGCTAGCTGCAATATTGTAAGAATGT
TAGATGTAAATATTGATCTTAGTTTAAATAAGAACTAACATGAGAAGAATGATGAGTTGCTAGCTGCAAT
ATTGTAAGAATGTTAGATGTAAATATTGATCTTAGTTTAAATAAGAACTAACATGAGAAG
>c1069_g1_i1 len=904 path=[974:0-208 1182:209-230 94:231-903]
GAACTTTCATCATTGGGAGCTGAATATCTATCTATATTATCTCTATATTTGAATAATGTCTTATAAATTT
GTATCTATTTAGCAACAAGAACAACCATGGCTCTGAATTTACTCCAACAAGGCCGAACTCTATTCGCTCA
ATCCCTGTCCAGATTTATTAGACCAATAACGTGTAATAATAACAATAACAATCATGGTGGTATTCACACT
ACAGCTAGTCAAAATGGCCTCGAGGAGTTCTTTGATGATCCAAAAAATTATGGCGAACTTAAAGTGAAGA
GTGGCCGAGCGTGGCGAATAGATGAACTCCGTCTCAAGTCCAATAGTGATCTCCACAAGCTGTGGTATGT
ATTATTCAAGGAGCGCAATATGTTGTATACCATGCAAGAGGCGGCAAAGACAGACTACGAGGTCTTCCCG
AGCCCCGAGAGGATAGACAAGGTTGAAACTAGTATGGCCAATTTGGAGAATGTTATTCGAGAACGTAACA
AGGCCTACTGGCAACTCGAGGTGTCGGCATGTGCCACCGGCGAGAGGCCATTCGTGTACAGGCGCGACAC
CTTTGGTCGGCATAGGTGGCACAAGACACATCAACACTTGGTACCCTATTCGAAGAATTGGCACTTCCGT
CAGCTACAAGGACCCGGCCATGGCGCTTATGTGGATACGTTCTTCAACAAGTACAGAGAGATGACGAGAA
AAATCTACAATGCCAAGAGATCAAAAACTGCCCGCTACCTCAGGAATCTATTTAGACGATTTCCAAACGC
AGACGCCGATTATATTGCGGAACTTCATCCGGAGTTTCCCGCTGGCTATGTGAAACATCTCAAAGAGAAT
CACATACTCTACGACGATCCGCCGCTGAGGGTTACAAAATCACATCTCTATAAAGAGCCAAGAG
>c10702_g1_i1 len=919 path=[36:0-54 971:55-918]
AGCATTCAAAACCTTCTTGTTGTATATGTTGAAAACAACATTCAAAGCCCACCAGGTAGCAAAATAAATC
CCAATTTTAACCTTTTTTGCAGCCTCTGGCTTCACCCCAGATACTTCAATTGGCTCTGATCGATCGGCCT
CATAAGCCTTGCACGTGATCAAGGTCCTCTTTTGAGGCTTTGACAGCGCAAAAGACTCAACTTTCGACAC
ATGCAAAGGCTTTGACACTGAAAGAACTGGTTTTGACCTGTTGGCATTGAGTGAAGGCAGAACCAAATAT
CTTTGTATTGCCGACATGTTTTTTCTGCCAGAAATAGTGCCAGATCCGTTGATTGTTGGCGTTACAGTAG
ATTGCTTGATACTGCAAATCATGATGTAAAAATATGATCTTCTGACTAGAAATCCAAAAGGGTCTAATGG
GTTTATCTCAAAATCTCAAAAGTCTAGCTCGAAATACAAAAACCAATCCCTCAAGATCAAAGACAAATAA
GAAAAGTTTACAGAGCAATACAAACTATAGAAAGCTAGTGTCTTTATCAAACACTCTCTCTTAAAACATC
AACCAATGGGAAAAAAGACATAAAAAATAAAGAAGATCCTCGAGGTTTAAATACTTTCACCAACCTAACA
ATTAACTAAGAAAAAAAGATCTTGAAGGGTTGTATACTTTTTAGTAGGGGTTTTGGTTGGCGATTGGGTG
CCAAGAGAGGACAAGAGAAGGACTTGGCCTTTTACTTTACTTCCTTCTCTGAAACCTCAGTCCAATTAGA
AATCTAAGACTCACGTCTGGTAACAGTCATGGGACACTGTGGCTGTGTGGGGATCTTTTTTGAAGAATTT
TCCTTCTTTTCAACTACTTTCCTCTTCGAAAAGGTTGGAGAAAAAATAAAAGTTTGGGGCCATTGGAGGC
GGCAACGAT
>c10703_g1_i1 len=528 path=[1:0-32 34:33-527]
TTTATAATCAGATTATTTATCCTCATTGTTTCGAAAGCAAGCTTCACAAGCTTATTTATTGATTCACTTT
GTTCATCCAGATATTGTCTTACCTGTCCGACGAGAGGGGCTGCAGTAGTAAGCTCAGAGAGTAGCCATGA
GTAGCAAGCATAGGAACAACAACTCCATCTGTGAGAAGTCAATGAATATGGTGGTAAACATCATAAGACT
GTCTTCCTTTTCGATTGCTACGATGAGTCTGGGATCACCTTGTCCTCCAGTTGTCTCCAAACGCCTTGTC
CCTGTGGAGGCCGGCTCGGTCGCGGCTGCTAAAGAGCCATTGATGACTCAAAGCTCGAAGCCGATCTCAT
TCGTGATGCAGCCTGATGAGGGGAATGGTTCATCGCGTGTGATCCACAAGGAGAATAGTTTTATTGATGA
GAGGGCTTCTGATTATATCAGAAGGGTGCATGAGAAAAACCGCAATGATGCACATGAGGCGTCAAAACAC
TCTCCACACATGCCACCTCCTCCGCCACGAGCAGTGAA
>c10706_g1_i2 len=2695 path=[3663:0-560 4224:561-2457 6120:2458-2477 971:2478-2694]
AAAACGCCATTTATTTATTCATAATAGTATCAATTTCAATATGTCATCAAAACAAAAGCAAACAAACGAA
GGTAAAACAACACAACATGAGACAGCACCACTCACTCTTATGCAGGCAGGTTTTGCTTTGGACACACACC
AATATATTTATTATTACTCATGTAACTATAAACTTTCTTGATAGCATATTACGAAGTAAAGTATAATATC
TGAAAAGAGCCTTTCTTTTTTTTCATCCCACAACCTTCCTCGGATAGTTTCTGCCATGTGCAAATTGTTG
GGTTGGCCTCAGAAACATTCCACCAGATTCACCAGTCCACTGTACTCCAGCCTTCATGGTAGGTGGCTTG
GGCTGTCCCAGAGACTGCCGACGAGAGGCAATTGTCATGCCTGCAAACTTGTCAGTTGTGTCTGATACTC
CACGTGCAACTCTTCCTTTGCTCATTAATGTTGGGCTTTTCTTCCCTGGTGGTTGATATCTTGGTTTGGT
AGAGCTCTTCATTGACTTGTCAGGCTTGCGTGAATCCTGGTTAACCATATCCAACTTGCGTTGTACCCCT
GTACTCAAAGAAGCATGTAACTTTGGAGAAGGAAAATTGTTAGTGAGCTTAGAATTAGACAAAGCCCCTG
GTAAACTCCTCGCACATTGTTGCTCCAGTCCTCCCTTTGTTCCAGCAGATGTAGGAGTTCTCGTGACAGC
TGCTCTGGGGCGTAGGGATGGTGGAACATAAAAACAACTCTGAAAGAAAGGATGTTGCAGAGCTTCCGCA
GCTGAAGGCCTCATGCAGGGATCCCAGGAACAAAGTGACTTGATAAGGTTGATTGCATCCTCACTTGCTG
ATGGGATAAGTGCAGGAAGGTGAACACCAGCAAACTGTGGAAATTGGTAGTTAATAGTCCTCGCAAGATT
AAGCCCATCAGCCCAAGTGTCAGTTGTAGGACTGCCTATCACACTGCATATTTTGTAGATCTCATCTGCT
TCACTGGTACCAGGAAAAAGAGGTCGAAGGGTGAATAACTCAGCCATTATGGCACCCATTGCCCACATAT
CAACTTTAGAGCTGTACAGGTATGACTGAAGCAACACTTCAGGAGCTCTATACCACCGCGTGGAGACATA
CTCTGTGTATGGGGGCTGAGAATTGACTTCTCGTGCAAGACCAAAATCAGCAATTTTAATTATGGATTTT
GAGACCAACAAGTTCTCTGGCTTAAGGTCACGATGAAAATACCCACGCTGGTGAATGTAAGCAAGACCTT
GAAATACTTGAAAACACCAATTCCTCACATCAGCTTCAGCAAATAGCTTTTCCCTGTCTTTAATAAGTTG
ATAGAGGTTGTATTCCATGTACTCAAAAACGAAATATAGAATGTCATTTTCCCGGATTACTTCTTTGAGC
TTCACAATATTTGGATGATTCATTTTCCGCAATGACTTCACTTCTCTCAAATTCACACACTCTTCCCATG
AGTAATATTTCTTTTTCATCTTTTTAATCGCCACAACTTCACCAGATTGCTTATTAATTGCTCTCCACAC
GCTCCCAAATGTTCCATCACCAACTTCCTTGATTAACTTGTACCTTTCCATATTTCTTGTGGAACAAAAA
TGAGCTCTTTCTTTATTCCCAGATAGTATGAAACCTAGTAAGGCTATTTGACATTTACGGTAGATAATCT
AATAGAAAACGGTAAAATTTAAACAAGTTGCCTTGGTGGACCAGCTAATTTTCTGTGGAGAAAACTGGGC
GCACGAAACACGAATGTCTAGGATGAGCGAGCTTCCTGGCCATATTCATTGATAGAACCACAGCTCCAAG
GCAATATGAAGTCACAGACAGAAGAGCCATATGAAAACCACAAAACATATTGACAAGACTCGGAACCAAC
CAGAATGATTGTTCTAGCCAACAGGACAACCCACTAAGCTTAAGACAGTCACCCAAGGGTTCAAACACAA
AATAAGCTAACTCATCTATGTTATGTAGAGATCGATCAGTGAACCGATAACTCCACAATCTAACAGGTAC
CCATCAGGAGCAATGAAGAAACGATTGCTAAGAACTGTACAGTCTGGACCAACTTGATGTGATGGTTTAT
CTAAATTAACAACCCAAGCAGCTTTCAACCGAATCGTCGCAGACTTTAGCCCCCGGAAGGTGTGCCTAGA
ACTTCAACTGGATGTTGTATCAGCAATGCAGTGACCAAGTGCACTAAGGATGCAACACCTATCTCAGAAA
ATTTGTGCATCACGCCTCTATATTGTTCATTAAAAAGAAAGCAACCACTAAGTGCAATTGACAAAGGAAA
CCAACAGAAAATCTCCAAGGATGAGAAACCGCCAATCAAGCACTTCTTGGAACGAAAAAACCCGATGCTG
GAAGCAATTTGACCAGAAGCACGCTTTCTCCATGTCTTAAGGAAGGAAAGTAAGGTGTCTAAATCTGAGC
CCGGCAGAACCTAAGACAATAGAATGCTACCTGAAAGCCAAGCGGCATAAGAACCGTCGCTGAGGACGGA
TGAGAAGGAATCCAGAGCTTCTATTTCTCTCTCTATATTAGTTTAATTTCTCTGGAGTGAGAAACACAAA
ACTTCTGCACAAGAAAAACTACAGGCGCACCCTCGCTCGTTCGCTGACACCAAATACCTAATAATATCTT
CCTCTGCCCTCCTTTTATTTCTCCTGCTTACCAAG
>c10710_g1_i2 len=1668 path=[1646:0-496 2143:497-635 2282:636-1667]
TGAATGGCCTGCTACATCTGTTAAGACCCTAGGAAGAAAAAAAAGCTCCCTCCTTTAATGCTTACTTAGC
AATAATCACCAATCAAGCTAAGCTATTGATCTCTTATAAGTAGTCCTATTATGCCAAAAATAATCAGCCC
ATGATTTCATTTCTGAGAACAAAGCTATCACTGTCTTCACCACTGCATAAAGCACCGATCCTTACAGTCA
TGGACTCCTATGGATCACAAAGACTTGTGGCTTTGGCCCAGCAGCTTCGCTTCTACAAGCCACCATCTCT
ATCGCCAGATGAAATTGAAGACCAAAACATAGAGGAAAGTTCAGGTAAAGTCGTTCCCCAAGTGGGGTTT
CAAGAATCTGCAACCTCAATCGTTAAAGACCCTGAAAGGTTTAGACCCAATAGAGCTGCTGTTTTGATCT
GCATCTTTGAAGGTGATGCTGGTGATTTTCGTGTCATTTTGACTAAGAGATCCTCCAAATTGTCTACTCA
TTCAGGTGAAGTTTCCTTACCTGGGGGGAAAGCTGATGAGAGTGATAAGGATGATTTTGAGACGGCAACA
AGGGAAGCGAAGGAGGAAATTGGGTTAGACCCCTCACTTGTGAATGTTGTTACTGTTCTTGAACCATTTT
TGTCCAAGCATCTCCTGAGAGTGATTCCTGTTATAGGCATTCTAACCGATAAGAAGGCATTCAAGCCTAT
CCCAAATCCTGCTGAAGTGGAAGCAGTATTCGATGCTCCCTTGGAAATGTTCATTAAGGATGAAAATCGA
CAAGTAGAGGAGAGAGAGTGGATGGGAGAAAAGTATCTGATTCATTTCTTTGACTATGAAACGGGAAATA
AAAAGTACTTGATATGGGGTTTAACTGCTGGGATTTTGATTAAAGCTGCTTCAGTGGTCTACCAACGGCC
ACCAGCTTTTCTGGAGCAGAATCCAAGGTTCAAGTTTCCTAAAGGTGCAAGCAATGATACAGTGATGCGT
TGAATAATTCAGGAAAAATAGTGTTGGGCTGTACTCAGATTCTCAGAACAATCAATCCTTCTTCAATAAA
TACCCTCACTACCCACGCGTGTTGAATCATTTAAGTTATTCAAATGTATGTACGAAATAGCATTGTCAGT
AGATAGGCAGAATGCGTTATTATCCTGTAGGCAATTGTAAATTGAGGAGACTGGTTATTTAAGAGGCAAG
GAGGTAACTGCATCAAATTTCAACAAATTCTTCATGGGGAGTGAATTGCATTTGTCTTATCAAATGACTT
GAGTTTTTCTGCAGCTAAGTTCTTGATTGAATTGATTTTACCGCCAAAGCTTCCACAGCTGTTAATAAGC
AGCACAGCACTTCTTCAGTCTCTTCTGCATTTGGGAATGAAGTGTACCTAATGCCTGCTTTGTTGACTTG
GCTCTATAATAGTAGTTGAAGCAGCTCGTGTATTTGCTGGAATCTTTTTAACCGCTTGCCTCTACAAATA
AAAGCTTTGATTTTCTTGGATGCTACTTTTGGTAAAAATATTCTTGTCTTAGAGTTGTACTCTTGAAATT
GCACAAAGTATTGTTTCCCATATTTTGGAAACATGAAATGTTCTTATTTAGTTTAGACTTCAGAGAAGCT
GTAGAAAGAATTAGATGAAGGGAAAAGAATGTAATATGTTTCCTTCTCTAATCTTTGG
>c10714_g1_i1 len=536 path=[1032:0-535]
GGTGACTTGCATAATGGTAGAACTGATCTTCTTTGTAGCTTGCTCTCTCAAAACTTGAGCCTTTCCAAGT
TCAGCTTGAGCTTGTTGCCTTATCCTCCGTGCATTTGCAAATTCCAGTTCAGCCATCTCAATTTGTCTCT
TTGCATGCTGTCTAGCCTCCTCAGCATAGGCCTTTCCAGTTATAGCCACCCTCAACTGTTCATTAGCAAA
CTCCTCTAACTTTGCTGCTTCAAGTGTAGGCTCATAAGTTCTTTTAGGGCCATTTGGATCCATAATGACC
TTGAATTGTTCTTCTTTTATGGAACTCTCACTTGACCCAATTGAAAGCTTCAGATTTGTAGCATAACCCT
CATCAGGATTTTGTGGCACGTGAGTGCTTGAAGATGGTAGGAGCTGAAGTTCAAGATTGTGCTCTTGCTG
ACTAGTAGATGCATCATTTCTATCCGAATACAAGTAAACTGGTCCGGTTGCCGTCGGCGTTGGTATCCCT
GGTAACGGAACCATGCTAAAATTGGCATCACTTGAAGGGCTGGTGC
>c1071_g1_i1 len=2181 path=[2196:0-1946 19:1947-2180]
ACAAAAATACAATTCATATGGGAATCAGAATACCATCTTGATTGATCATGGCATGTATCCATAATTTTCA
TTGACAAAGGTAAAGGCAAAATAAAATGTGATAAACACGTTCAAATATCTAGTTAAGGGATACAATCATT
AATTACATCCATACAACACCAAAATTCACAAACTTTCTTGCAGTTCATACACAATAGTACAGCAAGCAGT
GGCTTACCTTCATTTCCTGCCACCAGCTGATCCTTTCCCTCCCTCAAACAACTCATTAATCTGGGTGCCA
ATATCCTCCAGAGTGTACTTCATATACCTATCTGCATGCCTCCCAACATCCGGAGCATTTTGAAACCTTG
CAATGAAGTTTCTATAAGCTGGCATCACTAGATTGCATAAAGAGATCCTCAGCTCATTTCTCAGCTGCTC
ATCAAATATGATCCACTGGGATTGAGATTTATAAATTTCCTCGAACTGAGAATTAAATGCCTTAATCCTG
TCTTTCATAGACATGGACTTTCCTCCAACATTAGCAGCCACAGGGCTACTATCCGCCCTCAATACCACCA
AAAGTTTGTTCCACGAGCTTCTCTGATAACTCGAAAGGTATTGCTTGATTTTTGCTGTGTGTTTCCTTAT
CCAATCATCCCCAAGCAGCAAACCCAATTCACTATCCTTCACTTTTTGCACGATGTACCTCCCATTATTC
ATCAAGAAAACAGAGCACAACGCAGGATCCCCATAAATCTTTGCCTTCACTTCCAAATTAGTCTCCAACA
ACTCCATGATCCATGCCATTTGAACCGATAATGAAGACAAAGTTGAATCCTTTGATGGAACAACATTCAC
ACTCTCCTCAAATACCTGCTCTAATGACTCTCTTGACCTACACGCAGCACGTAAATAATTCATCACATAT
CGTGTGATTGGATGAGGCCCTCCATGAGGCACCGCAGCTTTCGCTTGATCCCGCCTAATCAAATTCTCCA
ACTCCATAAAAATCCCCCTTATCGCCTCCCCTAACCTCTTCCATATCCCCAATGCATCATTCCTAAGAAC
CAAGCAATACTGATCACTAAAATTAAACTCAAACTCCGGCATCAAATCCCTCATCGTCTCAAACAAATCC
AGAACCTTAAACAACCTCTCAGGCGACCTACTCCCTATCGCAACCGCATCCGCAAAATTCAAAATCTGAA
CCACAGCCCCCCTACAAACCTCCATAAATGACAAGTCATTCACCGAACCTAACCTATGAAACACACGATC
ACACAACCTCCTCTCACTTGGAAACAAAATCCGAAGGGAAACATTCGCCGCTTTTATCCATTTATCAATT
TCATCCTCCAATTCTTGCCATTGCATCTTTTGCACTTCTTCATTGCTCAATTTTCCTAAACCTAACCTCG
ACAGGCTTTCTTCCAAGAACTCCCTTCGGAAGCTACTATACACGTGTGAACACTCTTTACCAGACCCCGA
AAACACCATCCTCTTCGCTATCTCATGCAGATCATTAATAATCCCCGACGGCAATGCATCAATTATGATG
TCATAATTACTTAACCGTTGCGCTACCGGGATTTCATTATCACTATAGTCATGATCATCCTCATCAGAAT
CATCAAACAATAAATTACTATTATCCTCCGCTAATTCTCCGTTACCGTTATTATAAGATCTAGTAGGTTC
AAAAGACTCACCACCACGCTCAATTAAGAGACGGAACTCATCTTCCAGCCGAAACATAGTCTGCTGAAGA
AGATCCTCAGCTCGTGCCAAATACGCTCCGGAGGAACTGGAGACCGAGAGTCCACGCACAGTTGAAATTA
ACTCGTCGACGCAGTCAAGGAAGGCGGAGGAGTCAGCAGAGTCAGACCAGATCGGGTGGTCGGCGGCGAC
GTACTGCGAGATCTGACGCTCTAAGGACTTGAGAGTATGATCAAGAGCTCTAGGATCTTCTTCTTGTCCT
GCCGTTGTCAATTTATCGGCCAGTTTCTCTCGAGAAAAACGATCGTCGAAGTTTGTGAATATTTGCAAAA
TATCGTCAGCCATTGACTCGTTGTGGCCTAGCGTTTTCGCTATGTGGCGGGCTACAGCGATCAGCTTCTC
CTCTCCGTTCTCTGCCGCCATTTTTTAAGGTTGTGTTTTATGGTTCCCAAGAGCATTAAACGGCTGCGTT
CTGGGGGTTTG
>c10722_g2_i1 len=1303 path=[5114:0-964 3620:965-988 3644:989-1302]
CACGAATTCACTAATCTTCGCTCGATGGGCGATTCAATCGAACGCGTTCGTCGCCTCTCGTTCAATTATA
ATCGCCGACGAGGAGGACTCACTAATATTGGCAATTTGTTGTGCTTGTTGCTGTTGCTGTTGCGTAACAT
TGAGCTGCGACGATGACAACATGGACTCGTCCGATTGGCGCTTGTTATTCTGAATGAGCTTATCAGAGTT
AGGCGATTGCGTGGGCGGCGGCGGCATCGACGACGACGACGGCGGCGACGACGGTGACGACGACGAAGTG
GACGATCGTACGTGCACGCTGGCCGTTTCGAGCGCATATTGAATGCACTCGTCGTGCTGGCAACAACATT
TGCAAACTAATTTGGCGCGCTCACTCTGAAATGTCGTGGGCGTGGACGACATTTGCTGGCTTGAATTCGT
CCTCGTCGTCGGCAAGTGTCCAAAGCTGCGCGAACTTGGCATTGCTTTTTGTCGTCGTTGTCGGGCTCGA
GCATCACTGTGTTCGTCATCATCGTCGTCGTTAAGCTTGCAAAGCCTTTGGTCTTGTGCTCCGCCGGTAA
CTGCGGGCCCACTCCAATGAGCCAGCGAGACAGACGAGCGGCCATTCATTAGGCGCTGCCTGTCGTCGTC
TTGCTCGTCGTCATCGTTGTCGTTGTCATTATTGTCGTCTTGGTCTTGGTCGTGGTCGTCATGGTGTGGT
GACTTATGGAAATTGTTTGCCAAGAGTTCTTGTCTTGTCGAGTGATGATGTAAATGCAAGGGCGGCGGCG
GCGGTGGCAAAGATGGAAATGTTGTCGTTGTCGTTGTTGTCGTTGGAGCTTGCGATCCATCGGCTTGTTG
GAAGAATTGGCGCTGCAAATTTGTTGGATCCAGCATGTGGAGGCGTGGCGACGGCAGGTGCCCAGTGGGC
GTGGTTGGGGCGGGCAGCGCCAGCGGGACGGCGCCAGACACGCCCGCTCGGCGCGGCTGCTGCTGCTGCT
GGTGGAGTGAAATCCATGAGCAAGAGCAATTTGGCGGCACGAATGTTGAAGGTGGGCGCTTGTGGGTGTG
GCGGTGGCGCCGGCGCGTCCAATTGTCGCCGCCGGCGCTGAAACTTGTGGTCAATGTTCGTTGGTGGCGC
TGCTTCTGCAAGTTGGCAATGGTTGAGCTGGAGCTGGTGGGCGCCTTGCGTGGGTGGTGCATGCTTGGCC
CCAGTGGTCCGGCGGGGTGTCTGCAATGTTGGCACGCTAGCCGCTCGCATGGAATTGCATCGCTCTGGTA
GTTATCATCGTCCTCCTCCCCATCATCACCATCATCATCATCA
>c10733_g1_i1 len=747 path=[1213:0-746]
TGGTCCCAGTCACGGGATTAGCATCGGAAGCCTGGGAGTACACAATTCCCAGGCATGTGTACGGAACATA
ACCGTCCGAAACTCTGTGATAAGAGAATCAGACAATGGACTGAGGATTAAGACATGGCAAGGCGGCGCGG
GCTGCGTATCCGACATAAACTTCGAAAACATCCAAATGGAGAATGTTAGGAACTGCATGATCATAGACCA
ATACTACTGCCTATCGAAGGCTTGTCTAAATGAGACCTCAGCTGTCTATGTCACAGGTGTTACATACAGG
AACATCAAGGGCACATACGATGTTAGAAACCCACCAATACACTTTGCTTGTAGTGACACAGTAGCCTGCA
CCGACATACTTCTATCAGAGGTTGAGCTTCTCCCTGAAGAAGGCGAGTTGATGGACGATCCCTTTTGTTG
GAATGCTTATGGAAATCAGGAAACAGTGACTATTCCTCCTATAAATTGCTTAAGAGAAGGGCAGCCTGAG
AGTCAGGGGGAGGTCTCCTCTGTTGGTTGCTGAGATATAACTGCAATCATACTACTGTACCATATTCGAT
GCTGTACGCTGCAGAACCCAAGATCCGCTAGTATCTTGTTCCGGGTCTTGATTGTCACGGAGTCTCCATC
CCTGTCAGGGTATTTCCCCCTCATTGTGCGATGATGTAGTAGAATACGGGCTTGTTTTTTCTTACCTTCG
ACTGTGTAATTGATTGTTTTTTTCCTCCTTTTAGTGGTGCAACAACA
>c10736_g1_i1 len=1198 path=[1:0-335 337:336-497 499:498-1197]
GCCAACGTTTTATCCTCTTTGAAACCACCAAAGCGATAATAAAAATAAAATGGCAGTGATGATCCGCTGC
TGCTCTTGCTTCTCTTCCCCACCCTCCTCCGATCACATCATCTCCCCCAAACCCCATCTTCCAGCTGGAA
ATCTGGCGTCTCTTCTGTTTAAAGCACAGAAGCTTACATCATCATCTGGAGATGCTTCAAGTATACTATC
TGCTTCTCGCCATAAGCTGCCAGGCAGCGAAAGTGTGCTCAAAAGGCCTGCATCAGATGGGCATCAGAAC
ACTGTTCAGGCACCTCCTGTTTGTGACTTTTTTTTTGAAATATTGTCAGCTCATCAGGGAAACATTCAAT
TGAGATCCTCAGCAATGACTTTTCTTGTTACTAATGCCTTGATGTGGACTACACCTCTTGAAGCTTTAGC
TGAAACATGTGAGGCAGGTAGCTCTATCTTCAACATGCCTTTGCTATTATTTGTGGCCCTTGTAGGGGCC
ACTGTTGGAGGGTTGCTTGCACGGCAGAGGAAAGGGGAATTGCAGCGGCTGAATGAGCAATTACGCCAGA
TCAATGCAGCTCTAAGAAGGCAAGCCAAGATCGAGTCCTATGCCCCCACCTTGAGCTATGCTCCTGTTGG
TAGTAGAATACTAGAGAGTGAAGTGATTGTTGATCCAAGGAAGGAGGAGTTGATCTCTCGATTGAAAGCT
GGAAAGAATTTTTTGCGGAATCAAGATCCAGAGAAGGCATTTGTGGAGTTTAAGTCAGCTCTTGAGCTTG
CTCAGAACCTTAAGGATCCAATAGAGGAGAAGAAGGCTGCGAGAGGTTTAGGAGCCTCACTGCAGAGGCA
GGGTAAACTTCAAGAAGCTATCAAATATCACTCACTGGTTCTTGCACTCTCCAAGAGAGAAGGAGAGGAA
TCCGGAAACACAGAGGCTTATGGAGCAATAGCCGATTGCTACACTGAACTCGGAGATCTCGAGCAAGCTG
CCAAATTTTATGACAAATATATTGCAAGGTTGGAAACGGACTGATCGGTTCCATCTTAATAACATTAGAC
ATCATCATAGGTTGAGGCTGTGGATTAGTTCGTTAAATTTTTGCAACTGGCTCCAAATCCTTTGCTTTGT
ATCATTCTGTTGTGTTATAGCTTGCTATGATTTGTGATTGTTGAATTTTGGACAAACAAACCATATCACT
TTCTTTCT
>c10739_g1_i1 len=715 path=[745:0-147 893:148-261 1007:262-714]
ATTATCACCATAACTATAAAACGTACTAACTCCACAAAAAAAGAAGCATATAACAACGACAGATCTCAAG
CTCAAGCTTAATTTTCAGCATAAAAAATGGGCAAGAGTGTTTTACTGTTATGTGGTGATTTCATGGAAGA
TTCTGAGGCTATGGTTCCATTTCAAGCTTTGCAGGCTTATGGGATTGCTGTTGATGCTGCATGTCCTGGC
AAGAAAGCTGGGGATATTTGCCGCACTGCAATTCATGATTCTGCTGGTTATCAGACTTATACTGAGAGTC
GTGGTCATAATTTTACTCTCAATGCAACATTCGATGAAGTTGATTTTGGCAAATATGATGGGCTGGTGAT
ACCTGGAGGACGGGCTCCAGAGTATCTTGCCATGAACGAATCTGTGTTAGATTGTGTCAGGAAATTTTCT
GACTCGGGAAAGCCAATTGCCTCTGTTTGTCATGGACAATTGATCTTGGCAGCTGCAAACTCAGTAAAAG
GTCTGAAATGCACTGCATATCCTGCTGTGAAACCTGTGCTCATTGATGCTGGTGCTCATTGGGTTGAACC
TGAAACCATGAAAGCTTGTGTTGCTGATGGCAATATCATCACCGGAGCTACATATGAGGGGCATCCTGAG
CTCATCCAGCTATTTGTGAAGGCACTGGGGGGCAAGATAACTGGTTCAGATAAGAAAATTTTGTTTCTCT
GTGGGGATTTCATGG
>c10740_g1_i1 len=1670 path=[53:0-1514 3393:1515-1518 1572:1519-1669]
TTCATTTCGATCATTCAGCACGATTACTACTACTACTCCACCTCCCCCATTAGTATTATGAGATCAATTC
CTTATTGATGATTTATATTTTTTTGCTTGTGTGAAGACAATGACAATCTACAATCTCATTGTATGCTGAC
TATCTGAATCCTCATTTCGTCGAGACGACTCTCTTGAATCAATGTCTCGCTTATCAATCGAACTTGTTCG
ATTAATCGCCTGACTACGGCGCTCTTGATCAACATCACTGTCGTTGTATATACTCGACGTCGTCGTAGTT
TGTCGTATTTTTCTCAGTGATTCAGCACTAGGAAGTCTATTGTTCTCACTTGTGTTTGATCCTTTGATAA
CCTTAAATTGATTATGAATATTATCATCGGCTGGCTTTGCCTTGCCGTTGCTCTGTTTCTGCTGGTGTTG
TTGTTGTTGATTTAACTTATTCTCATTATATATTGCCATTGTTGATAGCATCAATTCACCACCATCGATC
GACGAGCTTGTTGACTTGCTCGATGTTGTCGTCGTCATGTTTCTATTAGATTTTGCTGTTCGCTTTTTGA
GCTCAGATCCTCGCATAAATGGCGGTAACTTTGGCTTCTTCTGGGCCACCACCACAACACTTCTCGAGCT
CGAGCTTCGATCATCGCTCGACTCGAAATCGTCGCCCTCGCCGCTTGCTGGTTTGCCCAAAATTTTATGC
TTCCTTTGATAATAAGGATTCTGATGCGGCGAATCAAAGTCGGCGTCAAGTATGGTGGTGAATATGAAAT
TAGGAAATAGATTATCAATGATCACGATAATGGTGCCAACCAAGAGCGATAGGCAACCTCCTATTAACAC
AAGCCAAAAGTTCCAGCCAAAGCGGAAGGCCAACGATTGGCCCTGGAAGGGTATCACAAGCTTCTGGTCG
CCTCTAGGAACTAGTGTGGCGTAGGTGAGGTTTGTAAATAATAGTAGGAGGCCAAGGATTTGCATTGCAT
AGATTCCATATTTTGGCGCTGCACAATGTAAACAAAACATGAGCACACAAACGCTACCAGATAACCACAA
ACACATTGAGGTATAATACCCGGCGGCTCTATACTGGCGTGACCAATTAAAACCGGCCTCATCTTGGCTT
AGATATTCAACAACCGTTAGGATGGGATAGGGTAGACCTCGTTCAAGTGCCTGATGGTATTCCTGGCGCA
TTTGCATGGGTCCAATCCAATAGAAGCGCTCATTATAATTAATATCAACATGAACTCTCTTGATGGTATA
CTTTTGAAATAAACTAGACGACGACGACGACGATGACGATTGTTCATCATCATCATCTTGGTTATTACTT
GTTGTCGTCGTTGTCGTCTGATTCTTAAATGACAACGACGATTCTGATGATCTTGTGGCTCTTTGTCTTC
TTGGTTTTGATTGGAGTAGGGCGCTCGTGGCGGCAGGCAAATCAGCTGTTGTTGAGGCAGCAAAAACTTC
CTCACTTTCGAGCTCTGTATCCACGGGAATTCCATCGGCCGTACGACCGACGAGCAATTCATCGGCCAAC
TTTTGCTTACTATTACTTTGACTATTAACTTGATGTTTGTTATCGTTATTGAAAGACTCGCTTGGTTGTT
TCTTAGTGTTGCCATTACTTGAAATCATTACCTTATCGCTGGCGGTGGTGGTGGTGGTGG
>c10746_g1_i1 len=361 path=[339:0-360]
ATCTTCAGCTTCTTTTATCAGTCTGAAAGACACCAGAAGCCTCAAAACTCCCGGTGACTTTTCCGGCACA
GTTTGCTTTGCGCATATCAAGCCATCGTGCCGTCTTCAGGCAAAGAACTCAATGCAAGAAGCACAGCTTG
CAAACGATGAAACCCTGATGGCAGAGGGAAGGGAAAGCGAGAAGGGGGAGAAGCTACATGCAATACCAGG
CCCTCACAGCAGCAATGACTCTAGAGTGCCTGTGTTTGTGATGCTCCCACTGGACACAATAACAAATGGG
GGGAGCTTGAACAGGCCGAGAGCAATGAATGCCAGCTTGATGGCCTTGAGAAGTGCGGGAGTCGAAGGAG
TAATGGTGGAT
>c1074_g1_i2 len=694 path=[221:0-437 220:438-693]
GGGACATATAATCAAGGCTTACATATACAATCCCGAGAAAATTTCTTAAACCACAGTAACGATTAAAACA
TAAACCACACTTGAGATCTCTTCTTTAATGGACTATCCATCCAATATACATTCACATGGACAAGAAGATT
GAACAATTCAGTCATAATATATCTCGCATGATTCTGAGCGCCCAAAAATGGTGTAGCGATTATTTGCAAC
ATTGTCATATACAAAATCCCTCAAGAACAGAGGCACAAACTGTAAGAAAAATGCTAGCTGGGGAAAAGGC
AAGTCTATGTATTCCATTATCTTCAACACAGCTTCCGACTTGATATGTGATCTATCTCTTTCAACAAGTA
CAACACTTGAAATATCATCAGGAGCTCTGCCGGACCTCCTCAACAGTTTTCTCCCTGCCTTACTCTGGAG
AGCCTCATACCTGATTCTCCTATTTCGGTCATTATCTCGCACAAACCTTACACCTCCATTACACAGGTTA
CACACACCATCAAATAACATGATTGGTCGTGAGTCTTTCTCGAAGAAGCCACTAGTTGCATCAACCCAGT
TAACTGTACTGTCATTTCTGGGAGGAGATAGAGTCGCAAAAATGGCAATTCCTCGTTTAACACGAATGCT
TGGTGTCAGCGTTAATAGTGTGCAGCTGCCTGAACCACGAATTGCCATTGGAGACAGAGGCTAG
>c10752_g1_i1 len=415 path=[117:0-155 272:156-162 84:163-414]
GCAAAAGAGAAGAGAAGAGAATTTGAAGTCGGAATCTTTTAAAAAGAGAAAATTGATTGATTTTATTTTT
TTCGGTGAATGAAAGATGGTAGTTGAAGCAGAGGTAGTAAGCGTGCCGGTGTTGGATGTTCAATATTTTG
CTGCTAAAGGAAACAGCCCTTCGCATGAGATTGAAGGTGTTGTTGTTGCTGTTTCTTCTTCCCCAAGAAG
GTTAAGTCAAGTTCGCGTCTCGGATTCTATCTCCGCCGAGTTATCCGCCTCTCAATTGGATATTACATGT
TCAGAAAAAGTTTCAGATGCAGAAACTATGGAGTCCGCCATCCTGGAGTTTGTTCCCAGTATTCGTTCTG
GTAGCTTTGCTGACATTGGGCCTCGGAGATACATGGAAGATGAGCATATACGCATAGATGATCTA
>c10753_g1_i1 len=958 path=[936:0-957]
AGTGAATCTAAATCTGATTTGTTAGATAAGCTTGCCTGCTCTATTTTGCCCGTGGTTTCTTTTTCTGGAA
CAACGGTAGAAGATGATCATCATGGTTTCCCAACTCTATGCAATGCAACATTTGTTGTGTGGTGCCGGGT
GCTGCATGAAGGGAACATCGCTATTCTTAACAAATTGGTTAAGGAAATTGCTCTCTTTATGAAACCCAGA
GCTGCTGTTCAGATTGAATCCGTTGAAAAGCATTTGATCAATATACAAAAATCAGTGAACGTGGTGGTAT
CACTAGTTAACTTGTGCAGAACTCATGACAAGGTGACTGTGCGTGCCATGTCTGTCAAGTATGGTGGGAA
GTTTGTGGACTCCTTTCTAAAAGTTTTTGACTTCTTACAGGCTCACTTTCAAACACACAATGAACTCATA
ATCCAATTGGTAACAGAGCTTCAAAAGGCCACAAGAACAATACAGACTTTATGTTCTGAAGCAAAGGGCT
CGAAACAAACAGCCATCACTAGCAAAATTCCTGCTACAAAGCGTTCAATGGAACGGTTTTTGTTCCGCGT
CAAGGCGCTTCTACACTCGACATCAAGTGGATGCACTTTCTGGATGGGCAATTTGAAACATAAAGACTTG
ACGGGTCAGGTTGTAAGTTCCCAGGCCTATGCAGATGATCAGAACAACAATGTTGACGAAGATCTGGCAG
AAGCTGTTGAGGAGGATCAGCCAGATAGTGTTGCTAGTGAGGATAGAGAAACAGAATAAGTGCCTTGTCT
ATCAAAGGGTTTAGTGATTAAGACTGAAGCCGATATCAAGTATTTTTCTGCGAAAAATCTCAGAGTTCAA
CACATGCTGTGGTTTGCACATATCACCAAGATGGAAGAAAAGGAAAAGAAGGTAAGATCTAAGAACACAA
CGTTAACTCCTAATCCACTGTAAATGCGTTATAAATTGAAGATTCCGG
>c10757_g2_i1 len=376 path=[677:0-375]
GTGCTAAGGAACCTTCTACTTTCCTTGCCACAGCGTAAAATAATCTTCACAAATGCTGATAAGGCTCATG
CATCTGAAGTTCTCAAAAGGATAGGATTGGAAGATTGTTTTGAAGGCATCATATGCTTCGAAACCCTTAA
TCCTCCTCTAGAAACTGCAAAAAACATGGATGGATTAGATAATGATGCAGTGATTGCAGGAAGCGAACCA
GAGCCATGTGAATTTGATGGTACTGCTGCCACTGGAAGGAAAAAAATATTGGATAATGGTACCAGCTCCT
CCAAGTCACGAATCCTGTGTAAACCCTCTCTGGAGGCCATCGAAGCAGCTATTAAGATTGCAAATATGGA
CCCAAATAAGACAATCTTCTTTGACG
>c10759_g1_i1 len=1801 path=[1:0-631 633:632-1773 3653:1774-1800]
TTTTTTTTTTGCTTTTTAATTTTTTTCCATCGCTTCATCAGCGTTGGAAAAAAAGCTTTCTATAATAGTT
ACAAATCTGAAGTGATGTTCATCGACTATCGGAACAGAATCTTGTACTTTAATCTCTTGTTGAATCTCTT
GTCCTTGATGCTTGATTGATCGAACTCACGTTAGGTTCCCCAGTTTGTACCGCACTGTCTTGTATTCTTG
TTGTTGTAATTTAGTTTGTCTAATCGTGTATGTGTGTTTCTTATATGTTTGTTGCTGGTGGTAGTAGGTT
ACATCATGATTGACTCATTAGGTGATTGTTGAGGTCGTATCTTCGAGCAAAACTTAAACCAGCTTCAGGA
CCTCTTGGCTGGCGTAGTAGTACAACTTTCGGACCCCTCGGTTCCTCATTGATAAATTGCTTCGTCACAG
CCTTCTCCGGTCTGTATGGCATGGCGCAATTCATGTCATCTTGTTGGTCATTACTTAAATGTAAATTTAG
GTCTAATGGCAGGTGAGTGAGAATTTCAGACCATGAATCGTTCTTTGCACTTCCTCTATGTCCATTTCCA
TTCATGGACGATAGAAAATTATAACGAATGGAATCATGGTGGCTGACCTGCTGCTGTTGCTCAGAGTTAA
CATCGCTATTAAGATCAATTAGAGGATAATCATCCTCGGCTTCCTCAGAGGCTTTGTTGAACAATTGCTG
GAGAGCCTTGGATGAATCAAATGATTTTAACCATGAATATTGTGGGTTGTTGTTGGTGGTGTTGTTGTGA
TTGTGTTGTGTTTGTGGCGGTGATGATGGTGATAACAATGTTGAGTTTATGATTGACGATAGAATTGAAG
TGCTCATATTATTTTGTTGCGATTGTTGCTGATGATATGACGACAGTAGATTATTTGCGCCTATCCCATC
AAAAATATTTGTTAGATTACTATTAACTAAACTATGATGATTACTAAAAGTATTTAAACTATTGTTGCTT
ATGTTCCCACTATTGTTGCATATTGATTGTTTGTTGTCTAATAAATTTGAACGAGATAGAAAGTCATTCA
GTGCCGAATTATTAGTAGTAGTTGAAGTGTTTTCAACTTGAACGGAACCAAATGGTAATTTTGTTACATT
AACGGCAACTTCTTTGCCATTTCTAGTTTGTATATCGAATTCCACACAGTCGTTTGGATTAAGTTCATTG
AAGATCTTATTGTTGCACCCGGATGAATGAAAGAATATTTCCTTATCACAATCGACACGCTTTATAAAAC
CAAATCTATCCTTGAGCGTGCAAACAACACCCTTGAATGATGGTGCTTGCTGCGTCATGCCCAATTTCAA
ACATTTTGCTCTTAGGTTACCTTGTTTATCTGTAGAGATATGAAATGTTACTTCATCTTTGGCCTCTAGT
TTAGCATTGTTTTCAACGTCGCATTCGCTGAATGGCAGAAAGAAGCACTCGCCTCGGTTCTCATAAACAA
CCCGGCCCTCGCGATCAGGAGTAACTTCCAGGGTGATAAAACCTGAAACTCGATCCTGGCTAAGTTGTTC
ATCAAACATAGCTCCAGAGCTTATCTTGACTACACTACTTGCGATAGGTTTACCTGTTTTACGATCATAT
GTCATCTCAAATTCAACCGGATCACCTAATTTGAGATGCTCGACTCGGCCAGTGTATTGACTATAGTGGA
AAAATAATCTGGCTTGTCTCTCACAACATTGTATGAATCCATATGATGAGCACATTTTCTCGATGACTCC
AATTTCGCGGGCCATTTTGATGATATTTTTGTTGTTGTGTGTGTGTGTGTG
>c1075_g1_i1 len=684 path=[305:0-683]
CGCCGCCGCCGCCGACGACAACAACTCAGCAACGCCGCTCGAGGCCACCCAAACGGCACCAAATTCCAAA
CTCCACGCCATTGGCCGCCACCACCAGCATGTCCACTGCTCCGGTGGCGCTCTCGTCGGGCTCCAGTCGT
CGGCCTCCATTGCAACAACAGGACTTTGATCCCACCACGACGACCAGCACCAGCACCAGCACGATGAGCA
CGCCGCGTCTCCAGTTCACTTCCGGCGACCAGCTCGACTCTGATGGCGCCGACGAGCAGCCGCCGCAGCC
GCGCAGTGCACGCCCAGCCACGACGAGTGGCCAATTCTCGCCCGCGTCCGACTTCCTGTCGCCCACGCCG
CCCACGCGCCCGCGCACCTCCTCGACGACCACTACTCTGGCCACGCCTACTTCCTCTTCCACCCAACGGC
AGCGCTTACTTCTTAGGCCCACCACGCCCACGGGGCCGCTATTGACCCCGACCGCCGCCGCGACCACGCC
CCCGGCGCCACTGGAAACCGCCGAGCCACCAGCCCAGGGCACTTCCGGTGGCGGCGACCCGCAAACGGTG
GCCAATCGGTACCTGAACTCGGCCATCGATGCGCTCGAGGCGGGCCAGCCGTTTGGCACGGTCGACTATG
ATTTCGACATTTTGAACGACAACTCGACCGAGCGACGTGGGGGCGGCGGGGGCG
>c10760_g1_i1 len=951 path=[1:0-950]
GAGCGGGGCGTCTGTTGTCTTACAGAAAATGGCAGCAAATTGTTTCACAAAGCTTCCAAATCCATCATCG
ACAACAGCCCAACAAGCGCTCAATCGTCAACAGCACCACCATATAACACAACCCAATTCTCTTTTACTAC
CTCCTCACTCTCTTAAACCCTTCACTTCACTACCATGGCCACGCAAATTCTTAACCACTCACTTGTCCAC
TCGCCTCCCCGTCTCCGCCACTGTCCTCTCCAGTCTCCCCACTGCGAAGCCAGAGAGATTTGCTTCTTTC
GGTGAGAAAGTCCCCAGGTGGTCATGGAGGGCTATAAAGGCATTTACCATGGCTGAATTGGAAGCTAGGA
AGCTCAAGTTCGCTAATACTGGCACCGAGGCTCTTCTTTTGGGTATCTTGATTGAAGGGACTAGTGTAGC
TGCGAAATACCTGTGGGCAAATGGAATCACTGTTTTTAAAGTACGTGAAGAAACTGTCAAGGTGCTTGGC
AAGGCTGACATGTACTATTTCCCTCCTGAGAGGCCTCCCTTGACTGATGATGCTCAAAAGGTCCTCGATT
TGGTTCTTGATCGTAAACTAAAATCTGGTGATAGTGGCGAAGTTACAACAAGTGATCTGCTTCTAGGCAT
TTGGTCAGAAGTGGAATCCCCCGGTCACAAGATACTGGCTGTCCTTGGCTTCAATGATGAGAAAGCTAAA
GAACTGGAGGCTTCAAGTTCTGGACCTGGGTTTATAGATGGATGATACCTTCAACGTTCATGATGCCATT
GATGCAATTTTTGTAACTGGACATGGCAGTTTGAGCCTTCTGACTGAAATTGAAAACCCCATCATTTATT
GATGCACAAAAGAGTCGTTTCAGTAATTAACAAAGTTGGCATCTTATCCTCAGGGAGCTTTGTAAGTTGT
ATTTTGCACAGATATGTTCATTGAATGTTGGAAACAGGGAG
>c10769_g1_i1 len=724 path=[1:0-603 605:604-723]
CGCGCGCGCTGCTGGTCGATCATGAGGCGCGCCAGACTGACGAACAGCTCGCCAATGCCCTGGTCGAGCT
TGGCCGAGGTCAAGTAGTGGCGCGCGTTCTGGAGCTCGTCCGTCAGCTGGACGGCCTCGCGCACGACCGC
GCTGGCCGCCACCGCTCGCTGCTCGCTCGTCACATTCAGCAGGTCCACCTTGTTGCCAATGATCGCCAGG
CGCACGTTTTGCGCGCCCAACATCTTGTTGAGCTCCTTGATCCAGTCGCGCACCTTGCGCAACGAGTCGG
CGCTCGTTACGTCATAGACGAGCAGCGCGCCGTTCGCCTCGCGGTAGTAGATGGGCCCGAGCGCGTGGAA
CTTCTCCTGGCCGGCCGTGTCCCAAATGTTGAGCCGCACGAGATCCTGATCCAAATACAATTGCTTCTTC
AGGAAGCTCGCCTGGAGCGTCGACTGGTGCGAGTCGTTGAACACGTTCGAGACGTAGCGCAACACGAGCG
ACGTCTTGCCCACACAGCCCTGGCCCAGCAACACCACCTTGAAGTTGTACGAAGTCATTGAGCTCTCTAG
TTGCTGGAGTTGTTGTTGTTGTTGGCGGCAATAAACAGCTGCGATACTTCAATAGGCGCACATTCGTTTG
TGTCCATAATCAATATTGGCCCCACAATAATAGTTGTTCGCTTGTTGGTCGAGATAATTGTTGAGTTCAA
ATAGTGAGAGAGAGTGAATTAAAT
>c10776_g1_i1 len=2743 path=[2721:0-1129 3851:1130-2657 5379:2658-2742]
GGAGATTATTAGCCTATTTTTCATATCGGCTTCGAACTTTATTATATCCTGTTTATACGGAAACGGCGAA
ATAGACATCTTACATCTTGTCCAAGTACGAGTCCAAGTCTGGCAGACTCACCTTCAAAGCCTTTCTCTTT
CTCGTCTCCATGATGACTTGCCATGGCTTGGATTTTCCGTCGAGCGGGTCACCTGGCAGGACTTGCCAAT
GGTCAAACACACACTGAGGGAAGGCCTGACCACCTGTGTTCGAGCGCAAATCGGCGGTGAAACCGAATGA
CTCGTTGACAGGCAAGTAAGCCTTGACGACGAAAGTTGGGGTTCCCGGCACTTGACTCTCCTCAATAACG
TGACCACGACGACGATGCAACACACCGTAGATACCACCAACGACCGACTCTGGACATTGGATCTCGACCA
GGTAGACTGGCTCGAGCAAACGTGGCTGGGCTGTGATCTGACAAGCGTAGAGACAACGTCTAGCAGTCGG
GATAATCTGTCCACCACCACGATGGATGGCGTCAGTGTGCAATGTAACATCGTGAATGTTCCATCTGATA
CCACGACAGTTCTCTTCACAGAGGACACCATCCTTGGAGGCCCACTGCAGACCAGAGACCATGCTATCCT
TGATCTCGTTCAAGTATTGAACTCCCTTCGTGACATCAACGAGCATGTTTGGTCCAGTTGTTTCTGGTCC
AAAGCACCAGATCTTACGTGAGTCGTTGGCATCCCATTCGTACTTCTCGACCAAGAGCTTACCACGGACC
TTTGGATCGTCCTTGGCATTGATGATTCCATTGTCGATGTCCTCAGCAAGTCCATCTTGCATTGGGGCTG
CCCTCATGAAGAGACGGTTGTGCTTGTTTGGCGACTTCGAAAGGCACGTGATTGATGATTCCTCGGTAAC
AGTTTCACGGTATGAAACGACCGGGTCCGAAGTTTTGATCGGAATCTGTGCGTGGTCCTCCTCGAGATCC
TTGAGACAAATCTCAAGATGCAACTCACCGGCACCAGCGACAATGTGTTCACCACTGTTCTCATCACTGC
TGGTTTGCACCATAGGATCTGATTTGGCCAAACGCTTGAGACCCTCGACCAGCTTGGGAAGATCAGCTGG
GTTCTTCGGCTCAACAGCAACACGCACGACAGGACTGACACTGAACTTCATGACCTTCAAGTTGTGTGCA
TCCTTGAAGTTGGTGATGGTTCCAGTCTTCGATAAACATTGGTCAACTCCGACGAGACCACAAATGTTAC
CTGATGGAACGTCCTCGATGGCTTCGGCGGAACGACCCATCATGAGCACAGTGCGCTGGATAGCCTTCTC
GTTAAGATCGATCTTTGTACCCGGTACGTAGTTTGGACCCATGATACGGACCTTCTGGCCGGAAGCGACG
ACTCCGGAGAAGACACGTCCGAAAGCATAAAATCTACCCTTGTCAGCAGTCGGTACCATCTTGGAGATGT
ACATCATGAGAGGACCGTTTGGATCGCAGTTCTTGATACCAAGAGCAGCCTCGTCATCGTGTGGTCCCTC
GTAGAGGAGCTCCATACGGTATCTCTGTGAAGTGACAGGTGATGGTAAGTGAATGGCAATCATCTGAAGA
AGCGCCTCACCAGCTGGCCACCAGGTCCTCATGACAACCTTGAGCAACTCTTTTCCTTCCTTGGTCTTGT
CGTCTCCCTTCAGTTGGATGCCCAGCTTGGACAGAAGCTCGGTGGTCTCCTCTTTCTTGAAGTTCATGAT
GGCGTCGAACACCTTGAAGATTGGGTCCAAAACAAATTGGTTGAAGGCACGCTCGTAGCCCTCGCCTTGA
GTCTTCGACCATTTCTTGGTGGCTTTGTTGAAGAAGTTCTCTCCCCAGAGTTTGTTCATCATTTTCTCTG
GGTCAATCTTGAATTTGTCAGCATAGAACTCGGCAAACTGCTTCAGAGTGAAGGCCCATCCGTGGAGACC
ACTACCGAAAGCAACACTACCCTTTGACGGGTCGACCTTGATGTCACCCATTGGACCGTTCTCGTCGGAG
TAAGTTGCGATGATGACGTTGACGTTTTCTACGATACGCTGGAGCTTCTGGTAGAGATCCTCTTTGGCCA
ATTGAAGAGTCAACATGGCCAAGTCCATCTTGTTCATGATCAAAACTGGCTTAATCCTTTCAGTGATAGC
TTGACGAAGGACAGTCTCGGTCTGGACACAGACACCACTGACACAGTCGACGACGACGAGAGCACCATCA
GTGACACGGAGAGCAGCTGTGACCTCTGAGGAGAAGTCGACGTGACCCGGTGAATCGATAAGGTTGATCA
AGAAACCCCTCTCTTCTTTCTCACGTTGAGTCTCTCCCTTGATGTAGACCATGTCGCGTTCCTGCATCTC
AAAGTACATCGAGATAGCGGTCGATTTGATCGTAATGCAACGTTCTTGCTCGTCCTTGCGGGTATCCGTG
AATCTCATCTCACCGGCCTTGTTGGCAGCGATAATACCTGCCTTAGTGACCAGAGCGTCGGTGAGAGTGG
ACTTTCCGTGGTCGACATGAGCAATGACACTCATGTTACGGATGTTCCGCTTCTTGTTCATAATACCACG
AATCTCGTCTACGGTAAAGTTCACCATTTTGATGTCTTTGTTGTCGCGCCGATATCTGAAAAATATTTAA
TATAACCTAATGTATGTGAATGAAATTTATGATAATTGATAATCTCCAATAAGTTGAACTTGTAAGTTAA
AGATAGAGTTATT
>c10782_g1_i1 len=608 path=[1:0-265 267:266-291 648:292-354 267:355-380 648:381-443 267:444-469 872:470-607]
AGAAGTTCCAAAATAACCCAAGTTACAAGGGTGCTTCAGCGAGTAACAGTGCAGATAGGGAATAGGCAAG
GCAGTAAAAATACATAGCTACAGTACAAGCATGCCTTAAGCCCTGAAGTGGAAAGGTAAATGGCATCTTT
TAATCAATGTCCTATTATCAGCTGGAAAATCAATGATCAAAGGATAACGCCAAAAGATTCTCATCACCTG
CACCACAATGATGTTTCTGACACTCTTGCCTCTATTACATACATGAAGGTATGTAATAATATGGCCAAAG
ATGCATCTTCACATAAATTTGAACCATTCAGAGCATCAGTTACTCTATTTTACCTTTGGCTAAAAAGGTA
TTTTCTAATATGGCCAAAGATGCATCTTCACATAAATTTGAACCATTCAGAGCATCAGTTACTCTATTTT
ACCTTTGGCTAAAAAGGTATTTTCTAATATGGCCAAAGATGCATCTTCACTTAAATTAGAACCATCCATA
GCATCTGTTACTCTAATTTTATCATTGGCTCCTATATGTTGAAAATATCACCAACGACTTGGCCTTTAGC
TATTCAACTTTGAGCTGAAAGTGAATGTGACTGAGGGCCTTGGATTTT
>c10792_g1_i1 len=1167 path=[1673:0-72 221:73-1166]
TCCTCCTCCTCCTCGTCCTCCTCCTCTCGAGCTTCCTTTCCTTCTCGGCTAAGTTCGCTCTCTCTGAACC
ACCGTTCCAGTTTGTGCAAGTCTGTTGTAAAATGCAGCTATGCAGAAGCAGGCGTAAAAGATGACTACAA
ATCCACTACAATTGATGTTGTAGCTGATATAAAGACGGAAAGGGTTGTCGTCTTAGGAGGTAGTGGTTTT
GTGGGTTCTGCCATATGCAAGGCTGCTGTGTCCAAGGGCATAGAAGTTATAAGCTTAAGCAGGTCAGGGC
GCCCTACTTACCCTGATTCATGGATAGATCAGGTTACTTGGATACCAGGAGATGTTTTCTATACAAACTG
GGATGAGATACTATTTGGGGCCACTGCAGTTGTTTCAACAATTGGAGGTTTTGGTAGTGAGGAGCAGATG
CAAAGAATTAATGGCGAGGCTAATATTGTTGCTGTCAATGCTGCCAAAGAATTTGGAATTCCCAAGTTCA
TCTTGATCTCAGTGCATGACTACAATCTACCATCATTTGTACTGTCATCTGGATACTTTTCAGGAAAGAG
GAAGGCCGAGTCAGAGGTTCTCTCCAAATATCCCAATTCTGGCGTAGTGTTAAGACCTGGTTTCATCTAT
GGAAAAAGGAGGGTTGATGGTTTTGAGATTCCTCTGGATTTGATCGGGCAACCGGCAGAGAGAATTCTCA
GCGCTATCGAGAACTTCACCAAACCCTTAAGTTCCCTTCCGGCATCGGATCTCCTGTTTGCACCACCTGT
TAATGTTGATGACCTTGCACTCGCGGTAGTAAATGCAGTGACAGATGATGACTTCTTCGGTGTATTCACA
ATCGAACAAATCAAGGAAGCTGCAGCACAGGTGAAAGTGTGAATTGATTTCCAAAGCAAGAAAGAGAAGA
TTATTTTCTTAGAAAATTAAGTCGATTGCTTGTAGAAAGATCGCCTTCAATTTTCTCCTTCACACATACA
AGGAAAATACAAGCTTAATATGTGAAACACAAATATACAAGGGTTAAAATATCCAGTAGATGCCATGCCG
CTGCGTCCTTTCTGTATTATTTGTTCCCATGCTGACCAGCATCCTGAGTGGCAATGGGGTGTGTAATACA
CCCCAAACTCCTTATACCCCTTCCTTGTAGAATTTTTTTTTTTTTTT
>c10793_g2_i1 len=1190 path=[2968:0-1189]
TGTCGCTTTATTGTTTCCTTAACTCTCTTTATTGATATCGATTCCTTCGAGAGTTTGCGTTACTTACTTA
GTCTAAACCATAGCCTAAGTCTTAGCTTGTACTGATTAATAGATATTCAGGGTTGCGATTAAATGAGCCC
AATAACAAAGTGCCGAATGCAACTATCGCAATCCTGCAGGACAAGCCGGATGTTTATATGGGCTTTGATG
TTTACTTGTTCATCACAAGATCTCCTCGTTTGTCGTCTTGATTTGTTTGTTTGTTTGCTTATTTTCCTCC
TCTCTCCCTCTCTCTCTGATATTTATTCAATCTCCTATCGCATGGAACTGGATGATCCGGTATCATTTAC
ATTGTTGTTGTTGCGTCTGCTGACGTTTCTTTTTGGTTGTCTTGAAGAACCAACAACATTTGGTCTCCGA
CGCGGTATCGGCATCGGTGGCGTTAATTGGCGTATTAGATCGTCCTGTTGCAGGATCATCGGCTGTTAAA
TCACCATTTGTCGAGCTCACTACTTGAACAGAGCCTAACATTTTTAATGTTGACCTTGGGTTATTCAGAT
TACCACCAGATGGGCGTGCTGATGGGTCATTTGATGATGCTTGTTTAGTTCTTCTACTGTTATCATTATC
ATATTGTGTCAGATGGCGTTTGTTTGATTGTAGATTACTGGGCGTGGATGATGATGCAACTCCAATAATT
GCGTCGTGCTTAACTGACCAATCAAATTCACCATCGTCGACGTAATTCTCTCTATGGAATAAATCTTCAA
ACAATTTTCTGAGATAGTTGTAATCTGGCGTTTCAAAAAAGTCCAATCTTCTAACATAACGCAGATAGGT
TGCAAATTCTTCTGGGTAACCCTCACACAATGAATCAATAGATGTTGTCCTCTTTGTATCGCCTATTTTC
TGATATCTTTCTTTCAATGTCTCAGCCTTGAGCCCCTGCCAGGGTAGGCTGCCGCGTAAAAAGTACATAA
ACATGTGACCAATAGCTTCTAGGTCGTCTCTACGAGATTGTTCGATACCGAGATGAGTATTGATGCTCAT
GTAACGCGCTGTTCCGGTTAAACTTTTATGCTCCCTGTATGGTATATGCTTGCCAGTTTCGGTTTCAATA
TATTCCTTAGCTAAACCAAAATCTATTATATGTAATATATTTTGTTTCTTTGATGTTGGTCTACCCAATA
>c1079_g1_i1 len=2244 path=[2272:0-116 26:117-2243]
GTCACTGCTTGATGAGCATCGTACTTGCAGTAGCATTCGAAGTTGCATCTTTATACAATCACAAATACCC
ATTTGAAAACATCTTTCCAAACTCCTGTTTCCCATTTCGAGTTACAAATCTGTTACATGTTAATATCTAT
TTTGTGGTGTGTTTATGAAGAATAGTGAAATGGGTGGTTTGAATGTAGATGGGGATGGAGAAAGAGCAAA
AAATAGAGAGAATGGAAGCTCGTGGCCACCTCCGCGCAGTCATGTACAACACAGGCGCTCTAAAAGTGCA
TCTGAAAGGAACTCGGACATTTCAGGGGGTCGAGTTTTGCATTCCTTAAAGAAAGACCAGAACGAAATTC
ATATGTTTCCACTTTCAACAAGGGCTCATAGAGCACAAAGTCCTCTCCATGATTACCCCATTTGTATCAA
CAAAAATACTTCATCCAACCACCGAGCCTCCTTGGAAAAAGATATTGAGCAGCTGCAATCACGATTGCAG
CAGGAGAAATCTATACGCATGGTGCTCGAGAGAGCAATGGGCCGAGTCTCTAGTACTTTATCTCCTGGTC
ATAGGCATTTTGCTACACAGTGCCAGACAAAAGAGTTGATTGCAGAGATTGAATTACTAGAAGAAGAGGT
TGCAAACCGTGAGCATCAAATGCTCTCCATCTACAGGAATATTTTTGAAAATTGTGCTAGCCGGGCACCA
TCTCAGCATAACTCAGGCATGCCGTCTCCTGCCCGTGCAAAGCATGCATCCAGGAAGCACCCAAGTGTCA
TCTCAAGTGCCTTCTGCTCCTCAAAAAAGCTCCCTTTACGACCTTTGCAAGTTCTAGTTTCACCAACTGA
GTCAGGGAAAAGAACCTCTAAACCCAGTGATGCTCCATCATCCCATGGAAAAAGTGACATTCATTCTGAG
AAGAACTGTTACAACCGGGTTAAGGTTCATGACAGAGTACCTGCCGCCGAGAAAACTTCTGTGCTGCGAA
CTCTGAAAGATCATCTTTATCAGTGCCCCAGCAAGTTGTCTGAAGAGATGGTAATGTGTATGGCTGAAGT
ATATTACAGGCTCTGTAGTGCAGAATCTGTAGCTCCTGGAAAAAACAGATCACCTTTACTGTCAAGGTCT
TCCACAAATGTTATACTTCCCGGACGTGGTATTGGAGAGGATCGAGATTGGTCATGCAAATCCATGGTAG
AAATATCTTGGTTATCAGCTGATAAAAGCCAGTTCTCTCGTGCATCTAATGCCATTAACAATTATAGAGT
TCTAGTGGAGCAACTGGAAAGGGTGGCAGTGACTCGGATGGAAAACAGTGCGAAAACTGCATTTTGGATC
AATGTGTATAATTCGCTTGTTATGCATGCACATTTAGCATATGGAATTCCCCACAGCTCTCTTAGGAGGT
TAGCCTTGTTTCACAAGGCTGCTTACAACATTGGAGGCCATATCATTAGTGCAAATTCCATAGAGCAGTC
AATATTTTGCCTACGAACACCCCGAGTTGGAAGGTGGCTTGAGACCATCATTTCCACTGCCTTGCGGAAA
AAATCTGGTGAAGAAAGGCAACTTATTAGTTCCAAATTTGGTCCATCAGATCCCCAAGCACTAGTTTGCT
TTTCCCTCTGCACCGGTGCCTTTTCTGATCCTGCGCTAAAAGTCTACACAGCATCAAATGTTAAAGAAGA
ACTAGAAGTTGCAAAACGAGAGTTTCTTGAAACAAATGTGGTTGTGAGGAAGTCAAAAAAAGTGTTCTTA
CCCAAGATTCTGGAAAGGTTTGCTAGGGAAGCTTCAATCAGCTTGGACGATCTTCTCAAGTGGGTCGCTG
AAAATGTTGACAAAAAGCTCCATGATTCTATACAGAAATGCATCGATCATAAATCAAACAAAAAGGCATC
TCAGGTTGTAGAGTGGCTGCCTTACAGTTCAAGGTTCCGGTACGTGCTCTCAAAGGACTTAACAGAGAAG
CCATGCTGGGTATGAATTTTCTTTCTAGATGCCTAACTTGACTAGGAATTTCAATTTCAATGTCCTAATC
ATGAGCCATTGATCCTTGCTTGGCTCGGCAAGGAGGGACACGATCAGTAAACTGTGAACCACATTTTATT
GTAAATCAGTTTGCAGTCCAGAAATCCAGTGTTTTAGGTTTTCTCCGATGCATTTTACATGTAATGAGCT
CAACGCCATGGTTTCATGAGATGAGCCAGAGCCAAGTTGAGCTGCTAACTGTGATCCACGTTATGTTGCT
TCAA
>c10800_g1_i1 len=675 path=[703:0-674]
GAAACGGCTCTTCACGATGCAGTTTGCAAGGGGCATATTGAAATGGTTAAGATTTTGCTTGAAGGAGGAG
CAAGCATAAACAAACCAGATGCCAGAGGATGGACCCCAAAAGCTCTAGCTGAACTGCAAGGAAATAAAAG
CATAAATGATGTCTTACTATGTTATGAAAATAGGAATGCATTAAATGAACATAGAATAGATTTTATGGAG
TCAGAAACTGTGGGTGACACCAAGAATAGTCAAGGGAAACATGAAGGAAACACTGGGCCCAGATTTTTCA
TCTCCCACTCAAACAAGGCGCTCACAAACTCCAGCTCAAGCATTTCTAGTTGTCCCCATCATAGGGAAGC
AAAGAAATTAACCAAGCGAGTCACCATCTACATGCAGCTTCAAAACACAAGTACATTACAGAGCCGGCTT
GGGAAGTTAATTATCCTACCTGATTCTATGGAAGAGCTGCTCAGAATTGCCGGTGAAAAATTTGGAGGCT
ACAAATTTACAAGAGTCTTCAATGCTGAGAATGCAGAAATAGATGGTATCTGTGTCATTCGAGATGGCGA
TCATCTATTTCTTCTCCAAGATGACTGAAAATTTGGTTGTGATATGACAAAATTGTCCAATGCAGAGAAG
CTGATAGCTTGTCATTTTCAGCAATGTATAATGAAATATAAACAA
>c10800_g2_i1 len=1704 path=[1353:0-1703]
GTGAAGAGCCGTTTCGCCATCCTCGTCTGCTGGTACTAACCCTTCATCTCTGCTACAATCATGACCTCTG
CCTAATTCACTCATTCTTGTAGCCTTTGATCCCTGGGAGTCTGTCTCTCGTTCTTTGTTCACTGATAAAT
CTCCATGCATGTGATCCTTACACCCTCTCTTAGAACACCATTCTTCTCTGTTTTGGGATTCAGAATCCAT
TCTTTCTGCCCCCTGCAGTTTAATGGAAAGATGATTCATTATGACACGCCCATCTTCTGGATTCGCTTTT
ATGGTGTTCATGAGAGAAGTTCCGTTCAGTCGTAGTATCTGAGAAAGCTCAAAGGTTCTAACTGTGAAAG
GTTGCGGCCTGCAACATAAAACTCCAACCTCGCCAAACATGTCTCCTGCAATTGCTTTCCCAATAACCTT
TTCACGTCCATCAACATGCACTATCAAATCCACTGTTCCCGAGACGAGTATGTAGAGATCTGTAGGAGCT
TCGTTCTGCAGAATTACATCCTCCTTGGGTGGGAAATATTCAGCCTCCATTTCTGAAACCAGTTGGAAAA
GGAAGTCCTGAGAAACCTCTCGGAAGAGATAAGCTTTTTGAGCAACAGGGTGGAAGAGATAGTCTGCAAT
GCTTGAACGAATGGCTTTTGGCAGACCATTTAAGGTATCTTGCTGCTTCAACCCTTCTGTTTTGAACTTG
AGGCATATGTGTGACAACATTTGGTCCTGTATCCGAGGAGGCAACTGATTTCGTGCAGCGAATTCTGAAG
CATCTCTGACTCTGTCTCTAAAGTTCCTTGTGCGGCTGGTCCAGTGAACTACGAGGTTTGTCATGTTTCC
AATGAGGTAGGAGGTCAACCCCAAGTTGAACAGCATGTACAAGATGTCAAAAAGCATCTCCCTGGGATTC
TCAGCATGCAGGTCCCCATAACCTGTTGTGGTTAGCGTGGTGATGGACCAGTACATTGCCGTCACGTATC
TATTCCAGAGCCTCTCCTCCTTAAAATCTGGGTTAACCGCACCGATCCAGGTTCTCTTCGGATCAGGGTA
TCTATCTGCAATCAAATAGTTGAAGCATCCAGCGCAGTGTACTGCAAACAGGGTCACAGAAACGAGTTTC
GTGCACCGAGTCCAAAAATAGTTGAACCTGATGTCCTTCTCAAGTCTTGCAAACAAGGCACTGACTCGTC
GGAGACGCCAGAGTCTGAGCATGCTGAGCATGTTAAAACCAAGCCCATTGCCGTGATTTCTGAGCAGGAG
GCTGAGAGACTGAAATGGGGCAGTCGAGCAGACATCGAAAATAAACCACGTTGACATGTACCTTAGTGCT
ATCTTCTTAGGGTCGTCGATAAGGAGGTAAGACTGGCTATCCAGATACGCGACGAAGAAGGTGAGGACAA
TATCAACAGCAAAAAAGCCATTGACAATGTTGTCAAAGATGAAAAGGGCGTCTTTCCTGTATGTTAGGAA
AGCAAACTCGAATGGAGAGATCCAGGCAGAGTAAACGACTAGAACAACCAGCCACACCTCCCAAGCACTA
TAGCGGGGATCGTAAGGGGAAACTATACATCTTCGAAGTTTGGTTGCCTGATTCATCCGGGCTCCCAGGG
ATGGCAGGAGATCGCTCGAGAAGAAGCTGCCATGAGGAGCACCCTCCATTTGAACCTCTTCGGAACAGAA
GCGTTGGAGGAAGCTCCTGGCATT
>c10802_g1_i1 len=470 path=[1:0-469]
AGAGAATTAACACCATTCAGAGACAAAACAAAGATCTTCAAGATGTAACCATTCAATCATTGATGTATGA
TTCGCAGAAAAGAAGCATGGCCAAGCCCAGATAAATAAATGGACGAATCTAGTCAGCAGCTCGTCGCCGG
CGAGCGTTCATTGGTGCCGGCCGACGAGTCGCCACCAATCAACCACCAAGAACACACACCACCAGCTTGC
CCCGACTCGAGTGATAAAAATCAAGATGATAATCGTGATGAGCAAGAGGAGGAAGAAGAAGAAGTTCATC
GCCAGTCGCCCGATGAGAATTCCAAACCTCAAGATCACCAACAACAACAAAAACCCTCACAGGTACAGCA
GAAGCCAGCCAGAAGGCGGCGACTCGCTCATAGGCGACAATACACGAAATCACGTCGCCTGGCCTCCAGC
TATTTAAGATCTCAATTTGTGCGCTACGACTCAAACGATGCCGACTCCTT
>c10805_g1_i1 len=670 path=[913:0-427 266:428-519 358:520-669]
AGAAGATCAGGATTGTTATTAGTTAATCTTAATCATGGCGACCCAAATGATCAAGATCGTTCAAGAATGC
CTACCTAAATATTTGCAAATAGCTCGAGTCACACACCAGAAGGAGGTTGAGCTATGTATAGCACCGGGCG
GTATAGTGCCTGTGATGCAATTTCTAAAATGTCATCACAGGACTCAGTTCACAAATATTGTTGATATTGC
CGGTATGGATATACCATCTCGACAGAATCGCTTCGAGATCATCTACAACCTATTATCTATAAAGCAAAAT
GCTCGAATCAGAGTCAAGACATACACAGACGAGATCACCCCAATCGACTCACTTGTACCCATCTTCAAGG
GCGCCGATTGGTACGAGCGTGAGATTTGGGACATGTTTGGTGTCATTTTCAAGGGTCACCCAGATTTGCG
ACGTATATTAACAGATTATGGATTCGAAGGTCACCCGTTCAGGCGCGACTTCCCTCTTTCGGGCTACGAA
GAGGTTCGATTTTGCGAGGATCAACGTCGCATTGTTTACGAACCCGTAGAGCTGCCGCAGGAGTTTAGAA
AGTTCGAAATTTCACCCACATGGGAGCAGTTCCCAGCCTATAACGATGCAAACAAAGAGCAATCAAAATT
GCCCCTTCAAGAAGAGAAGAAACCCTAGAGAGCAATCCAT
>c10808_g1_i1 len=2149 path=[1:0-1538 1540:1539-1597 1599:1598-2148]
TAATAAAAAAAACCCATCAATTAGTTTCAGAATCTAGCCACTTCAAGTAGTTTTTTTTTTCTTGCACAAC
ACCATATGAGGTTGGAATGCATAAAGAGGCTGGGTACAAATTACAAAAACATTTTATGACCAATTCGCTT
CATAAAAATAACACTTGGTGCTCAAGCTATTCTTTCTTTTTCTTTGTCCCTCTTTGTCACAAAGCTGACC
TCTAGGCGTCAAGCCATCAACCATAAATATGCAGCAATGACAGGAGAGACAAGAGTGATACAGGAGACGA
TATAAATACCTGCGCTTATTTGTTGCCTTACCCAGTCTTGAGTGGACCTGTGTTCACCGATTTCTGGAAG
ACTCTTGCAACTGGCATTCCATCACCATCATCATTTCCAACCCTCCATGATCGATCCTTTTTCTTCTGAG
GCTTCTTGTGTTGCTTGTGCGAGGCCGAGGCCGAGGCTCTTGGCTTCTTAACAGTAACCTTCTCGTGAGC
AAGTCTATTGGCAATGTCAAATGAATTAAGATCATCCAGCACATGCTCAAGGGCAGGTGTATTTTTTCCA
TCAATTTCAGCTGGGTTTCCAGTGTCAGATGAATCTGACTGGTGTGTTTCGGACAAGTTGGACCCTGCAT
CATCTTGATCGCTTCCTTCCTCCTCAGAAATTCCAGGGGGAATCTCATAGTGAGTTAGCTTCCCATCAAT
GTAATCCTTCAGAATTTGACGAGCAGCTCTGGTTTCATCAGGCAATCCACTGGATGCTACATACCCTCGA
GAGGCACAATATGTCCTCAATAATTCAGATGCCAAAGGAGGCCGGGACTGAGGCTCATATGGCTTAGGTT
TTGGCAGGTCTATTTTGTAGACATCCTCAATGACACGCCTTGGAACTCGGTTTGCTACAACCTGCACAGC
CTCCCTGTGCTGTGTCATTCGATCAATTGGCAGCACCCCTGAAGCAACCATTTCATATCTTGAGCTTGAA
AAGGAAGGGAAAACTAATCCTGGGCAATCACATAAGGTCAACTCATCAGAAATTATGAGTGTTTGGAAAT
GCTTTGTCTTTCCCGGAGTAGAGGTGACTCCAGTTCGCTTCTGGCCCATCAAGGCATTGATTGTTGAGCT
TTTTCCCACATTCGGATACCCGACAAAACCCACTACCACATGCTTGGGAGCTGAATTGCCTGCAACATTT
CCGCCAGAACACTGAAAATTAGATGGACCTGAGCCACTGGAGACTGATTCACTCCTCTTTCTGGCAATTT
TTTCAGCCTCAGACTGTAAATGGGCCAAAAGCTCATCCCTTTCATAAATTTTTGTATCAGGGTCATCCAT
CTCTTGCAAGGTAGCTTGTTCATTCCAGGGGCCCTGTAGTATTTTCCCCTCAAGAGTTGCAGTAGCAGCC
TTGGCTGACCAGAATAGAAACAGAATCCCAAGATGGCGAAAATAATCTGCCCATTTCTGCCTGATTGATA
AAGGTAAAAGATCAGCCTTGTTTACAAGAAGTAGGGTCCTTTTGTGTTCATAAATCTCCTGTGCATATGC
CTCAAGATCAGGGCAGCGGTAGAACAAGGGGTCTCGAGCATCAATAACCATTACCAGCAAATCACTGCGT
TCAAGCACCCGCCAAAGCTGTCTCCAAATATCCAAGTTCTTCTCAAATGGAGTAAGAACAAGGTTCTCAT
TCTCCTCAAGGCTCGCAAGACTCCGCCGCCAGGTTAAAAAAGCTTGCTTTTCATTAGCATCTAGCTCTTC
AACCGACATTCCAGCATTCCACGGCGGCCTGCGAGGAACTCGAAGACTACTAGCATGCAACGCCTCCTCT
TTCTTCTGCTTCTCTCTCCTCTCTTCTGCCGTCATATTACTCACTCCAGACCCCGTGTCTAGGTTGATGA
GGAGGTTGGGGACAGGATGATGGACGGAAGAGGAAGAGAGAGGGTCTCCTTCGTCGATTTTTTCCATGAC
GGCGTCGATTTCAGTGACATCAGTGAAGGATTCTAGAACTTTCTTGTGTTGTGATTTGTAAAATTGGCCT
TTTTCTTTGGATTGTTGAATCATTTGATTGTGGTGCTTTACTAGTGATCTTCCAAGCCCTGTTTTCTCGT
TCTTTCCCATTTGTTTGGTGCAGGTATTTCAGACCTCCGGCCAAGTTTG
>c10814_g1_i2 len=1273 path=[53:0-695 747:696-1272]
ATTTCCTCTCTGTCTAGCCATTCCACGAGGCCAGTGCACTATTCACGCCATTTCCACCAACTTGCAGTTT
TCATCAGACAGAATGGCTAACGTGGTGGAGTTGAAAGTGGGTTTACATTGCGATGAATGTATTAAGAAGA
TATTGAAAGCTATCAAAAAAATACAAGACATCGAAACTTACAACATCGACACACAGCTCAATAAGGTCAC
AGTGACTGGCAATGTTTCATCGGAAGAAGTCACTAGAGTTATTCACAAGATTGGGAAGACAGCGACCACT
TGGGAAGCCGAGGGGGAGGAAATAACTCCCAAGTAAATCGATGTCGTGATCTCCTCTCTCTGTTTCAGCA
ACAGATTAAGTTTATAATGTGTAATTATGCCCATCAAGGTCTTGTAATTTCATCTTTACTGGACGGGTGG
CATGACAGAGAAGACAATTCGACCTGGTCAACATGGTGGTGAAATTTTCAGAGAGAATAATATTGATTTG
TAAAGGGCGTATGGATATGCATATCAAGCTATTAAATATGGTTAGCCTCCTTCAATAACCTATACTAAGA
AAAAATAAATAAGATAAAATTAAAACCGATCAGCTATTACTTATCAAAGCAAATCATTTATGATATCTTG
GGCCTCTCTCTAGTTTTCTCAATATTTAAGACTTAGAAGAGGAAATCAATTACCTTCCAAAATCTGCCAC
TTTCTCTTTCCAAATTAAGCAAGACAAAAGCTTCAAGCTATAGAAACAACATGTTAATCGGAGAGAAAAC
TGTATGCCAGGGGGTCCATGGAAGAGTTCTAGGAGACCGTGGTCAAAGAAACAAGAGAAGGATTGTGGAC
AAGGGCTCCCATTTGACGGAGAAAATTCCTCCAAGTTTCATATGGAAGCTACAAAACGAATACAATGAAG
AAATTCGAATTCACTATTTATGAAAATATGTAAGAAATAGCATCATTAATCTATCCGTCTCTCATCTTTC
TATCTTGTCTAGTAACTTCTGCTTGTAAGAAAACGATCTATGGCATGTCTTCTATTTTTGCCACAATGAC
AGTGTATCGGGTAGCGACACCGTTCGTTGGAGGCGCACATTACAGGGAGAGAGTCTTTTGCCTGGAGAAT
GGCCAAAACCCCCAGAGTTCATCTAACAGCTATGCGTTTCATCACGCGTAATGATCTTGTCCATGGCAAT
TGGGAGAGTGAATATGGCAATGGGTTTTTGATAAATGTTAGAACAAATTTATCTGAGGCACTGGCATCAA
TTTTATAGAGGAG
>c10821_g1_i1 len=2028 path=[2166:0-2027]
ATAAAACGCCTGGAGCGAGCATACATAAACTCATCAAAATCAATGTTGTCAATCTCAAATATTGATGAAG
TAACACTACAATCTCATGGATATACCGAGTCACAAGAGAAAACACTTCTCTCCATGTACGAGTGATAATG
AGCTTTCAAATGATATCATTGGAATAAACCACAACTCGTCTGTGGCCTCCATCACTCACTCAATGAACAA
TGGAACAAGTCGCTCATCAAATGACTCCTACCCACATTACTCAGATATTTCACATGCCTCAACTGGCCAA
CACAAAACAACTACCACCCACGTGTCCAAAACTAAAAGGGCACGTTCGACGACGACGACGACTACCTCAA
CAAAAGTTGGCAAGAATGACAACACTAATTCAAAGTCAACCACCGGTGACCAGCCAAAGAAACGTGGTAG
AAAACCTCACAATCCGGGCGACGAACATGACGTCACTCGTAATTTGCCTGACCCCCCAAATGATGTGAAT
CTCCGGGAGGTGCTTGTGCCAAAGGTAGCACCAAGTGTCAAGCAACACGAATTGGCTCCAGTTCGTGGAG
GCACAATGTTAGATCTCGACTTGGAGCAATCATTATATTATGAAAACCCTGAGCCACCGAACTTAGAGAA
AGAGGCTGCTGATCAGACGAATTATATTATTGTGCCTAGTTTTGCATCATGGTTCGACTATGATTCAATT
CACGCCATCGAGCAGCGAGCCTTAGCTGAATTTTTCAACAAATCTAATCATAGGAAAACGCCAGAGGTAT
TTTTAACTTATAGGAATTTAATAATTGACATGTATAGATTGAAACCCTTAGAATACTTGACAGTTACAGC
ATGTCAGCGAAATCTTACAGGCGATGTTTGTTCCATTATGCGCATCCATGCCTTCCTAGAGCAATGGGGT
CTAATCAATCATCAAGTGGAGCCAGATCCAAGAGTAGAACGGGGCGGGCCACCGGCTACGAATCATTTTC
ACTTGCTATCTGAAACAAAATCTGCAATGAAAGGTATAGGTGCCGATGGTAGAGTGCAAAATGGTAAACC
TCCCAGCGAGCTGGCCTCGCTACAGATGTTCAATTCAAGCAATCGAGAGTCTGATATAACAGAGGAAGAT
GAAGAAAGTCGCAAGGCTAGAGTCAACAATTTCGGTTTGCGGCTCGATGATTATGCCGTCCTAAATTATT
TGTTTCAAACCCGAGGAGCCGCAACAGTGTCACGAGATTGGACGGAAGCGGACACCTCTTCTTTACTTGA
AGCAATTGAGCTATACAAAGACGACTGGCACAGAGTTTGCCAACACGTCGGTGGTAGAACACAAGACGAA
TGTATTTTACACTTTTTACGCCTACCCATCGAAGACCCATACTTGTTAGAAGATGATGCACCCCAATCAA
CTGTTGACTATCAACCGATACCCTTCTCAAAGTCAGGCAATCCCATCATGTCAACCGTAGCCTTTTTAAC
TTCAGTTGTGGATCCTAAAGTTGCGGCGGCCGCCGCCAAAGCAGCGCTCGGCGAATTCTCAAGACTGGCC
GACGATAATTCAACCAAAGATCAACAGATAGACGAACAAAATCTAGCCACTGCAGCGGCTAGTGCTCTCA
AGGCAGCAACCCAGAAGGCCGAACAGTTGGCCACTGTTGAAGAACGAAAAATCAAGTCTTTGGTGACTGT
CCTTGTTGATACTCAACTCAAGAAACTCGACATTAAGATGAAGCACTTTGAGGAACTGGACTCTATAGTT
GAAAAGGAGAAAGAGACGATTGAAAACCAAAGAAAGCAACTCATAAAAGAACAACAAGAATTTGAGACGG
AACAGGTGCGAGCTGCTAACTTTCGGGCCGGCCAAATCAAAGTCCAAAACATGATAAATCCTAACCTATC
TGGAGCTTCACCAAGATAGCACCCAACGAAAATCTCAAGATTGACGGAGACGCTAAACACTAGATTATTT
TTTATATGCACAATATATGCGAACTTGGAGACGAGTTTAAGCATTCTCAGTAAATATGATTGAGGTTG
>c10826_g1_i1 len=437 path=[415:0-227 643:228-252 668:253-436]
GCAGCAACAACAACAGCAACAACAGTCGGGTGCCAACTTGGCCTCGGCCGCCTCGCACGCTGGCACCAAC
ACCAGCAACACCAGCAGCAACTCAAAGGAGGCCACCGGTACCGATTCGAAGGCCACCACTGGCCGCTACT
TGGCCACCGTGAACTCGTACGAGCAGCCAGCCTACCCGTCGGTTCCAAGCTACGAGTCGGCGCCAACCTA
CCAGGCCAGCTACCAGCCAGCGCAGCAGCAGCAATCGTACGCGGCCGCCACCCCGTCGTACACTCCAGCT
GCTCCAACTGCCTCGTACCAGCCAGCCACCAGCTCCTACTCGACCCCGGCCCCAGTTGCCTACCAGCAGC
CACAGGTTTACGAGCAACCAATTGTTCAAACCTACCAAACTCAAACCTACTCCAACTACACCGCCCCATC
GTACGGCCAGCAGCAGC
>c10827_g1_i1 len=1555 path=[2947:0-91 871:92-1121 445:1122-1554]
AAAATTTCTTGTGTTCAAGATGGTCTGGTGGCATGAATTAGCAATACTTCACAAATCCAAAGGAATATAG
CTTGGTTTATTATATAGGATAGCAATGCTGGATTTTCAATCCATCACAGTTAAGTCGCTTAAAGCTTGTC
TTCAAATATAGAACCTAACAATCCATGGCATGGATAATTAGTAGCTCTGTTGATAAGTAGCTAAACATAT
TCAGCTCTCTTATCTTTTATGGGTGCACAGCAGTGTTGTCTTCTCCATCTGCTATTCTCAAGCATTCAAG
GTATGACTTGCCATCCAATTTTCGAGAGAAAAATTCCTTGAAGTACTTCTCTGTAGGGACGCTCCGGAAG
ATTGCAGGATTATGCTTGCCAAGAAGACTGGGAGCAGGGCCTAGGACAGAGTCTAGGTTGGAGCTGTAGA
ATGTAGCAACAGAGAGTCTCTCCTTTGCTGAATTCACTTTTGCCCTATGCTCAACGCTCCTATAAACACC
ATTGCTAATTATCTCTGTAATGTCACCAACATTAACAACAAAAGCATTTGGAAGTGGTTTAACAGGAATC
CATCTCCCTTCCTTTCTAATTTCTAGTCCTTCAGTATCACTGAGCTGAAAGAGAATTGTTAAAGCATCAG
CATCAGAATGGGGACTCAACCCAATAGTCTTTTCTGGTTCAGGACATGGTGGATAGTAATTCATTCTAAT
CGATTGAACTCCATCACTGAATAGCTCTTTCATTTCCTCTGCATCCATCTTCAAACCTTTTGCCATATGA
CCCAAAATTTCCCTGGCCAGCTTTTTAACTTCTGCACTGTATGTTTCCAGAGTCTCTCTGAGGTTTGGAG
TGAGTTTGTCAAAAAGGTCACTCATTCTAAGATAAATAGGAAGGGTTGTGACATAGAACATATCTGACCA
GTCTAGCTTCTGCTCCTCTGATACCACAAAGAGCTGCCCAAATCCCTCATGATTATCTGGCTTCTGCCAC
AGCCTCTTCTTGTCTTCGTATGGAAGTTTGAAGAAATTCTCAACTTGTTTCTTGAATTCTTCCAGCAATG
CACTGCTGACTCTGTGGTTCACAACCTGGAAGAAACCCCACTCTCTGCAAGCAGAGTGCAAGCTGTCCAG
CACAGAATCCATGGAATCTTCAATAGTCAGTCTTTCAAGATCGATAACAGGGATCGGCGAGAGTAGCAGT
GACGCCTCGGTTGAGATGATTGAAGGATCTTGATCAGGTCGTTCATACCGAGGTGGGATCTTGGTCATAG
ACTCTTTGGCCATCTCTTGAACGCTAGGTATAATCATAGATTTTCCAAAGTTCACTGCTTCTAGCGATGA
CTCCATCGTCGGCACCGAATGGTCATAAAGCCTTTTAGAAACCCAGTTCTTGGAGAAAGAGCGGTGCCTG
GCGAGACCCGTGCACCCCCACTCCACAGTCAACAACACTCTCGTTGGAGTTATCCTCAATTACAACAGCT
CTACTTATTTTCTAACCTCAAATTTCGAGAGCGCAAGTGAAAGTCGCTAGACAATAGCTAAAGAGAGAGA
AATATTAGCTGTTGC
>c10830_g1_i1 len=2753 path=[3570:0-2207 59:2208-2231 83:2232-2752]
TAAATAAATAGATTGAGAGACTATATTATGCACTCACTTGTTAATCTATACTTTGACCTTATTACAACTA
ATAATATTAAATATTAGATCCCAAGATAGATAGATAGAATTTGCACACACACACACCAATATTATGCTCG
TATCGTTACTTTTGTAAGTTTTCATCATCTAGGAACTGGACCTTTCCTCATTTGGCTAACTATTTATGTG
TCAACAAGCAACCATTGATATTTACAAGAGCTCATATTATCATTGTTGTGTGTGTTGTTCTTAGGATGTC
GCTAAGATCGGATCCTATCAATTTTGAGGACTATTGGCCTCCAATTGAAAAGTTGCTAGTGAATATCTTG
CATAAACGTTACAATTATGTTACAACCGAACGATGGCAAGAGACCTTCTTTGATGTCTACAAGGTTTGCG
TTGCGCAACCTGAATCCCTAGTTGGTGTCCTATACTCTAGATTGAAAAATTTGCTCCAAACACATGTGCA
AACCTTATGCAATGAAGTGGAATCTAGCGAGTCACAGAATTTATTGGAGAGTTATTATAAACATTGGGTA
ACATTTAGGAAATCTGCCGAACATTTTGACAAACTATTCAACTACCTCAATACTCAGCATCTCAAGAAAA
TCAAGAAACCAATGCAAGCCGATGTTAATAGCGAGGCCGTTTGCCAACCTGGACTCGAAGTGAAAGACCT
GTGCCTTTATTTGTGGAACAAGGAAATGATCGAACCTATGAGACAACAATTAGTCTACCTCTTGATGCGC
GAGATTGAACTCGATCGTAAGGGTCAAACAGTAAATCAGAATATCATATGTGGTATTATACATAGTTTGG
CCGAGGTTGAAGAGTACAAGAAGGAGGACACACTTGAATTGTATAGAGAGGCCTTCGAAAAGCAATTTCT
CAAATCCACTGGCGAGTATTACCGTCACGAAGCGGAGGGTTTAAGAGCCGACTTGAATTGTAGTGATTAC
ATGAAGAAAGTATTGCAAATTATTGATCTAGAAACACTTAGGTGTACTAAATTTATACACAGCTCATCCA
AGGACAAAGTGATAAGTGAAATTAGGGCTCGAATGGTTGCCGATCACTCCAAGTTCCTCTATAAAGAGTC
TGAGTATATGGTTGCCTCAGACTGTTGGCAAGACCTGCACGCCATGTACAAGCTCTTGAAACCGATTGAA
GGTGGCCTGAAGACTCTTATACAACAGGTACAATCACGAATTACTCAAGTGGGACTTGAAGCGATCAAGC
AGGTGTCTGCCGCAGAGAATCCTCCTCGAGCTTTTGTGGATAGTTTTATTCAAGTCTACAGGAAGCACTC
AGAATTTATAGCAACCATCTTCAATAATGATCAATTGTTTGTTGGTGCCTTAGATAAGGCCTGCTCGGCG
GTGGTGAATTATCGTATCAGTCCTCAACAACCTTGCAGATCGCCTGAACTACTAGCCAAGTATTGTGACA
GTTTACTCAGGAAACCAAGTAGTGGATCAAGCTCAAGTGCAATGAGTAGAGGTCTAACTGATGGCGAGAT
AGACGAGAAGCTTTCGCTTTCAATAATCGTATTTAAATATATAGATGATAAGGATATATTTCAGAAATTC
TATTCGAAGAATATGGCCAGAAGACTGATATTTTCTCAATTATCTTTATTAGATCATGAAGAGTCTATGA
TTAACAAGTTAAAACAGGTTTGTGGTTACGAATTTACAGCAAAACTACACAAGATGTTCACAGATATAGG
TGTTAGTAATGAACTTAAGGGAGCTTTTGAGGCGCATCTCAGACAAAGGAATACGCAACTAGGCTCTAGT
TTCGCCATATACGTCCTCCAAGCAGGCTCATGGCCACTAGGCCAAAGTCCAGTCACTTCGTTCGAGTTGC
CCGAAGTCTTTTCGCATAGTGTAAAAGCATTTGAAGAGTATTATTTCTCTAGGTTTAATGGTCGAAAATT
GACTTGGTTGTACCACCATTGCACTGCCGATTTAAAATTATGTTACACTTCCAAGAGGCAGTACTCAGTA
TCGATGCAAACCTTCCATGCTGCTATTTTATTACTATATGAGAAGACTGACGAACTCACTTATGAGGAAA
TTTCCGTTGCAACTAAGCTATCCGATGATCAATTGAACAAGCATTTACAAGGTTTACTGGATGTCAAGAT
TCTACTGATTGCAAATGATCCGTCGCAACCAAACGCGGCCGCCGCCGCCGCCGCCCCCTCGACATCGATG
GAGCAAGACAGTAGTAGTAGTATGATTCAGCAATCATCATCATCATCTAAAAATGATGACAGCTCCTCAC
CTCCAGCACAACAATACTCATTCGCACCAACTACTGGGATAAGATTGAATTTGAACTTTGTTTCAAAGCG
TGCAAAGTTCAAGATAAACGTGGTGCAACGAGATAATCAGTATCAGCAAATCCGTGAACAGAACGAAAGT
GAGCAGACGCATGCATCAATTGATGAGGATAGAAAACTTTACATCCAGGCAGCAGTTGTTAGAGTGATGA
AGTCACGAAAGACCGCCAAACACAATCAGCTCATTCAAGAGGTGATTGGCTTAACGAGGAATCATTTCAC
CCCTAGCGTGCCGATGATCAAGAAATGTATCGAGATATTGATTGAGAAACAATATTTGGAAAGAAAATCG
AATGCCGCCGACGAGTACAAGTATGTCGCTTGAACGTTTTACGACATATCTATACTGGTCTTATTTTTCT
TGTTATACTACGTAAGATAATAA
>c10840_g1_i1 len=508 path=[1:0-105 107:106-189 191:190-507]
AAGTCTCATGTCCTTTCCCTTGAACATTCCTGGCACCACATTCCACAAGTGCATGAAGGACAAGGAGAAG
ATGTCAAACATGGTGAGGCAAATAATGAAGGAGAGGTTTAACTCTCCGGATAAACGTCCCGGAGATTTTC
TTGATCAAGCTATCAATGATATGGCATCGGAGAAGTTCTTGACAGAGGACTTCATCGCTGAACTCGCTTT
CGGCATCTTGTTTGCTGCCTTCGAATCTGTGTCCACAACACTGACATTAGCTCTCAAGTTTCTTTCGGAA
AACCCTCATGTGCTAGAAGAGTTGACGGCCGAAAATGAGGCAGTTCTAAGGAAGAGAGAGAATCCTGACT
CCCAACTCACATGGGAAGAGTACAAAACGATGACTTTTACGCAGAGTGTCATAAACGAAACGCTTAGATT
GATGAACATTCCACCTGGTTTATTGCGAAAGGCTTTGAAAGACATTAACGTCAAAGGATACACAATTCCG
GCCGGCTGGACTATAATG
>c10852_g1_i1 len=355 path=[53:0-354]
GTTTCGATATTTCCTGTCTCTAGGAACATAGAAGAACCATTCTTTCTCTCCGATTGCAGCCAGAGCAGGA
AGTTCCCAAGGGTCATAGCTATAAAGATCCAAGAAAGTGATGAGCTCGACATTAAAATGTTTGCCCTCAA
CCTTACGGCGGAGGTAGAACTCAATGAGTTCCTCTTCGGTAGGACGGAAACGAAAACCAGGCATAACCAT
GTCATGTTCATGGTCATCCTCATCATCCTTGTTGCTGGTGTTGTCGTTACTGGTGTTGTTGTTTTGATCA
TCGTTGTGGCTCATGGCTGCTGCAATTGCCATAAACCAGAAAAGACTAATTGGGAATCAAGGTTAGAAAT
CTAAT
>c10857_g1_i1 len=2419 path=[1:0-1316 1318:1317-2418]
AAATGTTTAACCCCAAAAATACCGATAATAATGATAATAATAATAATGACGATCGTTTAGATTAGCTTTT
ATTTGTGATTCATATTGGAAGCTTTATACGAACCATAACTATTATTTATATTAACATTTACAAGTTCAAA
ATTAATCCAGGACGAGATTGTCATAACAACAAGGAAGATACCATCTGGTTGCTCTCCATAACCACAACAA
CAACAACAACAATCGATCTCAATCATATGATAACGAATAGTCGACAGAACATATCATTTAACTTATAGAC
TCAAGTCTACCTACTGCTTGTATTACTTGCTCAATTTTGGCCAAACAAAGCCAATATTCACACAAGACAC
AAACAGACATCAACATCCAACACACTTTCTTACTTACTTATATACAGACTATACACCTCCAAAAGACTGA
TACAAGATGGCTTCCGCAACGCCGGCCAAAAAACTACCTCTACATCTGCAAAGCTCGCAAAACAGACTAT
TGATCAAGAATGGTCGAATTGTCAATGACGATAGCATATTCGATGCTGACATTTTCATCGAGAATGGAAC
CATTGCACAAATCGGACACAATCTAGTGGTCCCAGGTGGTGTTCGAATTATTGATGCGCGTGCTAGCGCA
GCCAATGAAGTGAATTACGTTCTGCCTGGTGGCATAGATACGCATACTCATTTGGGAAGTCAATTCATGA
ATGCCCATGTCGTCGACGACTACTACAATGGCTCAAAGGCTGCCATTGCCGGTGGAACAACAACATTCAT
CAATTTCGCCATGACCTCCAAGGAGTCACCCAGTCTCATTGAGGCCTTCGAGCGCGAACAAAAACTAGCC
GAGGGTCAGGTGTGCTGCGACTATGCCATCCACGTGGTCATCTCGGATTGGATCGAAGGCAAGACCGAAC
AGGAGATAGCGAAGCTGGTGAATGACTATGGTGTCAACTCATTCAAGATTTTCCTTTGCTACTCCATGCA
ACTTAGCGACAAGCAGATTGTCAACGTGCTGCGAGTTTGCGCCAAGTACGGTGCCGTTGTAGTTGCTCAT
TGCGAGAATGGCGACATCATCGAATACAATGCCAACAATTTGGCCAGCTTGGGCCTACTGGGGCCAGAAT
CTCATCTTCTCAGTCGCCCCGAATGCATAGAGGCTGAGGCAACGCACAGAATTAGCGTCCTATCGGAACA
AGTCGGGTGCCCGGTTATGGTTGCGCACGTAATGAGTAAATCGGCGGCCAAGGTTATTGTGGAGGAACGT
TCAAGGAACAGCTCGCTGTTTGGCGAGACGCTTGCCGCTTCAATCGGCACCGATGGGACGAATTATTACC
ATAAATGTTGGCGCCATGCAGCCGCTCACGTCATGTCGCCCCCTCTAAGGCCAGACAAATCAACGCCAGG
CTTCCTGTTGGGATCACTGGCCTCAGGTTCATTGCAAGTCTTGGGCTCGGACCATTGCGTTTTTGGGTCC
AAGCAAAAGGAGCTCGGCAAGGACGACTTCCGTAAGATACCTAATGGTGTAAACGGTATCGAGGAGCGCA
TGTTGGTTGCTTGGGAGAAAGGAGTCCGAGGCGGCTATCTGGACCCGTGCAAGTTTGTGGCGGTCACCAG
CACAAATGCGGCCAAACTGTTCAATTTATACCCACGCAAGGGCCGTATACAAGTTGGTTCGGATGCCGAC
CTGGTCATCTGGGGTCGCAACGTCAAGGTTATCTCGGCGCAGAATCAAATCTCAAAGGGTGACTTCAACA
TATTCGAAGGCTTACGAGTTGAAAGTGGCCCACTGGTGGTAGTTACACAGGGCAGAGTTGTGGTCGACAA
CACTGGCATACACGTTCTACAAGGTGGCGGTCGCTTCCTTGCCCGACAACCATTCCCACTCACAGCCTAC
GGGCCATTGCGCATCAAGAGTCGCCTGGTGCCCGTAACGGTGGACCGTTCAAAGAAGGATGACGAACAGG
TGGCCGAGGTCGCGGACAAGGTTGCTAATGTTAGCCTGTTGGCAGCTGGACAAGCGTCGGGCGTGCCTCG
GAACGCAGATGATACCTCAGAGGGATTCTATCAGCGTACATCCAAGAGCGGCGTGAAGAATATGCAAGAC
TCGACCTTCAAGCTGTCGGGTGAGCAAGTTGATGATAAGCAAAACAGGAGCAATATTCGTGTCAGCGGTC
AGCCTCCAGGCGGCAAGAGCAGTGGCTTGTGGTAAGCTCAATGAACACACCAAGCGATCATTGACTGGCA
AGTGGAGTTTAAGCTTTACAAGAGGCGAGCGAGCGAGCGAGCACATGAGTATAATTAGTTTACACACTCA
CTGAGAAGATTTTTTCAAACTCAAATAAAATATATATCACCTCAAACGGCGAGTCTATGAACACTACTTG
ACTGGCAAATCAGCTCGTTGATTGAGTGCAACTCGTTTG
>c1085_g1_i1 len=1114 path=[39:0-1113]
TAATTATTAAGCTTGGTTGCTTCACAAGTTTATATACCACAATGTTTAGAGATAGGTTACTGATAGGGGC
TCCCAAAAACCTTAATCACAAAGTTGTTGGATACCCACTATAACTGGCTGGAAAAACCAACCCTTTTTAC
CTTCTTGTCTTCCCTTCCCTCAACCTCCTACAAATGGCCACTTAGTCAGCTTCGTCACAACCTCCATAAG
AAAAGACCCCCCTGCAACCTCCATAAAAACCAAATCCCAAAACCACCAACCCCCAAGTCACAAAATCACC
CAACCTCCTGGGCTGAGAGAGTAAAGATTACCAACTCCACCACATGGTTCACACTAGAGCCTCTCCCATG
GCAGCCGCTGGGGGGAAATTTAAAAATACTTGCAGATGTTGTCATGGATAGAGTCCACTATTAGCAAAGG
TGCCTGGTGGGGTTCTTTCTAGGATTCAAAATGAACTATCATACAATCAACATTATTGCAAATAGAGTTT
GGAAGAAAGAGGGTCTTGAAAGTGTCATGACAATTGTGAATGGTTTCATACTCTTTCGTTTTCAACATGA
AGAGAAGCTGCATACGGTGATGGAGCAAGGACCATGGATGTTCGGGGGGAAGCACCTCATCCTCCAACAA
TGGCATCCATGATTCTAGTTCCACAAAAACAAAATCACCAAAGTACTAGTGTGGATATGCCTCAAGGGTC
TTCCTCTTCTTTTATGGTCTATTAAAGGCCTTAGCTTGGCTGCCAGTATGGTAGGCAAGCCACTATCATG
CAACCAGCAAACTCATGGCTGCACCAAGCTGGAATATGCTAGAGCTTGCGTAGAAATTGATGCCTCTTTT
CCCTACGTCCAGCCCTTTACAATTGAAAGCATGTTGTCTGAGGAGTTTATACATGTAATGGTTGAAGGCA
AATGGAAGCCAGTTAGGTGCACCAAGTGCCAAGTTTTTGGCCACTCTTGCACCACTGAGGAGACCATTGT
GGAGCCTATGCACAGTAGCAAACAACCCGTCGCTGCCTCTAGCAATGCTAACCCTAAGAGCCTACAACCT
TTCAATGAACGAAGCCCTAGCCCCCAACAAAATATTCTCATGCAACCCTCCACCAAAAAAAAAA
>c10862_g1_i1 len=1351 path=[49:0-490 48:491-1350]
CAATCGATCTAGCCATGAAAGCATACAGTGCGACAACATCACAATCCTCTGTGAAATCAAGCGCCAGCAA
CCCGAACACCACGGCCATGGAAGAGAGAGACAGCTGTTACTTCCCTGGTTGCAGAAAAGATGCCAATTGC
AACTGTGATATTTGCTTAGCTAGCATCAATGCTACCCTTGACCTCATGCCAGTCACCAATCAAAAGTCCT
CTCTCACCAAGCTTTCTACTTCACGCGCCAACGTGGAATGCACTCCCCTCTCTTTTGATTCTTCAATTAT
CTCTACACCGAGATCAATTTCTCGTCCTGAAATGGATTCCCCAGCACTCAAATCAACAGCAAGATTGACT
CTGAATCAAAAGAAAGAAAAGAGAAAAAAAGAGTGGTCTTTTGGTTCTTGGGGTGCTCTTTTTTGGTTGG
TTTTGGGATCATGCTTGCTTTTTAGAGTAGAAACTGGGTTTTCTTGGGGGGGTTGTAGGGTTTTAAGGCC
TGTGTTTTCATCTGATATGGTTAGGAGTATTGGTGAGAGATCTTGGGTTGTACAAGACTTGAATCGGAGG
CTGGGATTCTTGCAGAGTGAATTAAAAGGTTTTGTTGAAAATGGGAAGGTTTCAAATTGCAGCTTTATGG
ATTCATTATGGGAAATCAATCAGGATGGGCTTTTGTATTCACGGTGTGTCTTGTACAAGTCCGCTACGGA
AGAGGTGAGCATATGGGGCTGGCCTTTGCAGACTGCAGGCTTGCTCAAAACAGAATTTTCTTCGCGTTCA
TTTACAGTGTTGTCAGGCAGAGTTACAGAGTGGTCTGATGGTAGGATTGGGTACTCAATTCGAAAAGCCA
ACACTTCATGGGTTCACAGGAATTGGGCTGCCTCTGTTGTCCAATTAGATCCCAATACATGGATTCTGGA
GTATGAGCGTAGCTTGATATCGAATAGCTCAACACTGTTTTCAGCAGTAGCAGAGATCTTCAAATACAGG
ATGTCAAGAGCTATGAAAAGTATGAATCCAGTATTCTGGTTGTTCTCCGATTTTGAGCAACAATACGGAG
TCTTTACAACAAAAGACCGCGTCAAGATCATCCCAACTTAGTGGATATATAGTTAGAACCTCCAGCACTG
TTCCAGTTCTCATTGCTTGTGAGAAGAGTTGCAGAAGAAACCTACGGATAATCAAGGACCCGTTTTCTTC
TTTCAAGCTCCTTGTTATGTTTTGGCATGAAATCATTTCATTATCTTGGTGCATAGTTCAATTTGGATAC
TCTAAGATGGCAAAAGTTTCAATTTCTAACATTCTGAATTTAAATTGTACATGATGAACTGATACAATAT
GACAACATAACCCGTGTTTTT
>c10863_g1_i1 len=908 path=[55:0-283 339:284-305 361:306-487 542:488-489 54:490-907]
TTGAAAAAGAACGAACGAACGAACGAGATCAAAAGAGTAAGAGAAAGAAACTGTTCTTTCACCTGTGAAA
CAACAACAACACACAAGTGTCTACTGCTCTCAAAAGGTAGAGACAGGTACAGGTACAGGTAAAGAGGCAG
CAGAAGCACTCAAGAGGCACCACTCGAGGGAGAAAAGATGAAAGCATCAGGGGCACTTGTGGTGGGCCTA
GTGGTGGGCTTGTGCGCAATCGTACACATCGTACAGGCTGCTGGCGGTGAGGCCGATCAAGTGGTTGGCG
CAGTACGTGCGGCCGCGCAAGAGCATCAGCAAGAGGAATCGTACCAGCGAGTGTACGAAGCGTTCACAAA
ATTAGTCCAAAATGTGGGCACCAATTCGTTGGGCAACGCGCGTCGTCTCGTTTCACGCTTGAACCAGCTG
GTTGGCACCCAATCGCCTGCGCCTACCAGCACACCGGCACCACCGGCGCCAAAACCGGCGGAAGCGATAA
GCAACAATCGCGACCAGGTGGACGAGAAGACGGAGCAAATTTTGACACGCTTGGATCAGGTGAACAAGAA
TACGGATCAGCACACGTTGCGTCAGTTGCAGGAGGACGTGAATCGTTTGGTGGGCACCCTAAGTGATTCT
TACCTGCGCAATGTTCGCCGGGTCATTGAGCGGGTCAACAGGACAATTGGCCAGTCGGAACCGCTGAAAC
CGCCCGCATCGCTAGTGCTCCACCAGTCGGGCGATCGTTACAACAATGAGAACGATGGCCCACGTGGTCC
CGGTTTTCCCGGCTGGGACGAGCTACTGACGGCCGTGGATCGAATGCAAAAGTCGCTCGCCAGTTTCGTT
CGCTCCTCCACCAAACTCATAACCGCCGGCCGTCGTCGTTGATATTTAACTACCTTCATGTGAGCGAG
>c1087_g1_i1 len=947 path=[53:0-946]
AATTGGATTGAAAATAATGAGAAGTGGATAGGATCGAAGCGTGTTTTACCTTCTGGTAGCAAGGGACCTG
ATTGGTTGAAGCAATTTTCTTTACATCAGGTTGTGCAAATGTCCCATCTTTGTTACAGAAACACAGTTGT
TGTCTACAAGTTGTAGAGTTTCCGAAGAATGAAGAGGATGAAAATCACAGAATGCTTGTGCGGAGGATTA
GTTATATCCTCACTTAAATATGTCTGTGACCGTATTATCTGATAATCATCCTAGTAAAGCAAACAAACAC
ATTCATCATCTCATTACAGACATAGGTCCAAACAAAAAAATCACATGTTCATCAAGTACAGCTTTAAATC
CATATATTGATCAATGAAATTTATTATTGTTCAGCAGAAATCCTTTCAAGACTCAAAACATCTCCAATGA
TGACTTCACATCCTGAAAGCCCTTTTGCTTTAAGTTCCTTCCAGCAAATCAACCATATTACTTGAATCCT
GTCTCATAGCCTCCACCATACGCATTATCGTCCTCTTCAACTTTCGCAGTTAAATAAGGGATAGGAAATT
GAGTGACATCAAAGCTTTGCTTCTCCTTCATCAAGTTGACCACATCAGATTTCTTCAAGACGGTGCGTTG
AATGGGAGGCCTGTTCCGGCGCTGATCACGGACAAAGTACTTGATGTCGTAGACAGTTTCTGGGTTTGAG
GTAGGCACCACAGGCTTGACTTTAGTGGTGGCAGGACATTCGGGACGGTACTCAGTGGCCATGGGCAAAG
CGGATCTGTATTCGGGGCTTGCACATGGCCCGGTTATTTCCCATGGCTTTTTGAGGTATCGTTTTAGGTT
CTGGAAGAGGGATGTGGTAGCTTTAGAGACTGGTTTCGCCATTTGAGGCCAAACTATAGGAGATTGCTAG
CTACTGCCTTGTTGCTGTTGGAGAAGGGAAGGGGAGA
>c10883_g2_i1 len=330 path=[4776:0-329]
ATCAGAAACTTCATTTACGAGAGAGTCTAGATCAATTTCTAGAGGGGGCATAGGAGAGCTTTCCCCACTA
TAAAACACCTCACTGTTCTCTTTACTACCACTGAAAGATTTCTCAAGTAAAGAAACATGTCCTTCTTCAA
CAGGGTCACTTCTTCTATCAGTCATTGATAATTCATTCTCTTCTGCCCCAATGTTCTGTTTAACACCCAC
TTTGCTATTCAGCTCCCTCAAGTTATTTCCTTTTTCTCCTTCAGAATGTTTACCATCGATCAAGTCTAAG
CTTAGCCCCTTGTTAGAGAGCAGAAAAAGCTTCCTTTTCAACTTCTTCAA
>c10889_g2_i1 len=1517 path=[219:0-1516]
GGGTTAACCACTCATATCTCCTATAATTAAGAAGGATTCTCTAAAACAATAACTGATTTACTTAAGTCCT
CTACAGCTCCCTCAAGCTAAGAGTGGGATTGGCATAAACTCTAAGCTTGGATCGAAAAAAAACATAAAAA
CCCCGCGATACACTTTTGGTGAAGATGTCGACCAGTTGTACGTGAGAATGAATGTGTTGAAGGTGAAGAG
TGCCAATAATAACAAGCTCACAAAGAGAGTGATAGTCAAGGTCGATGTTCTTTGCACACTTATAGGACAC
TGGATTGAACGTAGAAAGATGGAACTTTTGTTGTCACAAAGGAGGAGGGACTGGTGAGGCAAAGAAACTC
AAAGGTTCTATAGGAGATGAGTAAGCCATACAAGCAACAATAAAAGCTAAAACACAGTACTCAAATTCAT
AGCTTGAACGAGAAACCATAAGCTATTTCTGTACACTCCAAGAGCCAATGTTATAGCCAAGAAAGATTGA
GTAGCTAGACATGAAGCGTCTAGTGTTTGGGCAGCCAACCTAATCGACATCCGAGTAAGCTCTTTGAAGG
GGATGAAGTGAACTTGAGACCAAAGTGAAGTGTGTGCCTTTAACATAGTGAAGAATTCACTTGACTGCCT
AAAAATGAATATTAATGGGTGCTGCATGAAGCAATTGACAAACAGAGTTAACGAAATGGGCAAGATCAGG
ATGGGTCATAGTTAAATATTGCAAGGCACCAACTAATAAGCGATATGGAGTTGGATTAACAAATGGAGCA
CCATCAGAGAAGAGACGTTGAGAGACAATCATTGGAGTAGCAATTGGTTTGTTGTTCAGCAGTTAAGCGG
GAGCCAAGATATCATAAGCATATTTAACTTGGCTGAGCAAAATACCATCTGAAATGGAGGATGCCTCAAG
ACCAAGAAAATATGTTAGTAGACTCAAGTCCTTGACAACAAACTTAGAGGATGATATCTTCAATGTAAAA
GAGATATATGAGATCATTCTGCCAATGATACACAAATAAAAAGTATCTGTGTGGCTGCAAAACAATCCAC
GAGTGAGCAGGAATGAACTAAACTGTTGATACCAAGTATGGGGCACTTGTTTCAAGCCGTATAAGGCCTT
CTTTAACTTGCAAACATGAAAGGGATGGCGAGGATCAACATAACCAAGAGGCTGCTCCATATAGATAATT
TCATGAAAAATGTCATTGAGAAAGGTATTTTTGACATCAAGTTGGCGTAAGGGTCACTTATGAGACATGG
CAAGAGAGAGGAAAACTCAAACTGTGGAGGCTCTTACCATAGGGCTGAAAGTGTTTGTGTAATAAAAACC
CAAAAGTTGTGTGCATCCCTTATGTCTTGGTAAGCCAAGCATAAGATTGGAACAATGAAGACGAAACAGA
GGAGCACTCAGTCCCTTGGTTAGAATGTCTGCGAATTGCTCCTTGGAAGGAACGAATTGCACATACAACT
GGTTGGCTGCCACCCTCTCTCGGACAAAATGCACATCAATCTCAATG
>c10898_g1_i1 len=582 path=[651:0-403 46:404-453 1103:454-454 94:455-485 1134:486-491 1140:492-581]
GGAATATTTGGGGTTTGATGCAGAAGAGTAGTCAGAGCAAATGTGGAGATGAGGGGAGTAGTATTAGTGG
CAGCGCGGTTGATGGGCCAATGCCGGAGTCTTGGCAGAATTTGAGTGGCGTGGCCGATGGAGAAGCAAAC
GGGATTGTGACCCCGAGGCTTATACGGAGCTACACCGTGAGTGCAAGGGATTCCGGCCAGATGGCCGGCA
GTACAAGTGGTGCTGAGAGCAAAGAGAATGGCATGAAGAGAAAGGAAGAGCTTTCGCTGAAGCGGAACCG
GAGTGCCAGGTATTCTCCAAACCACCTTGATAATGGCCTACTACGATTCTACCTGGCACCATTAAGGAGT
TATGGAAGAAGCAAATCTGGAAAGAGTGGACTAAAGAACTCAAATTCCATGTCAAGGAATGTCTTGTAAA
GGTGCACATCAATTGCTCTTCAAAGAAATGTGTTGGTTGTAAAAACATTAGTTAATGTGTTTCTCTTTCC
CCGTTCAATAGATAAAAAAGAACATCATATTCGTTACATGTTGTCTGCTGAGAATGTGTGTCTAATAACG
CGGCAGTGATAATCAGAAAAAT
>c10901_g1_i1 len=423 path=[542:0-109 651:110-422]
TTGAACCCAAAATTACGCAATAATTCAACCGGAAGTCGAGCAACCATGCAATCATCGGTCAAGAGATGCA
CTCTATTAGTGATTGGATTAACAGTCGTGGTGGCCCTGCTCATTGGCTCACCTGCTGAGTGCCTCCAGAA
TGGCGGCGCCGGTCCATTTGGAGGCTCTCGGCCAGGCTCGACACTGTTCGAGCCAACGATGAGTTTTATT
CGTCAGAATATGAAACTCGTTGAACAATATGTGGCCCTGTTGCGTAGCATCTTCGTGGGCGCCTACGAGC
GCCCACTGGTCACCTCCACGGACGCGCCCGTCTATGGGCGACCAACGGGCAACCCCTCGCCATCGGTGCC
ACCAATGGACTTGCCAACAAACAGACGAGGACATCACTAATTGAACTCTACTAATTATTAAATAATAATG
ACG
>c10917_g1_i2 len=683 path=[760:0-195 956:196-197 @958@!:198-562 1320:563-682]
GCTGGATTAGCAGTGTTAAAGATAAGCAATTATTGTGATCTCCTCGGAATTTGAGTATAGTTTTACAAAT
TTGACAGATGATAAAAAATCCAATTGCCGATAATATGTAAAAGGTAAGGCAGTGCTAATTCTGTAAGAGC
ATTAATTGACACCCATGGCTATACAACATTTCAAGGAATTAATCATTCTACACCTCCTCTCATTGATCTT
CTCTCGAGACCAAGTTCCTCATTCTTCCTGTTAACTCGCTGTTAACCTTGTAAGGGAAAGTTGCTTGGAT
CCGATTCTTTCGCTTCTTGAGGAATCTTTGCAGCGATCTCTTCATCGGAAGACCAGCAGGGCTGTAAAGC
TGGGATGGTGAGATTGGCGACGAAGCAGATGGCTCAGACCCGACCGGACCTCGCAATTTCTCCTCCGTTT
CTCGACCTGCAAGCAGTAGGATTGCCCGAGCCTGCAGCTCTGCAACATCACAAACTAAAACCCTCCCATT
GTAGAAAATCGTCAGCTGCTTCTGCTCTTGTTGTTTCAGTTCCGACCGGCGGCTCTCATTCGCCGCCTCC
GCCAGGGGTTGGTGACGGCGGTGCTGGTTGTCGGAATCCGCCGAAGTGAGGAGGCGGAGTTCGAGATTGC
AGTTTCTCTTCATGATGAATGGGCAAAGCAAACGTCTGGTTGAAGCAAACGGA
>c10919_g1_i1 len=1327 path=[1342:0-807 2150:808-1227 2570:1228-1271 81:1272-1326]
TATAATGATTGCAATATATTAATCATCTCACAAATATGTCAGGTAAAGCATCAGTACTAAGACTGTACAA
GAGTCTGCTAGTGGAGTCGTCAAAGTTTAAATCCTATTATTACAGAAACTATTTCACACGCAAGGTACGA
ACGGAATTCAGGCGTAACAAGGATGCTAACGAGGAGAATGCCAAAATATTGATTGAGAAGGCTGGAGAGA
GTTTGGCCATGTTGAGGAGACAGACCTCAATCACCAACTCGTATTTTGAATCAAAATTGGTTCTAGAATA
GTCAGAATATGTGATCTCGGCGAAAGCTTTTATTGCTCAGTGAACAATTAATTAAATCAATACGTTGATG
ATGGGAGTATAATCTCATCAGAACCAGCTAATGCGTTTAAAAATGTCGAACTATGGTAGTTAGGTTGCCC
CTTCAAGAACAAAAACAACTTGTAATATTGTTCTGGACTCAAGTCACCTCTCCGTGTGGACTCATCAATA
TCAAGTGATTGTAGACCATGATTATGTCCCTCAAAGTATCTATCCAAAAACTCCACTACCTTGCCACTTC
TCTTGTGCATCATCTGTACGACTAGATATCTATACTCTATTAGAGAACGGGGACTTGATTTGTTGATGAA
GTCAACTTTAGGATCCAACCAAACGAGATGAACCTTGTTGTATGAGTTATCATTCTTGTTGGCAGTGCTT
TGGATATGTCTAACCTGAATGCCGAAACATTTTTTGAGATCAAATGATTCCAATGTTTTCACATTGAATA
TTGTGTTGTACAGGACAGACGAAGACCGGTAATCGCTTAAGTTTAAACCTGGCTTGGCCTCCATGTGGGT
GTGTTGTCGGTCTGACATGAGGAAGTAATAGTGCACCAGGTGATTTGTGCAAAGACCTAATTTTAGACAT
ATTTGATAGTAGATGTTCCTCAAGAAGGCAGTTTCATATTTACTTTTCATAAGGGGTATCAAAATTTTGA
CACTTGTATCACAGGAATCCCCGATGGGACTCGTTGTCGTTCTACTGATTTCCCGATTCTCTTTGACAAT
CTCGGCACATCTTAGCTGTGCCTCGTCGCTGTGACTTTTGAATGAGAGATCAAATAAATCATCGGGATAA
ATTTGTACCCTCTTGTGAGGGTATTTAACTTTCAAGAAGTCTTGGAGACCTAATCTAATGGTTTCTCTGG
GTTCACAGACAGTCAGGGCGGTAAAATTTCTCTCAAGAGCTTCCTCAATGACAGGCCCGGGATAGTCGCA
ATAAGGTAACACTAATGATTTATTGGGTGATCTAAATATATGATCGATCACATTTCGAGCTGCCCTG
>c10921_g1_i1 len=345 path=[277:0-216 122:217-344]
CTAAGAGAATAAAACCGGACAACAATTGGCACAGTGCTACCATTAACAGGATCATGATTGTTAGAGACAT
TCCCGTTGCATGAAGTAGCCGGCCCATCTTGTGCCCCATCAGAACAAACTACTAGAAGAGGTCTGTTGTC
TTCAAACTTGTCTTTTGATCCCTCTGATGTTACTGGTTTTGGCAGCATTTGTAAGAATGACACTGGGCCA
TCATGTTTGGAAACAAGGTCACGAACATTATTAGCTTCTTCAACATCCCAAACCTCAAAACCAGACTGAT
ATCCCAACAAGAGGACATGCCGAATGACACCATCATCACCTTCTAACTTGTCAAACCCAGCCCAG
>c10923_g1_i3 len=3304 path=[1:0-194 196:195-2230 2232:2231-3303]
AAACGCCCCAATAAACAAACACCAAAACGACCCCGATTTTCCTCTCCCGCTCGACGATACGACAGCCCTT
CTTATTGCCTCATCCTCCCTCTCACTTCCACTTCTCTCTACCATCCTCCTTCATCCCATGCAAAGGAAAA
TAAAATTAGGGTTTTGCATCTGTTACTCTTATTCCCACCAGTGTCACTACCTCAAAGATTAAATAATGGA
ATCGCCAGCTTGGTTACCACAACGAGAAGTAAAGCCGCCGCCAACTGCCACAGATTCAGGAGTTGCAGCA
GCTACCCCTCCACCGGATAATTCAGCTGGTAATAGTGCACAGAGTAGCTATTCAGCTCCGGCTCCGACAT
TCACTTACAACATGATTCCTAACTTGTCTTCCGGTGCGGCTTTGAATTCTAATCCACTGGGACAGCCCGT
TCCTGTTCCTGGCCCGGCTTCATCTGCTGGTCTTTCCTTTTCATATAAAATTCCTCAAACCGGGCTTGAT
TTTCGTGGCAATCAGCAGTTACAATCCAGCGTTGACAAATCACCTGCAATTACCCAAGGCAGTGCACCAT
CAGTGGCACCAATTGCATCTCAGTCTGTTTCATTTCCTCTTCATTCCCCTTCAAGTTCTTACGCATCTTT
ATCTTCTAACCTTGGTCCGACACCTTCACAAACACCAGCTACTGCTTCTTTTTACTTGCCCCCTGGATTG
TCCAGAACTCCTGGCACACTTGCCCCCCAAGGATTGGTACCATCTGCACCAATGACCCAACCATCTGTAG
CTGTCGATTCCTTACCTTTAGGAGCCCAGAGACCCATCATGCCCACAATGCCTTCTTCAATTGCAGTTCA
GCAGCAAACTTACCCTACCTACCCATCTTTACCTTCCATGGCTGCTTCCCCACAGGCTCTCTGGATGCAT
CCCCCACCCATAGGAGGCATGCCTAGGCAACCATTTTTGCCTTATCCTGCTGCTTTTCCTGGATCCTTTC
CTCTGCCTGGACATGGCATGCCTCATCCTTCTGTTTCATTGCCTGATTCTCAACCTCCTGGGGTTGTTCC
TGTTGGACATTCATATGCAATTCCCATGTCTTCTTCTGCTTCAGTTCATCAGTTACCTGGTGCTCCAGGG
ATGCAGACAGATTTACCTCCTCCTGGAATTGATAACCACAACCATCTCTATCACAGTGGCACCAGGGACA
ATGCAACTGTTAGCGAACCATCACATGTGTGGACTGCCCACAAGACTGACACAGGAGTGTTTTACTATTA
TAATTCTGTAACTGGAGTATCAACTTATGAGAAACCACCTGGGTTTAATGAGCCCGATAAGGTTCCTGTG
CAACCAACTCCAGTTTCAATGGAAAATTTGGCCGGGACAGATTGGGTGTTGATCACAACAAATGATGGCA
AAAAATATTACCACAACAACAAAACTAAGTTAAGCAGCTGGCAGATTCCTAGTGAGGTGACAGAATTGAG
AAAGAACCAGGAAGCTGACGTATCAAAAGGAAATGCGATGTCAGTGTCACAACTTAATGCTCTGACTGAA
AAAGGATCTGCTCCAATTACTTTGAGTGCCCCTGCTGCTAATACTGGTGGTCGGGATGCCACAGCTCTTA
GAGTTGTAAGTATGCCAGGAGCTTCATCTGCTCTGGACTTGATAAAAAAAAAGCTGCAAGAATTTGGAGC
TCCAGCCATTTCTGCTTCTATTTCAGTTTCATCAGGAGCGGCAACATCAGAATCAAATGGCTCAAGAGTA
GTTGAAGCTGCAGCTAAGGGCTTGCCAAGTGAGGTTAGCAAAGATAAGCTGAAGGATGCTAATGGGGATG
GTAATGTATCTGATTCCTCTACGGACTCTGAGGATGAAGATGATGGGCCATCAAAGGAGGAGTGCATTAT
CCAGTTTAAGGAGATGCTTAAGGAACGTGGAGTGGCACCATTCTCAAAATGGGAGAAGGAGCTGCCGAAG
TTAGTGTTTGATCCGCGTTTTAAGGCTATTCCAAGCCATTCTGCAAGAAGATCTTTATTTGAACATTATG
TTAAAACACGTGCTGAGGAGAAACGAAAGGAAAAGCGAGCAGCTCAGAAGGCTGCAGTGGAGGGATTCAA
GCAGTTGCTGGAGGAAGCATCAGAGGACATTGATCACAACACTGATTATCAAACTTTCAAAAAGAAACGG
GGAAATGATCCAAGGTTCGAAGCCTTGGACCGCAAAGATCGAGAGCATTTATTAAATGAACGGATTCATC
TTTTGAAGAAGGCAGCACAAGAAAAGGCTCAAGCTGAACGTGCTTATGCTGCTAGTAGTTTCAAGTCCAT
GCTTCGAGATAAAGGAGACATAACTGTTAGTTCACGTTGGTCCAGGGTCAAGGATAGTCTAAGGAATGAC
CCAAGATACAAATCTGTAAAGCATGAGGATAGAGAAGTTTTCTTCAACGAGTATCTGTCTGAATTAAAAG
CTGCAGAGGAAGCAGAGCGAGATGCAAGAGGCAAAACAGAAGAGCAGCTCCTTTCCACCTCAGTTCAGGA
CAAGCTGAAGGAGAGGGAGCGAGAGTTGCGGAAACGGAAGGAAAGAGAAGAACAAGAAATGGATAGGGTG
CGTGTTAAAGTTCGGAGGAAAGAAGCAGTTGCATCTTTTCAAGCTTTGCTTGTGGAAACACTGAAGGACC
CTCAGGCATCTTGGACTGAGTCAAAACCAAAGTTGGAGAAGGATCCACAAAGACGTGCAACGAATCCTGA
TTTAGATCCATCTGATATAGAGAAGCTCTTTCGGGAGCATATCAAGATGCTACATGAGCGATGTACAAAT
GATTTCAAAACTTTGTTAGCTGAAGTTATAACTGCTGAAACAGTAGCCCAGAAGACAGAAGATGGGAAAA
CAGTTCTTGATTCATGGTCAACAGCTAAACGACTATTAAAGCCTGATACTAGGTATAGCAAGATGCCTCG
AAAAGAGAGGGAAACTTTGTGGCGTCGATATGCCGAGGAGATGTTAAGAAAGCAAAAGTCTCAACAGGAT
AAGAAGGAAGATAAGCATACAGATTCTAAAAATAGAAGCGCTAATGAATCTGGAAGATACCAATCAGGAT
CGAGGAGAACAAATGATCGAAGATAACTTATTGAATTTTGAATAACTCATTTTATGTTTTGGTTAGGAAC
TAGGCTCTTGGTAGAATTTACTGGTTGCTACTTTGCTAGTGATTTTGCTCTCCCCACTTTCTCCTATTCT
GTCAAGAGGTCAGGTGATAATATACTTTTTTTGTTTAGTGTTGTATCATACCTGAGTATAACTGAATCGT
TTTTTCATTCAAGG
>c10924_g1_i1 len=686 path=[704:0-346 1051:347-377 1082:378-598 2034:599-599 1306:600-685]
CAAAAACAACAACAACAACAACAGTCCAATGGTATAGCCAATCAGGCCGACGCTGAGGTGTTTCACGATA
CCAATTCGATGATGAGTGCTCACAGCTCAAATGGGCGACAACAATTCACCGATAAGCAGCAGCAGCAACA
AGAAGAAGGAGAACCCATTGTTATATACAACACACAGAGCAACACCTCGATTGCTCAAACGGCCAAGGAT
CAATTTGCGGCCGCCCTGTTGAGACTCCAGTCGGGCCTGGACGAGTCGAGCTCGCGCTTGAACGCCATCG
AGGCCAAGGTGGACGATATTGTTAGACAACAACGCAAACAGACCAAATCAAATCAAGATCAGGCCGCGGC
GGCCGCCAAGAAGGCAGCTAGTTGGCTACCATTCTCCTCCTCCTCGGACAACAAATATGCTACAACTCTA
CTGTATCTCAGCTGGCCGGTGCTCGTGTTCGTGGCCATGAGGGCGCTCGAGAGAAGAGCTCTACTTAAAA
GGCTCGATTGAGCAGAGAGAGAGAGCTTTCAAATTAGGGTGACATTCAACACACATGATATGCAATATGC
AATATGCAATATACAAAATTACAAAATTGTAGTTTCACACAAACTCTTAGGTTCTCATAGAATCTCTTAT
TCGCCTATTCCAAAGTAATACTGCCTAGAACAATTATATAACATTGATAATAATAG
>c10925_g1_i1 len=460 path=[518:0-102 620:103-118 41:119-162 679:163-187 704:188-459]
GTTGTTGTTGTTGTTGCGTTGTTTGATCACTTGGTGGTTGTGTTGCTTGACTCGCGGCTGCTGCTGCTTG
TTGACGGGCCGAGTTTTGCTTGTCAATTGTTTGAACAAGTTGCTTGAGTATTCCCGATCCTTCGCCAAGG
TTCGACTTCCGGGGCGCCGGAAACGCGGCCGCCATCAGCATGGCCGGATCCATAATTAACTGCCCACGGC
CCGCCTCCAAGTCCACGGGCGGCGCTGGTGGCGCCGTCTGGGCTTGCTGACTGCCACTTCCGGCCGCCTG
GTTGTGCGGGTAACTTGTGCGCCTCAGGATGGTGTTCATCACCTTGCGCGCCTCCTCGCGGCTCTTGGCC
GTGGAGAGGCGAATTGAACTTCCGGTTGAGTGTTGCGCCGGCACTTCCGGTGCCGATGCTTGCGGCTCGT
TCGACGAGGCCCTGAAGACGTCCGATATTTGGGCTCCAAA
>c10927_g1_i1 len=1474 path=[1083:0-1473]
TATGATATGAATGAAAGTAAAATATAAAAACTAACGAGTTTCAGTTTTGGTCAGTAAAGGAGTTAGCATG
AAGCAACTAGCGAGAGAGTGAACTCATATCAATTAGCTCGTAGCCAAAACATTCCCAGACATGTAAGGCG
ACATGCATCCCTGCACCTGCAATAAGCAAGTAGGAATATGGATAAATCCCTGCAGAAGAAGATCAACCTT
CTCCAGAAGGATTAGCGGCACAGGTGAGATTAAGTAGAGCAAGCCTTTGAATGTATCAATGCCCCTAACA
ATTCCAAGACCAACACACCATGGTATATTTTCTGGCTGTTTAGAACTAACTGCTAAGCCAACAATGGTTG
CATTCAAACTGTAGAAGACTTCAGTATGTGGGACCTGAGAATGGAGATGTCTGATTTTGATGCTTGATAT
TGGGACTTGATAAGGAGGGTGAGAGGCAAGAGCATTTGCAAGTTCCTTGATTGTGGTGATATTCAGGTTA
CTCGGAAAACACTGTCTGAAGTAAGCCATTATTCGTAAATCCCGCAGAAGGCATGCATCCTTTTGTATTA
GAACCGATCTATTGAAAGAGTCTTGACGAGCCGAATTGATCTCAATTAGATTAACCTGCCCACCATAACC
ATCATCTAACCAGAATTTCCCACCTGGCAGATTCTTTCTCTCAGAAGTTATGTTTATCTTAACCACATGG
GTAGGAGCAATATGCCTCAACATATCCACCAATATATCATAGCCAACTCCTTTTACCCAACCATGTGTGT
TCACAACAAGAGGCATTTCATTCCTCACAGGGCTATCACTCTTGCAGTACTCCTTCCGATAATAATCATA
TAGGGTAAATATACATTTCAGATAAGTCGTTGGATCTCTTTTGGAAGAAACATCACCAAAGAAAAAGCAT
CTCTCTGGTGTCTTCAAGCATGGAATTGTCAAATCTGGAGTTAGTTTGTCAACTACAGTGAGGGATAAAA
AACCAGTAGTAGTAAACTCGGGCTGCCCAACATCTGTATCCAAATAGCCTACCCTTTTATATCTTTGGAG
AAGAATATTGAGAAGGTAACGAGAAAAGGTGGTTTTGCCACAGTTTTTGGGGCCACAGACAATGGCAATA
GGAGGTGGTGAAGTGGTGGAATCGTAGGCTACTGATTCAGCAGCCTCTGACCATTCATCTGATATGTGTA
TGCTTGGCGATGCCTCTTCCATTTCTGTTATCGAAGTCATAGCCTCAGCTCTCTTGTTTTAGTTTTTCAC
CTGGGAATTGTTTATTTTGCTTCTCTGGTAATCTCTAACGGCTGCTTGGTTTATCTGCTTTCCAAGTACA
GAAGTAATGATCTATATAGTTACGATTTTTGTTTGAGGCTGCTGCCAAATGCTAATTTTGTGAGCAGACT
TTCTTCATAATGTGAGCAACCAAGATACTGAAACAAGAAGAATAATTGACAGAGCCTTCCTTGGGCGAAT
TCAG
>c10929_g1_i1 len=574 path=[552:0-493 1046:494-573]
AGCTACCAAAACCTGCTTCTTCAGGAAGAATCCATGGATTCCAAGAAGTCCAACAAGATTAGAGACATTG
TTAGGCTTCAACAGATCCTGAAGAAGTGGAGGAAGCTTGCAAGTTCATCGAAAACCACTGCAGCTTCTTC
TACCAGCACCACCACCGGTAGCGGCAGCAAGAGCATGAAGTTTCTCAAGAGGACACTCTCTATATCAGAG
AACTCTGCCAAAGAAACCTCGAGCAATGTCGTCCCGAAGGGATACCTGGCCGTCGGCGTTGGAGAAGAGC
AAAAGAGATTCATAATCCCCACAGAGTATTTGAGCCACCCTGCATTTCTCATCTTATTAAGAGAAGCAGA
AGAAGAATTCGGGTTTCAACAGGCAGGTGTCTTGAGGATTCCTTGTGAAGTCGCCGTCTTTGAGAGTATC
TTGAAACGGGTGGATGCAAAGAAAGACATGTTCTTCATGCAGGAAAGCAGGCTTGACGTGGATAATATCG
TGGTGTGTTGCTCATCGAAAACCCAGCTAACTCCATCGCACCATCCTCAAAGTCCAATGTGCAGATAGTT
TTTTTTTTTTTTTT
>c10932_g1_i1 len=1117 path=[31:0-641 672:642-1116]
ATTAAAAGCTTAATAAGATACATGGTGCTCTTCACCAGGTTACATAATTACTTATTTTAATTAACATGGC
GACAGCTCTTCCTAACCTCGCCATTAAAACCTGTAAGAGGACTAATGTTTCCCATCTTAACCATAGACTT
GGCAAAATGCTCGAAGAACAGGCCCTCCTCCTCAGCAAATCTCTTAACCAACTGAATTGCCCTGCCAACT
TTTCCTGTATAAAGCACTTCATCAGAAGTGAGAAGCCCTTTGCCCCAGATCAAGAGCTTGAAGTAGGTGT
TGTCAAATTTTGCTGGGGAGGCCAAGTCCAGTGGAGAAATGTTATTGTCTCCTCCAGATCTTGGACACAC
AGACTTCAAATCTAAGAAATAGTTTTTCTCTAGCGTCTGATCTGGCTGGTTGTTTCCATTTTGGTTGTAT
AGCCTCTGCTTGAAGGCCACACACCTCGCCACCCCAATTGTATGCGCTCCTGAGAGAGCAACAAGGTCAA
TATCGTTAAGGCCTTGGCGCTTGAAAAATGATACGAGGTTTTGAATAGTAGAGTTGGGTGGAGGAAGGTT
GTTGTTTGAGCCACTAAGACTCGCAGTCTTTGAGTCCCTTCTTCCTAACGGAAGCTCCCAATTAGGTCCG
CCGCTTAGCACAGTTGAGCCACGAGCTGCCAGGGCGAGAATGTCTGCGCAGGAGACAGTTTGAGGGCATG
CTTCTTCCAACTCAGCCTTGATTTCATCAACCACTTCAAATCCTCTGAGGGAATTCTTGTTGGGTCCTGA
ATTCTTCTCACTCACTATCTTCGCACTATCGTCCAGCAACACCGATGCATCGCAACCCTGCACGAAGCAA
TCATGAAAATGAAGCCTTAGCAGAGAGGCAGGAATCCTGGAGTCCCTTGCAATAGCTTTTCTTAACACTG
ACATGACAATGTCATCAGCCTGAGGACATGAATACTGATAAAATTCCGGGAACAGACCGAAGGAGCCACC
GCCAAACGGACCACCCTTGCCACCCCAGCCAAAACCAGGATGAGCTAGGCTCGTTGTTGATGAGAGGAGA
ACAATCATGGAAATGAAGCTAACACTCGCTTTAGAGAAAGCCATGGATGAGAGGATTGATATTGTTC
>c10937_g1_i1 len=640 path=[81:0-108 56:109-360 32:361-639]
CAACAACTTCATCTATTATTCTATTGTCATACTTATTATCTCCTGCTATATTATATTAGCATTACTAATA
TTAATATTATTACTATTATTAGCTAACTAAAATAATACTACAATGACTAACACAAAAGGATACAGGCGCG
GAACGCGTTACATGTTCGCCAGGCCATTCCGTAGGCACGGAGTTGAGCCATTGTCCACCTTTTTGAGAGT
TTACAAGCGTGGCGATATCGTTGACATCAAGGGTAATGGTGCCTTCCAAAAGGGTATGCCACACAAGAGT
TATCACGGAAGAACCGGCCGAGTTTACAATGTAACTCCGCATGCTCTTGGTGTCATTGTGAACAAGCGAG
TTCGTAACAGGATCATCCCAAAGAGGATCAATGTACGTGTGGAGCACGTTAAGCATTCAAAGTGTCGCGA
GGATTTCTTGCAGCGAATGAAGCGCAATGACGAGCTGAAACAAAATTACATGGCCGAGAAGAAGGCGGGC
AAGAATCCAGCCAGGCCGCTACTCAAGAGATTGCCAGCACAACCACGTGGCGCCGAGTTTGTCAAGGTAA
ACCGACACAATAAGCCCTCAACGCTTGCGCCAACTGCATACACAGGTGTCTAGAGTGGTGTTGGTGGTAT
CTGTGTTTTG
>c10940_g1_i2 len=1073 path=[1051:0-599 1651:600-648 1700:649-1072]
ATTTCCATTATTGCGACTTGCAGAGCAGTGAAAGCTTGATAACACAGTAAATTCCATGAAAATTCTCGAG
GATCATCCTACAATCATTCGCACTTCCATGATTCCATCACATCATAACAGGACTACAAATGCCAAATCAT
CCAACACGCAAACATGCCCTGCATGGGGGTGCACAAAACACAGATTTTCGCTCATGCATAAAGAGAACCT
CACTAACATTGACCCGCACTGGGGAAATAGTATACATAAGTCATAAGCAGCACATTATCACTTTTGCAAA
GTACATGTCTACACAGAAGGACCACCGGCTGTCTTCATAAATAACATCTCTAAATAAGTACCATGTTTTG
GGTTCTAATAAACACCAAAAAAACATAATATGATTCCAGATCCGGAAACAGCATTCATCTTGTGCAGTGA
TGTGGTAGTGTTAGTTCTCGTAACTGGCTTTGGAATTCTGAATTGCACGGTGAAGTTCACTTAAGAAGTC
CATCTGCGGGTTAGGAGCTCCGACACTGTTCACCGGAGACAATATCTGATGGGGGAGTTTAAACTGTCCC
CATGCTGGTGCGCTGCTTCCTGGATACATAACTGGTCTTTCAGATAAATCTATTGATGTATCATTGTAGC
TATGCATGATCGCTGCCCAACGATCATTTAGAAGCTGAGAAGCCTCACTGCGACAACATCCTTCCAATGG
TATTAAAGTGTGGGAAGAGTAGTTGTCATTGAGAAGACTGCTGCTCCCTGCATCGCCATGATGATCTGGA
ATATTATTTCTTGTATTGGCATGTGATTGCTGCTGCTGGTTCTTCTCTCCATCAATTTGATAAAGACTGC
TTCCTCTATCAAACCGATCTCCTGATTTGCGCCTGTTCATAGAACGGCTCCTTTGATTGGGAGGAGCATA
GCGCTTGACTGCCGTGGAATCTGGAGGAGGAGCAGAGGCAGCAGGTGTAGGGTTTTCCAGCATCTCTCCC
TCTCTCTCGATCTCAGTCGATGAATCGGAGGCTTGCCGCGACACCTTACCTGCGGGAAATCAGGTAGGAT
CCAAAGGTGTGTGCGGGTTTGTT
>c10942_g1_i1 len=962 path=[2272:0-877 1334:878-961]
ATTTTGGCTGGCTCTTTTTGTGGAGGGAACTCGCTTCACACAGGCTAAACTTCAAGTAGCACAGGAGTTT
GCTGCTTCCAGAGGATTGCCTGTTCCTAAAAATGTTTTGATTCCACGTACCAAGGGTTTCGTGTCAGCAG
TAACTCATTTGCGTTCATTTGTTCCAGCAATTTATGATGCAACAGTGGCTGTTGCAAATAGTCAGCCTGC
ACCAACATTCCTAAGAATATTCAGGGGTCAATCTTCTGTGATAAAGGTGCTTGTTGAGCGACATTCAATG
CAGGAACTTCCAGAAACAGCCGATGGAATTGCTCAATGGTGCAAAGATGCATTTGTTACCAAGGATGCTC
TGTTGGAGAAATATTTTGATAAGGACATCTTCAGTGATAAGAAACTTCAAGACATTGGGCGACCTAAAAT
GTCTTTATTTGTTATGATTTTCTGGTCAAGTTTCCTTGCCTATGCCACTGTCAGGTTATTCCAATGGCTG
TCATTATTCCTAGCCTCATGGCAAGTCATTGCATTTTCAGTTGCTTTCTTGTTCCTCGTGACATTTATTA
TGCAAATTCTTATTCAATCATCGGAGTCAGAGCGCTCTACGCCCGCAACCAATTTCACATTATCGGAAGG
AACCAGGCAGAGTCTCCTTCCAAAATAATTGTTGGATGTGGAGCCTGTCTTTAAAAAAAATATTGAAGGA
AAACAAAGAAAAGTGATTTCATCTGCTCAGAAATGATCTGTTGCCGTTGTATGATAACTTGATTATGGAC
TCGGTAAGTAACAATTTAATGGGTTCTTTGTATATAACTGTTGTCTTGTATTTGTAAAACTCTGGCTTGT
TCTTATAGTTTGATTCCTTCATCTTTGCTTTTATCACAGAGGAGAATGCACTAGTGAATATCAATCTCCA
AGCTTTTTTAGGCATTAACTTTCCCTATAAATGTACACGAGTCGCCTCTGAC
>c10942_g2_i2 len=579 path=[49:0-46 96:47-578]
TCTCACCTTCCCTTCTCTTTTTCTCTGCTTTGGCACTGCATATTGCAGGTTTGGTGATGAATATTAATGG
CGTGGCCAGCCGTACTCGTTATTGTCCCTGTTGGAATCATTTTCATACTCTCTGGTCTCATTGTTAATCT
CATTCAGGCAGTTCTTTTCATCCTTGTTCGTCCCGTTTCCAGGAATCTGCACAGAAAGATCAACAAAATA
GTTGCAGAGTTGCTTTGGTTGGAGCTCATAGTGCTTGTTGATTGGTGGGCAAATTTGAAGATTGAAGTGT
ATGCAGATGATGAAACTTTTGAATTGCTAGGTAAAGAACATGCGCTTGTCATTAGCAATCACAAGAGTGA
CCTTGATTGGCTTATCGGATGGATCTTAGCTCAGCGCTCAGGTTGCCTTGGTAGTGCACTAGCTGTCATG
AAGAACGAAGCGAAAGTCCTGCCTATAATAGGCTGGTCAATGTGGTTTTCTGATTATGTGTTTCTGGAAA
GAAGCTGGGGCAAGGATGAAAGAACATTGCAGTCAGGTTTTGAACGGCTAGCAGATTTTCCGATGCCATT
TTGGCTGGCTCTTTTTGTG
>c10943_g1_i1 len=1022 path=[1:0-58 60:59-1021]
GCCAGCTCCTTCGTTGTGCCCAGACCACATACAGTAGTTGTAATGAAATACAAAAAACTCGGGCCAGCTC
AAAGAAAAATCGAAACACGGAATCAATTTGAATGTGAAAACAAGCTTTTCATTGCCAGTGCAAGTGAGGG
ATTGGTAAGGTTATAGCCTCCATCGATTACCAAGTTCACCCCGCTCACATACTTGGCGTCATCACTAGCT
AGATATAAGGCTGCCTGGGCAACGTCTTCTGGTTCCAACACCGCTTCTTTCAAGTTGGCTGCTGACGCAA
CAAATTTCTCTGCGTCCTCTTTTGTCATTCTCAGAGAATCGGTAATCATCGGGGTAGCAACCGCAGTGGG
TGAAATACTGTTAACTCTTATCCCATGCTGGCCCAAGTCCACACTCAAGTTCTTCGCCAGCCCTACAATG
GCGTTCTTCGATGCTGTGTACGCGTGTGCCAGTTCACCGTATAAAACTGAAGCCACACTTGCAGTGAAGA
GGATGCAGCCTTTCTTGGCCGGAATCATCACCCTCGCGGCATGTTTGGCACCCAGAAACCCACCGTAGAC
GTTGATATTGAGGACTCTCATGAAGTCTTCGTTATCAGAATTCAAGATGGATGATTTAGTGTTGCCTGAG
ATCCCGGCATTGTTGAACATGATGTCTAGCTTGCCGTACCGGGAAACAGCTGTATCGACCGCATCTTGGA
CGTCAGAATTGACTGTCACGTTGCAGTGGACGTAAGAGATGATCTCCTCAGACCCGTATTCATGGCAGAG
AGCTTGGCCCAGATCGTCTTGAACATCTGCAATAAGGACCTTGGCACCGTGCTGAACAAATAGCCTTGCT
GTGCACTCACCTATGCCACTAGCTCCACCTGTTATCAGCGCCACCTTGCCTTCCAGCCTTTTGCTGATGG
GAGATACTGAAGGATTGGAGCTCATCCTTCTGCAAAATTATTGAGAAATAAAAGGGTTAAAACGTAGAGA
TGCCTTCCTCTTGTTTGAGCAGATTTGATACAGAAAAGAAAA
>c10944_g1_i1 len=545 path=[157:0-544]
ATACACATTGTTCTTGTTACCTTTCTTAAGCCTTCAGGATCAGAACCATCCCAAAGCTGCCGAAACTTTT
AAATCTCTCTGCTCTATTACTATATTTTCTACTGCCTTTATGCTGCAAGAGGTGTAAGGGGATGAGCAAC
GAGTAAAGAAATAGTTTACAGTTTTGTTTCTACTTCTCATTTAACTCACAGACTTGCTGTGATGGTGTGT
CCAGAGAAGAAACATAACTAACACTTTGAACATTACAGGCCACTTCACCTGGGCCGCCACCTAGGGCTGA
AACTAAGTCTCCACACGACAGCTTTGAAAGTTGTTCCTGCAAACTACTAACTTGGGTTTGTGCCACTATG
GGATTCTTGTCTTCCCTTTTAGCAGCATGTTTGTTAGAACAAAATTTTCTGTCGGACTCAACAAAGGGCA
TTCCATCAGAAAAGAGTCCTACTTCATATGAATGGTTAGTTACCATGGGCGGTGCTAGCCCTAGTCCTTC
AGCACCATCATGAGTTTCCCTTTCATTACTTGGTTCAGATTCTTGCAAATTCTGG
>c10946_g1_i1 len=1214 path=[55:0-30 86:31-56 112:57-87 143:88-187 27:188-1213]
TTGTTGTTGTTATTGTTGCTTGTACGTCATATGTTTGGGTGTTGTATTGTTGTGCTTCCAGGTGTTGTTG
TTGTATTTTTAACTTCTACTAGTGATGATGGTATTGTTATCGATTCAAAAATTCTTATAAGATTCTCAAT
ACCGGCCAAGTAACCATCTTCATGATTGCCCAGTTCCCACTTGGTCCGATGATTTACGCATATGTTCTCG
GGCAAAGAGTGAGTTTTGGCAAAATCAATAAGCCAAATGTTTGCGTCATCATCGTCGTGTACAAACAACA
GTGAGCTTCCGATCAGTTCGTGATGAAGGAAAAATCTCGAATGTAATAATGCTTTCTTGAGATCATATAA
TCTTTGTAGGTATTTCAATCTTGTGTTTAAACTTTTCGTATAACGTATGAAAGCCCTCGCAATTTGTTCC
TCCTCCTTTATAGTCTTGAAATCCTTATCCACAGTACCATCCTTGAGACGCATACCCTCGATACGAAAAC
CAAGACTTGCCGTGGAACTGATCGACTCGCGCCATACCATGTACCTGGGTTTTGTGACCGCCCTCAAGCG
GCGCTCCTCGTCGGTGGGCTCATTTTCGTCAACCTCTACCATCTTGTCATACATATCCTGACGCAATTGT
GACTCCCTTATGGCCTTGTAGAGTTCATCCTCACAATAAGTACGATAGCCCATCTTGACATCCATTACAG
AGGCATCCTTGAAGCCAGTTAGTAGATCTTGCATCTCCAAATAAGTATGATTATTTTGTTCAATTTTGCC
ATAAATTTTGGGCACAAATTGGGCCAAATAAGTGTCACATTGGAGCTTCATCAGGCACTCCTCCTCGTTG
CCGGTTGACTTTTTCAATATTGTATCAGGCCTTAGGCCCAGTTTGAAGCATTCATCATGACCGGCCAACT
GAAAGAATGACCGTCGGCGTTCCTGTTCGTCGCCGACGCTTGTTGCGTTCGTGATCACCTGGATGCGAGT
GTGATGTGGATTGGTGGCAACCAGATTATTTGTAACCACCAAGCCTGCACCCGAATGGTCTAAACGACTG
GATGGATGTTTAATACGTTGAACCATTTTTGTTTTGTTTTCTGTTATTGTGGTTGCTGTTGTTGTAATTA
TTCTTGAAGTTGTTTTCGATAAATACTGTGAAATGCTATCAATAGTATTTGTTATATTTTTCTTTGTTTG
CCTCATTTGAACAATATATATATA
>c10947_g1_i1 len=680 path=[1133:0-312 1446:313-314 293:315-390 594:391-583 787:584-679]
AGGGAGAGAGAGAGAGAGCTGAAAACCCTGAGATCGAAGCAACCTTATCTCTAATAATTTTTATGAAGTC
CAAGCATCTCTTGGTATCACCAAAGAGACCGAAACCTATTTTCCACCACTCGTAGCGCACCCCTATCTGC
TTGGGAAAAGCCAAGACACCTTTTTTGTTTTGATCATTAAAGCCTTTCGTTTTATGCTCTACTTCTGCAC
CAAACACAGCTCCCCCTCTCCCTCCTCTTTCTGCTAAGGTAACTTCTGTCTGCCGCATAACCCACATTCC
AGTTTCTCTTCCAGCCATTTTCACGCAGTTCCCAGGGAGGAATAGGTGAATATGGCCCAGATTCTGGCAC
CTTCTTCACAATGGCAGATGAGAATAGCAAGGAACTCGGCACCCGCCAGTCCCATGACTGCAAAGATGTG
GAGCTCTCTGGTTTTGAAGCAGAACAAGAAAGGAACAGCTAAAAGCTCTGCTAAATTTAGAGTGCTCGCC
GTCAAGTCTGAGAACGGCACTATCAATAGGATGGAGGATCTTCTAAATTTAGATCTTACTCCGTACACTG
ATAGTTTCATTGCTGAGTACATCTGGATTGGAGGATCTGGCATTGATCTTCGTAGCAAGTCAAGGACGAT
TTCAAAGCCTATAGAACATCCATCTGAGCTTCCCAAGTGGAACTATGATG
>c1094_g1_i1 len=1312 path=[1:0-641 643:642-657 659:658-1311]
GTGCGGATCTCAAGGAGAGTTTATTGTTTTAGGAAATTACCGCAGTTTATGTGGTGTGCTTATCGGGTGA
TTGATGATCTTTGCGCGCTTGTGTTGTTGAAATAGTCAAACATCTACCCGAAAACTGCTCGCATGGACAA
TGGATTATTGAATCCTCCTCGTGAGAGATGCGCGCAACACTCTCCTCCACACACCATGACGGATGTCGCA
TTGTCACGCTGACCAAAATGGTCATTTGTTTGCCTCAAGTCAAGTTGCAGACAAGTCTCTGTGTTTGTCC
ACCTGCGACCACCTAGGTGGCGATGGAGTGCCGACAGTCCCAGTGCGGCTAGTTGGCTAGCGAGAGTGCT
CCAACCGTTAGACTTCCGCCTTACCGGAACGCCCGCAAGTGAAAGTAGCAACAGTTTGTTCTTTCTTCTT
TGGGCTCGGGACAGTTTGAATTGTGACGGCAGGCCGACATTTCATCGACAAAGCATACGTGATGAGTGAG
CGAGGGAGTTTGATCGTAGACAAGACAATGAAGTTCAAAATTAAATCTCAAGGCGAGTACATTTGCAAGG
CAATTGCGGTGGTGATCTCAGCGTCGTGGTGTTGTGTGAATCATGCAATTCATCAAGTCCAAGCCCAATC
AATTGGCTTCCACCCGCAATTCAACTTTGGCTTCAATCCCTACACCAGTCCAGTCTTCGGCTACGGCCTG
GGCCTTCCCTTTGGGGCCTACAACATGAGTCCGGCAAAAAATCCACTGGCAATGATGAGCTACAACTCGC
CGTCGTCGTCGTTGTTGCCCTATGTGGATGCCAAATCTGGATTCATGAGCAAACTTCACGCCAAGGCTTT
CTTGAAGAAACTCGCCTCCACTCAGATATTGTCGTCAGGTTATTTGGGCATGAAGGACAAGCTAAACTTG
ATCAAACATCCAGAGTATGCGTTCACTCCCTATGGAACTGGCTATGGTTATGGGGGCCATTATGGTGCAG
CTGTGCTACCAAACAACCCATACAAGAGCACCTACGGCGACTACTACGACACTCCACAGTCTTCGATCAT
CCGACCCACAACCACAACACTCGTGGGCGACAAAACTAGACCAAACCCGATACCCATCGGTGGCCGCCTC
CCGGAGAGCTCGCCCATGGTTGACAGTTCACCTGTTGGTGGTGCTGTTATCAAGCCGCACAGTTTGTACC
TAAAACCATTGATCAAAGCGGGCGCACTACTTACGGCCGTGCTTCTTGGCAAGAAGGCACTGGAGAGTCC
CTTCCGGTTGGATCCGAGTGGCATGATACTGAGCGAAACCAGACCATAATAG
>c10960_g1_i1 len=706 path=[567:0-181 749:182-204 772:205-377 945:378-437 1005:438-449 1861:450-485 6:486-584 105:585-585 106:586-705]
CACACACACACACAAATAATAACACTTCTTTACACTAAATTTGTTTTATCACTCAACAATCAACTTATAT
AATACTCATAAAAACACCAGAAAAAATTAAAAATGGCAGCCATTCAGGAGAACAACAACGCAAATAACAC
AAACAACAAACAGCAAAAGGGTAAACAACACGCCAACAACGCCAACAACAATAACAACCAGCTAACTGTC
AAGGTGGCCCCCATGATTGTGGATCGCGTCTACAGATATCCAATGGTTAATTTTGCCATCAACTTGGGCT
ACGCCCAATACGACAAACTCAAGACATCCAATGTAACCGTGGGCGAGGTTATGACCAAGGCGGAGAGTCT
GGCCTCCTACTTTTGGCAAAAGCTTTCGCCAATTGTGGAGAAATTTCAGGAGCCCATCAGTAAGGCGGAC
AAGCTCGCTTGTGACACGCTGGACTTTGTCGAGACCAAGATCAATCAAGTAACACACGGAATTCACCAAC
AACAACACCAACAGCAGCAGGCGACACAATGAGCACAAACTGCCACAACAATTTAATAACAACAACAACT
TCAATTTCATGTCCCCCGAAACTTGAGCCCCCGCGCCTACGAAAGTGATTAGCGCCGAGTCGAAATAGCG
TGCCCGAGCGCGCGCGCGCCCATGTCACCTTGACACTTGTCAGCACGTCTCAGCGTGTGAATGTGTTTGT
GTAATA
>c10971_g1_i1 len=909 path=[1309:0-232 707:233-858 13:859-908]
GCCAAGCTGTGAACTTCAACAATGGCCGAACCAACGGCGGGAATCCCAATTCATTAATGGCCGAAACAAA
GGCGGGAATCCCAATCAACCCTATACACATCCCTTCTCTTCTTCTGTAAGCCAACAACACAAAAAAAATG
ATGGGTTTGATTTAGATTTGCAAAAGAAAGATGGGTTTCTTTGGTTTCAGTGGATCATCACTATATTCTT
CTTCAAATGCATCTTCTTCTTCCTCAATAGATTTCTGGTTTCAAAATGAAAGAATGAATTTTGGTTATGT
ATGGGCTACTCCCGTTGCTCTTCTTGTCATTCTCATTTTCCACTTCTCCAAACGACTCTTCTCTTTTCCT
CCTCCTCCTCCTCCTAAACAACACCTCGTTTCTTCTTCTCCTGCTTCCACTGCTACTGATATCGGTTTCT
CTAATGACAGAATTTCAGAGATTGTTTCAGAAGCTGATTTGAAGTTTTTGATTGAAGTTTTGGATGAGAA
ACGAACTGAGAAGGAGAGTGATAAATGGGAAAATGTTACAAATAAGAGAAACAATCTTCTAGCTTATAAA
GCGAAATGTTTCAAACCGAAGGATGCTCCGATAAAGTACTTGAGTGTGATGGTTTTTGAAGACTGCACCA
CAGAGGTGCTTAGGGACTTCTACATGGACAATGACTACAGAAATCAATGGGATAAGACCATAGTTGGGCA
TGAGCAACTGCAGGTGGATAAAACTAATGGAACTGAAATTGGTCACACAGTAAAGAAATTTCCACTCTTG
ACCCCAAGAGAATACGTTTTAGCTTGGAGATTGTGGGAAGGAAAAGATAAGACATTCTACTGCTTTATCA
AGGATTGTGAACATCCTTCAGCTGCAAGACAGAAGAAGTTCGTGAGAGTGAAGTTCTTTAGATCTGGTT
>c10972_g1_i1 len=355 path=[99:0-273 1025:274-354]
AACGACGATGACTGACGGAAAGCTCAATCTACCTGACGATCTCCTCCTCTCCTCCAAATCATCCGATGAA
TGCCTCTCCTCCTTCAAAGATCAACTGACTGTGGACAACACAATACCACTTTCTCCTCAATGGCTTTATG
CTAAGACGGTGGATGCCAAGGCATTAACTTCTGGAGCATCAGGGGAAACACGTGCATCAAATTCTTTGTC
CCTTGGAAACTCCACAGATAACAATTTGAAAGACAATTGGCGATTAGATGGAACCCAAGACAAAAAAGAT
CGGAGGAGGATTGCTTCTGACATAGAAAGTAGCCGTCGTTGGCGCGAGGAAGAGAGGGATACAGGTTTGC
TTGGT
>c10976_g1_i1 len=413 path=[391:0-187 951:188-191 583:192-358 750:359-412]
GAGTCAACTACGAACTAACCAATCACTAATTTTGAGTCCTTAGTTTCAAAAACTGTGAATGCCCAAGAGG
GCAAGTGGTCACAGTAGCATTTGCCGGTGTACGAGCTGCGACCCCACAACCATCTCTTATGTTCACTCTT
CTTGCAACAGGCATGGCATTCCTTTTCGGCCTCCAACTTTTTCTCTTTCCCTTCGTCTTTGGCACGAGGA
ATCTCGATGTGACCACATTTCGGGTCCTTCTTCTTACCTGCCTCACTGTCAATTGTTGCAACCACAATGA
TCGCCAGCGCAACCAATGCAACAATTATCGCCACATAATTCAAACTCTTGGCCATATCTCACGAGTTTAG
GTTATCCCCTTTAGTTCCTGTGCGTCAAGTTCAATCCGTCAGTGTGTGTGTGTGTGTGTCTGT
>c10977_g2_i1 len=989 path=[2709:0-271 2980:272-278 64:279-307 3014:308-322 1706:323-988]
GGTGGCTTGGATCCAACAGCTTGCAATAGGTGATTTAATTGTAGTTGATAGCGATCAAGGGAATAGGGGT
GCTTCAACATCACGGTAAGTTGTAACTTGAGAAACTTTTTCACTGATTGAACTTGGCTTTCGGTCAACGT
GGGCGGAAGCCTATTGTGTAATGCTTCTAGGGCTTGTATTACACGACCCATAAAGAGTCGATAGCGTTGT
TTTGCTAGCACAACCAGTGATTGCATGGTGGCCATTAGGTTGACACTGGTAATGTGAGGCGTGCCATGGA
ATACGACCAGGTGCTCGAAGCGCCTCTTAGCTAGATCAACTAGCTCAAGCTTGTGCTTCTCGTTGAATAG
AACCCCATCCTTTGGTTGGCCTATTAGCTCGCACATGGCTGCCTCATCGGATAATTTGACGGGTGTTATC
TTGGGATCAATGATGTTTAGCTCATAGCCCGTATCTGTGTGTTTGTCACTTGGTGTTTGCATTAAAACAG
CCGTTTCAATGAACTTAATACAATGCGTACGTATACCATCGTTGTTGGTTGCATCAAGAAGATTACAGAT
TAAATTTTCAATCTGCAACCACATGAGCCAGGTTTTCTCAGTCTCCTCGTTAGATTGAGAATTGACCACC
CATTGCACGAGTGCCTTATAGAAATGGGTGGCCGCTTGAATAGAGCGCTTTATCACTTCATTGTTTGTAT
CATTAAGAAGAAGATTTAAACTTAGGATAGATCTAGGGCAAAGTTGGAAATCATGTTTGCAAGAGGCCTC
GATGAAGGCCAGGATGAACTTTTTGACATTTGGTGCACGATCATTCTGGAAGGCGAGGATATCGTCAAAA
AAATTATTCAAAAGCCCATGATTCAAGGCAAGCTCCTTGATCTGGTGCAAGTGATCAACTTTTTTGCCCG
TCTCGGGTTCAGCCGAGGCTGAATTAATCAGCCCAACCAAACGCTCCTCAATGCTATCCATCATATATCT
ATCTTTTTT
>c10980_g1_i1 len=607 path=[1:0-606]
GATGATGATGATGATGTTAAATTCAAATAGGCTCCTGTTGATGATATGTCACAAATATCACATTGAAAAT
TCTTGATATTTGGACTCAAGAAAGGTCCTGAAAGTCCGTCCATGGCACAGGACAGAGCCCTAAGCGCTGC
AAAGATCACTACTGCAATCTGATAGGGACCAAAGTCACCTATGATGTTGGACACTTTCACATCGGGTATA
TCGTCCTTTGGCGTCGGCGCCTCCGCCGCCGCTGCCGCCGCCGTTACTACTTCGTTTCCACCACCTTGAC
TATTCTTTCGTCTTGCAACTTCCAGGTTGGGGCCCGACAAAAGGCCATTTTGTTGTGCCTTTCCATCATT
CATCATCGTTCTTCTCGTTGTCTTGTCGGTGCACTGGTTAAACTAACTAATCAACTAACTAGCCAAGCAG
TCAACTTAATAACTGACTTCTCTCTAGCTCTCTCTCTCTCTCAGTCTCTATGTAGCCTTTTGTATTTTGC
CTTCCCCTCAAAGTGCTTGTGTCTTTTGTGAGCATGAAAACTTTTGACACAATGGCGAGCTCATACTTTT
GCCTGCAACAGTGTGTGTTTGAGTGTGTGCGCGCGCTGTCGTCGCTT
>c10980_g3_i1 len=1540 path=[1687:0-1539]
GCCGCCGCCGCCGCCACCACCGCCTGACTTTTTCCTTCCATTGGCCATAAGTTTGAGTTGTTTCTTCTTA
CGGCGTTCATTATCAGCGCCCTCTTCAACGTCAATCACAGTGTCAGGCAACTCTCGGTTGCCCGTTTCAG
ACAGGACAAATGGGATTATGGCACAGGACAAGCAAATCAGCGAGAACATTGCAAAGCACCAAGATTGTCC
GATTATTTGGCCAAGTTCATGGGTGAAGGGGGCAACGGCCGAGCCAGCCTTGCCCACGGTGATACACAAT
GATGTTCCAAATTGTCTGATAACAGTTGGAAACACCTCCTGACTGACTAGTATAATTACCATTAGATTAC
CTATGGCTGTTAGTTTACCAAATGCATTCACTGTCAGTATGACAGTCATAGAGAGTTGATCTTCAAAAAC
GTTGACTAACGACAATAGGAGATAGGAAACAGTTGAAGCCAATAGTAACAATGACAGGCACATTCGGCGC
GATAGATAGGCTAATAGGGTGCCACAGAATGCAATACTAACTAATTCGCTTAAGCCGCTAATTACATAGT
TGATATATAGAGATCCGCCCAGGTCGGCCACGTTAAGTGTTAGTGAGAAGTAGACAACCTCGGCAACAAA
TAGTAAAATAAACACCGACATGGTGTCCTTGAGTAAATGCAAATTTGTAAATATGGCCGTTATGGAGCGC
CATAAGCCCATTCGTCCGTTGCCATGTGACGATAGCGATTCCTCACGGAGCACCTGCCGATTGAACCTCT
CAATTTTGGAATCCGTTTCATCATTTAACTTTCCATTAATTCTTGCCGCCCGACGGAGTTCATTCTTTGC
CTGCTCATAGCGTTGACATGTAATAAGCCATCTGGCACTTTCAGGTAACCACAACAACCAGGGTAACATT
AAAACGGACAATACCACGGGAACAGCTAGAATAAATCTGTAGTCCGGATTTAGATATGATAGAGCTGGCA
CGAGGATTATACCTGTTGCCCAACCAATTTGGCATATAACCGAACATATGAATCGATACTCGGTTGCAAC
TATCTCCAATTGGATGCTTCGCGGTATGAGCTCGCCAATCATGCCAAATGAATTAATGGACCGTAATAAA
ATGTAAGAGCACATTGAATTTGCAAATAAAGCACTAAAGCCAAAGATGAGCGTGACAAAGTGTGAGCAAA
CATAAGCTGTTTTGCGTCCATAACGATCCGATATGATTCCCCAGAATAATAGTCCCATGGTGGCGCCAAC
AAAATACATACTATTACTCAACGATTTAAGCCATTCTCTATCACATACCAAACTCTGTTCAATTGTTAAT
GAATGCATAAATCGTTCATTGTCTGGATGATTAAATGACCATTTAGTGCAACCTATCCTGTCGGGTCTTG
GTGAATCTGGATTGTCAAAGAAGCATTGGCTTTGGTCCAGCTCATAGCGTGTTTTAACTTTGTCACCTAA
ATAAATACTGCAAATTCCGTTGTTGTTGTAGCTCGTTGATGATGATATTGACGATGATGATGATGATGTT
>c10983_g1_i1 len=1445 path=[39:0-214 @38@!:215-1316 2963:1317-1342 1386:1343-1444]
GGGGAAAATATTCAGAAATTTTTCATTGAAAACAAATAGGTTCACATTCTAGATTCTCGAGGTTCACAAG
TGCACAGGTTTGAGTTGTGGCAAAGTTTGGCACTGAGATTAATTGTATCTTTCGTTTGGTGTCGCACGAG
TAAGTGGTCACACCAAACTCGGCTTGGTTTCCTGCAAAGTACACATCCGGTACGGTGTCAATCAGCAATG
GGTCCGCATCCTTGAATGGAAGACAACTCAAGTTGTCCGGTGCCGAGGGTGCAATGTGACCCCATTCGAG
AGTATTCTTTAAAATGGTTGTACCATATTCAATCTTGCTATGCTGGCGAATAGCCTCCACGTTCTCACCA
GAAGTGCCTAAAAAGAGATAGTTGTCAATCTTCATGGAGCAGGGATTTGTTGTCGGGAACACATTCTCGA
GGGAACCCGATTGAGGTAGAAGCTTTGGATGGATTGGTTGTTGAGGCAACATGAACGATGAGGGATCATT
CTTTCCCGGCATCAAGGTTATGTCGGCCCCACTTTGGGCCAACTCAAACAAGTATCTGTCAAGTATTCGG
ACAACTTCGAAAGATTTAGCGTTCTTGGCGAATCCCAAACCGATCGAGTTACCAGCTATGATCACCTTCA
CTACCTTAGACTCGCTATGACCGTTGATGCTATCACACTCGGTAGGCTTACCGAGGATAAAATTTCGTAA
TCTCTTGAGGCCCAATATTGTTTCGCGACTCGTTGATGAGTCTAGTCCAAATTCGAAACCCGATACAATC
AGTAGGCACTGACTGGAGGAGTGTTTCGAACTACCATTTGTCTCACTTATCGACCTGTAAACATCAAGAA
TCGGACCTGCATAACAAATATCCGATACTTGAAATTTAGCGCCCCCATTCAATTGGCAACCCAATAGTGC
GACTGGGATACCTGTGACATGCATGCCAATATCAATATCACCAACTAATTGAACATTCTCGTCAGTTTCG
TGCAGAATAAGCGAGTCTTCATCGCTGGTAAGGTTTATATTTGGATTTTCGTCAGGATTCTCATCGCCTT
CGAGCTCCTTTAAAATTGATCGCTGTTTTGGCATCAACTTGAACAGAGTTCCAATAACATAGACATTTGT
CGATCCAAGCGATGCATTGAGCTCCTCAAGGGGTACATTTTTAACCTCATTGCCCCACCTAAATTGGGCA
CGCTTTATGAGCGCCTCTCGGGCACACTTGAGTCTGCCATTGTAGATGTGATAATACTGGTCGGCTAGTT
GACTTGTTGAATATGCGAATTTGTTCGAATGAGTGACGCAGACCATGATGAGGTATTTTGTTGTGTGTGA
GATCAGTTAGAAGAAAGTTGCAATGATGCTTTTTTATTTATAGATAATAATTGTTTGTAGGTGAGATATG
GAACAACATCATCATGTGGTGAAGAATACAATATAATGTAACCAG
>c10987_g1_i1 len=836 path=[746:0-133 880:134-499 1246:500-702 1777:703-835]
CAATGTAGTGGAGGCATGCGCACAGACCGATACCATTGAGAAGATTATATTCAGTTCTTCACTAACCGCA
GCAATATGGAGAGAGAACATTTGTTCAGACAAGGATGTGGATGAGAGTTCTTGGAGTGATCAAGAATTTT
GCAGGAAATTGAAGTTGTGGTATGCTCTGGCAAAGACACTCTCTGAACAGGCTGCATGGGCTCTAGCCAT
GGACAGAATGCTTAGCATGGTTTCCATAAATGCCGGCCTGGTGCTGGGTCCTGGTGTCTCTCAGCAAAAC
CCTTCATCAACTATGTCGTACCTCAAAGGGGCAGCTCAAATGTATGAAAATGGGGTGCTAGCCTCCGTAG
ATGTGAACTTCCTGGCTGATGTCCATATTCGAGCTTTCCAGGACCGGTCCACATGTGGCCGATACTTCTG
CTTCAATCAGACGGTCAACACTGAGGACGAGGCAGTCAAACTTGCACAGAGCTTGAACCCTTTAGTATCA
TTACTGCCAGGGTATGAAAACCAAGGTAATGAAGTGCACGCTGAGAGGCTGAGGACAAAGAAGCTGAACA
AGCTGGTAGAGGGCACTGCATAGACTTCTTACTTGTTCATGGGCGAGGACAGGTCGGGCTTACATCAAGC
CTGGTTTATTCTTGCCTGCCTGTGTTAGCACAACGTCAATTCTTCTACCATCTCCGCATCGAGAGTGTTT
GGTAAAGTATTTGGATGCTGTGATGGTGATTGTTTTTTAAGAAAATATATTTATTTTTCATGTCAACAAA
TTGTTAGAAAAAATTATAACACATGGGCAACCATATTCGGAATCATGTAGGAAGTGTATTTGATGG
>c10992_g1_i1 len=561 path=[41:0-56 98:57-190 40:191-560]
AGCAGGTACAAAAGTATATCTCTCCGGCAAGAAATTGTGTGGGGGCAGAAAACGAAGGTGGGCAGAGAGA
GGAGGAGAGAAAATCAATGGCTGCGGTGACAAGTGCATTGATAGCAATAGCAGGAGTGGTTCTGGGTTGG
ATAGCCATAGAGCTTGCTTGCAAGCCATGCCTCGAGAAGGGCCGTGAAGCAATCGATCGATCTCTCGATC
CTGATTACGATCCTGACGATGATGAGATTCGCGTCCCGATTAACCCACCAGACCATGATCTCCAAGAACA
ACTGAATCCCCGGCCAGACCATGATTCCTCCGTCGCCGCGGTTTCTTCAGCAACACCAATCAAGGCTGTC
TGATTCTGAGTTTTTTTAAGAAAAAGTCTTTCTTGGATTGCAGCTGTTTGACAATATTCTTGTTTTTTTC
TTTTTGGCTCTCTCTATGGGGCTGACTTTCTGTGTGTATTTGCTGTGTTGGTCTTGTTCAATTGCTTGTA
AAAGAAGTACATTTGCTTCAAACAAGATCTTAGATCAAATCTACAAGTGGGATTCGCTGAAGAAAATTAA
A
>c10996_g1_i1 len=686 path=[565:0-87 652:88-90 536:91-439 32:440-479 1589:480-533 126:534-685]
ATAAATCTAATGTAATATTTTATAGTGAACCAAACTATATAACACATAAAGCCTAAATTTCAAAACTTCT
CTGTATTTGTAAGTAAATCAGTATTAATTGGAATATGTATCGTGCCACAATTCAATGATATCAGTAGCCT
GATTGAGAAGAGCATGCAATTGCTTCCGCGATATCCATGCCTTGCCTTCTAACAATAGTCTAAGCTGCTC
CCAAGCATCTTCCTTGGGCCAAAAGTAGTAGGGACTCAAAGGGATTGTGCCATGGCCTGGTATCACTTGG
TTTAGTGCAATTCCAATTACCTTCTGCATCCAGATGAACTTCAATACAACTCTTGGCTTCTCTATTGGCT
TCACCACCACTCCAAGCTTCTCTTTCTCAGTGGGTGTTTCTTCTTCTTTTTCTTCTTCACGGAGTGTTTG
TTGAGCTTTCAGAGCAGGAGGTTTGATTCTTGCTGGGGTTTTGAGAGTAGAAAGGGATTTCAAGTGAAAA
CAAGAAGGTTTTAGTTTGATAGAAAAGATAGGGGTTTTAAGGGTTTCACGCAGGAGGCTCTGTAAAGGAA
ATGTTGAGGGTTGTAAGTGGGGTTGGATTTTGGGTTGTGTGGCCATTGATGCTAACATCTCTCTACCTGA
CCTTGTGTTCTTGGAGGCAAGAGAGGGATTCTGTGAACCAAGAAGCCACTTTGAAG
>c11000_g1_i1 len=506 path=[484:0-251 736:252-288 773:289-365 850:366-505]
CACAATCAACACGTCCAGACACACTGCTTTCTCTCTTGCAATTATCCTCGCGAGATAATTAGAGAAACAA
AATACGACGAGACGAGACGAATACAAGCAAATCAAAAAATGTTCAACATCAACAACAACAACATCATCAC
ACTTGTGGCGCTGGCACTAATCCTCACGATGGCCGCACTCACACGCAACGCTGAGGCTTCGTTTGATACC
GAACTCGACAACTTGGCTGCCAGATTTGCCACCAGTTTGGGTCAGGTTAATAGCAGATTGGGAACAAATG
CTGGCGATGAGGCGCCAACGTCCACCAGCGCGGCAGATTCCAAGATGCGCAAGCTCTACTTTCACCTGGA
AACGGTTCTCCTCGATGCACGACAAACGTCAGCAAACCAGAGATCTGCTCTGATATCAACCAAAATTGAT
ACTCTTAGATTGTGATGATGATGATGATGATGTAATACACTCTCTCTATCTCACACAGGTGATCATGCTA
ATAATTACTTGATGAT
>c11004_g1_i1 len=390 path=[461:0-18 22:19-93 552:94-126 585:127-389]
GTGATTGGATCTGCCTTGTTAACATCCTACCTGGATCTAATATATAACAAAGAAGGCCGTGCTGAGCATG
TATCAAGGAAGGTTTCCCTTTTCATGCACCCTCTTCCAGTCTTTGTGGTTCCCCATAACAGATGCATGAA
CTTTCAGGCAATGCATCTGGTGGGGGTTGATCCTGATTGCACCAAAACTTTCAAGAAATTCATGAGGATC
TTGTATACTGCAAGGTATGTTTTTTCGGAGATGTCATGTAATAGCCATGTAATCCAAGTCCTTTTTTTTA
TTTTTTATTATCAAGTTGACAGTTGTCATTCAGCCCATTAAATAGACTCTTTTGGATTTATTTAATGAGA
AGCAGGTTGTTTAGTATTTAGGAAATTAGAACTGTACTTA
>c1100_g1_i1 len=1185 path=[1163:0-78 1242:79-1184]
GAAATTGCTAAATGGGCGATTACAAATAGATAGTTCGCCTCAGATAAACACATTGGCTTCTCTCTCTTAC
TCCCTGTCAAAACTGTTTCAACATCTACTAATGGCCCATAGGTACGCCAGGTATATCACAAAACAAATCA
TTATTAACTTGAAAACAAAACTCGCAATCTATTGAACGCATACACAGGCATACACACAATCACAATATAC
ACAACACATTCACATAATCATTACACATTTATTTATATAAATATATATATATAAATATCAATTATTATTA
TTATTATATATACACTCACACCCCTTCACATACACACACTCACACACACACACACCCCCAAATTACAATC
TTACACATACACATGAAAAATGGTGGCCTACAAGGACGATGAATATGATTATTTGTTCAAAATAGTTCTT
ATCGGCGATTCAGGTGTGGGTAAATCAAATCTATTATCCAGATTCACCCGTAATGAATTTAGCCTCGAAA
GTAAATCAACCATTGGCGTTGAATTCGCAACTAAAAGTATACAAGTAGATGGTAAAGTTATTAAGGCCCA
AGTTTGGGATACAGCTGGCCAAGAGAGATACCGTGCCATTACGTCGGCCTACTACAGGGGTGCCGTTGGT
GCTCTTTTAGTCTATGATATTGCTAAGCATGTAACATACGAGAATGTTGAAAGGTGGTTGAAGGAATTGA
GAGATCATGCCGACCAGAATATTGTTATTATGCTCGTGGGTAACAAGTCAGATTTGCGTCATTTGAGGGC
GGTACCAGTGGAGGAGGCTAGAGTTTTTGCAGAGAAAAATAATCTCTCTTTCATTGAGGCATCCGCGTTA
GATTCAACAAATGTAGAAACGGCTTTCCAACAAATATTAACAGAAATTTACCGTATCGTTTCACAAGCCA
GGCAAGTTCGTGCCAATGATAGTGGTAATCAGCACAGTGGTTCTAGTTTATCTGCCCACCAGACAGTGAG
ACCATCAGCGAACAGCTTTGCCTCCGGATCTAGTTCAGATGGTCAGAATAAGAAACGATCTTGTTCTAGT
GCATGCAACAGTTAATAATAATGATGATGATTATGAAGGTGGTGATGATCACATCACCATAGTGTGATGC
TGGTGATGTGTACATGTAACTGAACAAACACACAAATATTAATAACAACATCAACAACAACAACA
>c11021_g2_i1 len=305 path=[1:0-131 1260:132-162 164:163-188 1368:189-209 211:210-304]
TGAACCTAAGCGGAGCAAGCCGAGAGACGCTGGAGCTCCCGCGGCGTCACCAGAGGACTCGAGGCGGATA
CAGCGAGAGCTCATGGCAGCGGCCGCTGAGAAGCGGATGCACGCGACGAGAATTGCCTCCCCCTCTCCTT
CCTTGTCGCATTCTTCTTCACCTTCGAAAGCAACAATTGATAGAAGTTCAGGTAAAAGTGCGGACTTTGT
TAGAAAGGAGGTGGATTTTGGCGCGAAGGAGGGAAGTTCGGGACAGGAATTATCGAGTGAGGAAGTTAAT
CAGTTGTTTTCGATGGTGTTTGGGA
>c11023_g1_i1 len=889 path=[917:0-79 997:80-95 1013:96-888]
ATAAGAAACCAATGGCCATCGATAAGAAAATGAAGTTAAGCATCTTTACATCTGCAAAGATAGGAATGGC
ATCCAGAGGGGTACTAAATTAATAAAAGAAAGGTTAAAAAAACAGGGCAGGAGCTCTTGTAAGATAATAT
ATATACCAAGTTTTCCAAAAACTGAAATCACAAGAATTTGAAAGAGATGAAGTTCTTGTTTCATTTGCCA
TGCTGCTCATGCTTCTGCTTCATCAAGTCCAAAAAAAGCAAACCTAAGGAGAAGAAGGACATCGTGAATG
ACAGCAGCAACCGTGCCTGACGAGATTTCCCCATGAAACCATGTGGGCCCTGTGGTGCTTTGTTTGCTGT
TCCTTCAGTCTTTTCTTCTCATTTCTCTATGAATGAATGTATAGAATATTGTAACCATCTTTTCCTTTAG
ATGGTGATGAAGTCTTGAAAGATCTTTCTTTGTTATGCCTTCAATTCTAATGTGATATATATACTAAGAT
AAACATCACGTCTCTTTGTGCTTAGCTCCCTGATCTTCTGGCACCAAATCCATTTCTCGCATTTGATGTT
CAATTGAAACCAGACCCGTCTGTGAAAGAAACCAGCTAAGAAGCAAGAAGAGGGTAGCTGTGATTGTTAC
AAGAAACCCAACATGAATCACCATAGAAGAGTCGCTGGAAGAGAAAGCTAAGACAAGCATCATAGCAAGA
CACAAACCCAACAGCAAAAATGCCGATTTCAATGTGTTCCATGTTGGGCCGTTAACACCAGGTGCTAATG
CTCCAAGTAAGACTGCTTGTGCTGAAGATATGTCTGATTGTTTGTCTTTCTCCATATCGATCGTGGGTTT
TTGGGATCTGAGATTTTTAATTCTTTACAGAGGGAGAGGGAGAGCGAGA
>c11035_g1_i1 len=722 path=[737:0-430 1504:431-436 1174:437-501 19:502-502 20:503-721]
GCACGGAGAGCAGTGACAGCAGAAAAAAGAAATGGGGAGGAAGAAGGGAGTTGCAGAGTTCGAGGAGTCG
CCTCCAGATGACTTTGATCCATCGAATCCATACAAGGACCCAGTGGTGATGCTGGAAATGAGAGAGCATA
TTGTTAGAGAGAAATGGATTGATATAGAGAAAGCCAAGATCTTGAGAGAGAGACTTCGATGGTGTTATCG
CATTGAAGGAGTTAATCATCTCCAGAAGTGCCGCCATCTTGTCCAACAGTATCTTGATTCCACTCGTGGG
ATCGGGTGGGGCAAGGACCAACGCCCTCCATGTCTGCACGATCCTAAGGTGGAAGCAACAGCTGAGTCTG
AATGAATCGTTTCCAGTATTTTACCTGCCTGATTTCATATTAAGGTGACTGATTTTGTGAGCAGGTTGAT
AACAGAAGCGGGGGGGATTCAGGCCTCTTTGTTGTTTTAATGCGTGGCTTTTCTTCTTCATTCGACTCTT
AATCATCCAGAGTTTTTTTATTACCTTCCCTGTAATGTGCAGTGGTCAGATGTGGCTTTGGATTTCAACT
TCCATCCCTTTAATTGCTAGCATCAAAATACGACAGATGATTCAGGATCTATGAATGAACGTAACTCATA
TAATGCAATAAATTTTCCTGTCACTGCTTGCTTTTGTTTAATCATGTGATGGATTGAATGACGTTGGATT
TTTTGTATTGTCTGAAATGGAA
>c11038_g1_i1 len=1667 path=[1645:0-71 1717:72-134 @1780@!:135-739 2385:740-1666]
ACAACAACAAATATCTCAAGTGTCATTCTTAAGCGACACACTCACATTCATATCACGATGGACCTCAACA
AAATTAGTGATGTAGAGAAACTTGGCTTGTGTAAGAGATACTTCATAGGCGGCTTCTTTGCCCTCCCATT
CCTTTGGCTCGTCAATGTCATTTGGTTCTTTCAACAAGCCTTCCTCAGGACATGGTTTAAGGAACAAAAA
CAGATGCGATATTATGTCGGCGGCTCATTCATAGGATTTTTCCTCTACACTATACCCATTGTTGCCTGGG
CCATTTATTTCCAACATCATCGAGTTGAAATGGGCAAGTGGGGCCAATCAATATCATTCATTACACCAGC
TGGACGACCGTGAGCTATTTCCACATGATTATAATCTAATTATTAAACATCCATCCCATTGACCTATTGC
CCATCTTATATGACCACACACATATGATCTCACTGTAAGAGTCGATTGTTTTCCAATGGTTGGAGCTCCT
CATAGGTGGAAATCTTATCCCTGGCCAATTTAACTACCTCTTCGTGCCGATCAATCACCTGACGTACTGT
ATCCTTGAGCTTGCCAATGTTGATGTGCTTTTCGCTACTTATTGGCAGGACCTCATCGAATTTAATCAAC
CTCTTGGGACGTAATGGTTCGGGGATTTGGGAGATACCCTCGGCGTTGTATAGTTTATCGAAATCTTGAC
GAAACTGCTCGTATTTTTGAGCACACTCGCCCTCCTTTGGTGTGTCAACTTTTGAGATTGCAAGTATGGC
CGGCTTGTTGAGTATTGTGTCATCGTATAGTTCAATCTCTTTGTTCAAAATACACAATGTTTCTAGTGGC
GATCTGAGCGGATAATTGTGTCCCAGGTCGCAGTGATTGACATCGATAACAAAAACAAGCATCCGACTTC
TGACTATGTGCTTGAGAAACTCATGGCCTAGGCCCAAGTTTTTGTGGGCCCCTTCGACTAGACCAGGTAA
ATCTGCCATACTTATGCGCCGATAATCTTGAAACTCAACAATGCCCAGGTATGGCCTGAGTGTGGTGAAT
GGAAATGCTGCAACTCTTGGTTTTGCATTGGACACGGCACGCAACAAGGAAGATTTGCCGGCATTTGGGA
AGCCAACAAAAACAGCATCTGAGATCATCTTGAAGTCCAGCCTCACTTGGCGCATTTGTCCTCTGAATCC
TTGATTATCATTGAACTTGTCTCCACCTCGTCCGCCCAGGGCAACAATAACTTTATCCTTAGGTTCATTG
AGATCGCCCACGTGCTGCCCGTCCGAGTCGGACACTGTAACGCCTGGCGGCACCCTGACAATAAGATCTA
CGCCCGGCTCGCCCATTAGTCTGGTTCGTAGAGCGGAGCAACCGTCGCCCGCCTTGAGCCATCCTGCCTT
GTAGTGTGGACTCTTGAGGACACTATCTAATCGATGGACTTGAGTGGAGCAAGCAAAATAAACGTCACCT
CCTTTGCCTCCAATGCCGCCAAATTTGGGTAGGCCATGGCCGCCCGTGCCGCCCTGTACTTTAATCCTAA
GCGAGTCACAGAATACCTTACGGGCCTTGTTTGCGAGATGATTCATGTTCTCTCAAGTCGGATGATTCAT
CATTTCAAATAAATATAATCATTGTGTTTTACCGGTAGAAGATTTCATTAAATACTG
>c11039_g1_i1 len=488 path=[3070:0-328 3399:329-344 3415:345-487]
ATTTATTAAATCTCGGGCTGATTTAATTTCAAGAACTCTCTATGCTTCTTGACCAAATTATCAACTATTG
CATCTTCTATCTCCTTTATGGGTGGTATTTGGTCGTCGAGAATAATCTCCTCGTCCTGAGTTGGTCCAAC
AATATACACTCGCTTGGCTCTTGTTCCAAGCTCGTTGGCTATAACTAACTTGTGTCCATAACAGTCAAGG
GCCTTTCTAGACTTTGATATAAGCTTCGAGCTGTCAGTTTCAAGCTTAAATGAGACCACATAAGCATTGG
CCGCCCAATACTTAACAAGCGGACTGAGAAATTTTGGTACCAATTGAAGGGTTAAATGTAAGGGCGCTGT
TGAATCGATCTTATGCGTGGCCAGGTTACTCGGTGGTATGTAAAAATCTGACACTGCAGCTGCGAGGTAG
AGAATACTCTTTGGTGCCAATTGATGCATTACACAAGTTATCTGGTGCAAATAATGTATATACTCTGA
>c11039_g2_i1 len=1325 path=[1:0-729 731:730-786 788:787-788 790:789-1324]
CAAATAATGTATATACTCTGAAAGCTCTACAAAGCCAATACTCAGTAGGCGATCCTTTGTTGCGCGATAA
GCAGTTAATAAATCTCGCATGTCATCTAAAAGGTTATGCATAGGTTCCAGTGCCAATTTGTCATCCTCGT
CCTCGGATATTAGACATTCTGATAATGTTTCAAATACTAACTTTTGATTGAAATGTCTAGTGAAGGGCTC
TAAGGTTTTAGTTCGATGAAGAAAGATAACTGCGTAGCCTCTCTCGAGGAATTTCTCAGCACTAGCGGCA
CCTCTAGTTCCGCCAGAAAAATTATCAATAAATCTCACTGTATTCTTCTCCAGAGGTACACTCGTACCGC
CCGATGTGATGAGAACGAATCTTGAGTTTGGTAATTGACGTTCCACGTGATGTTGAATAAAGTTAATGAC
CTTATCTCGTACTTGGTACAAGTCGGCTGGCTTATCTAGACGACTCAAAAATTGTTCAGCATTTGCCTCA
CCATCGCCGGCGGTGGAGGCCATCGACGAGGTTGCTGCTGCTGTAGTGGGTTGTTGTTGGTCCATGATTG
TACTGTAAGTAGTTATCTATTTGTCTCTGTAGAAGACTGACAAACAACGACGAACACTCACAGACACAGT
AATTCAGTTCTCTAATGTACACACATCGAGTGGATGATGTGATCAGTAGCAGTAGACAATTTGGAAGCTC
CGTGCTTGATGAGTGGTTTCACTTGAAGTACCAATTAGCGCACGGCGTCAACTTCACTCTCTCTCTCTAT
GGAAGGGGGTGATATTTTAGCTACGACCACAACAATTGTGTTGAGATCGACTCAGATAAGTGTGATGTGT
ACAGCGTGTGTGTCTCGTTTGTCGTGTGGGTGATGTGTTGATATTCAATATGTTCGTTGCAGTCATCAGT
AATGACTATGGCTCATGGTGTTGGTTCCTCGTGGCCGATCGAAAACGCACAAAACACAGAGGCTTACGTA
AACTTATCGTATGGTTGGAATAATTTGTGTGTGTCTGTTCTGTGTGTGTGTTGAGTATGTGTGTGTGTTC
AGTCAGGGCAACAATAATGGTGGTGCGACTAATATGGCTTCATGGAATCAGACATATGTCATGATAATGA
TAATAGATGATTGGTGGAGGTAACTATCAAAAATCCCGCTTGTAGAGTGCATCCATCCGAATACTATCCT
CGACATCACCTCATTATCCGCTCTTTGAAGTCGTGATGTGGTGTTCCTTAATAGTTGCTTGGGCCAGTAC
CAAGTCGTAAGTGTGTCGTGTATTATTAGTCTGTGTGTGTTATGTGAAAGGGAGAGATGATGAAA
>c11043_g1_i1 len=541 path=[1:0-540]
GCGTCAGAAGATGGCAACAACAACAACAACAGTGCAACAGCACTCGCGTCGTTCGGCCTCGTCGTCGGCG
CGCCCACTTCCGCCCACATCCGACTACGCCTCCACACACTCCGACTATGAACAAATCGGCACCCGCCGGC
TGATTACGTCATCCAGCGCCTCTACCACATCCTCGTCGGCGCTGGTGCGCCCGCATCATCCTGTCAGTCA
CAAGCAGCGCCGAGCCGTCCCAGCGGCACACACGCAACCGGAAGTGCCTTACGGAACACTCGGGTCGTCG
GCCATGTCGGACACGAGCGAGGCGCCCTCGTTGGCGTCGCACGTGAAGGGCGTGAAGGCGCCCGCATCTA
ATGGCGACCTGGATCGTTACCTGGACGATTTGTTCAATCCGCTCATGGATGGCGCCACCGATTTGCTCGA
CGGCGAGATGAGCGACGCGCGCTCAACCTTAGCTTCCGGTACGATGCGTTCCGATCTGGACGCCTCGTTG
GCTCGGCTCACGGACTCGAAGTGGTTGAGCGAGAACATTCGGGGGCGGGGA
>c11048_g1_i1 len=1028 path=[1:0-236 @238@!:237-908 910:909-928 930:929-1027]
AAAAGAACAAGTCATCACCGTCCCAAAACCCAAAACGGAAGGTCTTTTCAAGGACAGTTGAGAAGGATAG
TTGCGAGTACACGTGAGATGTGGATACGCCACCAACTAAAAACTAGAATGAATTAAATTCAAAAACTAAA
CTACAATTTCCTAACCAGGTCTTTAACCACGTTTTGCCCCAAAAAATTACAAAATTTTAGGACAGTCAGC
GTAAATTCTCATGAGCACATGAGATCTAGCTTTATTCATTTGATGCGATTTGAGAAAGAACAGGGACTTG
TATGAAACATAAATTTGAAAATCACTACACTCAGCATACCCCACATAGAGGATGCAACTTCTCAGTTCTT
CTCTGGATTTTGGGATTCCTGCTGCGGGCATTCGGTGCATGTCTCACAAGCTGGAGATGAGAAGCTCTCT
GCGAGACTGATCCGCATGGTTTGCTGCCTTTCTTCGTTAGAAGGGATATGAAGGAGAGCTTCCATTATCA
GGATCTCCCAGTCCCGGGAAAGGAAAAATGAAAACCAGTTGTCATCTCCATTACGAACTGCCTTCAATTG
GAATACTCCATTGCCACGTGGTCCAGACACAGGAAATGTGCAAGACACAGACTGCCTCTTGTGAGCTACA
GCAAGAGATGCATTGTACCATGGACCTTTGACAATCGGCTCCCCAATAGCATCTTTGACTGCTTGACTAT
TACTGGCTTTCTCCATGGCCTTGCTGCTACAGCCATGATAAATAGCAAGATCATCAAGAGCACTCAAGGC
CACACCACCTGTAACCGTGACCAACACAAAAGTAGCTGCCTTTCGACCAAACGACTTGCTCTTTCCTTCA
TCCAAGCGCTTCCCTCCACTTGAAGTTTGGGAACTTGGGGAGTTCTTGAACAAAGAAATAAATCTTCTTG
CCAACATCTCTCTGTCTGCCACTGTTAGGGTTTGCACAAGTGTTTGTTTGGGGTCAGAGCTAGTGGATTA
GCTGCACCAAGCCGCCATTCACACCGTTTTACTGAGAGACTGTCAGCG
>c11049_g1_i1 len=2998 path=[1:0-2315 2317:2316-2997]
CTCTTATTATCTTGTCTAATTAGTGAATAATATATTCTCTACATAAATATGGCCTGTCCTAGAGCCAACG
ATAACGCCGCCGCCGGCGGCATGAATCCAAACAATCAGTGCCCCATGGAGGCACGCCAACAGCCGCACCC
GGAGCAACCGTTCGATTTGTCGACCGAAAGGGAGAAATCGAGCATACCCAAGGCGGACGGGACGGGCAAT
TGGGAGTATCCGAGTGAGCAAATGTTTTGGAATGCAATGATTCGTAAGGGTTGGAATTGGAAGGATCATG
TGGAGGGCAAGGATCCACAGTACAAGGACATGAAGGGCGAGGAGGCCAAGTTTCATGGCAAGGACATGAG
TCATATTATTAAAATACACAATGCAAACAACGAAACTGCCTGGCAAGAGATACTCAAATGGGAACGAGCT
TTGCACACCAGTGACTGTCCCGTGGGACCTAAATTGAAGAAATTCAGCGGCGATGCTCAAAATTTCACAC
CCCGAGCGAGAATACGCTCCTTCCTTGGCTACGAGTTGCCCTTCGACAGGCACGATTGGATTGTCGATAG
ATGCGGCCAGGATGTTCACTATGTTATTGACTACTACGAGGGCGAAGTCAACCCTCAGACAGGTAAATTT
GCACTGCTAGACGTACGGCCAGCCATGGATAGTTTGAGCAACATCTGGGATCGAGCCAGAGTGGCGTGGC
ATAGATGGACAAGTTCGTGATTGTTCTCGCTCAAAAGCATAAGAGCGATCAAAAGGAACAGGACAAACGA
CTGTAACTTAGCTAGTAACTCAATCGAACATTTATTTCTATTAGACTTTCAAATTCTATTGCACAACAAA
ACACAGTCAAGGTGTTAGGCTACTAGGTGAATGCGTAGCCTACATTTACCAAATATAATAATTGTTTAGG
GGACGTGCCACACCAAAACCACCAGAGTTGTTCTATCAACTCTTTGAGGAATACATTAGTATTTAAAGCA
CTGGATTAAGGTGATAAAGTACACGCTCACTCGCACCTTTTTATTAGTTGAATGAGCTAAATTTTCTCCT
CGACTAATCGGATGGAAACATTAAGTAACAACATAAATGTGTTGGTTCGCGCATCTCGGCTCTCTGATGA
AGATTGCACACACCTTGTGGGAAGAAAACAACATAATTGCACACATGGATGGCTCCAGAGAGAGCCCACT
TATGAGATGGGGAGTCGAATCGATGACCTGAGTTTCTCGTCCCGATCTCTCTATTGGCCCTCTGACCATT
TGTATGTTCCATAAAACTTGTAGCCATTTTTTGACACCAAATGATCGGCTTGCTGAGGCCCCCGGCTGCC
ATATTTGTAGGGCAATGGTGGCTCCTTGATGGACTCAATTTGTTTCAACACCGGAGTGAATATTCTCCAA
GCCTCGGCCAATTCATCCGAGCGAACGAAATGCATTTGAGAGCCTGCAAAGACGTCCAATATCAGACGAT
CATAGGCGTCAGGTAGTACGACATCCCTGTAGCGTTTCTTGTAGGTCATATCGAGTTCAGTCTCCTCGAG
ATCAAACGACATACCCGGTTGTTTGGTCATCATTTTCAGATACACAGCCTCGCCCGGCTGTACGCGCATC
ACCAGTTCGTTTCGTTTCAATTGTCCATTGAAGATATCCCCAGGCACGTCACGATATTGTACACGAACCT
CCGCCTTACGTTCATTTAAAGCTTTACCACATCTCAAAAAGAATGGCACCCCCTCCCAGCGTTCATTGTT
GACCCACAACACGGCGAGGGCGTAGGTTTCCGTAATTGAATCGTCCGGTACGGTTGGATCGTCCCTGTAG
CCAAGTTTAGCATCGCCCTCGGCCTGTGGATCGCCCACATACTGGCCAAGGACAATATCTTCCAACTTAA
TGGGCGGCATACAACGCAACACCTTCACCTTTTCGTCACGTATTCGCTCGGGATCGCTCGAGACGGGCCG
CTCCATGGCAAGCAAACTGAGCATTTGCAAGAGATGATTTTGCATCACATCACGAATCATACCGAACGAG
TCAAAATAGCCGCCCCGTCCGAAGGTTCCAAATGGTTCCTTGAATGTAATATAAACCGAGCTTATATTCT
CACGATCCCAAGTTTTGCTAAATATCCTATTGCCAAATCTTAGGGCAATCAAATTTTGAACCATCTCTTT
GCCAAGATAATGGTCAATACGATAAATTTGATCCTCAGTGTACAATTTACTCAAATGTTCCGACAACTCG
GCCGAGGTTTCCGTGTCACGGCCAAAGGGTTTCTCAATAATCAGCCTGGACCAGCCAAGGTGATCATTAT
CATTATCATCATTGTCCTCATTAGTATTGGTGGTGGTGTCTTCAGTCAATGGTGGCATTCGTTCACTCAT
TGGAATGCAAAATTTGCGTATTAATTCGGAAACAACGGCATAAACAACGGGCGGCAAGGCGAGGTAAAAC
AATCGATTTGAAATGGCCACTCCGTTGGCCTTTTGAAGTTTCTCTATGTACAAATTAAGTCTTGCAAAGT
CTTCCTGCTTATCGTAGGCTCCCTTAATATAGTGATTGTGAGTCCAAAATTGTTGCCACAATTCTGTCTC
GGACTCGTTGAGTTTAACATACTTGGCGCAATCATCGCGCAACTGTTCAATGGTTCTATCTGAACGAGCA
TAGCCAACAAAGTGTGTCTTCTCAGGCAATAGTTTACCCTTGAATAGTGTCCAAAGAGTTGGATAGACCT
TCTTTTTGGCCAAATCTCCGCTCGCTCCAAACACAACAAAAACGTGCATCTTGAGGTGGTTTATTGTGTG
TTTCGAGTGGTTGTGTTTACTTTTACTCTTTTTCGACTGAATAATGTCGATAACAATTGTGTGATGTGAT
AACAACAATAATGATAATAATATGATGATAGTTGTTATGTTGATATTACTAGTAGTAGATTAAACTAACT
CTTTCTCTTCTCGAGCGTTACCTGTGTTGTCGCGCTCTTGTGTGTGTGTGTGTGTAGA
>c11052_g1_i1 len=313 path=[423:0-10 196:11-312]
AAAAGAGAGAAAGAGAAGCTGACATAGGAGGTAGACCTGAGAAGGGCAGCACAATGTCTGGGAAAGAATC
TGATGATGGATGTGCAGATGGTGAAATAGCAACTGAAAGGGAAAGAGGAGTTTTTAACTATGGAGTCCAG
CATCCCAAGAGGATGCTTTGGCCTAGGGGCAGCCCACAAGTGGCGAATTGTGAACCCTGTTTTAGGTCCC
AAACCCAGGACAGTGAGGGATGTCAAGGTAAGCTGTCATATTCCATTTTACACAGCTGGAAATTTATTCG
TGCACCATGGCCAGTGGGTTGCAGGGGTGTTGA
>c11054_g1_i1 len=1004 path=[982:0-625 1608:626-632 1615:633-1003]
GACGACGGAGACGACGGAGACGACGACGAAGATAACATAGTAAATAAGAATAGGGGACAGTCGAGTCCCG
AGGTGCAACATGAACCGGTCGGCGATAACTCGGCGCCCGCCTCTCCCGCCTCGTCCACTACCTCATCTAC
ACGTGCAGCACAACCTCCACCGCCGGTTGATATCAGAACTGAAATTGATATGCCATGCGCCAACCCAGAT
GTGGGCACAAGAAGGCACTATGTTAAATTGCCAAATTTTCTCAGTATTGGTACACATGAATATGATCCTC
TCTATTATGAGGATGAGATTGATGACGACGAGGAGCGTGATTATGAGGGTCGAGCCAAGTTGAAACTGAG
AGTAGAAAATACAATCAGATGGCGTAAGACAAAGGATGAGGACGACAACGATCAGGTTGAGAGCAATGCG
CGTGTTGTCGAATGGTCAGACGGTACCATGTCACTCTATTTGGGTTCCGAAATATTCGATATCAATGAGA
AACCCATTGGCGAGAATAGTCATCTTTATGTAAGAATGGGCTTACGGCAAGGTCTACAGTGTCAGGCTAT
ATTCGACTCAAAGCTTAGCATTCGACCCAACTCAACCGAGTCTTTCACACATCGCAAACTCACCCTCTCA
TTAGCCGACAGAAGTCAGAAGACACAGAAGATTAGGATGCTCAATAATCCTGGACAAGACCCAGAGGCGA
GACTTAATGATTTGAGCAAGAAGGAGGATGACAAGATGAAAGCAACTATGCGGCGCGAGACGAAGCAACG
CAAAATCCAAGAAAGATCTCAATCCGGCGGTCCAAGCGCATCCTACCTCGAAGATTACGAAGAAGAGGAC
GATGATGGTTCGATATCTTTGGCGGCCATCAAGCGAAACTCTCTCGCAAGAAGAGACGAATACTCAGAGG
ACAGTGAGGAAGAGTATTCGGACGACAGTGATCCTGAGTTTGGTAAAGTCCAGAGGAAATCCGATAGGAC
AAAGAAGAAACCGGTCGTGGAGGA
>c11060_g1_i1 len=844 path=[823:0-247 1072:248-843]
GTCTACGCCACGGCCTCTCTCTTTATAAAAAAAGAAAGCTGGCCCAAAGAGAAATCGCACTTATAAATCT
CTCTCGCATGGGTCTGACCATTAGCCCAGTAATGCCTCTAGATATCCGCTTCAGAACCACACCAATGGAG
CCCTAAAAAACGCAGCTCGTTAGCCACTGAAAACATGGGAGAAGTCCGTTCCCAGTTCTGAACAAAATCA
CCCGATCAGCAGTGTTGAGCGCTTTTTGTCAGAAATTGAAAAAAAAAACCAGGAGAAGAGAAGAAGAAAA
GAGGCTCACAACCAGGTGCCTCAGTGACAAAACAACGAGACTATGAGCAGCTAAGAAAGCAGTACAACAC
TTGTGCAAGGAGTGTTGTGGATCTAAGAACTAACACAAATAGTTCTGTTTGAGATATTACAGTGATAAGC
AGCTTAACTTCAGCTGGTCATTTTTATACACGTTTTGGTGGAATGTAGGGCACACGCTCATCTTCACATA
AATTCTGCAAGTCCTCTGGAAGTGCCTCTGAAACAGCTAGTGTATAACAACCAGGTACAAATCTTCCAAT
TCTCAACCAGCGAGCAGCCCAGCTTCGACTAGGATCCATAACAGAAATTATCCCAGTAAAGTTAGGAGTT
GTGCAATCAACGACACGCTCGTGATCTTCGTCCATCTTAAAAAAGGTACAGTTCTCGCATCCCGACTCTC
TGAACTGATCGTAAGTTTTGACTAGGCGGCAACGAAGACAAGCTCTGAGCTCATGTCCAAAGCTCGTCGG
AATTTGGGCTGCTGCACTTCCCATGCTGTTCTTCTCTGCTTCTCTAACGGGCGACGAGAGAGGATCAATC
AAGG
>c11062_g1_i1 len=1439 path=[2342:0-1438]
AAGCAAGCAAAAACAGAGACAGAGAGATTCACTGCGTCTCTTACTCTGTTCCTCTCACTGACAACAAAGC
ACCAAATGGCTTTCACTTCATTTCTTGGACGAGTCCTCTTTGCCTCTATCTTCATACTCTCCGCTTACCA
AGAGTTCAATGAATTTGGGGTTGATGGAGGGCCGGCAGCGAAGGCGTTGAAACCAAAGTTTGGTGTGTTT
ACCAGTCATGTGCAATCGCATGCTGGCATACAAGTACCGGAAATTGAAATCAAACATTTAGTCAGCGCTG
CTATATTTCTCAAGGGCATTGGAGGCATCCTTTTTATCTTTGGCAGCTCCCTTGGAGCCTATATGCTGAT
TATACACCAGCTGATTGCGATTCCAATCCTATATGATTTCTACAATTATGACAATGAGGAGAAAGAGTTT
AATCAACTTTTCCTCAAATTTACACAGCATATGGCTCTCTATGGAGCTCTACTGTTTTTTGTTGGGATGA
AGAACTCATTTCCCAGGAGACTGCACAAGAAGAAGGTTCCTAAAACTAAAACTGGTTAGAAACAGTAGGC
TATCAGTTGTTAGGTATCTCTTTTCAGTAAGGAGCGAATAGGAGCTATAGCTGTTTTTGCTCATTAAACA
TTATGTACTTTACCAAGATCCTCCATGTATTGTTAAGAGGCTTCTTATCTATTTATTTTAGGAACTTGTG
TGGTGTTTTTCTCCCTTGTATTTCATGGGGATATGTTATTTTATGCTTGTCATTTTTAAGTTGTTCCTAG
TATGATATTAAGAGGTGTTTATATACCGTATTGAAGGAGGTCATGGGACCAGTCTATGTTTGACGAGGTC
GAACGTGCACGTGTTAGCCCGTTGGAACGTGGCAGCACTGGTACCTGTGTGACATGATAGTAACTTCAGC
TATTTAGTGAAAGAAAGGACTATGAGATAAAAACAAAAGTGTCGTTGGAGCCATATGAATGGGACTTGAC
TTTCATAATTTCATGAATTTCTCCTCCATGTTATTCCAGCGTTTATTGAGTGGCTTCTGAAGAAGGTTTT
CATTTTTTATTTTATCGTAATTTATTTATTTTGAATTGTGAAAGAATAGCTTGCTCTGTGGAAAAGGTTA
GTAGTTTTGAGTATAATAACTGTTACTGCAATCGACCTCTAAGGTCACAATTGCTTGTATAATCATTTCC
TGCATCTAGATACACTGAACTTCATCAAAAACAACATGTTAACTATTCAGATATCTTTTGGCTTTGGAAT
TTTGGGCGATTATTACTCAGTGTGCCCTACCTTTTCTTCTTGTTGGTTTTGAAATGCATTGATTCCCGTG
CATGTTGATGAGCAGTGGTCAAGTTGCTGTAAAAGTATCCTTCCTGTTTTCATCATGGACGGCCGGGCAG
GAGATTTCCCCTCCCCTGCTGTTCTGTGGTAGGCTAGTA
>c11065_g1_i1 len=992 path=[1218:0-414 1633:415-438 2598:439-641 2800:642-931 3089:932-949 652:950-991]
CTCTTCTTTCCCATTAATTCTTCCCTCACCTCCACCACCCCCGCTAACCTTCTTCCCAGTTCATGTGATT
CCTCACGAAGATTAGCAATCTCTTATCTCCGTCCCCCGCTAGACCTCTACCATGTCAGCCGCTGTTGCCG
CCGCCGCCGCCGCGGCCAACATGTCATGTAATTCCCCGAGAATTAGTGGCCCGTCAGGAGCTCCGACTAG
CTACCAGTTGCAGAAAGGATTGCTATTGCCATCACCATCTCCACACTCACCGATCTCGTTACCACTACTA
CCATTGAGTCGTTATGAATCTCAAAAGCGACGAGACTGGAACACTTTCGGACAGTACCTGAGAAACCACA
GGCCGCCACTGGCACTGGCACGGTGCAGTGGCGCTCATGTTTTGGAGTTCTTGAGGTATCTTGACCAGTT
TGGCAAGACCAAGGTGCATGGCGAGAACTGTCCTTTTTTTGGCCAGCCCCACCCGCCATCTCCTTGCTCT
TGCCCTCTCAAGCAAGCATGGGGCAGCCTCGATGCTCTCATCGGCCGTCTCCGTGCCGCCTTTGAGGAGA
ACGGCGGACTGCCTGAGACGAACCCTTTTGGTGCACGCGCTGTGAGATTGTACCTAAGGGAAGTGAGAGA
TGCACAGGCTAAGGCTAGAGGGATAGCTTACGAGAAGAAGAAGAGAAAGAACCCAACACCAACACCACAA
CAGCAGCAACAGAAGACGCAAACTGCAGTAAATGGTACTTACGGTCATCTTCAGCAAGGTATTGGTAATG
GCGGAACTGGTGGATATGATCCAAGAAATGCCCTCTCTAATGGCGCTGCAGTGCACAGTGTAGGAGATGT
GTCTGTGTTCAATACTAGCACTACTTGATTGGTCTAGGGTTTACAACTATATGTAATATGCAAGGTAATA
TTGTAATGCAAGCTAGGGTTTAATTAGTATGAGATGGTTATTAATTACCTTTCCTTGTTGTTTTTGGTGT
TGTTAATCAAGG
>c11067_g2_i1 len=1088 path=[2010:0-1087]
AGACAACGATCTCTGGCTTCCAATTATATTAGAAGGGTAGTGAATATATTGAACAGGTATTCAGCTAAAA
GAGAGGAAAATTCAATGTAATATTGTTTCTAGTGAGCCGATAAACGATAACTAGGATCAGGAAGATACGA
TACTCTCGAGAGGAACCACACAGGTGACAAGAGAGGAGAGGTAGAACGAAAAGACTGATTTAAAGTCATC
CATGTGTGTGTATGTGTGTGTGTGACACCCTCATTTCTATGTACCACCACCCCATTGGAATCTTTGGCAG
ATGAATAGAAGCGGCCCTCGATCAACAAATAGAGTTATCTCGAAGCTCATAGATGAAACCCCCGAATCCA
AGGTGTTTGTCAAGATTCGAAAGGAGGGTAGGAGGACGGTTAAAAAGTATCTCGTTGTTCTCAATAGAGA
ATCGCAATACTCTCTTGAGACAGCTGCCCGAGATCAATGTCAATTTCTAAGACTAGCCAAGAGCAACGAG
ATAATTGGTTGCTTTGATAGAGGTAACCCAAAAAAGGTTGAAGATTACGAGAAGGCATTGTATTTTAGTA
AATTAGATCTCAACCAAATTAGCAGGGGAATAAAACGGAGACCGGACAGTCCGCCGCCGTCGCCACCGCC
GACGCCGCCGCATGCCATTCATACAAATGGAACCAATGGAACATCATCACATATGTCGCCTGATGAAGAT
AAGAAACCACCGGCAAGTATTGCGTCCGATTCCTCAACTTCATCTTCCGTATTCTCATCTTCACCGTCCG
TCTCCTCGCCCGGTTCAATGGAGTAATAAATCTCGGGGCAACTGTGTCGCCTTCTCTGTAAAGTGATGAC
ATGATGAGGGGGGCCGCAATTTGGTTGCCATTTGTTGTCCCTGTGATCAATGTATGTTGCATTGTCAAGT
GTAACAACAACAACAATATACAAGAAACAACTGAACAAAAATGCCGTCTCAAGATCGTTACAAGCCAAGA
GTTAATTAGAGCATTAAGTTAGATTTTTATTATACATTCATGACAGCACCAGAACCCGCCCCCCACCCTC
CTCACACCAAGATAAACAATTTATATGTACATATGTGT
>c11069_g1_i1 len=576 path=[1465:0-575]
GCATCCTTTCGGAGATCTCAAGGGCCTTGCGACTGTGCTCACTCCTCGACGTTTCCGAGGTTATTTTTAG
GCCCCGATCGCCACCATTACCAACTCCCTCAAAACCCATCATTTTGATTCTCCCAAAACACACACACACA
CTCTTTTAAAAGAGAAAGCCGAGAAATTTGTTATCAATCTGCAAATATAAACAAAAGAAGAATGGCTACA
CATTCATATTCTATATTACCATCTTCTTCATCATCATCAATCCATGGGCAGAATCATCAACGATTAAACT
TCTCTTCTTATATTGCCAAAAGGGTTTTACCGGCTAAGGTTTCTTTTCATTCTCGAAGAAATTATCATTT
AAATGTGGTTCTCATGCAAGATGGTGCTGTGGCCACTCCAGCGACCCCCGTTGAAAACGAGACTCCTTTT
AAGAAATTGAGAGATGGGTTTTTGTCTTCAGTGCCATCAACTCAGGAATTCAAGGAAGCAGCTAGTTTTG
ATGTGAGTAAAGATGAGTCAACTGTCAGTATCACTGTGGTTGGTGCATCCGGGGACCTTGCGAAGAAAAA
GATATTTCCTGCACTT
>c11070_g1_i1 len=840 path=[1:0-586 588:587-839]
CCCCAAATCGCTCTCCCTCTCTATACAAATACAGATCCATGGCAGATCAAAGCGCAAACCCATCAATAAT
GGTGCCAAAGCAGCAACACCCGTTTCACCAAATTGCAGAAACACCGACACACAAGCTTCTTTTAAAACAA
TGGTTAAAAGAAGAAGAACTGATCTTCAACAGAATCTCTCTCAAAGAAACACAAACCGACTCAGTCCGTA
AAGAAATCACTCAACTTTACATATTCTTCTTCCTTTTCCACTCCATTTCCTTGCTTCTTCTCTTCAACGC
ATCATCTAAAGACCCTTTTGGAGCTAAAGGGTCAGAGTCTTGCAAGAGATCATGGATCCCTTCATTGTGT
TCTCTTTTGTGTTCTTTGGGGATCGTTTGGGCTGTTAGATATAAAACTGACGTTGAGTGCCATTTAGAGA
AGTTGTTAGAGAGAGAGAAAGAAGATGGTCAGTTGTTGGCTAAGTGTGTTGAGGAGTTGAAGAAGAAAGG
AGGGGAGTTTGATCTTTTGAAAGAAGTTGATGCACTTCGAAGAGCTAAGAGTTTGAGAGTTGAAACAAAG
GTTGTAAAGAAATGGTCTGCTAGGGACTTTGTTACTCTGTTTTTCTTCAGTGTGTCTTGTCTTGTTCTGG
GGTTGACAAGGATTATTTTGTGTAGTTGATTGGACTGGATTCAAAATGGGGTTTCGGATTTTTTTGGATG
TAATTTGTTTTTTCATGGCAGAAGATTCTTTGTTTCTGCCATTGAATTGGACGGGGGGCTATGAATGTGC
CGAACCTATTGTTCTGCTTCTGTAATTTGGGTAAATTTTATTTGAAAGAATTAATGTTGAAATAAGTACG
>c11072_g1_i1 len=958 path=[986:0-608 1595:609-636 2336:637-661 1648:662-957]
CACGCTCATTAACGTACACAGTATTTTATGCTCTCTTGATTTCAAGCTTCTCAGTGTTTAACGTCTCCTC
TCTCTCTCTAAACACTGAAAACATGGCTAACAACGATGGGGAAGTGCTCGGGAAACGTGCAGGATGGCCT
CCTGTTCTCAATGAAAGGATCCTTTCTTCAATGTCCCGAAGATCTATTGCTGCGCATCCCTGGCATGATT
TGGAGATTGGACCAGGTGCCCCAAGCGTTTTCAACTGTGTGATTGAGATCAGCAAAGGCAGCAAGGTTAA
GTATGAGCTTGACAAGGCAAGTGGCCTTATAAAGGTTGATCGTGTTCTCTACTCATCAGTTGTTTACCCA
CACAACTATGGTTTCATCCCCCGAACTCTCTGTGAGGACAGTGATCCTATGGATGTTCTGGTACTGATGC
AGGAGCCTGTGCTACCCGGTTCTTTCCTCCGTGCTCGTGCAATCGGTTTAATGCCCATGATTGATCAGGG
TGAAAAGGATGACAAAATCATTGCAGTGTGTGCTGATGACCCTGAGTTCGTCCATTACAAGGACATCAAG
GAACTTCCTCCACATCGCCTGGCTGAAATTCGCCGCTTTTTTGAGGACTATAAGAAGAATGAGAACAAGA
AAGTTGACGTTGAAGACTTCTTGCCAGCTGCCTCTGCAGTTGATGCCATCAAGTATTCCATGGATCTGTA
TGCATCTTACATTGTTGAAGGTCTGAGGCAGTGACTCTGAAGATTAGTTAGGTGAGTGGCTGATAGCTAA
GACCACCTAGTATCAATCATACAAAGGCTAGACTTCTTGATAAATGCCTTTTTGCATTGCTTCTAATATT
CGCTGGAGTTCATGGTTCACCCATGCTTCTGTTTGATATTATGCTTATATCTAATCAATAGAAATACCAG
ATGCTCGTTGCAGCTTCTGGAAGAAAATATATTTCACTTCAATAGGGT
>c11075_g1_i1 len=713 path=[101:0-72 25:73-97 50:98-673 773:674-712]
GTAATCTATAGTGCAATTTAACAATTGCGTGTATGCAACTGATTGAAGCCAGCGCTTGATAGTCTCACGG
TTGTGGGCTAGCTTGATCTGCTTGTTGCTTCTGCTTCCAGGACCACTCGGGCGCTTGTTGGTTCTCCTGG
CGTGCCTCCTCTTGCTTCAGGTGATCCTTCTTAACAGCCTTGAGATTAACGGTGAATCCAACTTCTTTTC
GAGCATTGAGGAGCATCTTTTCAATCTTGACATTGAATTTGGGTACCTTCTTGAGCGTGGGCTTGATGAA
CTTTCCACGCATATCATTCACCTTCATGGACAGCTCATGGATCTCATAGTCGATCTTGCGCACCTGATAC
TCGAGGTCATACTTGTCGCTCTCCAACTTGGCAATAATGTTGTGATATTCCTTGCACAAGCGTCGCAACT
CATCTTCAGTCATGGCATCTGTGTTCTTCTTCTCGCCAGTCCGCTCGGATATAACTTTCCGACGCTCGGC
TGTCTTGGCCTCCTGTTGGCGCTTCAGCTCCTCGGCGGCCTTCCTTCTGAGCAAAGCCCTCAGTCGCTTC
TTGCGCTCCGGCGTCATGAAGCCCTTCTTCCTCTTGGTCTTGGCCGAGGCCGCCTCGAGTCGGGCGCGCA
CCTCGGCCTTCTTCTTCTCGCGCTCCTCTTGCTTCTTGCGCTCCGCCTCATTCATCTTTGATTATTTCTT
AATATTACAATTG
>c11081_g1_i1 len=1302 path=[2518:0-176 @18@!:177-830 2289:831-834 676:835-1301]
TGAAGTCACGTGAATGGCTCTCAGGCCTCTTCTTGCCCTTTACCCCTTCCTTTATAAGTCTCCTGCTACT
ATTATCTAGGCCCTTTTAGATTTGTTTACTGTTCTTTATCCTATCCCATCGTGTACATCTTTACTGGACA
CCGGCCGGCCGGGTGCGGCAGCGAAACTCTCTCCCCACCACCGCTCTCCCTCCATGACTCCAGCCTATCT
GAATCCAGCGTCCTCTTCTTTCCCTTTTGTGGATCTAAGAGAAGATCAGCAAAACCTGCAGCTCTTTCTG
TCTCCACATCAAGCTGCCACTTCTCTCTCAGGTCCTACTAATGTCTTTAACACGAGTACTCATGATCATC
AAAGAGAAACCAAACCTGGAGAGTCGCGCCAGCAAGATGATCAGGAGGTTGACATGTACAGCATATCACA
CGGTAGATCAAGTGATCATAAACTATTTCGATCATCTTCTTTTCAACCTGAGGTAAATGATCACAATAAT
AGCAATTTCCACAACTCATTCTCATCGAAAATGGAGGATGAAGCTGAAGAAAGTGGTGAAAGTTCAGTCA
AATGGATGCCCTCAAAGATGAGTCTGATGCAAAAAATGACCACCTCAAATTGCTCAGAAATTGATCACAA
GCCGATGAAATTTATGCTCAAGTTTCACAGTCAGCAATATCAGAATAACGAGATCAACTCCTCCAGCAAC
AGCAATATTAGAGTCTGCTCGGATTGTAACACTACCTCAACCCCACTTTGGAGGAGTGGTCCTCGCGGCC
CCAAGTCACTTTGCAATGCCTGCGGGATTCGGCAAAGGAAGGCCAGACGAGCAATGGCAGCCGCCGCCGC
AGCGGCTGCTAATGGCACAGTTATTTCCATCCAGGCATCGTCATCATCCACGAAGAGTTCCAAGGTAAAC
AACAAGGTAAAGAAAACGAGGACGAGCCATGTTTCGCAAAACAAGAAACTGAGCAAGCCACCTGAATCAT
CTCTTCAGAGTCAAAAGAAGCTTTGTTTCAAAAATCTTGCGTTGAGTTTGAGCAAAAATCCAGCCTTGCA
ACAAGTGCTTCCACATGATGTGGAAGAAGCTGCTATCCTTCTGATGGAACTATCCTGTGGCTTTATTCAC
AGCTGAATCATTTTTATGCTCTTTCGATCTTTGATTTAATTCTAGGAATTTGTCGGTTTGTTTAATTATT
TCTGTCAGTGAGAGGTTTTTTCTCCTCTTTTTTTCCCTGCATGCTGCTGCAAACCAAAGTATGGGCTTGC
TTCCTATCAGTTTGTCTTGAAATAATTGAAATCAATAATAAT
>c11084_g1_i1 len=376 path=[640:0-68 708:69-73 288:74-147 786:148-266 905:267-375]
TTTGAATATGTTGAAGTTGATGCAAAAGAAAGCAATTGAGTTGTATATGGAAGCTGAAAAGGGAAGTGGG
GCTGTTGAAGGCTCGAAGCTTGGTGATGGTAGTGTTGGTGATGGTAGTGTTGAGAAGGAGGGAAAAACTG
AAAACTTGAGATCAAATGGTGATGTTGGTGCTGAAAGTTCTGGCGACACTCCGGTTAAAGGCTTGAGTTT
TGATGCGAAAATTGATGGTGGTGAGGGTTTGGTATCGGAGGGGAGTGAAAAGGGGTCGAATTCGAAGGCT
TTAGGGAGTAGGGGAATAAGGATCAGGGAGAAATTGGAGAGGGAGCTAAGTCCTGTTGAATTGGAAGTAG
AGGATATTTCATATCAGCATGCTGGG
>c11088_g1_i1 len=1096 path=[1124:0-634 1757:635-765 1888:766-1095]
TTTAGCGCCAATAGAATAGGAAAACAAGTGTTCCCAAATTTTCCAATCCTCTCTCTGTATCTTCAAAAAA
GGAAAAGAGAGCCGCCGTGTTTGCACAAGGATGGCGGCCGTCGGCGTTCTTGCTTTACAGGGTTCTTTCA
ACGAACACATTGCAGCGCTTGCCAGATTGGGAGTTAAGGGAATGGAGATAAGAAAGCCAGAACAGCTTCA
AAATGTCACCTCTCTTATTATTCCGGGCGGTGAAAGCACTACTATGGCTAAACTCGCTGAGTTTCACAAC
CTGTTTCCTGCTTTACGTGAGTTTGTTAAAATGGGAAAGCCTGTATGGGGGACCTGTGCAGGTCTTATCT
TCTTGGCAGACAAGGCAATTGGCCAGAAAACTGGAGGACAAGAACTGGTTGGTGGCCTAGATTGCACTGT
TCATAGAAATTTTTTCGGCAGTCAGATTCAAAGTTTTGAAGCAGACCTTCCAGTTCCAGAACTTGCGTGT
AAGGAAGGTGGCCCTGAAACGTTCCGCGGAGTTTTCATCCGTGCTCCTGCTGTCCTTGAAATTGGGCCTG
GAGTTGATGTGCTGGCTGAGTGTCCTGTTCCGTCTACCAATGTATTGTATTCAAGTTCTGCTGTTCAAAT
ACAAGAGGAAAATTCTGTGCCAGAAGAGAAAGTTATCGTAGCTATAAAGCAGGGGAATTTACTAGGGACT
GCTTTTCATCCTGAACTGACAGCTGATACTAGATGGCATAGCTACTTCTTGAAGATGGCAAGCGAGGCCG
GAGAAGGAACCTCCTCTAGAAGCGTTGTCCCAGCTGGAGGAGTTGATCTAAGCTACGACGGAAAACCACG
GATTGATCTCCCTATATTCCAATAGTCCTAGTGAGATGATTATTGGAAGTTTCTTGCATATTTTCAGTTA
TTTTGTCTTTCCTTGTGACTTGCGCAAGAAAATAATTATTCCTTTGCCCATTGTTATCTTATACTTGGAT
CATGTTAGACACGTCTAAGAGATCACTTTATCTCTTAGGTGTGGTTTTGAACTCTTTTAGTCAAGCATCC
GCCCATGTACATACATATATATACGTTATACTTAATGTTCAAAGGA
>c11090_g1_i1 len=1476 path=[2460:0-1475]
ACCCCATTGTGGGAAGTATATCAGTGCCACAGGGAGGGTGCAACCGCAAATCATGACACCCATCCAGGAT
AGACCTGCAGCTGTGGACATCGAGCTCGAAAAGAATATCAGTTGTGTCAATCCGGACCCAAAGTTTCCAC
CCGCACCAGTCAGGCCGGATATGATGCCCAACGATCTTCTAGAAATAAAGGGAATGATGCCAAAAGTTGC
TCCACAAGCAGCTTGAGCCCCAATAGAGAAGAGAATCATAGCGGTGATAGCAATGGGAAGTGAATTAGCA
CGGCCAAGCCAGATACAGAAAACTCCTCCGAGTGTTTGTAAAGTCCAGAGGACCCATAACCTGCCCCTCA
TCCCGAAGTATCTTGCTGCGAAATCAGAAGAATATCCACCAAAGGGACGAGCTACTAGGTTAGCCATACC
GAAGCAAGCAGCAATGAGACCAGCTGTGTGAAGGTTTAGGTCGAACCTGTCGTAGAAGTACTCGGCAATA
ACATTGTCGGTGGATAACTCGACTCCCATGGAGTAGCCATAGAGAAGGACAAAGATCCATGTCCTGTAGT
TTGTAACAGCGTACCACAGTATCTTGGAGAACTTATCCTTAGCAGCATCGCCCTTCTTCTTCAGGGCGCC
GAGATTCCCATCAGGCAAGTCTTGGCCAAGAGTCAAGACCAGGATTCCCGCGATAACATGGAGCCATCCT
GGGACAAAAAATGCTATCCTCCAAGCACTGAATGAAGTCGAACCACTTCGCTTAATGAGCTGGTAGACCA
AGGGCATTATAAGCTGAGTTGCGCCTCCACCCATGTTGCCCCAGCCTGCGGCGGTTCCATTGACAAGTCC
TATAATCTTGCTATTAAACATCGTGCTCATCCAGTACTGGCATGACACAAACGTTGCAAGAGAGAATCCA
ATCATGAAACGGACTGCTAGGTATCCTCCGGCTGAGTCCACAAACGACATGCAAAACACAGTTGGGGCTG
AGAGCATGATCAGAAACGCACACCCGTATCGCGGCCCCAGGAGGTCACAGACTGCACCCATTACAAGCCT
GGAGAAGATGCTTCCAGAGACAGAAGCAACCCCGGCATTGCCAATGTCACTTTTGGTTAGATTGAGGTTG
TCCCGAATGATAGGAACAAGGGGCGCTGCAGCGAAAGTGGAGACAAAACAAGTGAAGAAGGATATCCAAG
AAAGGTGGAATGTTCTCATATGAGGGTTAGCCAGGGAGAAAATTTTGAACACTTTGGCCTTGTGCTCAGA
ATCAACTGGCAAGTCAAATTTTGCTGTCGTGTCTGTCGGGACTGCAGGAGAGGTAACCGAGAAGGCAAAT
GATTGCTCTCTGCCTGTCACTCCATGCATGGAACTACCCGGGGAACCCTCAACGCCAGCCATTTCCTTCC
TCTATTCTCTTCAAAAAAGGATTTTGATAGGAGTTTCAGACCAGGGAAGCTCCAATGGCTAAAACTTAGA
AGGTAG
>c11093_g1_i1 len=945 path=[1:0-944]
TGTGTGTGTGTGTGTTTGTGATATAATCTTTTGTCTTCTTTTTGTATATATTGCCTCTCGATCAGGATCG
CAATCTGAGGACTCGTTTCAAGCCTCGGTTCTTGTTGATAGCTGTAGCTGCAATTGATACTTTGGGTGGT
TGAGATGATGAGGATGATTGTTGAGATGCTGTTGCGGTAGATTTGTTGTTATGGTTGTTGTTACTACTGC
TAATGTTATTGTTCAGCTGTGGCGAGTTTGGTTGCAGTTGCTGGTCGGCAGTTGTATTGTTGTAGCAGTC
AAGGATAGTTTTGCCCACATTGATTGAGGAGGAGGGAATAGGTTGCTGTTGTTGTGGTTGTAGCTGACAA
TCGTCTGCTTGGCATTCTTCGGCCGTCTTCTCTGACTTTGGCGCATGTATCTCTGTCATCATCTTAGCTC
GTCTACAGTAATCCTCATATTGTTCTAATAACATTTTGCCAGCCTCCTCGTTCAATGCCGATTCAGCATT
TGGCACAATCAATAGGCATTTAATAGTTAATAGAATATGTTTTATACCGAGATCTTGTTTCCAATCTTTC
TTCAAGGTATTCACACAAATTTCACCATTTCTCCCCACATTTGGATGGAATATTTTGGTTACGAAAAAGC
CCTTTGGCGGTGTAGATGGGAAATTTTTACCTAAAACTAAACGAATACGGAATGATCCACCACAATAGGG
CGTACCAGGCGGTCCATCAATATCGGCCTGTATGCTGGTTATATCATCCTCATTGAATATAACCCGAATT
CCTTCGAGCGGATTCTTGGTGAGCTCGCAAAGTTCTCGAGTGATTTGTTTGATAATATGAGGCGAAAAGT
TTTCTACATTAGAGGGGGCCATGTTTTACTAAAGGAGACCTACTCAGGATAGATAGATAGACAATATTTA
GTATAATTAATAATCTGCTATTGGTGGTGGTGGTG
>c11097_g1_i1 len=677 path=[1:0-676]
AACCGGTTTTTGACCGTAATGGATCAAAGCCTTGGTCTTCGAGTATTCGACAATTTTTGAGATATTCAAC
GAGTGCCTCCTTGTCCACAATTCGCGAACGTCTTGAGGTATTCAGGCTAGTGTCGGGTGATTGTGTGTGC
TTTTTTGGCGGTGTGGCTATCTTATCATCCTCCTCGAATGAGTTGTGTATCTCGAATGGAGGGAAGCTAT
CGTAGGTTGGCTCAATTTTACTCAATGTCGGCTCCTCAATCTTGAATCCAAACTCGTCCTCCTGGATGCC
AAGAAGTTGCTTGTCGTAGGCACTCACAGTGATGGGTCTCATAAAGGTGTGGGGCCAAAAGTGGATGTAA
AAGTCGTAACAAGCACTGGCTGTGAATAGACCACAAATGAGCCATTCCAGGTAAATTAACACAATTGAGA
TGTCCTCTAATACTCTCATATAACACAGATCATAATACAATAGGATGCCCACTGAGGTGTTGAAGAGTGC
CCAATAGGCGGCACGTTCTGACTTTTCAATATCCAACCTTCTTCGCTGAACACTTTCGGCTATCGGGCTG
TTCTTTGGTGTCACACCTCTACTACGATAGTAGAGAGATGATGGAGATCTACTGGCATCCATTGAAAGAT
GTAAGTGGTAATGGTGGTGAAAAGTGTCAAATTAATAATGATAATAA
>c11098_g1_i1 len=514 path=[819:0-175 7:176-513]
TCTTGTCACCAGCCGTGGCTCGTTTTACTTCGCCAATTTTGTCACGAGTTAGCGCCGGCAAGACGAATAA
ATTTCTCCCATCAAGGAAAAACTTGGTCTGCAAGTCTCTGTCGTCGAACTCTTCCAGGCACTTGGTGGCA
GTTTCAACTGACTTGAATTTAACAAATGCGGTCCCTTTCGATTCGCCCGACTCTTTATCCTTACATATCA
AACAATAAACTGTCTCACCAAAGTTCTTCTCCATAAACTCCTTCAGCGTCTCTTGGGTGGTGTCGAATCT
GGATACATTTCGCAGGAATATCGTATCTGTCAACTCCTCCTCCTCGACATTGCCCTTCTCTTCGCCTTTG
CCCTCTTTGGCTGCTGCCGCCTTTCCTGGTCTTTTCTTGAATTTATCCTTATTCCTAGTTACTTCAACTG
CTGGTGTATCCAATTCGTCGCCCATAACGTGTGTGATTATAATGTGTTCGAATATATAAATTAATTAACA
AATAATTTAAAATGGAAAGTGGGT
>c11099_g1_i1 len=669 path=[1:0-150 152:151-668]
AAACGAACTTTTAATGATTTGTTACGAGTTAATAATAAATGTACAAGTCTCTCATATAATACAAATAGTT
GAATATGGCCGTTAAAACGGCCGTTGATATTCTTGGTTTCACATTGTTGCTTGAAACCACCAGTTGGTTT
CTCTGTCAAAAGATGACCAGAAGCTGCTTACGCACGCTCACCACGGATACGACGGGCCAATTGGATGTCC
TTTGGCATGATGGTGACACGTTTGGCGTGGATGGCGCACAAGTTGGTGTCCTCAAAGAGACCGACGAGGT
AAGCCTCTGAGGCCTCTTGCAGAGCCATAACGGCTGACGATTGGAAGCGGAGATCGGTCTTGAAGTCTTG
GGCGATTTCACGGACCAAACGCTGGAATGGGAGCTTGCGGATCAAGAGCTCGGTGGATTTCTGGTAACGT
CTGATCTCACGGAGAGCGACGGTTCCTGGCCTGTATCTGTGTGGCTTCTTGACACCACCAGTTGCTGGCG
CCGACTTACGGGCAGCCTTGGTGGCCAATTGCTTTCTTGGGGCCTTTCCTCCGGTCGATTTACGGGCAGT
CTGCTTGGTTCTGGCCATTTTGTCTAATTATTTGTGTGGGTGTTGGTTGAGTCTTGATGACGATAAATGA
TGAGAGTAGGTGAAATAAGCTGATGAGGCTAGATCAGAT
>c110_g1_i1 len=734 path=[759:0-272 1031:273-733]
GTTACATATCGTGCGTGATATTGTGTGATTGTTGTGAGTGTTATTGTCAACGAAAGACATCCACCAGAAG
GTGGGCTATGTGTAACGTGTTATTTAAACTTCAACACTCTGGCTCGACTTACGACCATAACAATTGTCCA
TGATATCGAGCAAGCCCGCATCATATTTGGACCCTCTGGTGCTATTGTTGGATCTCATGGAATCAATTAT
TTCTGTACTAAGTGTATTGGAATTGTTGAGACTTGTGGTGAACTTGTCATCAATGTCTGAGGCATGCAAT
GATGCGTCGGGTTTCGTATCGGCAGTTGTTTGAGATGTTGTTTGATTGTTACTATCCAGACTATTACCAC
CAGATTGTTTTATACTAAACACTGATTGACTATTACTGTAATGATGATGACTGAACAAAGTTAGCCGCCA
GTCGTCAACAGGATTTGTCCATTGGTTTCGGCATTCCAAGTGATTTGCATAATATGTGCCACCCGTCCGA
CAGTATCTCTGCTCCCACCCATAGGGTAGCTCGCCACCCGACGAACAATCCATGACCCTCTCTGGTTTTG
TAAGCTTATGTAATGGATTGAGCCATGTAGTGGTTTTAGTGTTGTGATCAACATAAAATAATCTATGACT
TACGGGATCATGGGCCAGCTCCCAGCCAACTAACAAGGTTTGTCCCTGTTCGAGTGAGATGTCCCGATTT
GGGATCATTTTGTGATGCTTGGACTGCTCAAATA
>c11102_g1_i1 len=589 path=[889:0-588]
AATTGTGGCTTTGTTTACTTCCACTACAGCCAAACTTGTCAACATTGTGCACCCAATGGCCCGGGAACTT
GGCGTCCCGGCCCGGATAACCTTTATGACTCGACCAATTACACCTTCTGCTACAAGGCCCACCTTGTTAT
CATCATCAAGAGAGAGATTGAGGAGGAGGGCCAGAGCTTTCTCTTGGATCTCTGACTCGGTCGAGTCCAC
ACAGTCTAGAACCGCTGAGACTGCACCAGACTCAGTGATTTGGCGGCGGATACCGGGGTCAAGCTTCGTG
AGTCTAGTGAGTTGACTCAGTGAGTGAAGACTGGACTCGAGATTCGAAGACGGGGATACGAGAGCGGAGA
TTAAGAACTGGGTTTGGTATTTCTTCGATAGGTTCGGGTTCCAATACGGGTCAGGGTCTGGTTGTGATTT
TGGGATTGTAAAGCTGGAAATCAGGCTTCTCAAGGCGTAGTTGGGTATAAGACGAGGGTATTCAGGCAAG
GGGAGTTTGGTGATTGGACAAGTACGGTGGCCGGAGTCGAGCCACCGTTGAATTGAGGAGCGGTCAAAGG
TATGACCCGAAGAGAGAATAACCGGGTCG
>c11108_g2_i4 len=468 path=[2443:0-20 @2464@!:21-289 1645:290-467]
GATCTGTCAAGTCTATCTCGCCCCCATCAGCATCCACATCATCTTTATCTTCTACACAATGTACATACTC
TAAACATTCTTCGCATAATCCTTTATTTCCTCTAACCGATAAAAACTTAGCAGCACGGATGCAGCGACTG
CATACAGCTTTAGGACAGCAGTAGCAATATAATTTGGGGGCTTTATGACATTTGGTACAAGAATGCCGAG
CACAAGTCCATTTCTGACCAGTTCCCGGAAAGGAATCACCCTTTTTCACACACTCTGTATGGTAAACTTT
TAGACAATCATCAAAATCACAGAGAATCAACTCTCCACCATCTTTGCAAACAAAACACCAGTCTTCACAG
TCTCTTTCTTTGACTATCTCTGGCTTTTTGTCCTTCGTTTCCTTCTTCATTGTACAGTATCACACAATGG
TGGAGCAGCACCTGCCTCTCTTTTCGCTCTCGAAGAACCCAAAAAGAC
>c11110_g1_i1 len=951 path=[929:0-56 986:57-85 1015:86-88 1018:89-117 1047:118-121 1051:122-950]
TGCTGCTTTTGCTTGGTCATGATGATATCATTTTCAAGAGAAGACGGATTTTCTTTCTTTTCTTATCACA
CTGAATGTTGTAGAAATCTTCTTCTTGTTCTTAATTTGTAAATGTGTGTCTCCTACATAAAATCGTCATC
CAAGTTCGAGTTCACCTCCTTGTTCGAGATCATCTTCTCCTCCTTCATCACCGTCTCATAACTTCGCATC
CGTCTCTCCTCCTCCTCACGCTTCTGTTCCTCCTTCTCGCGCCTCTTTTGCTCCTTTATCGACTGATGCT
GCTTCAATCGTTCCTTGGCATCACGTTCCTCACGTTGACCCCTCAAATCGACATTATCCACCACCACCTT
GGTCTTTTCCAATCTATTTATAATTGCATTGATCCTCTTTTCAATCTTCACCTTGCGCACCTCCTTCTCA
TTGTGGAACGCCACCTGGCCCACATCCATGGAGGCGGTTTTCTTGAGATTACTCCAGGGCGTGTAGACTA
TCTCCACATCATTCATCTTGTTACCCTGAATACTATTGGCCTTAACGAGTTGACAACAATCGTCAATTAA
AACACTCGGCACATTGTCCAACGTTTCGCCCTCCTTCAATCGAATGTACACGTGGGCCGACGAGAGTTTG
CTCACGTGGAACCAAATATCCTCGGGCCAGCCCCACTTGAGCAGTTCCTCGTTCTCAAATTTGTCGTTGC
CCATGAAAACAGTTGCCTCCGGTTGGACAACATTGGATTTAAAGTAAATAACCATAGTTCTGATGGTAAT
ATTCCTTCTTAGTCGTGAGGTGATTGCAGTTTTGCAAGCGTTAAATGAGTGAGCTGCTCGAAAGTTATAA
TTCTTAAATTAGATTGTTTACCAAAATATTATAAGTTACGTGGAAATAAGTTAATGAATGTGTATTTACC
AGGTGATGGTGGAAATAATCATCAAGTAGGGGTAATTGAAT
>c11111_g1_i1 len=655 path=[633:0-654]
AAAGACTTGAACCTTTTTTTCTCTCAATGGCTCATCAGCGGTTAGGTTTGCTCTACGTTGTCTTCCTGAT
CTCTGTCTCCGTGTTAGCTCATGCGAGGATCCCTGGAGTTTTCACCGGCGGGCCCTGGGAGAGTGCTCAT
GCTACCTTCTATGGCGGCAGTGACGCCTCTGGAACTATGGGAGGTGCATGTGGGTATGGCAATCTGTATA
GCCAAGGATATGGAGTGAACACGGCAGCACTAAGCACGGCGTTATTCAACAATGGGTTGAGCTGCGGGGC
TTGCTTCGAGATTAAGTGTGCAGATGATCCAAGATGGTGCAACCCGGGAAGCCCATCCATCTTAGTAACC
GCCACTAATTTCTGCCCTCCTAACTTTGCTCAAGCCAGCGATAATGGTGGCTGGTGTAACCCGCCTCGTC
CTCACTTCGACCTTGCTATGCCCATGTTCCTCAAGATCGCACAGTACCGTGCTGGTATTGTCCCTGTCGC
TCATCGCCGGGTACCGTGCAGGAAGCAAGGAGGAATCAGATTCACAATCAACGGTCACCGTTACTTCAAC
CTGGTTCTGGTGACCAACGTGGCGGGCGCAGGGGATATCGTGAATGTGTGGATCAAGGGCTCCAACACTG
ATTGGATGAGCATGAGCCGTAACTG
>c11120_g1_i1 len=2247 path=[39:0-2246]
GGAGCACTGTTTCATGAAAAAGAGATCCAATTTCATGCTACACTGGGAACTGAGCCATGAGAAAAACACA
TCAAAGAACCTGACAATCGATTTATTATTTCTCAGCAACTTCCTCTATCAACTAGAGTTATAACAATCTA
CCACAACAATGATTCTGGCTACTTTTTGAAAAAGAAAAGATAAACGGGAGCTCCATTTGATGTCATAACT
TGCTATCCGGCATAGCATTGCAAAGATTAAAGAACTGATCAGTAGTTTGCTAATATTTTAGAATTCAACA
CCATTAGATAGGAGGAAGACACTTCTGTTAGTAAGATCAGAAACAAGATACGTTCTCCTTCGAACTCAGG
AAATTGCAGGTTGAATAGATGGAAGCTGCAGCAGCTCTAACAGCCAATTCCTTCTGCGAGCTATCTGCTT
TCTCAGTTCTGGGGTAACCTAAAATCGCATTATAGTGCAAATGTTGCAGCCCCTGATCACAGTGCACTTG
CATTTCCTTTACTTGGCTCAACCAACTTTCAAGTTGTTTCTCTTCTTCTGAAAGTGCACTGTCCAACTGA
TCAAACAATGATCTCCATCTTGCTTGATGCATCGCAGCTGCTGCATTATTGGACACTACTTCCGAAGAAC
TTTTCATAGTATAAGCACCGTCCACTTCAGTAGCTGAGAACTCTTTTGATATTAAAAATGGTAACTCAGT
AGTTATCACTGCTCGGACTCTCTTCCTACTTCGGCGCAATGCTGCTATACGTCCTCTAATGTCTTGATTA
AGAAGTTCCAGCCATTGAGAAGAAACAGTAGCAGCTCTCACAGAAAGACAAGAAAAACTGGTGCTGTTTG
CTGATTCCTCATTCAGAACAGTTCTAGATTCCTCCAAGGCATTAGTTGATGAAGACAACTTCAATGCCAA
TGCATCATCCTCACTGGCAGCTGAGTATGAAACAAAATTTCTGGCATGTACCATGTCTACCATGCTAGAG
TCACCCTCCCCGTTGGATATAGGGTACCCTCTTGTTTGCTTGCTCCCAAATAAAGAAGTAGAACCCCCAT
TTCCATGAGAAAAACTGAGTCGATGTATTCCAGAATCACTCATATTATTGGTTTCTTTAGTTCCGGATTT
TAGATATGCTTGTTTGCTTTCAAGACAACCATTTTCAAGTTTTTCAGACCTTACCAAAGCCTCTATTATG
GAATGGACCTGCTTTTTATTTCTCACATGGTTTATGATCCCAGGGTTCAAGCCATTTAGCAATCCACTTG
GCGCAGCAATCTTTGTAAACCTGTCAATCTGCTCTCTTTTTGCAAGTTCCATCTTTTCCTTGAGAACATC
ATCTTTGGGTTTCCTCCCACGTTGCTTTGCCATTGGTATCCCTCCATGAGAAGATGGCATAAAACCACTT
TGAATTGAAATCCCTCCGTATGAAGATGACAGAAAACCGTTTTGCTTCATTTCCTTCCACATTCTTAATG
GATCCTTTTCGTGCACTGGACCAGTAGTACTCCCACACTCAGAAACATCTCTTGACTTCTCATGATCTTT
CTGAGTGTGGAATGGTTCCTGGTTCACAGAGCTATCATCCTGTGCATTCAGATCCAAGCCAATGCCAGCA
GAGGTTGCACATTTATTGTCATGTTTTCCCTCGTGCTTCTTGAGCAATGGGACTTCATTACAATTCTCAG
CATGTTCTGCCATATCCTTTCTCAACAAATGATTAGCAATGCAAGCTTCACTACTGAGATCCTTGGAGGC
AGCAGTGACCTCAACTGATAATGCGGTCCTACCACTTCTTTCTGCTCGATAAGCATTGAAGTCCAAGGTT
ACTGGAACATTGGTGACTTGGGACATCTTTTCAGTAAACTGAAAGCGGTCACTGTCTTCTTTGTTTTTCA
AGTGATTGGAGCTTTCTTCTTGAAACCTCAGCACAGATTCAAGATCACGCATTTTAATCTTTTTTCGAGC
AACTTCTGATTTCTCTCCCAATTCACCACCAGTCCGCTTCTCACCCGCCAACTTGGAATCAGATCTGGAT
CTCCCTCTATCCCTTCCTCGATCTTCCATTAGCTTAAACCGCAAATCCAAATCTTGATTTCTTTAACAAG
GCTAAGTGTATCTACTTTTAGTGGGATTTGCACGGGACTGGAAGCAAGTTAGGGTTTCAGAAAGAGGAGG
AGGGGTGGCAAGATATGTTTTGAGAAGTGTTAGTGATTTGAATTTTCAGAGAGGGAGTGAGAAAGAGAGC
GCGCTTG
>c11121_g1_i1 len=1240 path=[1:0-924 926:925-1239]
CCCCCCCTCATAACCCTACTACTACTCCCCACCCCACCATAATTAGGCTTCTGGTTCGGGTTTGGGCTCG
CATTAACACCCATACTAGGACTCCCACCATACTTCTGTTCTGCTTTCGCATAAAATTTAGGTCCTGGCTG
CGCTATACTAACTCCAGTTGGTATTCTAATTCGAAACCCACCAGCATTACCCGAACCCATACCAGAACTT
CCGCCACTCAATCCATTATTACCACTACCAGTCCCTGGATTCCCAATCCCATTTCGATAAAGCTTTTGAA
TACTTCGAGTATTCATAACATTACCAGGAGTCCTATAATTTTCTAAATAAGATCCATGAATATCACCATC
ATCCTCATTATCATCGTCATTATCATCACCTTCGCTCTCTGAATTGTAATCAGCCTTAGCTTGTGGCCCT
TTTTCCATCCCATCCATTCTCTTAAAATGGACCCAAGACGATGAAAACCTTGAGACCGGCATGGATCGGG
CCCTCTGGATCTCGGTTCGGTACCGTTTCCGGAGTTTTTCCATCTTGTGGCGGCACTGCACAGCGGTTTT
TGGTGGTGATGCAGCTGGACAGCGGCGAGATACAGCATCAGCTACTTCTTGCCAGTGATTTGCTTTGAGA
TTACCGCGGCGGAGCGTGTACCATTTGTCACGGTAAGCGTCGATTAGGGCCACAGTTTCATCAGGGGTCC
AACATGGTGGTGGTAGACGCCGAGGATTTGTGGATGGTTGCGTTGACTGAGCGGGGAGCGCTTGTAGGGC
GGTGGCTTGAAGGGGGGTTAGATCTTGTGAGGGTGAGGGCGATCCGGTGTTGGGTGGTGTGGACATGGGT
GCTGGTGAAGGTTGATATAAGGGGAATCCGTGCACGTTAGCAAATGAGGGATTTTGATGGTGGAGATCTG
CGATGTTGAGTACGAGAGCAGAAGGGGAAGCGGGACTTCTCGAGGTTGCAGTGGCGGCGGCGGAAGACTA
GGGAGAGAAGGGTGCTGGCGCACGTTAGCGAAGTAGAGATCTCGGGGAAGGAGGAGCCAAAAGAAAATCG
CGGATGTGATGGTGGTGGTCGTGAAGAACAAGAAAGATAGGAAAGGCGGCGGGCGTTAAGGGGGATATTG
GATGTGGAAGAGGGAGGATAAGAGAGGAAAGGTAAAGTGGTTGTGGTTGTGGATGTGGTGGTGGAAGGGC
AAAGTGGGGTTTGGTGGCATATTGAATAAGGTATGGAGGGTGGGTGGGGG
>c11124_g1_i1 len=571 path=[1:0-191 193:192-236 238:237-263 265:264-570]
CCCCCTTGTGAAACTATCGCCACAGAGATATACCAAACAACTGTCCAAATAGTTCTAAAGAGTGTACGGA
CAAAATCTTATCTCAAATTGATTCCGCCTCTTGGCCCTACTTTCCCTCATGCATTGTAAACGAATTGTTG
ACTCATTGTTGATATTCTCCATGTGAAGTCCAACCATCCGTCAACCTATGTTATTCCTTATCCGCATCGT
GCAGTTCCAGAGCCACAATCACTTCCGACACCATAGTCGCAGCAGCCTCCAGAGGGCGAGCACTCATAAA
CGTGATTGTTGACGCGCTTAGCAGTGATGATGTAGCCGTCGCCGTTCGACCAGACACAGTTGCCGCAGTA
TTGGCCTTGCTTCAAGGGGTGTTTGGTGCTGCATTTGCAGCCAGTGTTTTTACATGCGCGTTTATCCAGG
GAGAGAAGGGATCGTTCTTCGACTTCGGCAACAGCCTCCACACGGGCCTCAATGTCGACGCCAGCAACTG
CTGCCGAGACCAAAGGAGCAATAAGAGCTGCGAGGACGATGAAACGCATATTGGTAGCTTTGTGATGTCG
TTAGAATTGTG
>c11128_g1_i1 len=1101 path=[109:0-1100]
CGGTGAATGATTCTGATTCTTAGGGTTTCGAAAAGGGGAAAGATTTTTGAACCTTGAATAGTAATCTCTT
GAACACAAATTTATGGACTCTTCACCTCCAACAAAGAGAAGGCGCGAGACCAAGAGTGAAGGCACAAACG
AGAACGACAAGTCGTCGTCCTCGCCTGTGGTTGTCTTTGCTCATGGCGCTGCTGCTCCGTCCTCTTCAGA
TTGGATGCTCAGATGGAAGGATATGTTAAAGAATGCTTTGGATGCTGTTGAAGTTGTCACATTTGACTAT
CCCTATATTGCTGGTGGGAAAAAAAGGGCTCCTCCAAAAGCAGAGAAATTGGTGGAGTTTCATAAAGATA
TCGTGAAAAAGACTACTGATAAGTACCCCGGTCATCCTCTTATCTTGGCTGGAAAATCCATGGGTTCAAG
AGTGAGCTGCATGGTTGCTGCCGAGGTTGACATAGATGTTTCAGCAGTCATTTGCTTGGGATATCCACTT
AAGGCCATGAATGGAGCTGTGCGGGATGAGACTCTGTTGCAACTTACTATCCCTGTCATGTTTGTACAGG
GTAGCAAAGATGGGCTTTGCCCCCTTGAAAAGCTGGAAGCTGTTTGCAAGAAGATGAAGATTCACAATGA
GTTGTACGTAATTAATGGTGGTGACCACTCTTTTAAGATTGGCAAAAAACATTTGCAAATAGAGGGTTCA
ACCCAAGATCAAGCTGAAGATCTTGCTGTTGAGGGTGTTTCATCATTTGTCTCTAGATGTCTTAAAGGAA
AGTGACCCTTTTACTGTTTGGGGATTTAGCTAAATTTCATGTTTTATCTTCTTTTTCTTACCCTCTTTTG
CCTGCATATCATCCTACCAGGATGGCTGGAATCATGTCTGTAGTTTCTTACTTCCTGTCTTTTATCAAGC
TAACTACTTTTAAAGTTCTAAGTGCTCTGTGAACAATGCCATGTTAACCTGGAATTTCCTTTTGGTTTAG
TGGTGAGTGCAGCACATTCTTCATCACTGAATAATGCGAGTGATTACCTGCCTGTATATATACGTGGTCA
AAATGGAGCTGATGTTTTAGGTCCTTGATTATGGAAATTCTATATGGTTCG
>c11131_g1_i1 len=779 path=[472:0-168 18:169-434 906:435-493 1427:494-778]
ATTTATTTTAATTTAACCTAATTTAGTCAATAATACTTGCCAAAATACTCACAAGCAACACGAAGAAAAA
AACAAAACAAAATGCAACTCGCAACAAGTGCAATCGGCAGTGTCCAGTTGTTGGTGGCAATTTTGCTGGT
AGTAACGTTAGTCAAAGTAGTAAATTCGTCCTCGAGTGAGGAAACTCTCGAGGGTGGACTCAAGATTCAT
TATACATTTAAACCTGAAGTTTGCGAGCGCAAATCACAAGCAACCGATGTGCTGACATTACACTACAAGG
GCCAATTGGAGGGCAGTGAGCAGGTGTTCGATTCGAGCTATGAACGCAACGAGCCGTTCACCTTTCAACT
CGGCATTGGCCATGTTATTTTGGGGTGGGAGCGAGGATTAGTGGGCGCTTGTGTGGGCGAAAAGCGTCGC
CTCGTGGTGCCACCCGAGTTGGGCTATGGCGAAGCGAAGCACGACCAGATTCCGCCCAAATCAACGCTGG
TGTTCGATGTGGAGATACTCAAGATAGAGAGTGGACCCAAGCCAATGAATGTGTTTAGAGAGATTGACAC
GGACAATGATAAACGGTTGACGCGTAAGGAGGTGGGCGAATTTTTGCGCAAACAATTGGCGGCCAACAGT
CAGCATGGCGACATGGGCACGGCCGAGGATCCCGATCGAGTGCAAATGGTGGATGAGATATTCATGCACG
AAGACAAGGACAAGGATGACTACATAACACACGACGAATTCTCCGGCCCAAAGCACGACCACGAGGAGTT
GTGAGTGTG
>c11139_g1_i1 len=652 path=[1:0-651]
TCAGTGTCAAGGATGCCTGGAATGTCCCAGGGGTCCAAATCTGTCGTCGAACAGTATTCTACAATAGATG
GAACCTCACCCTTTATGAGATGAATCACAGTGCCAACAGGTACTCGAACAACCTTATCATCCCCCCGAGT
TCCTATCATATTCTTTGAGGATCCATGACCCCCTTTTGCTGCAATATTCTGATGTTGCAAACCACTGAAG
TCCCAAACTGCAGAGGAACATTCTAAAATCACATCACCCCCTCTACCGCCATTTCCACCATCAGGTCTGC
CATGCCTGTCACGTCGGCTACGGCGAAAGCTGGAGCAACCACTGCCCCCATCACCTCCTCTGGCATTTAG
ATTAAATTTGTCTCTCATTCTGGTTTCCTGTAAAGGGGAAGCCTTTGCTTTTGAGTAAGGGCTGTCTGTG
TAAGACAACAAAGATGACAATATCCATGGAGGTTTTGAGGGTTTTTTAAAGGAGCTTAATAAATCAAAGG
GTTTTATGGAGCGCAGCCACATTTTTCTCTCTGTCGTTAATTTCAATAGACCCACAGTGAGTTTAATTTT
CGGCTCATGCTAGCAACCTTGGTGTGTGCTTGAGAGAGACGATGTTAGCGCAGCCTGGGGAGTGGAGACT
GTCCTGAAGCACAGAGAAAGAG
>c11144_g1_i2 len=716 path=[101:0-92 194:93-139 100:140-715]
TTCCTCTCCGTGTTCCATTTCCAAATTCTTTCATGGAAGAAAATCCAGTTGCCAAACACCAAGACTCCAC
GTCAGATTCCCCTGACCATTCTCAGGTTGGTTCGAGGAGACCGAACCTGAGTTCACTACAAATACCGGCA
AGGTCGTCGTCGTTGGGAACAGAATTCACGAGAATCGAAATCACCCAAAGCCCTAGCTCAGCTAAACCAG
GCCTTCCGCCGCGGCCGAACTCAGCTAAATTTAAATCGACGGTGAAGAATTTGCTCCCACAGAGAAGTTT
GAAGTCCAAAATTCTATCAGAAGATGGTGAAAAAATCGTCTTAATTGTTCCTGATACCCCGCCGTCTGAC
AGTCCGGCTGATAAACCTTCTACTTCTCGGTCGTTCTCGATTAATAAAGTTCCTTTTCCGTTAAAACCGG
CGAATTCTTTGCCTGCTACGCCGTCTGCGAATCCCGATACTGAGGCGGTGCTGGACAGGAACAACAATTC
TTATTCTGATGATAAGGTAGAAGTTCGGCATCATATACGGCGGTCGTTGTCAGTTCCGGTGAATATAAAG
ATTAGAAGTTTAAGACGGACCGAGTCAGGTGGAGGTTTGTTTCGCGTGGTGTCGGCGACTCCACGTCCCG
TGGCAGCGGATAGCACGTCCACGAATGATTCCTCGACAATAGATATCGCGAGTGAAGATGACGGTGAAGA
TATTCCTGAAGATGAA
>c11146_g1_i1 len=548 path=[1203:0-37 464:38-316 52:317-419 1060:420-432 1073:433-547]
GAAAGGGAGAAGAGAGAGAGAGAGGGAAGAGGAATGCAAAGCTTAGAACATGTTTTTATTGTTTTCCACT
TTTGACCCTCCAAATTTGCTTAATTCAAATGCGAGCACCTCTCTTGCATTGCTCTCGAGTTTCTTCTCTG
CTTCAAATATTTTGACTTTCTCTAATGGCGGGACCAGAAGCAGAAACAGGACTTGCAGTCCCGGACGTGG
AAGCAGTCTTGGATTTTCTTCGCAAAAATGGTTTAAAGGACGCAGAGTTGGCTCTCAAAGAGGACATGAT
CGAGAGAAGTAATGAATTGGGCTCCTTTGACTTTGAAAAGTTCTTGTTTGTATTGCCACCCGTGAGGATT
CCGGCAAGTGTCCGGCAAATGAACGTGGAAGATGATGGCGGCGCCATTGAGAGGTTGAGATCGAGTTCTG
AGTCCCCGTCAGCGGATGAGTTTGTTAGCTTGGGGTCTTCTACCAGTGCTAGTGAAGTGTACTCTTCAGA
ATTCTCAAATCCATATGGACTTCATTCCACATCGCAGGCTAATTCAGAAACTTCATCT
>c1114_g1_i2 len=1213 path=[2128:0-238 938:239-1212]
CTCTGATTTTCCTACAGTTCGGAAATGGCCATTTTCTCTCCTTCACCCACATACCCTAAACCACTACCAA
TTCCAACCCAGAGTTCCTCACCTCTCCCTTTCTCTATCCATTCCCTACGTCTATCACTTCCTCCTTCGCC
GCTCTCCACGGGTCCCACCCCTCGGCTCAGCCGTTGCCACGCCGCGTTATCTCCCCAACCGCCGCCCCAG
TCCGACCCCCCTCCCGGAAAAGACCCCCAAGGTATTGCAGCTACTCTCTCTCGGTTGCAGGATCGTGTTC
AGATCTTCTTAGCTGTTCTTTTTTGGATGTCTCTGTTCTTCTGGGCTTCTGTATGGGATGGAAAGAATAA
TGGTAAAGGTAGATTGAACAAGGGATCTCGACCTAAAAGATGATGTAGTAAGCATTTTTCTTGTATATAT
GTAAGTTTTAGAGGAGTAGTGGTAGATCACACAATGCTATAATTCATCATTTGCTGATGTAGTTGGTTAT
CATATGATCATATCCTCGTTTCCATTTATATTTGTTACTTGTGCTTGGAAATACAAAAAGCAATTTGAAA
TGGTGTCTTTTTTTTTACGTTCAGAAATAAATTCAGAGGGGTTTTCTTCTGTTGTGAGAGCTATTCTGTG
GTGCTAAGTGGTGTCTTTTTTTTTTTTTAATGTTCTGGGAGAGTATAAAACACAGGAGCTATCTGTTATT
ATTGAGCAGTTTGTGATTTAGTAGGTTTTGAGCTTTCCCTGCCTGTCTAAAGCTTACGTTTGGCAGAATA
ATTCTCACTTTTCATAAAACTTGCAAGATCACTTGTGCATTTGGGCTGTTCATGGGGTGAATATGACCTA
AAACTATTTCTAATTATGATTTGCAAATTTTTAATAGGAGATAACAGTATGACTATGTTCTCAATCTATC
ACTGTAAACTGTAGGGGCTTGAACGGGATAAGATTTTGCTAATGATTTGTTTGTTAGAATTGCAGCAGAA
CGATCTCCCTTTGACTCGAGGTTGTAGTTAAGGTTTTTCTTCGTGGAAGACGAGGAAACTATGATTACGA
AGAGACAACTGAGATGCTTGGCTTATATTAGTCAATTTTGTAGGGTTCCGAACTAGATAAGAAATTATAT
AAAAAAAAAAAAATGGTATAGCTCCAGAATACTTATGGAGTGTTTTGTATTAGGTTGTAACTAGCTGCTT
ATTTATCCCGTTCTTTGTAGTTG
>c11153_g1_i1 len=594 path=[53:0-593]
AGAGAATATATTTTTATTGTTTTTTTTATAAAATAAAAATATACAGGATTTTTTTTGTCTAAGCACACGC
ACAGGGATTTTCAAGAATCGTCGAATTCTGATCTTCACTTCTGAACAACAAATACCCAATTGCCAACCCT
AAAACAACAGCCAAAAACACCCCTCCGTTGAACGACATGACCACTAACATCAACAAATACCCGATCCCTG
AATTTATCCCGAAAAGCACAGCTTCTCCCACTCTCGCAGCTGACCACCTCACTTTTCCTCCACCACCACC
CGTCTTTTGAAGCAGCGGCTCATCGGTCGTAGCCGATGGTGATGGTTTTCCTTTCACAGAGCCGGCGGCG
ATGAGTTTGAGTCGCATGCGGCGGTTCTCCAGGTACTGGTAGAAGATGGAAGCGAGGAGACAAGCGAGTA
GAGAGAGCGAGTAACTGAGCCATGTCTTTGTGTGCCACGAGTTGACCAGGATCGTCACCTCCCGGCTCCA
ATAGAAAGTCATGTGCATCATGATCGCTGACTCGGTGAGTTGTTGATAGAGAAAAAAAAGAGCGAGTTCT
AGAGAGAGAAAAGGAGAGGTGTTAGAGAGTTGCA
>c11154_g1_i1 len=1258 path=[1313:0-1257]
GAAGAACCATTGAAAATCACGAGCAAGATTTCATGATATGCTGAACGATCCTGGGGAAACAGAGATCTCC
AACATATATAATCTGCTATGGTATTTGACGAGTTTTAATTTTATATTGTGCTATACAATTCAGAGATCTC
CGGCGTATAAAATTAGCACAAGAATGAAGATACAAATCACATCATGGATTCCTTTCATGTATACACACTA
CCTGTATATACAAAGTATGAATTCTGCTATCGAATTTTGTCTGACTTTCCTTGCAAAGTTGGTCCTTCAT
GGTCTGGAGGAGAAGGAATTCTGCTGACAAGCCAGACCAAAACCACACCAACAAGGGCACCAGATAGATG
CGCAATGTGATTGACAGTCTGCACTGGATAGCCTCCACGAAAAGGGCCTGTCATAGCTGCTGAAGCTTGA
GCTGCCTCCATTACCTTCTCTATAACAAACTGGCCCAATATAAGCGCTTCAAGAATCTTCCTCCAATCCC
AGGTTATCTTTACAAGGACACTGATTGCAAAAAGTCCAAAAACAGCACCAGAAGCTCCAATAGAAACTGC
ATTTCTGGGCAAAACTAACCATGAAACAAGATTTGCTCCAACACCTGTAAGAATATAAGAGAGCCACAAT
GCAAAGTTTCCTTCCTCTTCTTCAACAATCTTCCCGAAAATGTACAAGAAAAAAAGATTGCTTGAAAGAT
GTTCCCAGCTAGCATGGCAGAATGTTGCTGTCACAAACTGGTACCAAGCGGGCCAATTATGATACAAGTA
AAGAGATTTAATGCTGCGAACCTGAAAAATGTGATCTGCAACAAACAATCCGAGATTGATAAGTATAATC
CAGAATATCCCATTTACGCGCTTCTCTGGTTTCCTTCTTTCCTCTGGCTTCCCAAGTTCCAGCTGCCTTG
TCATGTCTGATCCATTGCTTTTGCAAACAAAACGAGACGGGGCTGCAGGGAAAGAGCGAAGGACATAAGG
AGAATTCGTGGGCACGGCGAGCTTTGGATGAGAAAAACGACGAGGAGGAACGGTAAGGGAACTTGGGAAA
GGGTGATGAGAAGCGATAGGGGATAATGCAAAGGAGTAACAACAAGGTTTTAGTGTTGAAAGTTTTTGCT
GGAGAGGGAACTGAAACTGCCCCATTGTTTTGTGTTTTGGAGGGAATTTCCGTTTCTTGCTCTACATATA
GGAGGAGCAGATGGTAGGTTTAATTTTTGTTGAACTCGTTCACTTGTTTTTAGCTTTCTCAAACTAAA
>c11159_g1_i1 len=514 path=[16:0-38 1169:39-40 @63@!:41-465 1048:466-513]
AACGACGACGACCACCACCACCACGACGACGGCGATGACAGGTGGAGGTGGCGACACTGTATCACAACAG
AACATGAATCATCATCATGAAGGGGCACGTCCAAATAGCTCTCAAGGTAGTAGTCCGTCGTCAAGTTCCT
CCATCACCTCAAACTCCATAGCCACAGCCTCAATGAATGCGTTATCATCAGCTAATCATCATGCGAGTTC
CAAGATTAGCTCAAGCTCTTGGAATAGCGGAAGTGAGACTCCCTTTTCGGCCTCATTTCACCTGTTCGTT
TGTGCCGCCTTCCTCAAGACTTGGTCGAAAAAGTTACTCCGCGAACAAGACTTTCAAGGTATTATGCTGT
TGTTACAAAACTTGCCCACTTATCATTGGTCAGACCAGGAGATTGTTCTAATGTTGGCCGATGCCTACCA
TCTCAAGGAGACCTTTTCGCCCTCTCACCTTAGATGATTATTGATGTGGCAGGTAAGAAGAACATTGAGC
AGGTGAGAAAATAAACACACAAGT
>c11163_g1_i1 len=1399 path=[1:0-330 2920:331-355 357:356-1398]
TGTTTTATTATATAGAATATCGATAGATAACACAGAGTTTATCAAAGCAGTACAAAATAGACGTGGCCTT
TATGCTAAGAAAGCGCTTAACCAAGCACAAGTGCCCTTATGATTGCTTCACATAGCTCAACTTTGAACAG
CATCAAATGTCCAGCATCAGGAACCTCATGATAATGAATCCACGGAAGCTTCTCAGCAATGTATCGATTT
ATCTCGAATGGAATGATTCTATCTTCATAGCCTTGCCAAAGATGGAATGAACCCTCATTATTAGGGAAAG
GATTGGTTAAATCCATGAAATCGAATTCCCATTTGGCATAACCAGCTAGTATGTCTCGATGCAGTGATTC
ATGGACACCTTGTTGACGAACCATTTCCTGACCAACTTTTGGAGTTTCTGACAGCTTCTTGATGATCTCC
ATATCTGGGGGGCTAAAAAGGTTCATGTTTCCAGCCATAATTGATAATGATGGGAACCATTTCTGAGTCA
TCCACCAGTAGAATAGCCAGGGGGTGTGATGGGCAACTTGAAATGTCCTTTGATCAGCTGTGCAAAGCTT
TTGGAAACCCTGTTTTGAGATATTAGCAGGGAGAGAAGGCCACCAGTAGTGCACAAATGGAACTACCAAG
GAAGCTCCAGACAACCTGTGTGGTATATATTTAAGACAACCATATACAGGATAGGCCCCCATTGACATTC
CAATTACATAAAATTTTGACCCAATCTGCAATTGGTCTGCTAGTTCTTGAATATCATAAGCTTCACTCTT
TACGGAGCGTGATGGATATGGATCACTCTCTCCGTAACCAGCTCTATCGAAGAAAAGGAAATATATGCTC
AGCTCCTCTATAGTTTCCTGTGACACAGGTAAACTCAGATTTTTAGAGTCATCAAAGCCATGGATGACAA
TGATTTTGTGCTTAGCTTCTTCTTTAGGAACTCCCATTTCCCTGTAGGCTAAGTGCCTCCCATCACTGAG
TTTTACCCTTGGTGAAGTGATAGGAGGACCACCCGGAGACCCACATATCTTAGGAGGGGGAGGCTTTATT
GTCTGGTAAGCCCAACTTAGAAGACCTGCTGCCAACGCCACTGCTATTTCTGCATACATTGCTGGAGAGA
GTGAAAAATTAAGAGGATTTAGCTTCGTTTCTTCGAGTGTGAGCTCTTGCTGATGCAGCTGCTCTCTTCT
TGCCAGATTCTACGTCTACCATTCTACTTTCAAACAGCTAGTCTTATAGTAACAGACGTTCAGACAATCA
TACAAGGAAACTGAAAAGGACCCCTTGACAATCTTGTCCACTCATCCAAACAGGTGGTGGTGATCGGTGA
CATCAACTTGTTGTTTATAGCAAGAAACAAAAAATACTCCCCCAAAAACGTGTTTGTTTTCGAACAGTA
>c11166_g1_i1 len=523 path=[551:0-295 845:296-300 850:301-326 876:327-335 885:336-522]
GAAAAAATAATACTATACTAGACACCATTAGCAGAAATAAGTACTATGGAAAAGCCTGCAGTGAAGTTGT
ATTTTCATAGCCAAGATCGTTCATGAAAAAATGACACAGCTTTGTGGAAAGATTGTTCATGGGAATAGCA
TCAAGTGGAGCATTCTTGAACGTGTGACTGTGTTTAAGCAGTTTTTTCATTTCATCTGGGACAGGATTCT
TGCCTGCTCCATAGGTAAGCCTGCAAGGTACCGGAGGCTAACTTACAGGCCCTGCTCTCCACCGCCGGAG
CCCGTCGAAGCCGGTGTAGATTCACTGGAGGCGGCGAGTTGTAGTGGATGTAACAAGGACTCGGATTTAG
TCTCCTTGAAGATTAGTCTGTTGGGTGATTGCCAAATTGGTAAAACAAGCTTTGTGATAAAGTATGTGGG
GGATGAGCAGGAGAAGAAATGCTTGGAGATGACAGGATTGAATTTGATGGACAAAACATTATTTGTTCAA
GATGCAAGAATTTCATTTAGTATATGGGATGTA
>c11168_g1_i2 len=523 path=[1545:0-22 1020:23-522]
CTTTCTTGCTTGCAAATTCCATCATGACTTCTCGACATATCGCAACGCACAGAGAAAAAGCAGAGATCCA
CACCGGCGAGTCTCTCTGCAAGCAAAAGTCCTTGGAACTCCTCGAAGAGATCCACCTCCCTCTGGGTCTC
CTCCCGCTCGACGACATCGTTGAGGTGGGTTATAACCGCACTACTGGGTTCGTTTGGTTGAAGCAAAAGA
AGAGAAAAGATCACAGATTCCTTAAGATCGGACGCCAGGTATCTTATGATACGGAGGTGACAGCTTTCGT
CGAGGACCGTCGCATGCGGAGACTGACTGGGGTCAAGACCAAGGAGCTTTTGATTTGGGTCTCCATCTCG
GATATTTATGTTGATGAGAAGGATTTGGAGAAAATAACGTTTGGTAATCCGACAGGGATCTCTAGGACTT
TTCCTGTTTCGGCTTTTGAGCTTGAGGAGAAGAAGTGAGGTTTCTTTCGTTACATTGGGATTTAATTATC
TTAGGATTTTCAGAAATCTGAGGACTGAATAAT
>c11171_g1_i1 len=845 path=[33:0-410 32:411-629 986:630-844]
CAATGTGCATTTATTGCCGCTCAAAACTCGAATGTACACAAACTAACAACTACTAGTGTTGTTGATTAGT
GATTAATCAATTAGTCAATCAATTTTCTTGATCTGAAAAACTGTCTCAGGTAGAGCACTTGCCAGCCGGC
CAGACCCAAAACCACTAGCATGGAAATGATTGTTTGCCAAAATATCCTATTACTGGTGGACGCATTTGTG
TCTTGCATCTCACTTTCGCGCTGCTTGAGGTGTGCAAAATCCTCAATGACGGAATTTGTCAGATCCTCCA
ATTTTGTCAAATCAGTCTCGAGCTTCTGGAGTTTATCAGTGGACGCCGGATCGTATTGTTTTGCTTCAAC
ACCAAGCCTGACGTCTAGGTTGATTTCGCGTGGCAAAAGTTGATGAGAGGTTGCTGGAGAAGAGGAATAG
GAGAAGCAGAAGTCATAGATGTCGTCCTCGTCTGAAGTCACGGCAAACTTTCCCTTGCCATCCACTCCAG
TTCGCATCAGTGCCGTGTGACCCTTTGAGTCGGTTATTTGGAAATCCACTGTGGTGCCCGCCAAACTGGA
AATCTCGTACTCGCCGACAGCTAATAGATTCTTCCTCATCTCCTCCTTGAGACATTTTCTTGAATTCGGT
TGGAGATCAAATCGAATTGAACAAATCTGTTCGATTGAAATTGCTAACAATATTAGACTGACGGCTGGTA
AATATGCCGAAAGAGTGCCAAACTTTGGCCGTGTCATGTTGGCTGAGCAGTTTTTTAATACAGTTGTCGT
AGATTGGATATCATTATAATGTAGTTAAGTTACAAGGGAGATGATTAAAATGATAATATGTTCACATGTG
TTACG
>c11174_g1_i1 len=881 path=[859:0-183 1043:184-566 1426:567-880]
GCAAGTTTATCACTTTATTTACATCATCACATGTAGCCGGATGCTATTAAGGGAGAGTTAGTGGCTCCAC
CCCCTATTGTAGATCACAATATTAGTGTAAATAAACACATATGCTCGATATCATTCGCCGCACCTGAAGT
GCAACCTCGTGTAGTGGCGCAACCTCATGCTAGTCAATAACAACAGGAGAACAAAATAAACCATGTGATA
TATGGTAATGATGTAACAAATTTATTATAAACCACAAGAATATAAGACTTTATCAAGCATATTAGCATTG
AGACCATAGCAAAAATGACCTCACCTCACGTTCTGATATCTTGTGGATCCTTTAATCCCATAACTGTGAT
GCATCTTCGTATGTTTGAGATGGCACGTCATCACATGAAGACAAAGCGAAATATTGATATAGAAAAGGGT
GTTATTGCGCCCACAAACGATGGCTATGCCATTCACAAGTCAAGTCTATCGCCAGCATTCCATAGGTTGG
CAATGATCCGATTGGCTCTCGAGGATGTAGACAATTCTTGGATCGTGTTCGATGATTGGGAGTGCCAACA
AAAGGATTGGATAAGAACACTACCTGCGCTCAGACATTATGCCACAGTTTATGGCAACAATTTGAGATTA
TTATGTGGAGCAGACCTACTCGAATCCTTTCTTGTGCCAAACCTTTGGTCAGACGAGCACATAGAGGAGA
TTATTCGAGATTATGGAATCGTAGCCCTACCTCGGCCCGGCTCGAATGCTTACAAATTGATTCATGACAG
CGAAAAATCCCACATCTTTAGGCGCTACCTGGACCGTATTGAGGTGATTGATGACAAATGTCAGACGAAC
ATTAGCTCAACGATGGTGCGTGACGCTGTCCGAGAGGGTCT
>c11176_g1_i1 len=1112 path=[1090:0-737 1828:738-896 1987:897-1111]
TTGATTTATTAGCACAAAATATAAGAATACTTTCTATGATACTACGGAGCGTGAGGTCCGCCAAGACCGA
AGAATGGCGATGACGATCCGTAAGGCGCACCGCCATAGGGTGCGTAACGTTGCGGGTTAAAGAATTGATC
ACGACCTGGAAGCATTGGCCTGACTCCATGTGCTCCAGGGAAGTTGAGAGGGTTCATTCCATCTGCTTGG
CTATGCGGAGGAGGCACTCCCCCAAGGCCTGCAGGTCCGCCAGGGCCATTGTGTGGACCACTCAGATGAC
CAAGTGCTGCAAGTGCAGCCTGAGCTTGAGAGATATCCGGGCATTGACCCATTTGCAACCTGAACAAGGC
GTCTGGTTGCGACATCCTTTCATTGAATAGATCGCGGCCGTCGCCCACGGGAGGGAATCCCATGATGCTT
GCAAGACCTGCTGGGTTAGGCGAGCTTGGGTTATGCAACATAGGTGGAGGTAAGCCTCCACTGTTCGGTC
CGCCATTGTTGGGGTCTTGGAAACCCGGGTGCTGGCCGGCGAATAATCTACGTTGAAGGTCAAAACACTG
ATCTAAACTGCTGCCTGCACTCGCGAGCCGATGGAGTTCTTGATCACGCCTCTCACGTTCTCTCTCACGT
TCCCGCTCTTCTTGTTCTCTCATATTGTTCGCATTGTTATAATGCGCGAGCTGATATTGCATCAAGAACG
[truncated: 40,924,573 more chars]
