# Supplementary material for: Genome-wide transcriptional and physiological responses to drought stress in leaves and roots of two willow genotypes
Source: BMC Plant Biol. 2015 Oct 12;15:244. doi: 10.1186/s12870-015-0630-2 (PMC4604075; doi:10.1186/s12870-015-0630-2)
Supplement: Additional file 3: — Normalized read counts used in egdeR. (XLSX 12012 kb) [file 12870_2015_630_MOESM3_ESM.xlsx]

## Sheet: Sheet1
gene	pool3_control_592_11_Leaves	pool3_control_592_1_Leaves	pool3_control_592_23_Leaves	pool3_control_592_2_Leaves	pool3_control_592_4_Leaves	pool4_drought_592_10_Leaves	pool4_drought_592_20_Leaves	pool4_drought_592_29_Leaves	pool4_drought_592_6_Leaves	pool4_drought_592_7_Leaves	pool1_control_520_11_Leaves	pool1_control_520_1_Leaves	pool1_control_520_23_Leaves	pool1_control_520_25_Leaves	pool1_control_520_3_Leaves	pool2_drought_520_16_Leaves	pool2_drought_520_18_Leaves	pool2_drought_520_26_Leaves	pool2_drought_520_28_Leaves	pool2_drought_520_30_Leaves	pool3_control_592_11_Roots	pool3_control_592_23_Roots	pool3_control_592_2_Roots	pool3_control_592_4_Roots	pool4_drought_592_10_Roots	pool4_drought_592_20_Roots	pool4_drought_592_29_Roots	pool4_drought_592_7_Roots	pool1_control_520_1_Roots	pool1_control_520_23_Roots	pool1_control_520_25_Roots	pool1_control_520_3_Roots	pool2_drought_520_16_Roots	pool2_drought_520_18_Roots	pool2_drought_520_26_Roots	pool2_drought_520_30_Roots
c10000_g1	14.894	6.56527	9.09891	4.68124	9.62915	0.989417	6.57203	15.3359	0.400194	9.93105	1.89958	3.22594	6.3229	6.88931	7.68044	2.25923	2.5854	2.04734	1.82087	2.71299	0	0.362039	0	0	0	0	0	0	0	0	0	0	0	0.114934	0	0
c10002_g1	5.26864	2.99299	3.49144	4.88477	5.29074	4.28748	4.48821	6.70945	4.00194	5.41694	5.4065	4.95411	4.42603	3.78236	7.15438	4.51847	5.1708	4.55998	5.02907	5.14533	3.58547	1.8102	3.54207	3.54615	10.4411	7.21073	5.48544	6.84452	3.56482	3.85031	2.4009	2.3687	8.78877	7.47073	3.88044	1.93193
c10003_g1	0.20264	0.193096	0	0.203532	0	0	0.320587	0.159749	0	0	0	0.460848	0.105382	0.135084	0	0	0	0.372243	0.173416	0	5.71434	3.13768	3.47395	0.909269	0.978856	1.12167	3.89755	4.48434	0.668404	10.8715	2.94656	9.6064	0.65102	3.44803	0.831523	0.689976
c10003_g2	0.30396	0.193096	0.211603	0.712362	0	0.989417	0	0.159749	0	0	0	0.345636	0	0.405253	0.420846	0.0982276	0.228124	0.0930608	0.86708	0.187103	12.7732	7.96487	7.49284	3.09151	1.142	4.00596	6.92898	9.79474	4.90163	22.4224	7.96662	18.6864	0.65102	7.47073	3.32609	0.27599
c10007_g1	1.5198	5.0205	2.22183	2.84945	1.90467	2.14374	3.36616	0.638996	3.60174	1.93462	3.50692	3.45636	3.05607	2.29644	0.631269	1.86632	3.11769	0.837548	2.51453	2.61944	0	0	0	0	0	0	0	0	0	0	0	0	0	0	0	0
c1001_g1	2.83696	10.041	3.49144	4.88477	2.1163	6.10141	6.41173	1.75724	8.00387	3.99821	5.84487	9.33217	5.79599	3.64728	0.631269	4.02733	5.24684	3.25713	7.11006	7.10991	0	0	0	0	0	0	0	0.118009	0	0	0	0	0	0.114934	0	0
c10013_g1	0	0	0	0	0	0	0	0	0	0	115.144	96.3172	98.6372	139.542	203.374	127.205	129.878	148.246	70.2335	107.397	0	0	0	0	0	0	0	0	149.722	120.719	93.1986	103.302	392.89	230.443	121.31	153.313
c10013_g2	4.66072	6.66182	8.2525	10.9907	9.3117	12.8624	7.2132	20.1284	8.00387	12.2526	5.4065	3.80199	4.53141	4.59287	10.8368	9.03694	9.58119	10.3298	8.32397	9.44869	25.5465	15.8091	12.4654	22.7317	37.8491	48.5522	29.0151	33.9866	28.7414	15.8542	12.7684	16.3177	55.8792	45.3991	22.7283	24.8391
c10018_g1	0.10132	0	0.105801	0.203532	0	0	0.160293	0.479247	0	0	0	0	0.105382	0.270169	0.105212	0.196455	0.228124	0	0.520248	0.280654	1.00841	0.482719	0.476817	1.18205	2.284	1.28191	1.15483	0.236018	1.22541	1.0192	1.20045	1.05276	0.434013	1.26428	2.21739	1.10396
c10019_g1	27.7617	16.9925	18.8326	20.0479	16.2955	22.2619	21.6396	18.2114	22.811	17.6695	31.5623	31.3377	29.5069	22.6942	26.7237	21.2172	23.4967	27.4529	20.7232	22.9201	16.5828	15.6884	13.6915	13.1844	18.9245	24.3562	22.2305	21.5956	10.4717	16.0807	11.6771	17.6337	11.8269	24.0213	15.337	8.96968
c10022_g1	0	0	0.105801	0.101766	0	0	0	0	0.200097	0	0	0	0.105382	0.135084	0.105212	0	0	0.0930608	0	0.187103	4.81797	6.75807	5.04064	3.18244	3.58914	1.60238	4.61932	3.54027	7.12964	4.41654	6.00225	5.26378	3.03809	4.71231	5.63588	10.4876
c10029_g1	2.63432	0.579289	1.58702	1.01766	0.317444	1.15432	0.641173	0.479247	1.80087	0.257949	2.0457	1.84339	2.73992	1.21576	2.10423	1.0805	1.67291	2.97795	2.08099	1.68393	7.95526	3.86175	2.72467	1.63668	26.266	9.13359	7.21769	5.90045	4.23322	3.85031	2.61916	2.23711	27.5598	11.8382	10.2555	12.1436
c1003_g1	7.49768	2.99299	3.80885	1.93355	1.79885	5.6067	1.44264	0.479247	1.60077	0.128975	25.279	41.3611	18.7579	6.88931	6.73354	9.72453	10.3416	15.9134	10.2315	6.26794	0.112046	0	0	0.0909269	0.489428	0	0.433061	0.118009	0	0.113245	0.218264	0.131595	0	0.114934	0	0
c10030_g1	0.20264	0.193096	0.211603	0.305298	0.529074	0.164903	0.160293	1.11824	0.200097	2.70847	0	0.115212	0	0.135084	0	0	0	0	0	0.0935514	41.2329	38.4969	39.3034	75.833	13.0514	69.7037	21.9418	64.9049	40.9954	124.342	52.165	90.6687	8.46326	18.1596	13.0272	15.1795
c10031_g2	3.44488	3.57228	5.29007	3.15475	3.91515	5.7716	6.41173	5.75096	7.40358	4.12719	6.7216	5.29975	6.3229	4.59287	6.62833	7.4653	6.23538	8.84078	7.28347	6.45505	11.0925	6.39603	7.49284	8.54713	12.3988	7.5312	10.5378	18.5274	10.9173	7.81387	6.43878	6.57973	14.3224	10.1142	11.1794	23.1832
c10040_g1	22.8983	64.8803	25.1807	21.5744	17.0362	57.2213	74.3761	16.2944	63.8309	22.9575	65.0241	67.5142	34.6706	26.2064	3.6824	35.3619	42.5831	19.5428	31.6484	44.1563	0	0.24136	0	0	0	0	0	0.118009	0	0.113245	0.109132	0.131595	0.32551	0.114934	0.184783	0
c10042_g1	25.9379	19.02	21.4777	12.619	18.7292	16.4903	16.5102	14.0579	12.2059	13.5423	33.3157	32.605	25.7131	23.0994	22.1996	23.6728	26.0821	24.475	20.8966	20.1136	11.7648	9.77506	12.5335	16.6396	6.52571	20.19	15.1571	13.689	10.2489	20.4973	9.27621	11.7119	5.09966	16.5505	7.48371	3.44988
c10047_g1	2.22904	6.37218	3.59724	3.05298	3.06863	5.4418	7.05291	1.59749	4.80232	3.48232	4.96814	4.26284	4.84756	2.29644	0.526058	2.94683	3.8781	1.30285	4.85565	5.80019	0	0	0	0	0	0	0	0	0	0	0	0	0	0	0	0
c10048_g1	0.10132	0	0	0	0	0	0	0	0	0	0	0	0	0	0	0	0	0	0	0	0.560229	0.603399	0.476817	0.363708	0.163143	0.96143	0.288707	0.708054	0.111401	0.339734	0.109132	0.131595	0	0	0.0923914	0.27599
c10049_g1	5.87656	17.2821	33.2216	10.889	25.0781	30.0123	15.3882	46.9662	20.8101	50.1711	13.4432	11.8668	12.435	15.3996	13.1514	33.7903	20.9874	28.3836	29.3073	36.1108	6.94685	6.03399	6.53921	6.91044	12.0726	9.13359	8.80558	6.96253	9.24625	3.28409	2.94656	5.52697	7.81224	8.39021	7.11414	11.7296
c1005_g1	8.91616	27.4197	12.273	12.2119	10.4757	23.5811	25.6469	6.38996	23.4113	12.2526	17.2424	21.6599	20.1279	11.8874	2.7355	12.5731	14.2197	7.35181	20.6365	18.7103	0	0	0	0	0	0	0	0	0	0	0	0.131595	0.108503	0	0	0
c10052_g1	312.167	166.932	220.702	105.633	158.934	254.28	105.152	209.431	160.077	145.483	153.282	237.221	251.23	171.827	127.622	167.773	135.886	232.559	173.503	253.431	154.287	117.904	128.264	199.221	326.448	209.592	221.15	260.8	134.349	127.853	162.497	141.991	335.492	190.791	132.859	171.666
c10054_g1	25.8366	20.4682	22.5357	28.1892	26.2421	21.9321	18.4337	24.7611	20.4099	18.9593	24.6946	23.5032	18.3364	27.9625	30.7218	19.7437	22.7363	20.7526	17.8619	18.0554	43.3618	56.9609	46.0469	44.4632	41.6014	48.2317	43.1618	44.8434	28.63	38.3899	43.2162	36.8465	40.2547	32.7563	32.337	33.5328
c10059_g1	0	0.482741	0.423205	6.41126	2.53956	0	3.68675	3.51448	2.40116	4.51411	2.48407	0	0	0	0	15.127	8.59265	6.32814	12.7461	2.99365	0	0	0.0681167	0.0909269	0	0	0	0	0	0	0.109132	0	0	0.114934	0.184783	0.137995
c1006_g1	41.4399	33.116	37.1363	42.1311	30.3688	40.2363	39.2719	33.707	43.6211	40.627	51.2887	41.5915	43.4172	47.6848	51.1328	42.9255	38.5529	44.1108	36.3307	35.9237	122.018	166.78	132.078	123.297	62.1574	74.1903	105.234	98.5375	95.2475	130.005	173.411	118.567	54.5772	64.5931	104.218	73.2754
c10062_g1	1.11452	3.76538	2.11603	3.05298	1.69304	3.13316	4.00733	2.71573	3.00145	1.80565	3.21468	4.72369	4.42603	4.18762	0.736481	2.16101	3.04165	1.02367	5.11577	3.4614	0	0	0	0	0	0	0	0	0	0	0	0	0	0	0	0
c10068_g1	60.9947	43.9294	64.3272	41.317	52.9074	53.7583	50.3321	61.6631	56.2272	63.9714	81.682	85.4873	86.2022	80.5103	93.4278	90.5658	77.2578	99.5751	98.7604	90.1836	27.3392	29.3252	42.3686	28.7329	33.9337	25.6381	38.5424	29.8563	39.77	39.8621	44.5258	47.5056	42.4248	48.1575	56.5436	58.7859
c10069_g1	0.30396	0	0.211603	0.407064	0.423259	0.494709	0.320587	0	0.60029	0.128975	1.02285	0	0.210763	0	0.210423	1.27696	1.14062	0.372243	0.520248	0.467757	2.35296	0.603399	1.90727	4.00078	12.3988	6.08906	4.47497	7.67058	5.34723	2.26489	3.16482	1.57913	16.0585	15.4012	7.76088	14.3515
c10070_g1	0	0.386192	0.317404	1.01766	0.952333	0	1.12205	0.159749	0.800387	1.0318	0.146122	1.03691	1.47534	0.810507	1.26254	0.982276	0.684371	1.11673	0.606956	0.748411	2.12887	2.89632	2.58844	2.81873	2.12085	2.40358	3.03143	1.65213	4.79023	4.64302	3.92875	5.52697	2.82109	2.52856	6.92936	8.96968
c10073_g1	9.22013	32.2471	11.8497	11.8049	8.571	31.9912	33.6616	6.38996	39.8193	10.9628	33.0235	28.803	12.6458	9.05066	2.94592	16.404	19.6186	12.191	16.4745	18.2425	0	0.24136	0	0	0.163143	0	0	0.236018	0.222801	0	0	0	0.108503	0.114934	0.369566	0
c10074_g2	1.21584	2.99299	0.84641	0.915894	1.37559	1.97883	1.60293	0.798744	3.60174	1.80565	2.48407	2.41945	1.26458	1.08068	0.420846	2.06278	1.97707	1.02367	2.51453	1.49682	0	0	0	0	0	0	0	0	0	0	0	0	0	0	0	0
c10077_g1	18.035	6.95146	6.13648	3.56181	3.38607	10.3889	4.32792	5.27171	4.60223	4.25616	7.30608	19.01	12.2243	6.0788	6.31269	6.18834	5.93121	6.4212	4.16199	8.98094	5.15411	1.32748	3.13337	5.36469	5.38371	9.45406	3.32014	5.54642	5.45863	12.2304	3.49222	6.44813	4.44864	2.87336	2.21739	0.965966
c10077_g2	28.4709	8.39969	11.4265	7.53068	5.07911	16.4903	9.29701	9.74468	13.4065	6.44873	14.466	26.8444	18.9687	14.1839	12.3097	12.5731	9.65723	16.2856	6.06956	13.4714	10.1962	3.62039	4.70006	8.72898	10.7674	16.825	9.6717	11.2108	15.7075	20.2708	11.2406	8.29046	14.7565	8.39021	8.50001	6.34778
c10078_g1	162.923	218.681	232.763	248.614	284.748	191.782	218.48	264.384	232.713	384.731	154.743	124.199	139.525	200.6	209.161	228.379	175.655	194.404	161.537	132.375	18.9358	17.1365	14.3726	23.0954	31.1602	24.0358	23.5297	28.5582	19.4951	16.4205	17.8976	16.3177	39.1697	27.929	19.7718	26.6331
c1008_g1	4.76204	17.6683	6.66548	5.80066	5.18492	11.2134	15.5485	3.03523	7.00339	6.44873	10.813	11.982	7.79824	4.45779	1.47296	7.66175	9.65723	3.81549	9.88471	10.4778	0	0	0.136233	0	0	0	0	0	0	0	0	0.131595	0.108503	0.114934	0	0
c10084_g1	33.233	117.209	38.6175	36.8393	31.0037	68.9294	94.7334	29.873	54.8265	39.7242	91.4722	109.221	68.6035	44.4428	6.94396	49.4085	66.46	21.6832	72.0544	72.0346	0	0	0.136233	0	0	0.160238	0.144354	0	0	0.113245	0.109132	0	0	0.114934	0.184783	0
c10086_g1	3.95148	12.1651	4.44365	6.41126	2.64537	11.0485	11.8617	3.19498	12.6061	4.77206	9.35179	9.10175	7.06057	3.37711	1.26254	4.91138	7.98432	2.6057	7.45689	6.9228	0	0	0	0	0	0	0	0	0	0	0	0	0	0.114934	0	0
c10087_g2	1.41848	1.73787	1.05801	1.62826	1.48141	1.48413	1.44264	1.91699	2.40116	2.06359	1.60734	1.84339	1.36996	2.43152	2.31465	1.17873	1.21666	1.76816	0.953788	1.59037	4.03365	2.89632	4.35947	3.63708	5.22057	4.96739	3.03143	2.71421	6.12703	4.0768	3.27396	2.5003	9.11428	4.36751	3.32609	6.89976
c10088_g1	0	0	0.105801	0	0	0	0	0	0.200097	0	0	0	0	0	0.105212	0.0982276	0	0.0930608	0	0	0.224092	2.77564	0.136233	1.0002	0.326285	0.480715	0.577415	0.236018	0.668404	2.83111	0.763923	0.526378	12.4779	0.919475	1.94022	2.06993
c10095_g1	87.6418	73.7628	73.6377	81.6163	92.0589	89.0476	73.254	90.2581	80.8391	81.7699	94.3946	80.6484	79.8793	87.8049	101.634	92.9233	89.1963	85.2437	89.3093	93.1772	69.3564	65.4085	69.4791	79.0155	165.427	108.802	105.234	149.163	66.5062	63.8699	77.2653	68.2976	195.74	140.565	97.6578	85.419
c10099_g1	4.15412	10.7168	4.44365	4.07064	2.53956	9.89417	9.77789	3.51448	5.00242	4.90104	6.28323	5.41496	5.37447	3.64728	1.05212	5.10783	4.10622	2.51264	6.93664	7.10991	0	0	0	0	0	0	0	0	0	0	0.109132	0	0	0	0	0
c10102_g1	344.387	240.598	290.848	200.581	245.808	302.432	268.652	302.724	304.547	283.099	207.201	201.045	246.277	217.621	216.21	229.558	221.812	198.499	203.937	234.159	208.405	197.191	168.044	226.317	302.14	274.008	188.237	319.214	151.616	159.901	182.25	141.991	349.272	244.121	158.267	133.441
c10103_g1	1.21584	2.7999	1.16381	2.13709	0.846518	1.64903	4.32792	0.479247	2.80136	0.644873	2.33795	3.34115	1.79149	0.675422	0.105212	1.47341	2.88956	0.558365	1.64745	2.24523	0	0	0	0	0	0	0	0	0	0	0	0	0	0.114934	0	0
c10107_g2	2.33036	5.50324	2.85664	2.13709	2.32793	8.24515	7.85437	1.59749	3.20155	1.16077	5.99099	7.02793	3.37221	2.83677	0.631269	3.04505	3.72602	1.76816	3.38161	5.89374	0	0	0	0	0	0	0	0	0	0	0	0	0	0	0	0
c10108_g2	0.60792	1.15858	1.58702	0.915894	1.69304	0.329806	0.801467	1.59749	1.00048	1.41872	1.16897	1.15212	1.68611	1.48593	1.68338	1.17873	1.14062	0.651426	1.64745	1.87103	4.70593	7.96487	16.0074	6.27396	4.07857	3.04453	6.64027	4.48434	5.34723	3.0576	7.5301	7.2377	3.3636	3.56296	13.212	2.7599
c10113_g1	3.0396	11.4892	5.18426	4.88477	5.39655	8.73985	14.747	4.79247	7.60368	4.51411	8.32893	11.0603	6.74443	6.21388	1.36775	6.67948	7.90828	2.41958	8.23726	7.95187	0	0	0	0	0	0	0	0	0	0	0	0.131595	0.108503	0.114934	0	0.137995
c10122_g1	10.132	6.27563	5.92487	6.71656	6.34889	6.43121	6.57203	7.8277	8.40407	7.48053	8.03669	6.91272	9.69511	9.32082	8.31171	7.95643	8.44057	5.49059	5.46261	6.9228	12.6612	12.5507	10.9668	8.63805	8.97285	13.46	10.9709	12.745	14.1479	13.0231	17.1337	11.8435	17.7945	19.9986	10.1631	10.6256
c10126_g1	12.0571	11.3927	9.41632	12.2119	9.94659	13.3571	11.0602	14.2177	13.6066	15.9929	13.0048	11.8668	12.3297	10.9418	15.6765	11.2962	12.927	14.7967	11.4455	11.6004	8.0673	9.17167	9.67258	10.7294	12.562	12.1781	12.2701	11.8009	15.0391	11.098	12.0045	10.1328	17.7945	13.2175	14.875	14.7655
c10127_g1	1.0132	1.25513	1.05801	1.93355	1.26978	1.97883	1.60293	0.958493	2.20106	2.06359	1.46122	1.84339	0.948435	2.29644	3.47198	1.86632	1.82499	2.1404	1.99428	1.59037	8.51549	6.99943	10.2175	6.91044	11.42	6.2493	11.9814	8.37863	9.91466	4.19005	6.98444	8.02727	11.0673	6.78113	10.8098	16.6974
c10137_g1	2.93828	2.99299	1.58702	4.68124	3.91515	0.494709	2.24411	2.39623	1.00048	0.773848	3.06855	0.57606	0.948435	1.35084	0.736481	1.27696	2.20519	1.11673	1.90758	0.748411	85.6031	46.0997	26.3612	45.9181	4.73114	26.7598	37.2433	39.297	12.8111	10.9847	29.0291	25.6609	4.66564	18.1596	13.0272	4.27785
c1014_g1	2.63432	3.37918	5.60747	4.07064	3.17444	4.94709	2.72499	6.38996	3.60174	7.48053	3.65304	3.34115	2.42378	3.78236	5.15536	3.73265	3.42185	5.86283	6.67652	4.86467	0	0	0	0	0	0	0	0	0	0	0.218264	0	0	0	0	0
c10140_g1	0	0.0965481	0	0	0.105815	0	0.160293	0.159749	0	0.128975	1.16897	0.921696	1.89687	2.43152	2.10423	2.8486	2.35728	2.32652	2.77466	2.33879	0.224092	0	0.340584	0.0909269	0	0.160238	0.144354	0.118009	3.34202	1.69867	1.30958	1.18435	6.72721	3.21816	2.58696	4.69184
c10145_g1	9.72673	31.8609	15.1296	18.1143	9.41752	21.2725	33.9822	11.1824	18.2088	16.8957	19.2881	21.6599	18.8633	16.8856	4.41888	15.9129	17.7936	6.23508	28.8738	20.6749	0.112046	0	0	0	0	0.160238	0	0	0.111401	0	0	0	0	0.114934	0	0
c10147_g1	58.563	51.6532	61.9996	56.8872	50.3678	57.2213	57.8659	56.2316	66.232	54.4273	64.2935	55.993	65.3366	63.7598	62.9165	63.2586	61.0611	70.9124	79.1644	60.902	134.007	179.813	109.055	110.476	93.9702	86.6889	109.564	123.437	105.942	127.287	151.148	136.332	109.805	98.3838	111.609	124.058
c10149_g2	1.31716	3.18609	1.90442	0.712362	0.952333	1.48413	4.32792	1.43774	3.00145	1.28975	2.92243	5.99102	3.16145	1.7561	0	1.57164	2.88956	1.11673	1.38733	3.92916	0	0	0	0	0	0	0	0	0	0	0	0	0	0	0.0923914	0
c1015_g1	7.49768	6.85492	8.56991	7.32715	8.35937	9.23456	4.32792	6.8692	7.00339	8.6413	10.5208	10.0234	10.0113	9.32082	9.57425	10.6086	8.44057	11.7257	9.27776	12.4423	32.9415	44.7722	30.0395	25.5505	11.42	7.37096	21.6531	11.3289	23.8397	31.5952	39.6149	32.8986	6.83571	10.3441	23.4674	23.1832
c10152_g1	0	0	0	0	0	0	0	0	0	0	0	0	0	0	0	0	0	0	0	0	0.224092	0.12068	0.20435	0.0909269	0.326285	0.801192	0.144354	0.118009	0.557003	0.679467	0.109132	0.394784	0.32551	0.574672	1.1087	0.689976
c10157_g1	0	0.0965481	0.105801	0.407064	0	0.164903	0	0.159749	0	0.515899	0	0.230424	0	0	0	0.0982276	0.0760412	0.279183	0.173416	0.280654	4.25774	2.4136	2.58844	2.18225	1.95771	2.56381	2.16531	4.48434	2.00521	3.73707	2.18264	2.89508	0.759523	4.0227	1.66305	1.10396
c10161_g1	31.2066	24.6198	24.7575	27.8839	24.8665	32.321	26.6087	25.7196	29.2141	37.5316	27.7631	31.5681	25.9239	30.394	38.0866	29.2718	33.6862	34.0603	32.4288	25.446	26.2187	29.9286	45.9107	28.8238	53.3477	44.2258	44.3166	38.3529	37.542	27.5184	34.7039	35.3989	50.671	41.6062	49.1522	39.0526
c10162_g1	0.10132	0	0.211603	0.203532	0	0.329806	0	0	0	0.128975	0.292243	0	0.210763	0	0.315635	0	0.0760412	0.0930608	0.260124	0.187103	0.112046	0.24136	0.136233	0.363708	0	0.160238	0.866122	0	0.111401	0.566223	0.109132	0.263189	0.97653	0.229869	0.369566	1.24196
c10164_g1	12.665	16.3166	17.563	15.3667	15.6606	9.23456	15.3882	15.0164	12.2059	15.219	21.1876	26.0379	21.3925	11.4822	11.6785	14.6359	14.9801	16.0995	12.8328	11.9746	117.872	189.467	128.196	87.4717	27.2448	36.3741	60.6286	48.0296	43.5576	98.636	92.5438	89.3527	9.22278	30.1128	68.2773	48.1603
c10166_g1	118.646	112.575	141.033	97.2883	123.909	97.9523	98.0995	133.39	80.2388	128.588	114.121	133.3	144.057	141.163	116.048	116.596	101.287	98.5514	102.229	137.988	254.232	230.981	210.413	184.036	145.197	158.636	195.022	225.987	123.321	177.228	199.711	204.761	127.6	133.439	138.402	104.876
c10170_g1	14.7927	87.5691	52.0542	818.402	436.486	50.2954	190.268	357.837	101.649	183.402	217.575	116.479	88.3098	188.983	52.2901	361.576	488.565	309.055	660.628	166.802	1.56864	4.58583	2.24785	1.3639	0.163143	1.28191	6.49592	9.67673	0.557003	0.792712	4.36527	0.921162	0.542517	2.41362	3.14131	1.79394
c10171_g1	27.0525	13.9995	17.6688	5.49536	12.1687	19.7883	6.89261	10.0642	14.2069	7.09361	11.8359	26.1531	25.7131	14.9944	7.04917	10.1174	8.13641	11.3534	7.37018	10.7584	4.03365	1.2068	4.087	2.18225	8.15713	2.40358	5.48544	2.36018	3.00782	4.52978	3.49222	3.15827	6.6187	4.13764	3.2337	2.7599
c10175_g1	0	0	0.105801	0	0	0	0	0	0	0	0	0	0	0	0	0	0.152082	0	0	0	1.2325	1.8102	1.29422	0.818342	1.63143	0.801192	0.433061	0.590045	2.22801	2.94436	3.92875	3.94784	2.27857	1.37921	3.14131	1.51795
c1018_g1	3.85016	11.1996	7.19449	3.96887	3.06863	11.7081	10.2588	3.03523	11.6056	3.48232	8.47506	12.4429	6.3229	3.51219	0.420846	6.58125	6.23538	3.44325	5.46261	6.17439	0	0	0	0	0	0.160238	0	0	0	0	0	0	0	0.229869	0.0923914	0
c10181_g1	0.60792	3.37918	1.26962	1.93355	1.58722	3.13316	3.52645	0.638996	2.80136	2.19257	2.63019	3.80199	2.3184	2.29644	0.105212	1.66987	2.73748	0.930608	2.1677	3.2743	0	0	0.136233	0	0	0	0	0	0	0	0	0	0	0	0	0
c10189_g1	1.82376	1.15858	3.91465	1.11943	1.05815	2.30864	2.88528	3.03523	1.80087	1.0318	1.46122	6.45187	5.05832	3.24203	0.841692	2.65214	4.71455	2.1404	6.93664	4.39692	7.39503	2.17224	6.87979	6.72859	30.9971	6.56977	9.09428	7.08054	5.45863	4.75627	4.69267	3.42146	14.5394	5.63178	11.7337	5.93379
c10190_g1	6.48448	7.04801	6.03067	8.65011	7.08959	7.75044	8.01467	7.02895	5.80281	7.73848	5.55262	7.60399	6.95519	7.42964	9.78467	5.99188	7.68016	8.28241	8.6708	7.39056	53.8941	66.2532	88.4836	57.4658	26.9185	20.5105	41.7182	27.1421	46.5655	35.7853	58.9312	52.7694	20.3986	27.4693	49.1522	55.75
c10197_g1	0	0	0	0.101766	0	0	0.160293	0	0	0	0	0	0	0.135084	0	0.0982276	0.0760412	0.0930608	0.086708	0	4.81797	2.65496	2.72467	1.72761	1.142	3.68548	4.47497	3.65828	3.23062	3.0576	5.56572	2.10551	1.95306	4.71231	2.77174	2.20792
c10200_g2	0.81056	1.93096	1.58702	0.407064	0.846518	2.14374	4.00733	0.479247	3.00145	1.5477	2.92243	3.57157	2.21302	0.540338	0.631269	1.47341	2.28124	0.465304	1.73416	3.0872	0	0	0	0	0	0	0	0	0	0	0	0	0	0	0	0
c10202_g1	0.40528	0.772385	0.529007	0.712362	0.317444	0.824515	0.320587	0.159749	0	1.0318	0.438365	0.57606	0.105382	1.08068	0.420846	0.196455	0.608329	1.20979	0.780372	0.467757	2.12887	2.4136	2.58844	2.63688	3.75228	1.92286	2.74272	3.42226	1.78241	1.92516	3.05569	2.23711	2.71258	4.0227	1.84783	1.10396
c10209_g1	14.5901	0.289644	0.529007	0.203532	0.105815	0.329806	0.160293	0.319498	1.20058	0.386924	1.60734	0.921696	1.1592	0.540338	2.7355	0.491138	0.456247	0.0930608	0.520248	0.841963	0.224092	0.24136	0	0.363708	0.163143	0.640953	0.144354	0.118009	0.557003	0.226489	0.327396	0	0.434013	1.14934	1.1087	0
c10210_g1	2.43168	6.95146	2.32763	1.83179	1.05815	3.79277	5.28968	0.798744	4.60223	1.41872	4.96814	4.8389	2.95069	2.02627	0.841692	3.24151	4.41039	1.30285	3.2082	4.49047	0	0	0	0	0	0	0	0	0	0	0	0.131595	0	0	0	0
c10213_g1	12.969	54.8393	19.0442	24.6274	15.1315	42.38	45.0424	11.0227	52.4254	20.249	47.0512	48.0434	23.8163	15.2645	3.36677	27.8966	34.3706	16.0995	25.232	29.3751	0.112046	0	0.136233	0.181854	0	0	0	0.118009	0	0	0	0	0.108503	0	0.277174	0
c10214_g1	20.9733	60.9219	31.8462	24.5256	23.3851	43.2046	64.2776	17.8919	41.42	26.3108	57.7181	67.2838	46.8948	35.257	3.89283	33.4956	40.7581	16.0065	43.6141	51.921	0	0.12068	0.0681167	0	0	0	0	0	0.222801	0.226489	0	0.131595	0.108503	0.114934	0	0.137995
c10215_g1	11.3478	10.1376	13.1194	8.44658	8.78263	3.29806	5.44997	5.59121	1.20058	4.38514	5.26038	6.91272	14.1211	10.1313	3.99804	4.02733	2.81352	3.25713	0.780372	2.52589	0	0	0.340584	0.0909269	0.326285	0.480715	0.144354	0	0	0.566223	0.436527	0.789567	0	0.689606	0.277174	0.137995
c10217_g1	0.81056	1.06203	0.317404	0.407064	0.317444	2.14374	1.92352	0.319498	1.20058	0.257949	1.75346	0.921696	0.210763	0.405253	0	0.687593	1.06458	0.558365	0.953788	1.12262	0	0	0	0	0	0	0	0	0	0	0	0	0	0	0	0
c10219_g3	1.41848	5.50324	1.48122	1.62826	0.634889	2.63845	3.20587	1.91699	4.00194	2.83744	1.60734	3.68678	3.68836	1.89118	0.420846	3.53619	3.80206	1.02367	3.55503	3.0872	0	0	0	0	0	0	0	0	0	0	0	0	0	0	0	0
c10233_g1	1.62112	8.97898	2.64503	3.56181	2.64537	6.10141	7.69408	1.75724	7.80378	3.22437	7.59833	6.79751	4.21527	3.10694	0.420846	3.53619	4.41039	2.6057	5.46261	4.86467	0	0	0	0	0	0	0	0.118009	0	0	0	0	0	0	0.0923914	0
c10237_g1	0.81056	1.64132	0.952212	0.203532	0.317444	1.31922	1.28235	0.159749	1.00048	0.515899	1.31509	0.806484	0.421527	0.675422	0	0.491138	1.59686	0.372243	0.693664	0.841963	0	0	0	0	0	0	0	0	0	0	0	0	0	0	0	0
c10242_g1	0	0	0	0	0	0	0	0	0	0	0	0	0	0	0	0	0	0	0	0	0	0	0.0681167	0.181854	0	0.160238	0	0	0.111401	2.37813	0	0	0	0	0	0
c10244_g1	162.011	119.237	123.153	137.893	118.83	154.019	127.754	109.108	126.861	99.9554	176.077	176.966	151.855	146.296	177.387	132.411	152.387	158.11	149.571	137.895	217.929	304.113	298.011	202.13	170.484	154.149	242.659	228.701	167.547	218.675	273.157	248.451	148.107	181.251	260.821	212.099
c10248_g1	6.99108	7.14456	9.52212	11.4996	11.9571	10.7187	9.77789	13.7384	10.6051	14.8321	8.47506	8.52569	9.69511	9.86116	13.0462	11.1979	11.1781	12.8424	11.6189	11.5068	5.93843	3.98243	7.42472	7.91064	15.8248	13.46	8.51687	13.807	6.46124	3.39734	4.36527	4.07943	10.5248	11.2636	7.48371	3.72587
c10252_g1	2.533	4.82741	2.32763	3.35828	2.64537	2.63845	4.32792	1.91699	4.60223	2.57949	3.21468	5.53017	4.21527	1.62101	0.946904	3.04505	3.11769	1.6751	5.98285	3.83561	0	0.12068	0.0681167	0	0	0	0	0	0	0	0	0	0	0	0	0
c10258_g1	0.10132	0.193096	0.105801	0.203532	0.21163	0	0.320587	0	0	0	0.146122	0.230424	0.105382	0	0	0.196455	0.456247	0.372243	0.86708	0.374206	0.672275	0	0.20435	1.09112	3.91542	3.36501	1.29918	1.65213	2.33941	0.679467	0.982187	0.131595	2.82109	2.41362	1.29348	0.413985
c10261_g1	0.30396	0.868933	0.529007	0.203532	0.21163	0.824515	1.60293	0.319498	0.60029	0	0.730608	1.15212	0.63229	0.675422	0.210423	0.491138	0.532288	0.372243	0.346832	0.748411	0	0	0	0	0	0	0	0	0	0	0	0	0	0	0	0
c10262_g2	1.21584	6.08253	2.53923	3.05298	2.96281	4.94709	5.93085	1.75724	3.60174	2.57949	4.52977	5.99102	4.10989	2.29644	0.946904	3.53619	4.33435	1.48897	4.07528	5.23888	0	0	0	0	0	0	0	0	0	0	0	0	0	0	0	0
c10277_g1	1.41848	3.57228	1.69282	1.11943	0.529074	1.64903	4.64851	0.638996	3.20155	1.93462	3.3608	3.91721	0.843053	1.48593	0.210423	2.35746	2.12915	1.11673	1.90758	2.43234	0.112046	0	0	0	0	0	0	0	0	0	0	0	0	0.114934	0	0
c10279_g1	0.30396	0.482741	0.317404	0	0	0.164903	0.320587	0	0	0.257949	0.438365	0.230424	0.316145	0.270169	0	0	0.152082	0.0930608	0.260124	0.467757	0	0	0	0	0	0	0	0	0	0	0	0	0	0	0	0
c1029_g1	1.5198	3.37918	1.37542	1.73002	0.529074	1.81393	3.36616	1.59749	2.20106	1.16077	2.19182	3.22594	2.10763	0.810507	0.105212	1.57164	2.12915	1.02367	2.42782	1.96458	0	0	0	0	0	0	0	0	0	0	0	0	0	0	0	0.137995
c10295_g1	0.20264	0	0	0.101766	0.21163	0.494709	0	0.319498	0.200097	0	0.146122	0	0.105382	0	0.315635	0.0982276	0.152082	0.372243	0.260124	0.0935514	0.448184	0	0.272467	0.181854	0.163143	0.160238	0	0	0.222801	0.113245	0	0	0.108503	0.229869	0.0923914	0.137995
c10297_g1	64.2369	58.7013	64.3272	61.0596	64.547	71.0732	58.5071	64.2191	61.8299	65.7771	71.5996	74.0813	71.5542	78.6191	81.2233	66.2054	72.3912	73.6111	69.193	68.6667	118.208	163.4	201.694	121.751	112.895	106.879	141.034	112.108	107.167	96.2578	147.983	141.464	105.248	113.325	145.978	103.358
c103_g1	5.36996	17.4752	6.87708	6.71656	4.23259	14.3466	17.3117	5.11196	12.406	7.6095	13.5893	12.6733	8.95744	5.67355	1.26254	8.5458	12.5468	3.07101	12.0524	10.5713	0	0	0	0.0909269	0	0	0	0	0.111401	0	0.109132	0	0	0	0	0
c10301_g1	3.24224	11.3927	4.97266	4.17241	3.91515	8.90476	9.77789	2.55598	9.60465	5.03001	9.35179	8.41047	5.79599	3.51219	0.420846	4.32201	5.55101	2.41958	7.11006	7.67122	0	0	0	0.0909269	0	0	0	0	0	0.113245	0	0	0	0	0.0923914	0
c10307_g1	86.73	61.9839	78.5046	47.1177	52.8016	87.3985	56.263	44.4102	80.8391	32.3726	143.638	134.222	107.173	79.97	74.9106	89.2889	86.6109	124.143	63.0367	70.8184	396.867	494.184	406.316	240.411	121.378	150.784	203.972	190.584	189.827	442.899	404.443	437.947	92.0108	137.117	195.038	156.9
c10313_g1	14.2861	4.34467	6.45388	5.6989	9.84078	5.27689	4.32792	4.95222	3.60174	6.57771	5.84487	5.87581	8.11439	8.37523	7.2596	5.30429	4.10622	7.16568	5.20248	5.98729	1.90478	2.05156	2.52032	2.90966	4.40485	3.36501	1.15483	2.00615	2.22801	3.39734	2.29177	1.44754	3.58061	2.64349	1.66305	0.413985
c10318_g1	14.3874	12.8409	15.6586	14.9596	15.449	18.9638	15.3882	18.3711	21.6105	18.7013	16.0734	12.0973	16.5449	14.9944	21.0423	18.4668	16.8051	21.4971	15.8676	16.8393	17.031	10.8612	14.7813	10.9112	32.3022	20.9912	21.3643	22.1857	22.8371	10.192	14.9511	12.6331	34.07	25.7453	20.2337	29.807
c10321_g1	0.91188	1.73787	1.26962	1.22119	0.634889	1.15432	1.44264	0.159749	1.40068	0.644873	1.75346	1.9586	1.26458	0.270169	0.105212	1.27696	1.21666	0.558365	1.47404	1.21617	0	0	0	0	0	0	0	0	0	0	0	0	0	0	0	0
c10333_g1	0	0.0965481	0.105801	0.101766	0.105815	0	0.48088	0.159749	0	0	0.438365	0.460848	0.421527	0.135084	0	0.294683	0.228124	0.0930608	0.173416	0.187103	0	0	0	0	0	0	0	0	0	0	0	0	0	0	0	0
c10334_g1	25.4313	22.3026	25.7097	27.0698	26.2421	30.0123	40.0733	26.0391	32.6158	27.8585	34.9231	30.7616	28.7692	20.6679	14.6244	41.7467	40.8341	30.9893	47.2559	27.6912	100.953	40.5484	82.3531	229.681	62.9731	141.651	81.9929	229.881	50.3531	166.016	60.7864	115.014	23.9792	54.249	27.4403	8.14171
c10340_g1	9.62541	25.5853	12.6962	12.0084	9.73496	17.9744	29.1734	8.94594	15.4075	13.0264	24.2562	25.9227	16.9664	15.1295	3.78762	13.0643	16.8051	5.95589	23.5846	20.862	0.112046	0	0	0.0909269	0	0	0	0.118009	0	0	0	0	0	0	0	0.137995
c1035_g1	51.5719	48.2741	41.6857	53.1219	53.5423	43.5344	46.8056	43.4517	44.2214	51.074	48.3663	40.4394	47.8433	47.4146	59.7601	37.6212	44.0278	39.2717	36.5908	50.1436	58.1518	51.0476	62.3949	53.0104	137.692	114.731	80.5494	70.6874	73.7472	44.1654	48.6728	56.3225	147.456	113.325	66.5218	60.7179
c10354_g1	13.9822	24.4267	19.5732	29.8174	19.999	17.6446	22.2808	25.7196	29.4142	20.378	24.4023	23.1576	23.6055	21.8837	21.2527	26.0303	25.854	27.2668	30.9548	29.0009	115.071	167.262	126.152	87.4717	63.6256	47.5908	89.788	80.8361	67.6202	85.2731	101.056	108.171	33.3105	52.1802	94.7012	115.64
c10355_g1	0.10132	0.193096	0.317404	0.305298	0.21163	0.164903	0	0.159749	0.200097	0	0	0.230424	0	0.135084	0	0.196455	0.228124	0.279183	0.086708	0.0935514	0.784321	6.39603	4.90441	3.63708	2.12085	1.28191	1.73224	0.354027	3.00782	1.0192	4.47441	1.31595	0.434013	1.49415	1.94022	1.51795
c10356_g1	17.9336	8.97898	8.78151	12.1102	10.6873	10.5538	8.97643	9.74468	12.2059	11.7367	7.89057	7.48878	8.6413	9.99625	16.2026	9.52807	10.5697	11.7257	9.19105	8.98094	10.6444	11.3439	12.3972	11.9114	11.9094	13.1395	11.2596	10.1488	16.4873	10.7582	14.6237	14.0806	14.5394	9.07981	16.9076	19.0433
c10358_g1	1.72244	0.772385	0.952212	2.13709	1.26978	1.48413	1.60293	2.39623	1.80087	1.5477	2.63019	1.26733	1.58073	2.16135	1.36775	2.65214	1.97707	1.95428	1.73416	0.841963	1.90478	0.965438	1.6348	1.63668	1.30514	3.04453	1.73224	2.12416	1.55961	3.51058	2.94656	2.76349	1.08503	1.83895	1.75544	0.413985
c10361_g1	2.12772	3.57228	4.97266	7.53068	6.34889	5.11199	4.96909	9.26544	5.00242	11.0918	4.67589	4.49327	4.42603	3.91745	3.36677	9.03694	5.77913	6.70038	10.405	10.3842	35.1824	46.0997	37.3961	29.824	19.2508	16.6648	40.419	22.8937	41.1068	27.7449	37.1048	38.0308	17.686	21.033	41.1142	57.268
c10363_g1	19.1495	22.3992	25.7097	32.3616	22.4327	27.8686	23.7234	20.7674	29.2141	23.4734	43.9826	39.2873	40.9935	34.4465	31.353	37.13	37.8685	43.2733	41.4464	45.0918	109.357	129.972	126.084	78.4699	95.7647	72.9084	122.701	90.6309	108.616	89.8029	138.379	119.356	97.5445	113.555	171.294	198.851
c10373_g1	27.1538	27.2266	27.1909	41.6223	30.8979	26.2196	32.0587	29.873	30.2146	30.309	30.8317	19.586	22.7624	27.6923	27.6706	24.9498	33.23	27.6391	28.4402	27.2235	165.492	235.808	181.191	142.028	122.846	108.001	115.627	115.885	146.046	145.179	199.056	179.89	108.395	98.2689	145.794	127.37
c10374_g1	4.76204	17.5718	7.40609	5.90243	5.29074	9.56437	16.3499	5.75096	15.8076	6.19078	13.0048	15.4384	8.11439	5.26829	1.57817	7.26884	11.4822	4.46692	10.9252	10.4778	0	0	0	0	0	0	0	0	0	0	0	0	0	0	0	0
c10375_g1	6.38316	21.6268	7.30029	9.36247	5.92563	8.57495	16.0293	6.07046	11.2054	8.25438	16.6579	15.3232	11.4866	7.69981	0.946904	9.03694	13.7635	4.2808	14.3068	11.1326	0	0	0	0	0	0	0	0	0	0	0	0	0	0.114934	0.0923914	0
c10378_g1	36.6779	26.7438	22.9589	36.1269	27.0886	33.3104	34.9439	29.7133	37.8183	33.0175	26.1558	26.1531	23.9216	32.1501	42.5055	27.6019	30.4925	27.1738	26.1858	21.891	44.034	31.7388	39.7121	42.5538	80.9188	85.0866	42.1513	63.0168	53.0267	34.7661	43.3253	38.8204	89.1897	74.0177	56.4512	50.7822
c10380_g1	10.9426	12.7444	12.273	19.9461	14.285	12.2028	12.5029	13.5787	13.2064	13.1554	12.4203	10.5995	8.21977	15.1295	15.6765	10.9033	14.6759	10.1436	11.7923	10.7584	51.8772	85.8033	130.171	59.739	70.4776	46.7896	63.2269	62.7808	51.6899	31.7085	63.6239	59.2176	60.8704	55.7432	80.8425	67.3416
c10399_g2	5.26864	19.4062	8.4641	8.34481	5.714	14.5115	16.8308	6.07046	15.0073	8.89925	14.3199	17.5122	11.592	7.56473	1.26254	9.6263	12.1666	4.83916	14.0467	11.4133	0	0	0	0.0909269	0.163143	0	0	0.236018	0	0	0	0	0	0	0.0923914	0
c10400_g1	2.63432	4.73086	5.50167	2.84945	5.714	4.61728	2.88528	6.70945	2.60126	5.28796	4.23753	5.06933	6.3229	5.80863	4.31367	5.79543	5.47496	6.32814	6.58981	8.51318	2.80115	2.29292	3.06525	3.63708	3.58914	4.64691	4.47497	2.71421	4.56743	3.0576	4.47441	3.15827	6.4017	5.05711	4.3424	3.44988
c10402_g1	4.86336	14.3857	4.23205	5.6989	3.38607	13.8518	12.8235	2.55598	13.2064	4.25616	13.4432	11.1756	5.58523	4.18762	1.26254	8.34934	9.12494	3.90856	6.32969	9.91645	0	0	0.0681167	0	0	0	0	0	0	0	0	0	0	0	0.0923914	0
c10404_g1	20.568	31.0885	33.4332	33.9898	41.9027	31.1666	24.2043	40.097	35.217	42.9486	33.7541	27.8813	32.6683	35.1219	43.8732	36.9336	38.9331	35.4562	39.7123	43.1272	67.8998	82.183	104.832	62.3758	51.7162	38.1367	63.3713	51.4519	66.9518	47.7892	87.9603	80.0095	57.9408	54.9386	93.5925	98.3905
c10409_g1	9.01748	29.4472	13.5426	9.46424	9.62915	24.4056	25.3263	9.58493	28.0136	11.9946	24.1101	28.6878	16.5449	13.7786	2.20944	17.7792	19.1624	7.72405	17.3416	20.5813	0	0.24136	0.0681167	0	0	0	0	0.118009	0	0	0	0	0	0.229869	0	0
c1041_g1	5.16732	9.75136	12.0613	1.01766	7.93611	8.41005	3.52645	16.1346	4.60223	14.8321	1.16897	7.02793	7.06057	5.80863	2.7355	4.32201	2.81352	1.48897	3.55503	9.6358	0.224092	0.12068	1.97539	0	0	0.640953	0.721769	0.590045	0.779804	0.113245	0.545659	0.263189	0	2.52856	0.461957	0
c10417_g1	7.19372	18.7303	9.31051	6.92009	6.13726	14.8413	20.0367	5.91071	14.407	6.57771	15.4889	17.397	10.7489	7.29456	2.31465	10.4121	10.6458	6.14202	13.0062	11.7875	0	0	0	0	0.163143	0	0	0	0	0.113245	0	0	0.108503	0	0	0
c10417_g2	0.70924	1.93096	0.84641	0.712362	0.529074	0.989417	2.56469	0.798744	1.00048	0.257949	1.75346	1.84339	1.05382	0.540338	0	0.687593	1.21666	0.558365	1.38733	1.40327	0	0	0	0	0	0	0	0	0	0	0	0	0	0	0	0
c10426_g2	22.4931	19.3096	20.8429	25.0344	22.856	16.6552	18.4337	21.8856	20.61	27.6006	24.2562	23.388	20.7602	23.5047	25.4612	20.0384	22.128	20.9387	20.8966	20.9555	57.7036	65.8912	60.2152	50.2826	33.9337	35.2524	45.3271	37.5268	45.2287	55.8295	62.6417	57.3752	30.3809	30.9173	49.337	34.2228
c10429_g1	18.035	17.4752	17.034	16.4861	11.8513	18.4691	16.1896	14.3774	18.609	16.5088	19.8725	22.4663	20.5494	23.5047	28.828	17.9756	20.1509	20.9387	18.9891	20.3007	25.4344	29.8079	21.1843	22.1862	24.4714	18.4274	27.8603	19.1174	24.3967	24.8005	24.6638	21.8447	21.8092	19.0791	28.3642	37.3967
c1043_g1	9.92937	37.6538	15.1296	18.3179	13.3327	19.4585	33.6616	9.74468	23.2112	17.9275	28.3476	28.5726	18.6526	12.4278	4.10325	14.9306	23.2686	11.5395	24.9719	20.7684	0	0	0	0	0	0	0	0	0.111401	0	0	0.131595	0	0.114934	0.0923914	0
c10437_g1	1.11452	2.12406	6.34808	2.34062	3.49189	3.29806	3.52645	8.30694	3.80184	5.03001	2.77631	5.99102	3.89912	2.43152	2.63029	6.38479	6.23538	4.7461	11.4455	7.29701	74.7346	53.3405	76.0864	70.1046	83.0396	74.3506	79.5389	88.0347	102.823	86.9718	73.2275	72.9034	115.882	73.558	86.9404	82.9351
c10438_g1	9.01748	5.88944	3.49144	6.51302	6.56052	5.9365	10.0985	2.71573	8.60416	8.38335	10.6669	4.95411	5.47985	5.80863	5.57621	5.6972	8.13641	4.93222	3.55503	3.2743	0.784321	3.017	1.56669	0.636488	1.142	1.92286	3.03143	0.590045	0.111401	0.452978	0.545659	0.657973	0.97653	0.80454	1.47826	0.965966
c10439_g2	6.5858	8.20659	10.5801	11.6013	8.99426	7.09083	8.49555	12.3007	9.80474	14.5741	9.05954	10.5995	8.85206	10.8068	10.8368	12.966	10.6458	10.7951	14.0467	8.51318	36.0788	43.4447	31.6062	23.1864	15.988	18.1069	24.8288	24.7819	15.8189	23.8946	27.9378	28.6876	8.46326	18.6194	15.4294	11.4536
c10441_g1	1.41848	7.53075	2.96244	3.76534	2.1163	4.78218	8.01467	1.59749	7.00339	2.45052	7.15996	7.94963	4.0045	2.70169	0.420846	4.6167	6.00725	2.79183	4.3354	5.80019	0	0	0	0	0	0	0	0	0	0	0	0	0	0	0	0
c10443_g1	5.26864	3.86192	2.64503	3.46004	2.75118	1.64903	4.00733	2.87548	2.20106	1.67667	4.23753	4.14763	3.89912	2.83677	3.26156	1.57164	2.35728	3.16407	3.03478	2.24523	4.70593	7.60283	4.70006	5.91025	3.91542	5.60834	3.7532	3.8943	2.78502	4.64302	3.27396	3.15827	1.41054	1.49415	3.97283	4.00186
c10444_g1	2.533	3.08954	3.70305	2.74768	3.49189	2.30864	2.08381	2.55598	1.80087	1.93462	2.63019	3.57157	4.84756	3.78236	4.94494	2.06278	3.42185	2.6057	3.81515	3.4614	7.39503	7.96487	9.12764	5.18283	1.95771	4.1662	4.61932	2.5962	6.46124	8.1536	5.67486	9.47481	3.03809	5.28698	5.54349	1.24196
c10450_g1	1.11452	5.98598	2.32763	3.46004	1.69304	4.94709	6.09115	1.91699	4.00194	1.80565	5.11426	4.49327	3.05607	3.51219	1.05212	3.43797	4.33435	1.11673	5.28919	3.92916	0	0	0	0.0909269	0	0	0	0	0	0	0	0	0	0	0.0923914	0
c10459_g1	2.12772	5.31015	2.01022	2.03532	2.1163	2.63845	5.61027	1.43774	4.40213	2.32154	4.23753	6.10623	1.79149	2.43152	0.315635	2.8486	3.49789	1.20979	2.60124	3.64851	0	0	0	0	0	0	0	0	0	0	0	0	0	0	0	0
c1046_g2	0.91188	0.675837	0.211603	0.712362	0.105815	1.48413	1.12205	0.159749	1.20058	0.257949	2.92243	3.91721	0.737672	1.48593	0.841692	1.96455	1.14062	3.81549	1.56074	1.49682	0.336138	0.12068	0.20435	0.545561	0.163143	0.96143	0.288707	0.472036	0.557003	0.679467	0.873055	0.263189	0.217007	0	0.64674	0.413985
c10471_g1	0	0.386192	0.317404	0.407064	0.634889	0.659612	0.96176	0.159749	0	0.257949	0.584487	0.57606	0.737672	0.270169	0	0.39291	0.152082	0	0.173416	0.467757	0	0	0	0	0	0	0	0	0	0	0	0	0	0.114934	0	0
c10471_g2	0	1.73787	0.529007	0.407064	0.529074	0.659612	1.60293	0	0.200097	0	1.31509	1.15212	0.948435	0.540338	0.105212	0.589365	0.608329	0.0930608	0.780372	1.02907	0	0	0	0	0	0	0	0	0	0	0	0	0	0	0	0
c10480_g1	0	0	0	0	0	0	0	0	0	0	0	0	0	0	0	0	0	0	0	0	0.336138	0.965438	1.2261	0.636488	0.163143	0	0.288707	0.118009	1.00261	0.452978	0.654791	0.263189	0	0.344803	0.923914	0.413985
c10483_g1	6.68712	7.53075	10.7917	9.26071	10.4757	14.3466	7.37349	10.8629	9.00436	10.7049	4.38365	6.45187	8.21977	8.51032	12.941	7.75998	6.61558	7.72405	9.45117	9.35514	12.9973	9.65438	20.435	13.2753	26.266	20.0298	18.4773	16.7573	16.4873	10.3053	15.4967	12.3699	18.4456	14.7116	14.3207	13.7995
c10484_g1	37.6911	33.5987	33.8564	44.6753	39.3631	52.1093	41.1954	45.2089	47.8231	46.044	50.1197	47.4673	40.7827	46.334	58.4976	43.4166	47.8299	46.9957	48.0362	40.3207	59.4964	66.6153	64.5747	55.2835	77.6559	70.6651	77.8066	64.0789	75.7524	48.0157	63.1873	53.0326	76.9288	69.0755	87.5871	111.776
c10486_g1	28.0657	26.3576	28.3547	29.0033	32.8026	30.0123	29.1734	33.5473	30.4147	28.7613	34.3386	31.6833	25.6077	23.9099	35.0354	32.0222	32.3935	37.2243	31.3883	32.1817	33.1656	27.6357	33.9221	32.7337	69.9882	59.7689	51.9673	58.1784	49.2391	32.0482	39.1783	32.6355	78.0139	58.7315	47.674	62.6498
c10488_g1	1.11452	1.64132	2.64503	0.712362	1.26978	0.824515	0.641173	0.958493	1.80087	0.515899	5.26038	3.45636	2.63454	3.10694	1.36775	2.65214	2.28124	3.16407	1.64745	2.43234	4.59388	7.84419	8.17401	3.00059	1.79457	3.36501	6.49592	1.06208	7.57524	10.7582	8.62142	10.396	2.27857	3.79283	7.29892	4.69184
c10495_g1	5.97788	4.63431	4.86686	5.0883	3.5977	6.43121	5.44997	6.38996	6.60319	5.28796	5.99099	6.91272	5.05832	6.0788	4.83973	5.99188	6.61558	6.60732	7.63031	7.39056	7.95526	5.79263	3.74642	6.36488	15.4986	13.6203	10.3935	9.08669	9.58045	5.32249	6.32965	6.05335	22.1347	12.8726	10.5326	16.0074
c10495_g2	6.48448	5.69634	4.12625	7.22539	7.61867	4.28748	4.64851	4.95222	5.80281	5.41694	7.4522	2.8803	5.58523	5.40338	7.68044	5.30429	6.76766	4.83916	6.67652	5.05178	6.94685	4.34447	3.54207	3.81893	10.1148	6.08906	6.06286	7.55257	7.01824	4.98276	5.45659	4.869	17.7945	9.07981	7.66849	10.6256
c10496_g1	2.83696	7.24111	4.76106	3.25651	3.70352	7.91534	7.69408	2.71573	7.20348	3.86924	7.59833	9.90823	4.95294	3.24203	0.736481	5.6972	5.1708	3.07101	5.46261	6.9228	0	0	0	0	0	0	0	0	0	0	0	0	0	0	0	0
c10496_g2	3.64752	7.8204	3.38564	2.23885	2.32793	7.42063	7.37349	2.71573	6.80329	2.32154	5.84487	8.29526	4.21527	2.70169	0.736481	5.79543	5.1708	2.6057	4.85565	5.51953	0	0	0	0	0.163143	0	0	0	0	0	0	0	0	0	0	0
c10500_g1	26.2419	17.958	23.8053	27.4768	26.7711	19.2936	19.8764	19.6491	18.2088	20.12	10.0824	6.91272	9.69511	12.9681	14.6244	7.56352	7.60412	9.49221	9.36447	8.51318	24.426	18.9467	21.0481	43.554	43.5591	53.0389	22.5192	43.6633	24.5081	12.1172	9.82187	9.6064	42.7503	23.1018	18.0163	31.1869
c10503_g1	0	0	0	0	0	0	0	0	0	0.128975	0.146122	0	0	0	0	0.0982276	0	0.0930608	0	0	11.0925	3.62039	4.087	4.18264	4.40485	3.68548	9.6717	6.37248	1.22541	2.49138	2.83743	2.23711	2.49558	2.18375	4.06522	6.89976
c10506_g1	0.70924	1.54477	1.05801	0.305298	0.740704	1.31922	1.28235	0.798744	1.00048	0.644873	1.60734	1.72818	1.58073	0.270169	0.105212	1.17873	0.684371	0.186122	0.693664	1.30972	0	0	0	0	0	0	0	0	0	0	0	0	0	0	0	0
c10509_g1	4.86336	18.9234	5.81907	7.02185	5.07911	16.4903	17.472	4.47297	18.8091	7.48053	15.9273	13.595	9.48435	5.94371	1.05212	10.2157	12.3947	4.83916	10.5784	10.7584	0	0	0	0	0	0.160238	0	0	0.111401	0	0	0	0	0	0.0923914	0
c10509_g2	0.5066	3.28264	0.529007	1.73002	0.423259	2.14374	2.08381	0.798744	1.80087	1.41872	1.46122	1.9586	1.47534	0.810507	0.210423	1.86632	1.52082	0.372243	1.99428	2.80654	0	0	0	0	0	0	0	0	0	0	0	0	0	0	0	0
c10521_g1	2.12772	8.20659	3.06824	2.95121	3.17444	3.79277	7.05291	1.59749	4.60223	3.22437	5.84487	5.7606	3.89912	2.5666	0.841692	3.04505	5.55101	1.76816	5.46261	3.64851	0	0	0	0	0	0	0	0	0	0	0	0	0	0	0	0
c10521_g2	5.97788	15.9304	4.97266	7.22539	4.02096	11.2134	12.1823	3.83397	5.40261	5.93283	10.9591	10.2539	7.58748	6.0788	0.841692	5.79543	7.52808	3.81549	11.3588	11.1326	0	0	0.0681167	0	0	0	0	0	0	0.113245	0	0	0	0	0	0.137995
c10526_g1	0.40528	2.02751	0.634808	0.814128	0.423259	0.989417	0.96176	0.479247	1.20058	0.515899	1.75346	1.61297	0.63229	0.540338	0.315635	1.57164	1.2927	0.837548	0.606956	0.935514	0	0	0	0	0	0	0	0	0	0	0	0	0	0	0.0923914	0
c10531_g1	1.31716	1.35167	1.05801	1.22119	1.48141	1.15432	0.801467	0.479247	0.800387	0.515899	1.31509	0.921696	1.68611	1.89118	1.68338	0.687593	1.59686	0.558365	1.64745	0.65486	1.90478	3.37903	5.44934	3.09151	0.815713	0.96143	1.73224	1.18009	2.11661	2.37813	3.05569	3.68465	1.62755	1.60908	2.125	1.24196
c10535_g1	112.161	83.9969	106.225	51.1883	74.5994	76.5149	57.385	95.6896	67.6327	89.2505	82.851	116.249	114.866	97.1257	80.8025	77.0104	67.5246	84.4992	52.7185	81.0155	165.268	164.004	137.528	125.843	49.7585	90.3744	104.945	103.14	78.5374	167.715	191.417	150.544	42.4248	72.1788	93.223	70.7915
c10537_g1	1.31716	0.386192	0.423205	0.407064	0.21163	0	0	0.159749	0	0	0.146122	2.53466	0.421527	0.135084	1.36775	0	0.456247	0.0930608	0.173416	0.0935514	0.112046	0.12068	0.136233	0.0909269	0.163143	0.801192	1.29918	0	0.445603	0.226489	0.218264	0.394784	0	0.229869	0.0923914	0
c10539_g1	15.198	11.7789	10.6859	11.8049	12.4861	14.5115	11.8617	15.1761	9.40455	14.9611	15.3428	12.2125	12.9619	14.3189	15.5713	12.6714	11.4822	13.4938	11.7056	11.881	17.4792	17.4986	14.9176	17.2761	21.698	13.46	16.4563	18.0554	15.0391	11.7774	19.6437	14.7386	17.3605	17.6999	17.7392	12.2816
c10542_g1	7.29504	18.4407	7.08869	9.97307	5.50237	19.9533	20.0367	6.70945	21.2103	8.89925	17.6807	17.7426	13.1727	9.86116	3.26156	11.7873	11.3301	4.7461	13.5265	14.7811	0	0	0.136233	0.0909269	0	0	0	0	0	0.226489	0	0	0	0	0.0923914	0
c10545_g1	5.77524	17.5718	6.77128	6.92009	3.5977	14.3466	16.5102	4.79247	13.0063	6.19078	12.5665	16.0145	9.90588	4.45779	1.7886	7.56352	10.1135	2.51264	9.19105	10.6649	0	0	0	0	0	0	0	0	0.111401	0	0	0.131595	0	0	0	0
c10545_g2	8.40956	21.6268	9.20471	11.8049	12.1687	13.1922	21.9602	8.94594	10.8052	12.8975	18.7036	24.1945	20.971	20.6679	2.63029	8.84048	14.2197	6.04895	21.1568	20.1136	0	0.12068	0.0681167	0.0909269	0	0	0	0.118009	0	0	0	0.131595	0	0	0	0.137995
c10547_g1	50.0521	48.5637	42.7437	55.7678	46.1353	34.9594	52.8968	47.7649	48.4234	44.8832	47.4895	40.209	45.9464	47.5497	41.1377	42.8272	44.9403	39.1786	44.3078	40.9755	75.0707	96.3025	70.2965	73.378	53.5108	58.8075	65.9696	88.1527	48.4593	66.8143	71.2631	68.824	67.1635	67.6963	60.7936	70.6535
c10548_g2	3.5462	14.5788	3.06824	6.10596	4.12678	8.57495	9.93819	2.23648	7.40358	5.93283	11.2514	10.1387	7.16595	5.13321	0.946904	6.87593	6.84371	2.69876	8.84422	8.04542	0	0	0	0	0	0.160238	0	0	0.111401	0	0	0	0	0.114934	0.184783	0
c10562_g1	1.11452	1.73787	0.740609	0.814128	0.952333	0.824515	2.72499	0.798744	2.00097	0.773848	2.92243	3.22594	1.89687	1.21576	0.105212	1.27696	1.21666	1.20979	1.47404	1.87103	0	0.12068	0	0	0	0	0	0	0	0	0.109132	0	0	0	0	0
c10567_g1	12.8676	53.4877	21.9009	25.9503	18.7292	30.1772	44.5615	16.2944	32.0155	28.7613	45.8822	40.6698	26.0293	20.803	5.99706	22.6906	31.7092	13.1216	43.354	31.901	0	0.362039	0	0	0	0	0	0.118009	0.111401	0	0.109132	0	0.108503	0.114934	0	0
c10568_g1	0.10132	0.0965481	0	0.101766	0	0	0	0	0	0	0.146122	0	0	0.405253	0.105212	0	0.380206	0.279183	0	0.0935514	57.9277	75.5456	64.0297	59.648	38.1754	17.9467	28.2933	14.0431	69.2912	68.5129	66.5704	98.3011	19.7476	29.3083	68.3697	21.2513
c10572_g1	5.36996	21.8199	8.78151	7.22539	5.18492	11.873	16.9911	5.91071	14.407	9.02823	15.4889	19.1252	11.4866	7.15947	1.68338	9.52807	12.927	5.11835	13.0929	13.7521	0	0	0	0	0	0	0	0.118009	0.111401	0	0	0	0	0.114934	0	0
c10574_g1	89.8709	57.4461	68.5592	66.3514	57.3516	65.7963	66.3614	75.5612	83.4404	78.9325	70.4306	71.0858	67.8658	75.6473	84.2744	68.9558	64.9392	70.1679	55.3197	56.318	36.8631	30.0493	30.5844	42.6447	57.0999	63.4544	44.3166	49.9178	51.1329	54.9236	49.2185	44.6106	73.2397	52.6399	41.0218	51.4722
c10578_g1	5.26864	14.6753	4.54946	5.80066	5.39655	12.3677	13.9455	4.15347	10.2049	4.64309	11.2514	11.7516	8.6413	4.45779	0.841692	7.75998	8.28849	3.62937	9.45117	10.01	0	0	0	0	0	0	0	0	0	0	0	0	0	0	0	0
c10583_g1	38.4003	28.3851	28.3547	27.6804	29.5223	27.0441	25.9675	29.3938	22.6109	28.8903	27.9092	31.6833	28.98	37.1482	38.5074	26.1285	27.2988	25.5917	23.4112	28.0654	34.286	37.2901	55.3789	31.9153	30.5077	27.561	41.1408	29.6202	34.8684	25.48	42.234	36.4517	33.7445	38.2731	53.587	29.531
c10588_g1	3.85016	2.7999	3.38564	3.35828	3.80933	3.95767	4.16763	3.67422	3.80184	6.06181	5.99099	4.95411	8.32515	7.96998	7.2596	7.17061	8.82078	5.76977	8.41068	6.17439	5.04207	5.43059	7.15226	6.91044	10.1148	7.69144	7.50639	6.49049	15.1505	8.04036	11.2406	10.1328	13.9969	13.6772	19.0326	16.0074
c10593_g1	6.5858	9.46172	11.6381	6.81832	8.99426	10.0591	5.77056	10.0642	6.80329	13.0264	8.91342	15.208	15.175	12.1576	12.7306	11.0997	10.7218	10.2367	13.96	17.4006	31.2608	48.3926	81.3995	39.0986	26.266	17.1455	49.0803	26.67	39.6586	27.4052	62.6417	46.8477	16.818	23.4466	79.7338	47.7463
c10595_g1	47.4178	43.7363	44.5423	48.2371	40.9503	46.6675	42.1571	50.3209	46.6226	48.2365	48.8046	51.4998	52.7962	52.1426	56.8142	47.9351	45.5487	48.6708	50.1172	45.3724	91.6535	109.336	108.169	83.5618	74.8825	73.3892	87.1896	72.6935	78.5374	92.9737	109.896	102.907	60.0023	68.9606	93.5001	69.6876
c10596_g1	70.5188	67.5837	55.7573	99.4254	68.7796	81.9567	93.6113	77.4782	107.052	69.9043	89.8648	58.182	67.655	67.6773	87.536	81.8236	98.4733	91.1066	89.6561	73.2508	108.797	68.3048	80.6502	102.566	311.766	252.215	141.9	239.204	137.357	80.4036	101.711	87.3788	430.216	274.463	154.386	209.063
c10602_g1	0.20264	0.482741	0.423205	0.305298	0.634889	0.494709	0.160293	0.159749	0	0.644873	0.292243	0.460848	0.63229	0.135084	0	0.687593	0.760412	0.186122	0.346832	0.467757	0	0	0	0	0	0	0	0	0	0	0	0	0	0	0	0
c10610_g1	5.47128	20.1786	8.67571	6.10596	6.4547	15.1711	21.4793	5.11196	20.2098	9.54412	16.2195	17.7426	11.8027	7.96998	2.84071	11.2962	11.7103	6.51426	14.5669	13.6585	0	0	0	0	0	0	0	0	0	0	0	0	0	0	0.0923914	0.27599
c10611_g1	6.18052	16.2201	6.87708	8.65011	5.29074	14.1817	16.6705	3.83397	12.406	8.25438	14.7583	14.8623	10.1166	7.15947	1.36775	8.93871	11.1781	5.86283	10.7518	11.5068	0	0	0	0	0	0	0	0	0	0	0	0	0.108503	0.114934	0	0
c10624_g1	4.66072	3.37918	3.70305	4.27417	4.12678	2.96825	3.36616	5.91071	2.20106	6.06181	5.4065	7.94963	4.84756	9.99625	4.73452	5.30429	4.10622	3.62937	7.97714	6.3615	55.5748	67.8221	69.6834	64.649	16.4774	22.4334	26.8498	31.1544	20.4977	80.9698	47.7997	78.2988	7.92074	22.0674	19.2174	9.10768
c10627_g1	3.95148	11.1996	4.76106	4.68124	4.76167	7.75044	12.6632	3.03523	11.4055	5.41694	9.35179	11.406	7.79824	5.40338	1.26254	6.97416	8.44057	2.97795	8.58409	9.07449	0	0	0	0	0	0	0.144354	0.118009	0	0	0	0	0.108503	0	0	0.137995
c10632_g1	0	0.386192	0.423205	0.814128	0.529074	0.329806	0.320587	0.319498	0	0.773848	0.292243	0.806484	0.948435	1.89118	0.841692	0.39291	0.304165	0.186122	0.693664	0.65486	0.112046	0.12068	0.272467	0.363708	0.326285	0	0.144354	0	0.111401	0.339734	0.218264	0	0.108503	0.229869	0.184783	0.137995
c10641_g1	0.60792	0.772385	0.84641	0.915894	0.952333	1.31922	0.641173	0.638996	0.800387	1.0318	0.730608	0.691272	1.79149	1.21576	1.15733	0.884048	0.988535	1.58203	0.86708	1.02907	1.56864	1.68952	1.56669	2.18225	1.79457	1.28191	1.58789	1.53412	2.56221	1.58542	2.29177	1.31595	1.30204	2.52856	3.51087	6.76176
c10642_g1	9.42277	10.8134	10.0511	9.97307	11.3222	8.73985	10.2588	9.90443	12.2059	14.0582	11.5436	8.29526	7.06057	11.6173	14.94	9.23339	11.2541	11.9118	11.4455	8.51318	15.3503	18.464	18.8002	17.6398	23.4925	20.831	21.9418	19.4715	24.9537	15.288	18.4433	17.2389	30.9234	19.7687	20.9729	25.5291
c10648_g1	15.8059	13.3236	12.273	20.1497	13.9676	13.1922	16.8308	9.26544	17.0082	13.0264	15.4889	14.6319	14.7534	18.1013	20.2006	13.7519	14.9801	16.751	15.3473	13.565	53.8941	70.7184	57.5586	49.3733	47.8008	41.8222	58.3189	45.3154	55.3661	47.223	57.5125	53.2958	48.6095	47.238	59.0381	89.2829
c1065_g1	56.5366	141.346	74.6957	68.9974	64.7587	63.1578	193.795	35.1448	105.651	63.7135	164.533	224.779	101.904	77.5385	10.6264	103.041	96.4202	59.8381	78.8176	125.359	0.112046	0	0.0681167	0.0909269	0.489428	0.160238	0	0	0.111401	0.113245	0.654791	0.263189	0.108503	0.919475	0.0923914	0.137995
c10653_g1	0.20264	0.193096	0.211603	0	0.105815	0	0.160293	0.319498	0	0.257949	0	0	0.210763	0	0.105212	0	0.0760412	0.0930608	0.086708	0.0935514	20.1683	17.4986	4.49571	2.54595	0.489428	0.801192	1.15483	4.0123	2.67362	10.0788	7.96662	6.44813	0.108503	0.80454	4.71196	4.55384
c10654_g1	1.72244	5.31015	2.22183	2.44238	2.32793	2.63845	6.41173	1.27799	4.20203	3.22437	3.79916	5.06933	2.10763	1.7561	0.315635	2.55392	4.56247	0.837548	3.64174	3.83561	0	0	0	0	0	0	0	0	0	0	0	0	0	0.114934	0	0.137995
c10656_g1	5.47128	21.0475	10.1569	10.0748	6.66633	12.3677	18.7543	5.59121	4.20203	7.6095	8.32893	9.90823	8.32515	6.21388	2.52508	8.44757	8.36453	2.69876	19.4226	11.2262	0	0	0.0681167	0	0	0	0	0.118009	0	0	0	0.131595	0.217007	0.114934	0	0
c10656_g2	5.5726	24.6198	11.0033	11.6013	5.714	18.3042	20.8381	8.14719	12.6061	11.7367	11.6897	13.9406	12.0135	6.75422	3.15635	10.805	10.4176	3.25713	17.2549	15.0618	0	0	0	0.181854	0	0	0	0.118009	0.111401	0	0	0	0	0	0.0923914	0.137995
c1066_g2	1.82376	4.34467	2.64503	2.64592	1.37559	4.12257	4.16763	0.638996	4.00194	2.96642	3.3608	3.80199	3.37221	1.7561	0.841692	3.43797	3.26977	1.86122	4.42211	2.61944	0	0	0	0	0	0	0	0	0	0	0	0	0	0.114934	0.0923914	0
c10664_g1	3.14092	8.30314	4.02045	3.76534	3.5977	4.61728	9.93819	2.71573	4.40213	3.22437	7.59833	9.10175	7.4821	5.40338	0.631269	4.12556	6.00725	2.41958	7.19677	5.42598	0	0	0	0	0.163143	0	0	0	0	0	0	0	0	0	0.0923914	0
c10670_g1	22.797	22.3992	22.0067	23.5079	22.3269	27.7037	25.1661	25.8793	27.8135	24.6342	23.5256	18.5491	16.4395	22.6942	25.9872	25.5392	23.953	25.5917	22.0238	19.178	28.4597	26.3082	20.9118	27.8236	34.26	31.2465	32.3352	35.2847	28.073	25.8197	25.8642	24.345	33.419	28.7336	29.2881	32.8428
c10673_g1	17.731	18.6338	20.208	29.8174	17.8827	21.7672	24.6852	22.2051	28.0136	21.1518	23.5256	19.9317	22.6571	20.803	28.828	21.8065	29.3519	26.4293	28.6136	22.1717	44.2581	55.2714	49.1803	40.0988	111.59	67.6206	68.7124	93.5811	53.0267	29.5568	50.6372	41.4523	130.529	90.5683	74.0979	110.396
c10674_g1	13.3742	11.8754	10.3685	16.079	10.4757	10.0591	9.6176	11.8214	16.4079	11.2208	15.0505	6.22145	7.58748	12.9681	18.0964	8.84048	13.4593	15.8203	12.1391	10.01	23.3055	20.8776	21.2524	20.6404	20.8823	23.0743	28.2933	19.7075	27.8502	22.0827	32.6304	22.6343	24.8473	21.8375	25.7772	33.5328
c10674_g2	22.3917	16.3166	22.3241	18.9285	19.0467	18.3042	16.1896	18.0516	17.4084	20.6359	19.2881	16.8209	19.601	22.0188	23.2517	17.0916	19.6186	18.7052	22.8909	22.4523	26.1067	15.5677	15.3944	23.8228	23.6557	23.7153	27.1385	20.6516	33.7544	17.7794	21.499	22.1079	33.5275	29.1933	27.9022	36.8447
c10675_g1	0.20264	0.386192	0	0.101766	0	0.659612	0.320587	0.319498	0	0.128975	0.292243	0.806484	0.316145	0.810507	0	0.294683	0.532288	0.279183	0	0.187103	0	0	0	0	0	0	0	0	0	0	0	0	0	0	0	0
c10678_g1	1.72244	2.6068	4.86686	2.64592	5.81981	1.97883	2.24411	6.38996	2.40116	4.90104	2.19182	2.99551	3.16145	2.02627	1.47296	2.35746	2.05311	1.95428	3.72845	4.20981	36.3029	75.7869	74.3154	32.7337	7.01513	7.37096	11.9814	11.5649	11.6971	57.415	47.2541	69.3503	1.84456	5.63178	12.4728	4.27785
c1068_g1	22.8983	14.8684	17.2456	22.2868	17.3536	16.8201	23.7234	18.2114	24.6119	22.0547	18.8497	15.4384	17.5987	25.1257	24.4091	16.8951	19.2384	15.9134	17.1682	13.6585	22.1851	18.464	17.0292	18.0035	37.1965	30.285	21.9418	24.6639	23.9511	21.0635	18.7707	17.8969	41.2313	29.6531	19.7718	34.7748
c10685_g1	0.10132	0	0.105801	0.101766	0	0	0.160293	0	0.200097	0	0.146122	0	0.105382	0	0.105212	0.0982276	0	0	0.086708	0.0935514	28.3476	31.7388	52.7224	7.54693	6.03628	8.33239	12.2701	6.6085	26.959	114.943	67.9891	120.672	2.71258	17.0103	31.4131	12.9715
c10687_g1	3.44488	1.15858	0.952212	0.712362	1.48141	1.48413	0.801467	2.23648	1.60077	2.19257	1.60734	3.57157	3.05607	3.37711	2.94592	1.96455	2.20519	2.23346	2.60124	2.15168	2.12887	2.65496	1.90727	0.909269	2.284	2.0831	1.58789	1.06208	1.89381	2.71787	1.20045	1.31595	1.08503	1.03441	1.75544	2.8979
c1069_g1	1.31716	5.79289	2.11603	2.54415	1.90467	3.79277	3.84704	1.11824	3.40165	2.06359	4.96814	5.29975	2.52916	1.35084	0.631269	3.33974	3.04165	1.20979	3.38161	4.30337	0	0	0	0	0	0	0	0	0	0	0	0	0.108503	0	0	0
c10692_g1	26.1406	18.2476	21.9009	19.9461	19.6816	28.858	19.7161	21.8856	21.4104	19.0882	24.5484	23.7337	22.5517	21.6135	33.2468	24.9498	22.7363	26.057	22.0238	20.02	25.8826	24.0153	21.2524	29.4603	40.1331	41.3415	28.8707	35.6387	28.9642	27.7449	25.1003	23.4238	51.3221	37.6985	22.7283	24.5631
c10694_g2	1.21584	1.06203	1.37542	0.610596	1.58722	2.47354	1.28235	1.27799	2.20106	1.67667	1.02285	2.18903	1.47534	1.21576	0.315635	0.785821	1.2927	1.39591	1.30062	2.61944	1.2325	0.482719	1.02175	0.272781	1.95771	1.28191	2.88707	0.826063	1.55961	0.905956	0.763923	1.44754	5.64217	2.52856	2.95653	2.8979
c10695_g1	30.5987	111.127	38.4059	48.5424	37.3526	56.7266	102.107	31.151	61.8299	55.717	89.2803	93.4369	55.7469	44.848	9.36383	46.167	67.7527	28.9419	75.9562	66.7957	0	0	0	0.454634	0	0	0	0.236018	0.111401	0.113245	0	0	0.108503	0.114934	0.184783	0.137995
c10696_g1	0.20264	0.386192	0.634808	1.22119	0.423259	0.494709	0.320587	0.479247	0.60029	1.0318	0.292243	0.230424	0.316145	0.540338	0.420846	0.196455	0.152082	0.0930608	0.173416	0.467757	3.69751	3.62039	2.65655	2.45503	4.56799	6.56977	3.32014	3.06823	6.68404	5.66223	4.47441	4.7374	4.99115	2.75842	3.97283	6.76176
c10696_g2	0.5066	1.35167	1.16381	2.34062	1.48141	0.659612	1.28235	2.39623	1.60077	2.83744	0.146122	0.345636	0.948435	0.270169	0.420846	0.196455	0.228124	0.372243	0.520248	0.748411	8.17935	6.27535	5.92616	7.36508	9.13599	11.3769	7.65075	5.54642	15.5961	11.3245	9.38534	8.94843	9.65679	6.78113	11.3641	18.4913
c10702_g1	7.70032	4.73086	6.24228	4.4777	3.70352	3.46296	5.44997	3.99372	5.40261	4.38514	9.05954	10.7147	8.95744	8.37523	4.62931	4.6167	5.93121	6.8865	5.28919	6.08084	54.4543	67.8221	76.9038	56.9202	55.4685	47.4305	59.6181	75.8797	22.1687	45.2978	49.8733	57.9016	29.1874	45.2841	46.0109	16.5594
c10703_g1	5.87656	2.22061	0.423205	1.83179	1.48141	1.97883	0.801467	1.27799	1.20058	0.902823	0.292243	0.691272	0.526908	0.405253	1.36775	0.0982276	0.228124	0.279183	1.30062	0	0.672275	0	0.0681167	0.272781	0.489428	0.801192	0.433061	0	0.557003	0.113245	0	0.657973	1.08503	0.344803	0.831523	0.137995
c10706_g1	678.54	508.422	580.32	586.172	614.89	642.627	561.508	646.983	538.06	665.767	601.875	574.447	591.191	637.193	745.845	532.786	612.664	612.061	523.283	512.007	942.306	1100.24	822.101	827.162	914.904	756.004	765.508	888.371	782.144	1003.69	893.79	898.133	862.493	647.195	632.512	771.807
c1071_g1	182.477	115.182	129.924	121	117.031	126.81	141.539	128.598	113.855	107.823	166.579	154.384	157.756	138.867	148.033	128.58	131.551	137.358	120.871	112.917	109.469	135.765	111.984	103.839	83.3659	90.3744	87.9114	85.4385	70.9622	106.223	118.19	112.382	80.5095	89.1891	89.7121	59.8899
c10710_g1	50.0521	36.3986	42.2147	35.0075	35.0247	37.1032	40.2336	40.736	43.421	35.726	50.412	54.9561	44.5764	49.3058	55.5517	39.7822	43.7997	48.2055	37.111	47.5241	73.9503	85.3206	64.5747	59.5571	55.3054	45.8282	63.5156	56.9983	57.8169	68.0599	81.6306	61.1915	44.2694	45.7439	54.7881	81.4171
c10714_g1	1.92508	1.93096	1.69282	2.03532	1.48141	0.824515	2.24411	1.27799	1.80087	2.57949	0.87673	0.806484	1.05382	2.02627	1.68338	1.37519	2.35728	1.30285	1.90758	2.24523	3.69751	4.46515	1.70292	5.81932	5.05742	6.40953	5.05238	8.02461	6.57264	4.98276	3.38309	4.60581	9.65679	7.12593	7.94566	9.65966
c10722_g2	1.41848	3.08954	1.37542	1.01766	0.952333	2.47354	3.68675	1.27799	3.80184	1.0318	3.79916	4.26284	2.63454	1.21576	0.420846	1.47341	2.5854	2.04734	2.08099	1.68393	0	0	0.0681167	0	0	0	0	0	0	0	0	0	0	0	0	0
c10733_g1	0.10132	0.193096	0	0.101766	0	0	0	0	0	0	0.292243	0	0	0.135084	0	0	0.0760412	0.0930608	0	0	41.457	11.9473	34.9439	17.6398	13.0514	21.3117	46.3375	43.0733	21.7231	8.26685	27.3921	10.1328	6.4017	32.1816	21.1576	44.2964
c10736_g1	15.502	14.096	17.9862	19.3355	16.8246	22.9215	19.5558	21.7258	22.4108	24.7631	17.973	14.4015	13.2781	17.4259	23.1465	19.5473	21.3676	24.0097	20.1163	15.7166	14.9021	11.5853	13.1465	15.8213	17.4563	13.9407	15.5902	14.2791	17.1557	12.0039	12.2228	14.2122	19.6391	15.6311	15.8913	17.8014
c10739_g1	13.0703	19.3096	26.8735	18.8267	31.8503	19.6234	17.9529	29.3938	15.6076	43.5934	11.5436	16.3601	14.9642	23.6398	17.4651	23.8693	14.3718	14.7036	17.2549	23.4814	20.5044	23.1705	19.1408	18.0035	26.9185	24.6767	27.4272	42.1292	11.4743	20.9502	19.4255	20.134	19.2051	31.1472	12.6576	5.24382
c1074_g1	17.3257	22.3992	38.3001	18.2161	30.1572	24.5705	25.1661	36.4227	32.8159	35.597	23.8178	21.5446	19.4956	25.666	21.5684	36.3442	26.9946	38.8994	29.3073	31.901	0	0.12068	0.0681167	0	0	0.160238	0	0	0	0.113245	0	0.131595	0.108503	0	0.0923914	0.137995
c10740_g1	3.95148	9.84791	2.75083	3.66358	4.33841	4.45238	11.2205	2.71573	9.20445	4.38514	7.89057	13.1342	5.47985	2.83677	0.526058	5.50074	7.98432	4.7461	5.80944	7.01636	0	0	0	0	0.163143	0	0	0.118009	0	0	0	0	0	0	0	0
c10746_g1	5.87656	6.75837	22.7473	1.83179	9.52333	9.06966	8.65584	10.8629	7.40358	14.7031	5.55262	13.3646	14.8588	6.61914	4.94494	23.7711	9.65723	19.822	21.5903	13.0036	0.224092	0.12068	0	0.0909269	0.326285	0	0.433061	0.118009	0	0	0	0	0	0	0.184783	0
c1075_g1	0.20264	1.64132	0.423205	0.203532	0.423259	0.659612	1.76323	0.159749	0.400194	0.128975	1.02285	1.38254	0.526908	0.135084	0	0.785821	0.456247	0.465304	0.606956	1.21617	0	0	0	0	0	0	0	0	0	0	0	0	0	0	0	0
c10752_g1	5.77524	4.82741	3.38564	4.68124	3.17444	2.63845	2.24411	1.91699	1.00048	2.57949	6.13711	6.68229	4.74218	2.5666	6.62833	4.6167	4.63851	4.7461	3.55503	3.36785	8.17935	3.62039	4.42759	4.09171	2.61028	5.76858	5.9185	4.72036	3.11922	5.54898	4.58354	4.7374	2.71258	6.66619	3.88044	1.10396
c10753_g1	0.20264	0.482741	0.634808	0.814128	0.634889	0	0.48088	0	0	0.773848	0.146122	0.230424	0.316145	0.135084	0.420846	0.294683	0.0760412	0.279183	0.086708	0.374206	1.4566	1.08612	2.17974	1.27298	0.652571	0.640953	0.866122	1.41611	2.45081	0.679467	1.41871	1.71073	0.32551	0.114934	2.21739	1.65594
c10757_g2	0	0	0.211603	0	0.105815	0	0	0.159749	0	0	0.292243	0.230424	0.210763	0	0	2.35746	1.36874	2.1404	0.606956	0.935514	0	0	0	0	0	0	0	0	0.334202	0	0.218264	0	0.542517	0.459737	0	0.27599
c10759_g1	13.4756	41.5157	16.505	16.8932	13.4385	31.1666	33.8219	10.3837	32.6158	17.6695	33.608	36.983	25.0808	19.7223	3.26156	19.1544	23.6488	10.8881	27.8333	27.1299	0	0	0.0681167	0	0.163143	0	0	0.118009	0	0.113245	0	0	0	0.229869	0.0923914	0.137995
c10760_g1	68.2897	51.6532	70.9927	53.936	65.0761	62.6631	56.4232	75.5612	63.2306	79.8353	45.59	46.6608	51.1101	54.9794	71.123	61.3922	54.1413	63.3744	46.2154	53.2308	37.7595	40.5484	40.257	34.1885	36.0545	32.2079	35.2223	35.5207	41.6638	35.1058	38.4144	40.1363	57.6153	42.5257	47.1196	58.234
c10769_g1	0.60792	3.08954	1.37542	1.22119	0.634889	3.13316	3.04557	0.638996	2.20106	0.515899	1.60734	1.49776	1.26458	0.810507	0.420846	0.884048	1.21666	0.558365	1.47404	1.77748	0.112046	0	0.0681167	0	0	0	0	0	0	0	0	0	0	0.114934	0	0
c10776_g1	142.963	531.594	201.551	183.789	156.288	276.542	463.889	144.573	287.539	188.174	398.62	439.188	265.246	190.874	37.2449	236.63	309.335	113.906	331.225	333.043	0.336138	0.603399	0.272467	0.272781	0.163143	0.480715	0.433061	0.708054	0.445603	1.13245	0.654791	0.789567	0.542517	1.14934	0.923914	0.551981
c10782_g1	0.40528	0.193096	0.423205	0.101766	0.21163	0.494709	0.160293	0.319498	0.200097	0.644873	0.87673	0.460848	0.105382	0.270169	0.631269	0.491138	0.456247	0.372243	0.260124	0.280654	1.90478	3.017	3.40584	1.09112	0.978856	0.480715	1.01048	0.708054	2.00521	2.49138	2.51003	3.02668	1.19354	0.574672	2.40218	1.24196
c1079_g1	0.91188	2.4137	4.33785	5.80066	4.55004	3.13316	3.36616	6.5497	2.60126	7.6095	3.94528	2.64988	4.21527	3.51219	2.41987	3.53619	3.04165	2.79183	3.98857	4.02271	2.35296	2.17224	3.33772	3.728	4.56799	2.40358	2.30966	3.18624	4.45603	1.35893	2.7283	3.42146	4.99115	4.25257	3.51087	6.62377
c10792_g1	43.365	56.5772	66.7606	68.9974	85.0751	60.6843	60.2703	71.5675	65.8318	112.724	48.8046	45.7392	43.3119	57.9512	61.1279	63.3568	55.358	56.2087	41.273	47.6177	18.2635	16.4125	16.893	17.5489	20.0665	19.3888	19.7765	22.4217	15.3733	20.0443	20.9533	17.5021	22.4602	15.4012	16.2609	20.2853
c10793_g2	5.36996	17.958	6.77128	7.53068	4.9733	7.75044	17.1514	4.47297	13.4065	8.89925	15.1967	18.5491	11.3812	7.96998	1.26254	10.4121	12.0905	5.11835	12.2258	13.0036	0	0	0	0	0.326285	0	0	0.118009	0.111401	0	0	0.131595	0	0	0.184783	0
c10800_g1	7.0924	5.50324	4.33785	6.30949	4.44422	0.329806	3.68675	8.30694	0.200097	8.89925	1.31509	2.41945	4.21527	5.40338	5.471	1.37519	1.59686	1.20979	1.21391	1.77748	0.224092	0.24136	0.544934	0.0909269	0	0	0	0	1.22541	0.679467	0.873055	1.44754	0	0.114934	0.461957	0.551981
c10800_g2	15.8059	9.75136	11.7439	12.3137	12.592	1.64903	10.8999	20.7674	1.20058	16.3798	3.3608	4.95411	9.69511	12.4278	15.2557	4.32201	4.79059	2.51264	4.94236	4.58402	0.560229	0.362039	1.49857	0.0909269	0	0.320477	0.288707	0	1.33681	3.17085	1.41871	3.15827	0	0.114934	0.64674	0.551981
c10802_g1	0.10132	0.0965481	0.211603	0.203532	0.317444	0.659612	0.160293	0.159749	0.200097	0	0.730608	0.57606	0	0.540338	0.105212	0.39291	0.380206	0	0.606956	0.280654	0	0	0	0	0	0	0	0	0	0	0	0	0	0	0	0
c10805_g1	2.83696	11.972	2.32763	4.07064	2.43374	8.08024	10.4191	3.03523	8.40407	4.51411	8.62118	8.41047	5.37447	4.3227	0.736481	4.22379	5.1708	2.79183	6.06956	7.10991	0	0	0	0	0	0	0.144354	0.118009	0	0.113245	0	0	0	0	0	0
c10808_g1	93.9237	68.5492	73.7435	58.8208	68.7796	77.5044	67.0026	67.2543	64.2311	65.0032	82.851	83.5287	96.0027	79.2946	92.1653	70.1345	71.1745	71.3777	76.5632	81.0155	104.091	116.697	136.506	106.112	125.457	117.134	160.521	120.369	108.504	114.15	136.851	118.567	153.858	134.358	145.147	123.092
c10814_g1	2.43168	2.70335	3.59724	2.13709	3.28026	2.63845	2.4044	2.07674	2.80136	3.61129	1.75346	4.37805	2.73992	4.72795	1.89381	2.16101	2.73748	3.35019	4.42211	3.2743	2.6891	1.08612	1.56669	5.00098	6.52571	4.1662	4.33061	2.12416	4.56743	1.24569	2.29177	1.05276	7.92074	7.12593	5.17392	5.38181
c10821_g1	5.26864	15.8339	5.60747	6.20773	5.39655	9.39947	10.8999	4.31322	7.00339	7.73848	9.93627	12.4429	9.48435	7.96998	1.99902	7.4653	6.76766	3.44325	11.272	9.44869	0	0.12068	0	0.0909269	0	0	0	0.118009	0	0	0	0	0	0.114934	0.0923914	0
c10826_g1	12.1584	59.6667	24.9691	26.968	14.0734	13.3571	34.1425	6.8692	5.20252	14.9611	20.6032	19.8165	19.0741	16.7505	5.26058	11.3944	23.1165	5.30447	37.3712	36.4851	0.224092	0.12068	0	0	0	0	0	0	0	0	0	0	0.108503	0.114934	0	0
c10827_g1	17.1231	21.5302	15.976	22.2868	14.7083	30.0123	29.494	20.2881	35.4171	14.5741	33.9002	17.8579	19.3902	19.3171	24.1987	25.1463	33.306	28.5697	26.8795	24.7911	42.2413	31.1354	28.8134	47.7366	99.1907	94.5406	49.802	92.873	52.6925	26.2727	39.3966	29.0824	161.995	108.958	56.174	109.154
c10830_g1	5.67392	18.0545	7.08869	5.59713	5.07911	9.56437	14.4264	4.15347	13.4065	5.80386	12.7126	16.9362	8.74668	8.78049	1.7886	8.84048	9.58119	5.21141	9.88471	12.8165	0	0	0	0	0	0.320477	0	0.118009	0	0.113245	0	0	0.108503	0	0	0
c10840_g1	2.12772	1.35167	1.05801	0.407064	0.529074	1.81393	0.320587	0.319498	0.800387	0.257949	4.67589	4.72369	3.26683	1.7561	1.99902	1.37519	1.74895	2.32652	1.82087	1.49682	6.61071	2.05156	7.08414	19.1856	3.426	1.44215	9.23864	0.944072	1.00261	1.47218	1.63698	1.05276	0.108503	0.459737	1.75544	0.689976
c1085_g1	0	0	0	0.101766	0	0	0	0	0	0	0	0	0	0	0	0	0	0	0	0	0	0	0	0	0	0	0	0	3.89902	10.3053	6.98444	12.3699	0.217007	0.689606	1.84783	4.13985
c10852_g1	2.533	1.83441	2.32763	1.62826	2.32793	0.329806	0.96176	2.39623	1.00048	2.06359	2.0457	2.18903	2.95069	1.35084	1.15733	0.982276	0.608329	0.837548	0.43354	1.96458	0	0	0	0	0	0	0	0	0	0.113245	0	0	0	0.229869	0	0
c10857_g1	16.1099	48.1775	22.1125	19.6408	18.7292	43.2046	58.6674	15.0164	44.2214	22.0547	53.4805	57.3756	35.3029	24.5854	4.41888	24.9498	35.7394	12.3771	34.5965	42.2852	0.112046	0.12068	0	0	0.163143	0	0	0	0.111401	0	0	0.131595	0	0.114934	0.0923914	0
c10862_g1	0.10132	0	0.105801	0	0.105815	0	0.320587	0.159749	0.200097	0	0.146122	0.115212	0	0	0	0.196455	0.304165	0.0930608	0.173416	0	7.61912	9.77506	15.735	7.00137	3.09971	3.36501	6.49592	6.01846	11.2515	7.36089	12.441	12.5015	0.217007	1.83895	11.3641	10.2116
c10863_g1	3.24224	9.65481	3.91465	3.46004	4.44422	5.6067	12.022	2.87548	7.80378	3.09539	13.7354	17.5122	6.74443	4.3227	0.736481	7.66175	8.59265	4.00162	5.98285	7.57766	0	0.12068	0	0	0	0	0	0	0	0	0	0	0	0	0	0
c1087_g1	39.5148	43.4467	50.3614	46.4053	46.4527	42.545	42.1571	47.1259	38.8188	47.5916	49.0969	44.3566	44.5764	45.2533	49.4494	42.2379	39.0852	44.9484	36.9376	41.1626	131.99	186.209	144.339	113.022	71.9459	63.2941	112.163	91.5749	124.88	120.945	159.114	130.41	61.6299	69.7652	136.832	143.101
c10883_g2	0.10132	0.0965481	0.105801	0	0	0	0	0	0.200097	0	0	0	0	0	0	0	0	0	0	0	0.896367	0.844759	0.4087	0.545561	0.163143	0.640953	0.433061	0.708054	0.779804	0.566223	0.109132	0.394784	0.108503	0.114934	0.277174	0.27599
c10889_g2	4.15412	2.51025	3.59724	3.56181	4.02096	3.62786	3.04557	3.99372	5.20252	5.15899	1.16897	0.921696	1.26458	1.21576	1.47296	1.86632	1.97707	1.48897	2.08099	1.77748	6.49866	6.51671	6.67544	4.91005	5.70999	7.05049	5.48544	5.66443	3.56482	3.0576	1.52785	2.10551	2.38707	2.87336	4.15762	4.96783
c10898_g1	0.10132	0.965481	1.37542	0.50883	0.952333	1.48413	0.320587	0.958493	0.60029	2.19257	0.292243	0.921696	0.526908	0.945591	0.315635	0.884048	1.14062	0.651426	1.99428	1.12262	4.93002	6.75807	4.56382	2.45503	3.26285	0.801192	2.88707	2.95022	4.67883	2.0384	3.27396	4.34262	1.84456	2.06882	4.71196	6.20978
c10901_g1	0.30396	1.35167	0.423205	0.50883	0.317444	0.659612	0.48088	0.159749	0.800387	0.773848	1.89958	2.64988	0.421527	0.540338	0	0.884048	0.760412	0.930608	0.693664	1.30972	0	0	0	0	0	0	0	0	0	0	0	0	0	0	0	0
c10917_g1	0.5066	0.193096	0.423205	1.32296	0.634889	0.329806	0.160293	0	0	0.128975	0.87673	0.806484	0.63229	1.08068	0.420846	0.0982276	0.456247	0.279183	0.86708	0.280654	33.3897	12.7921	8.65083	0.636488	3.91542	4.48667	14.291	5.66443	3.34202	6.90792	11.2406	5.13219	2.06156	7.3558	10.4402	11.8676
c10919_g1	1.11452	5.59979	2.53923	2.03532	2.22211	3.62786	5.44997	1.43774	4.20203	2.45052	4.38365	5.18454	2.3184	2.70169	0.420846	2.8486	2.66144	0.558365	4.42211	4.49047	0	0	0	0	0	0	0	0	0	0.113245	0	0	0	0	0	0
c10921_g1	3.74884	1.64132	2.75083	2.54415	3.17444	2.30864	2.72499	2.71573	1.20058	1.28975	3.21468	2.18903	3.26683	2.16135	1.99902	3.24151	2.66144	2.1404	2.86136	2.61944	3.24933	3.74107	2.38409	3.54615	4.07857	4.00596	2.59837	4.0123	3.00782	5.88871	2.51003	3.02668	2.17007	3.6779	2.125	0.965966
c10923_g1	70.5188	56.8668	66.3374	57.7013	59.997	60.3545	56.263	71.887	60.8294	67.1958	60.2021	62.9057	66.6012	67.0019	86.5891	66.5001	63.7225	72.8666	63.4703	66.4215	55.2386	52.8578	79.0154	56.1928	76.5139	66.6591	72.0325	64.7869	62.1616	52.0925	57.4034	58.2964	63.6914	61.7197	70.2175	55.474
c10924_g1	1.21584	3.37918	0.84641	0.610596	1.05815	1.97883	3.04557	0.319498	2.40116	0.773848	1.60734	2.64988	0.948435	1.08068	0	0.982276	1.59686	0.930608	1.0405	1.96458	0	0	0	0	0	0	0	0	0	0	0	0	0	0	0	0
c10925_g1	0.5066	1.25513	0.317404	0.610596	0.317444	0.164903	1.44264	0.159749	1.20058	0.386924	1.16897	0.921696	0.526908	0.405253	0.315635	0.39291	0.836453	0.558365	0.173416	0.841963	0	0	0	0	0	0	0	0	0	0	0	0	0	0	0	0
c10927_g1	16.6165	11.4892	13.331	14.4508	13.6501	16.4903	13.7852	12.9397	12.6061	17.0247	14.466	13.595	12.5404	16.7505	19.3589	13.4572	14.828	13.8661	15.7809	14.7811	20.9526	19.5501	35.1482	19.5493	19.9034	23.555	30.3143	20.8876	18.0469	20.1575	27.0647	21.7131	22.6772	18.7343	24.8533	13.5235
c10929_g1	0.10132	0	0	0	0	0	0	0	0	0	0	0.115212	0	0	0	0	0.0760412	0	0	0	5.49025	14.2402	9.53634	4.36449	4.89428	0.801192	1.44354	0.472036	6.34984	4.30329	5.89312	4.34262	0.434013	0.919475	8.6848	11.5916
c10932_g1	0.40528	0.289644	0.211603	0.101766	0.105815	0	0	0.319498	0.400194	0.257949	0	0.115212	0.210763	0.405253	0.210423	0.196455	0.0760412	0.186122	0.173416	0.0935514	41.2329	93.6475	148.018	40.6443	19.0877	22.5936	51.2456	108.214	25.7335	140.31	102.038	129.489	24.4132	17.585	38.9892	16.1454
c10937_g1	14.6914	52.136	17.7746	23.3044	17.3536	24.5705	37.5086	14.6969	27.8135	21.9257	37.6994	38.4808	24.5539	21.0732	4.31367	21.3154	27.9832	12.191	31.9953	31.3397	0.112046	0.24136	0	0.0909269	0	0.160238	0	0	0.111401	0.113245	0	0.131595	0.217007	0	0	0
c1094_g1	0.70924	2.6068	0.84641	1.42472	1.58722	2.47354	1.60293	0.638996	1.80087	1.16077	2.48407	3.45636	1.36996	1.48593	0.210423	1.7681	1.52082	1.02367	1.38733	1.40327	0	0	0	0	0	0	0	0	0	0	0	0	0	0	0	0
c10940_g1	130.399	103.693	96.2792	137.282	110.576	133.406	140.417	96.8078	160.678	103.954	138.085	92.6304	94.3166	111.445	160.553	116.793	140.524	125.539	106.131	94.3934	173.335	164.004	148.018	179.762	322.044	250.613	211.767	277.439	214.223	140.65	168.5	137.911	443.779	292.623	245.299	441.032
c10942_g1	0.40528	0.386192	0.317404	1.01766	0.21163	0.329806	0.320587	0.319498	0.200097	0.257949	1.31509	1.9586	2.10763	1.89118	1.7886	0.39291	1.59686	0.837548	0.606956	0.935514	54.7904	123.214	49.1803	28.642	5.87314	3.20477	13.4249	10.0308	24.6195	48.9216	46.9267	40.9259	5.53367	6.32139	22.3587	40.2946
c10942_g2	0	0.289644	0.105801	0.610596	0.529074	0	0	0.159749	0.200097	0.386924	0.584487	1.84339	0.63229	1.08068	0.736481	0.491138	0.760412	0.837548	0.520248	0.561308	27.4512	62.8742	29.3583	18.3672	3.91542	2.72405	7.50639	7.31655	9.13485	25.5933	26.0825	24.6082	1.84456	2.64349	6.74458	5.10582
c10943_g1	0	0.0965481	0	0	0	0.164903	0	0	0.200097	0	0.146122	0.230424	0.105382	0	0.631269	0	0	0	0.260124	0	1.56864	1.8102	2.52032	1.18205	0.978856	14.101	19.199	0.354027	7.01824	7.24765	10.8041	8.68524	0.97653	21.9525	9.23914	9.24567
c10944_g1	1.21584	1.35167	1.90442	1.73002	1.48141	1.97883	1.44264	1.59749	1.40068	1.80565	1.60734	1.03691	1.05382	1.48593	1.36775	0.491138	1.14062	1.39591	1.30062	1.21617	5.04207	8.20623	5.10876	5.00098	4.89428	2.72405	4.18626	3.54027	9.24625	5.32249	5.89312	5.00059	7.92074	6.66619	8.50001	16.1454
c10946_g1	4.66072	13.6133	5.29007	4.98653	4.55004	13.522	14.1058	4.47297	16.4079	6.06181	11.2514	11.1756	4.63679	4.3227	0.946904	7.4653	8.97286	4.09468	6.84993	7.10991	0.112046	0	0.0681167	0.0909269	0	0	0	0	0	0	0	0.131595	0	0	0	0
c10947_g1	11.5505	51.5567	87.0745	55.0554	111.635	31.4965	51.2939	69.331	40.6197	123.042	37.1149	27.0748	27.7154	61.7336	24.5143	82.2165	66.0037	59.4659	79.598	63.0537	10.5323	25.4634	19.6176	26.3688	10.6043	13.1395	12.4144	8.26063	7.57524	13.1364	7.31183	10.9223	9.22278	19.5388	12.0109	5.10582
c10960_g1	10.5373	38.04	13.6484	20.1497	9.84078	29.0229	20.9984	7.5082	26.0126	17.2826	22.9411	23.6185	15.0696	10.5366	4.31367	16.404	21.1394	11.7257	25.5789	19.9265	0.112046	0	0.0681167	0	0	0	0	0.118009	0	0.113245	0.109132	0	0.217007	0.344803	0.0923914	0
c10971_g1	4.96468	2.7999	2.85664	5.19007	2.1163	4.28748	2.72499	2.23648	3.00145	3.22437	7.74445	5.06933	4.74218	5.94371	6.94396	6.38479	7.07183	4.83916	5.46261	4.86467	4.81797	3.74107	4.70006	3.00059	6.03628	9.13359	6.49592	7.08054	5.68143	6.68143	6.00225	4.869	8.89727	9.30968	7.39132	4.00186
c10972_g1	3.14092	0.965481	2.22183	1.32296	2.96281	1.97883	2.4044	3.67422	0.400194	2.57949	3.06855	2.53466	2.00225	3.24203	3.47198	1.47341	2.50936	1.48897	1.56074	2.24523	1.00841	0.844759	1.83915	0.909269	1.95771	1.28191	1.01048	1.2981	0.779804	2.0384	0.436527	1.05276	0.97653	0.919475	0.739132	0
c10976_g1	0.81056	5.50324	1.05801	1.32296	1.69304	3.62786	5.28968	0.319498	5.40261	2.06359	3.50692	4.03242	1.26458	0.540338	0.631269	1.66987	3.64998	1.02367	1.1272	2.24523	0	0	0	0	0	0	0	0.118009	0	0	0	0	0	0	0	0
c10977_g2	1.82376	5.31015	2.32763	1.83179	2.01048	3.79277	5.61027	1.91699	3.60174	1.80565	5.99099	5.29975	4.10989	1.35084	0.736481	2.45569	3.8781	1.86122	3.2949	4.67757	0	0	0	0	0	0	0	0	0	0	0	0	0	0	0	0
c10980_g1	0.91188	2.51025	0.634808	0.712362	0.740704	1.97883	2.24411	0.159749	1.20058	0.515899	2.48407	1.9586	1.05382	0.945591	0.420846	1.7681	1.59686	0.465304	1.90758	2.05813	0	0	0	0	0	0	0	0	0	0	0	0	0	0	0	0
c10980_g3	4.5594	14.1926	5.39587	4.88477	4.12678	8.24515	12.8235	2.71573	10.8052	3.86924	9.64403	11.6364	6.84981	4.3227	0.631269	7.17061	6.99579	3.35019	7.71701	9.16804	0	0	0	0	0	0	0	0	0.111401	0	0	0	0	0	0	0
c10983_g1	3.74884	16.1235	5.71327	5.0883	6.24307	8.73985	14.747	4.15347	10.6051	7.6095	10.6669	10.1387	8.53592	7.15947	1.57817	5.20606	8.44057	2.69876	12.9195	9.6358	0	0	0	0.0909269	0	0	0	0	0	0	0	0	0	0	0.0923914	0
c10987_g1	0.40528	2.02751	14.2832	1.73002	2.43374	0.659612	0.160293	7.5082	0	6.31976	0.438365	19.7012	10.5382	1.7561	0.526058	0.196455	0.836453	0.372243	3.46832	1.30972	82.2417	80.6141	78.8792	19.3674	13.8671	4.80715	34.7892	10.2668	63.387	80.5168	147.765	90.2739	2.49558	15.8609	59.4077	54.2321
c10992_g1	3.0396	2.99299	3.49144	2.84945	1.79885	2.80335	3.20587	3.35473	2.60126	1.41872	2.77631	2.76509	3.89912	3.10694	4.5241	2.45569	2.96561	2.51264	3.55503	2.99365	27.0031	41.1518	21.7292	21.5497	17.2931	13.7805	17.4668	14.8691	27.6274	31.3687	24.4455	27.7665	15.8415	14.2519	21.3424	33.3948
c10996_g1	4.35676	2.22061	4.02045	3.66358	3.49189	2.14374	3.36616	4.15347	4.00194	5.80386	4.09141	2.64988	2.00225	2.83677	5.05015	3.63442	5.09476	3.81549	5.63602	5.14533	1.2325	0.724079	2.17974	1.27298	2.44714	2.24334	2.74272	1.53412	1.00261	1.13245	2.18264	1.57913	2.27857	2.64349	2.49457	3.44988
c110_g1	0.40528	1.35167	0.529007	0.915894	0.740704	1.64903	1.12205	0.319498	1.00048	0.902823	0.87673	1.03691	1.1592	1.21576	0	0.39291	0.608329	0.0930608	1.30062	1.68393	0	0	0	0	0	0.160238	0	0	0	0	0	0	0	0	0	0
c1100_g1	10.6386	30.7989	12.6962	13.7384	8.88844	20.2831	32.6998	8.62644	29.4142	13.6713	30.1011	28.2269	14.1211	10.9418	2.31465	14.8324	20.7592	9.11996	17.3416	17.0264	0.112046	0	0.0681167	0.0909269	0	0	0	0.236018	0	0	0	0.131595	0	0.114934	0.277174	0
c11000_g1	0.81056	2.89644	1.26962	1.42472	1.26978	2.14374	2.88528	0.958493	4.20203	1.0318	2.77631	2.76509	0.737672	0.405253	0.105212	1.96455	2.12915	0.837548	1.64745	1.87103	0	0	0	0	0	0	0	0	0	0	0	0	0	0	0	0
c11004_g1	0	0.289644	0.211603	0	0	0	0.320587	0	0	0.128975	0	0	0	0.135084	0	0	0	0.0930608	0	0	0.784321	0.844759	0.4087	0.545561	1.79457	1.12167	1.01048	0.826063	0.668404	0.113245	0.218264	0.394784	1.73605	1.26428	1.47826	1.93193
c11021_g2	2.33036	1.93096	1.48122	1.62826	1.69304	1.31922	1.92352	1.43774	1.20058	1.28975	2.0457	1.61297	1.47534	0.945591	1.26254	2.06278	1.90103	1.58203	1.64745	2.33879	1.34455	1.93088	2.24785	2.81873	1.30514	1.60238	2.16531	1.2981	1.33681	1.35893	0.763923	2.89508	0.65102	1.49415	0.923914	0.137995
c11023_g1	7.80164	5.50324	6.66548	7.63245	5.81981	6.92592	5.61027	7.34845	9.00436	5.67488	5.4065	6.79751	9.27359	7.02439	10.3107	6.87593	7.22391	8.18935	8.84422	8.04542	14.678	20.5156	14.1683	16.6396	9.9517	11.3769	12.1257	9.79474	20.9433	15.1748	16.3698	12.8963	11.3928	11.2636	17.6468	22.6312
c11035_g1	26.6472	25.8749	31.7404	36.4322	28.57	26.8792	24.8455	24.2818	31.015	28.8903	33.7541	25.9227	32.7737	30.7992	33.4573	29.2718	30.1883	35.3631	35.8971	30.9655	116.752	182.589	132.691	87.9263	76.3508	47.751	105.811	81.0721	119.199	104.072	156.386	130.279	66.9465	72.9833	152.261	165.042
c11038_g1	5.066	11.0065	4.97266	5.0883	3.49189	6.76102	9.93819	3.67422	8.20397	5.54591	9.93627	10.7147	6.21752	5.80863	1.47296	5.79543	8.44057	3.72243	7.97714	8.70028	0	0.12068	0	0.0909269	0	0	0	0	0	0	0	0	0	0	0	0
c11039_g1	2.43168	3.57228	2.53923	2.03532	1.05815	4.12257	4.48821	2.07674	4.20203	1.67667	4.67589	3.68678	2.10763	1.21576	0.420846	2.55392	2.96561	1.39591	1.90758	3.18075	0	0	0	0	0	0	0	0.118009	0	0	0	0	0	0	0	0
c11039_g2	3.74884	9.46172	3.38564	2.13709	2.43374	7.09083	7.2132	2.39623	7.80378	3.22437	6.86772	8.18005	4.0045	2.29644	0.420846	4.42024	4.94268	2.79183	4.76894	3.83561	0	0	0	0	0	0	0	0	0	0	0	0	0	0	0	0
c11043_g1	0.10132	0.965481	0.211603	0.203532	0.21163	0.659612	0.320587	0	0	0.515899	1.16897	1.38254	0.421527	0.135084	0.105212	0.196455	0.152082	0.279183	0.43354	0.841963	0	0	0	0	0	0	0	0	0	0	0	0	0	0	0	0
c11048_g1	11.9558	11.6823	15.2354	14.6543	13.6501	11.7081	12.1823	15.0164	15.2074	14.4452	15.7811	16.8209	14.7534	18.5066	26.0925	15.7164	16.1968	18.8914	15.434	13.4714	32.9415	39.4623	35.4888	24.5503	37.3597	27.8815	37.8207	29.3842	36.428	22.7621	36.2318	31.3195	38.0847	32.9862	49.799	56.716
c11049_g1	12.0571	45.2811	16.0818	15.1631	12.2745	31.6614	47.1262	9.26544	33.8164	16.2508	37.1149	43.8958	19.3902	15.94	3.6824	22.6906	28.4394	12.9355	25.4922	26.4751	0	0	0	0	0	0	0	0	0	0	0	0	0	0.114934	0.0923914	0
c11052_g1	1.62112	2.12406	1.90442	2.23885	2.53956	2.30864	2.24411	1.43774	1.00048	2.45052	1.89958	2.76509	2.21302	1.7561	2.10423	2.16101	2.35728	2.97795	1.99428	1.96458	2.57706	1.93088	3.06525	2.72781	2.44714	2.0831	2.30966	2.24217	3.11922	3.39734	2.51003	2.5003	3.68911	4.0227	3.51087	2.8979
c11054_g1	3.74884	7.91695	4.44365	3.66358	2.43374	5.9365	9.13672	2.55598	7.20348	3.74026	8.47506	10.7147	5.1637	5.13321	0.736481	4.22379	5.32288	2.41958	7.02335	5.98729	0	0	0	0	0	0.160238	0	0	0	0	0	0	0	0	0	0
c11060_g1	22.5944	20.5647	18.5152	30.1227	21.2688	18.3042	16.9911	22.0453	27.0131	23.0865	21.9182	18.4339	15.0696	20.9381	33.6677	23.0835	22.8124	26.2432	18.3821	17.5877	31.2608	29.6872	29.5627	35.2796	45.6799	39.4186	37.0989	39.415	41.7752	23.1019	31.5391	30.2668	51.5391	43.1004	44.2555	53.5421
c11062_g1	24.1142	22.3992	27.7199	24.0168	25.5014	31.4965	22.6014	27.6366	25.0121	27.8585	19.7264	25.6923	21.6032	23.6398	27.4602	20.2349	23.4967	20.5664	23.758	28.6267	44.5943	56.3575	46.7962	36.5526	34.7494	23.0743	46.0488	32.4525	63.1642	33.1806	60.1316	47.5056	32.2255	29.6531	79.3643	90.6628
c11065_g1	100.408	98.4791	76.4943	51.9007	86.0274	104.548	82.8716	96.1688	98.8478	77.5138	53.0422	44.587	56.1684	68.8931	61.7592	59.133	82.8849	39.5509	77.7771	76.6186	10.6444	10.6198	4.01889	42.1901	56.1211	44.5463	36.3771	33.0425	26.2905	9.62578	5.89312	9.47481	81.1605	39.0777	19.6794	18.2154
c11067_g2	2.22904	7.33766	3.38564	2.44238	1.79885	4.45238	4.48821	2.23648	5.40261	2.83744	5.4065	4.8389	5.58523	4.3227	0.526058	3.24151	3.95414	1.6751	3.2949	4.77112	0	0	0	0	0	0	0	0	0	0	0	0	0	0	0	0
c11069_g1	0	0.0965481	0.211603	0	0	0	0.160293	0	0.200097	0	0.146122	0.345636	0.105382	0	0.105212	0	0.152082	0	0	0	6.27457	4.10311	7.56096	4.7282	1.79457	1.44215	1.58789	2.24217	2.33941	4.52978	3.60135	6.05335	0.97653	2.52856	1.94022	1.10396
c11070_g1	0	0.0965481	0.105801	0	0.105815	0	0	0.319498	0	0	0	0	0.105382	0.405253	0	0.0982276	0.152082	0	0.43354	0.0935514	12.101	15.2057	20.0944	7.54693	3.75228	3.52524	4.61932	4.95638	13.9251	11.098	21.0624	19.476	0.434013	1.26428	16.7229	14.6275
c11072_g1	239.521	169.152	213.401	117.336	142.109	158.802	137.852	210.869	122.859	189.464	114.852	226.622	238.373	173.043	188.329	125.83	95.5838	143.779	119.484	202.539	91.0933	56.4782	91.3446	58.9206	70.4776	65.217	87.0453	79.774	87.6723	92.4075	94.7264	96.5904	51.7561	74.7073	86.7556	79.0712
c11075_g1	1.72244	4.05502	1.69282	0.814128	1.37559	3.79277	4.32792	1.27799	5.00242	1.93462	4.96814	4.49327	1.68611	1.35084	0.631269	2.25923	2.96561	1.30285	1.82087	2.43234	0	0	0	0	0	0	0	0	0	0	0	0	0	0	0	0
c11081_g1	47.1138	28.8679	55.7573	19.7426	37.4584	38.2575	37.1881	56.0719	40.8197	55.717	18.9958	21.7751	22.9732	18.7767	11.2576	47.4439	29.8842	37.2243	43.7008	46.4951	0	0.362039	0	0.0909269	0.163143	0.160238	0	0	0.111401	0	0	0	0.32551	0	0.184783	0
c11084_g1	5.16732	2.89644	4.23205	5.49536	3.80933	3.62786	3.52645	4.15347	2.40116	4.12719	7.4522	7.02793	9.16821	10.1313	11.1524	8.15289	7.29995	10.1436	7.37018	8.23252	0.560229	0.603399	0.681167	0.727415	0.978856	1.28191	0.866122	1.41611	2.78502	1.58542	1.20045	1.97392	2.49558	1.95388	2.58696	1.93193
c11088_g1	59.2722	72.5076	77.5524	58.4137	95.3391	59.2001	65.2394	88.9801	64.4312	117.109	60.3482	60.2559	55.1146	98.4765	107.105	71.7061	68.7412	71.3777	66.7652	68.6667	8.73958	10.2578	17.0292	9.27454	23.0031	19.8696	25.5506	18.4094	17.8241	8.38009	13.5323	13.5542	25.6068	21.7226	21.6196	20.9753
c11090_g1	0.5066	0.289644	0.317404	1.11943	0.634889	0.494709	0.801467	0.479247	0.60029	0.515899	0.292243	0.115212	0.316145	0.270169	1.15733	0.785821	0.532288	0.558365	0.260124	0.187103	1.79273	114.525	109.327	71.1048	0.326285	27.0803	20.2095	15.6952	2.78502	19.7045	1.96437	3.81624	1.19354	1.03441	52.7555	2.8979
c11093_g1	5.066	16.1235	7.40609	10.6854	6.4547	14.3466	18.7543	5.27171	11.2054	8.25438	13.0048	16.0145	12.7512	11.212	1.89381	9.03694	13.0791	3.35019	13.6132	15.9037	0	0.12068	0	0.0909269	0	0	0	0	0	0	0	0	0	0	0	0
c11097_g1	0.60792	2.51025	1.16381	1.52649	1.69304	2.47354	2.56469	0.798744	1.40068	1.16077	1.60734	1.49776	1.26458	0.945591	0.105212	1.0805	1.52082	0.744487	2.08099	2.61944	0	0	0	0	0	0	0	0	0	0	0	0	0	0	0.0923914	0
c11098_g1	0.91188	2.31715	0.952212	0.610596	0.740704	0.989417	0.801467	0.479247	1.00048	0.386924	1.46122	1.38254	1.05382	1.7561	0.420846	0.884048	0.608329	0.279183	1.0405	1.87103	0	0	0	0	0	0	0	0	0	0	0	0	0	0	0.0923914	0
c11099_g1	22.4931	77.1419	28.4606	40.2993	25.0781	42.2151	59.3085	24.9208	39.219	33.0175	50.8503	59.6798	54.6931	39.0394	11.1524	29.5665	41.8226	20.4734	62.3431	46.6822	0	0	0	0.363708	0	0.160238	0	0.236018	0	0	0	0	0.434013	0.229869	0.369566	0.137995
c11102_g1	8.00428	4.92395	6.03067	6.51302	4.55004	4.94709	5.12939	3.35473	4.00194	3.48232	6.7216	7.83441	7.37672	6.48405	6.83875	6.48302	5.70309	5.76977	5.11577	6.26794	1.90478	2.17224	3.06525	3.90986	4.24171	2.72405	4.90803	3.42226	3.34202	2.0384	3.05569	3.42146	2.82109	4.36751	4.06522	1.37995
c11108_g2	0	0	0	0.101766	0	0	0	0	0	0	0	0.115212	0.316145	0	0	0.0982276	0	0	0.086708	0	1.79273	1.68952	1.97539	1.18205	0.489428	1.44215	1.15483	0.236018	1.11401	3.28409	1.96437	2.63189	0.759523	0.80454	0.739132	0.551981
c11110_g1	1.5198	6.37218	2.96244	4.4777	1.69304	5.4418	5.93085	1.59749	3.80184	2.32154	5.55262	5.87581	3.16145	3.78236	0.420846	2.8486	4.41039	1.30285	4.59553	3.92916	0	0	0	0	0	0	0	0	0	0	0	0	0	0	0.0923914	0
c11111_g1	1.41848	6.27563	14.7064	2.64592	12.1687	1.97883	5.93085	7.8277	4.00194	16.3798	2.0457	4.95411	3.05607	5.53846	1.57817	11.8855	10.4176	7.35181	10.8385	3.64851	30.8126	63.3569	29.2902	62.4668	5.22057	2.56381	22.8079	7.55257	16.9329	32.1614	24.6638	25.5293	0.97653	4.36751	17	9.10768
c11120_g1	0.40528	0.482741	0.317404	0.203532	0.846518	0.824515	0.48088	0.958493	0.400194	0.386924	0.87673	1.26733	1.1592	0.405253	1.05212	0.785821	0.836453	0.372243	1.0405	0.748411	18.0394	18.8261	33.9903	18.0945	14.3566	15.8636	21.9418	16.2852	32.0834	20.7237	26.6282	29.0824	15.516	21.2629	36.4022	36.9827
c11121_g1	80.4481	66.3286	81.467	67.3691	70.4727	70.2486	67.9644	68.8518	64.6313	64.4873	78.4673	70.8554	81.8816	74.4315	100.687	74.0636	68.285	77.5197	65.5513	66.2344	44.2581	56.1161	51.905	44.0086	47.6377	46.3089	44.1722	39.651	51.6899	57.6415	45.3988	61.5863	53.9261	54.8237	45.1794	31.7389
c11124_g1	0	0	0	0	0	0	0	0	0	0	0	0	0	0	0	0	0	0	0	0	0	0	0	0	0	28.3622	1.73224	0	0.111401	0	0	0	0	0	0	0.689976
c11128_g1	0.70924	0.868933	0.634808	0.101766	0.423259	0.164903	0.320587	0.479247	0.200097	1.41872	0.438365	0.57606	0.210763	0.540338	1.47296	0.785821	0.760412	0.186122	1.1272	0.467757	4.59388	4.94787	7.08414	3.728	7.34142	3.52524	6.64027	3.8943	7.35244	2.94436	4.58354	3.81624	4.34013	5.74672	8.5924	7.58973
c11131_g1	1.11452	3.86192	1.37542	1.73002	0.952333	4.28748	4.32792	1.11824	3.60174	1.93462	3.50692	4.26284	2.21302	1.48593	0.105212	2.55392	2.96561	2.1404	2.68795	3.4614	0	0	0	0	0	0	0	0	0	0	0	0	0	0	0	0
c11139_g1	1.21584	2.22061	3.49144	1.01766	2.75118	4.78218	1.76323	2.55598	1.80087	2.32154	2.33795	2.30424	2.42378	1.7561	2.20944	2.55392	3.49789	2.32652	3.12149	2.71299	5.15411	4.34447	6.33486	4.36449	8.48342	4.64691	7.36204	7.9066	6.68404	3.0576	4.14701	5.39538	7.16122	9.30968	6.65218	3.44988
c1114_g1	12.361	10.9099	12.5904	11.6013	13.9676	19.2936	9.93819	15.3359	16.0077	16.7667	12.8587	14.8623	14.1211	12.0225	16.5182	15.2253	12.851	15.7273	14.5669	12.0681	5.60229	4.82719	4.83629	5.72839	6.68885	5.60834	5.9185	4.83837	9.02345	5.32249	6.65704	5.39538	9.7653	6.89606	7.11414	8.96968
c11144_g1	2.533	0.868933	1.48122	1.22119	2.01048	1.15432	1.44264	2.39623	1.20058	2.57949	1.46122	1.9586	1.36996	1.21576	2.63029	1.17873	1.14062	1.48897	0.86708	1.30972	0.672275	0.24136	0.749284	1.18205	0.815713	1.60238	0.577415	0.826063	1.33681	1.13245	0.982187	1.44754	1.19354	1.83895	0.831523	0.689976
c11146_g1	2.0264	1.93096	1.90442	1.73002	1.37559	2.80335	1.12205	1.11824	1.80087	1.16077	5.84487	4.8389	4.95294	2.83677	2.41987	3.24151	4.33435	5.21141	2.94807	3.92916	1.34455	1.2068	1.77104	0.909269	0.978856	0.96143	0.577415	0.826063	0.668404	1.0192	1.30958	3.02668	0.434013	0.574672	0.64674	0.137995
c11153_g1	152.791	144.919	205.36	165.064	196.498	132.747	240.119	193.136	240.716	208.939	302.618	195.399	289.273	326.769	305.008	252.347	263.026	328.505	111.853	229.388	117.2	142.523	82.0126	87.9263	57.2631	116.493	99.8928	185.51	125.549	297.154	261.589	131.726	103.078	126.543	148.103	51.1962
c11154_g1	4.76204	6.37218	8.67571	6.10596	6.77215	5.11199	6.41173	4.63272	4.80232	7.48053	9.05954	11.7516	8.11439	8.10507	10.1003	8.84048	8.13641	9.30608	9.19105	9.44869	3.02524	2.53428	4.35947	2.90966	2.61028	1.92286	3.03143	2.00615	5.12443	4.64302	4.91093	6.57973	3.47211	3.6779	6.28262	5.38181
c11159_g1	0.91188	4.15157	1.79862	1.52649	1.58722	3.79277	2.72499	0.638996	2.80136	2.32154	2.33795	3.91721	1.36996	1.7561	0.210423	1.86632	2.88956	1.86122	2.42782	3.2743	0	0.12068	0.0681167	0	0	0	0	0	0	0	0	0	0	0	0	0
c11163_g1	43.7703	41.3226	34.068	55.4625	50.8969	58.7054	57.8659	54.3146	72.6351	41.6588	35.5076	32.3746	43.1011	41.4709	46.6087	35.2637	38.2487	29.5933	38.5851	40.1336	88.1801	45.4963	52.6542	82.7435	260.049	209.912	103.935	209.348	81.3225	70.3248	92.7621	63.297	569.1	262.97	132.859	136.891
c11166_g1	16.6165	6.56527	7.40609	8.24305	7.93611	11.5432	8.65584	5.75096	11.4055	5.93283	11.6897	8.98653	9.58973	7.69981	13.8879	8.93871	9.80931	9.39914	9.88471	7.67122	4.03365	3.74107	3.74642	2.63688	2.61028	3.68548	2.59837	3.18624	2.89642	4.98276	4.47441	5.92176	2.17007	3.21816	2.95653	1.10396
c11168_g1	5.77524	5.11705	5.60747	7.22539	4.86748	4.94709	6.09115	3.19498	7.40358	5.80386	7.4522	6.56708	5.69061	6.34897	5.78663	4.91138	4.18226	6.14202	5.02907	4.77112	21.5128	31.6181	21.2524	16.0031	11.5831	11.8576	23.674	10.1488	12.9225	16.0807	15.4967	13.1595	9.43979	9.65449	13.8587	11.7296
c1117_g1	98.2805	79.0729	93.8458	85.5852	81.9007	74.5361	71.0099	73.0052	74.0358	64.8742	116.021	109.221	114.023	108.608	94.48	86.735	71.3266	101.529	87.9219	89.0609	419.276	615.588	485.264	325.791	165.59	159.918	346.593	227.993	330.414	415.494	471.995	480.32	113.277	174.93	376.865	390.94
c11171_g1	4.5594	17.089	7.9351	7.63245	5.92563	11.873	18.7543	3.99372	17.0082	6.44873	16.5117	16.5905	9.69511	9.18574	1.26254	11.2962	11.5583	5.30447	11.272	11.7875	0	0	0.0681167	0	0	0	0	0.118009	0	0.113245	0	0	0	0	0	0
c11174_g1	1.11452	3.47573	0.84641	1.73002	0.529074	2.30864	3.20587	0.798744	3.40165	1.41872	2.48407	2.76509	1.79149	0.675422	0.210423	1.66987	2.28124	0.465304	1.38733	1.77748	0	0	0	0	0	0	0	0	0	0	0.109132	0	0	0	0	0
c11176_g1	5.77524	18.8269	7.40609	7.02185	5.81981	13.8518	17.472	5.27171	16.2078	5.80386	17.0962	23.8489	15.9126	9.86116	1.26254	9.42985	13.3832	7.16568	12.9195	15.7166	0	0	0.136233	0.0909269	0	0	0	0	0	0.113245	0	0	0	0	0.0923914	0
c11181_g1	55.0168	36.3021	27.2967	49.7636	36.8235	49.1411	39.2719	24.6013	45.0218	24.5052	56.8413	29.8399	20.2333	37.1482	34.9302	27.3073	39.8456	29.4072	21.3302	22.0781	88.1801	45.0136	39.9845	115.932	162.327	198.375	72.8986	155.536	110.844	114.15	106.076	84.4837	440.415	219.754	108.837	146.275
c11186_g1	6.18052	5.2136	6.45388	3.96887	6.98378	3.62786	3.36616	5.11196	4.60223	6.96463	5.4065	4.60848	4.84756	4.45779	5.89185	5.50074	4.03018	5.67671	3.90186	3.83561	2.80115	3.37903	5.17687	2.81873	4.07857	5.4481	5.19673	4.83837	3.78762	3.39734	2.94656	3.68465	4.66564	4.94218	2.86413	1.37995
c11187_g1	0.10132	0.289644	0.317404	0.101766	0.105815	0.494709	0.320587	0	0.200097	0.386924	0.146122	0.115212	0.421527	0.405253	0.315635	0.589365	0.532288	0	0.173416	0.65486	3.13728	3.37903	2.38409	6.45581	2.61028	4.96739	3.7532	1.41611	3.89902	4.41654	6.22052	2.3687	0.868026	2.75842	8.22284	5.24382
c11190_g1	4.76204	7.8204	10.8975	21.9815	9.94659	4.12257	5.12939	13.2592	2.80136	6.31976	8.7673	16.1297	13.3835	7.02439	2.41987	8.93871	7.98432	10.1436	10.8385	16.3715	62.8577	83.8725	74.656	52.0102	43.8854	46.7896	37.3876	61.3646	69.1798	93.8797	92.1073	87.642	41.0143	40.342	50.3533	43.7445
c11192_g1	0.30396	1.35167	1.79862	1.62826	1.69304	1.48413	0.801467	1.59749	1.40068	2.70847	1.75346	1.26733	2.42378	2.97186	1.05212	1.96455	1.44478	1.95428	2.34112	4.02271	12.325	29.2045	14.7813	10.0929	4.24171	4.80715	6.06286	5.66443	19.8293	23.6681	27.0647	21.9763	4.99115	6.66619	13.4892	24.4251
c11195_g1	3.95148	10.041	4.54946	5.80066	2.96281	3.13316	9.6176	2.39623	3.60174	5.28796	6.28323	5.18454	4.10989	3.91745	1.15733	4.02733	4.79059	1.39591	8.32397	6.08084	0	0.12068	0	0	0	0	0	0	0	0	0	0.131595	0	0	0	0
c11198_g1	18.7442	12.2616	16.7166	19.0302	17.5653	11.3783	14.2661	18.5309	10.2049	18.1854	11.982	13.7102	17.4934	17.0206	21.4632	13.359	14.9041	13.3077	14.0467	13.565	33.1656	39.7037	29.8351	27.1871	23.3294	18.1069	21.0756	20.0615	20.9433	28.7641	30.2295	30.5299	16.2755	15.8609	20.2337	19.3193
c11207_g1	2.83696	11.3927	3.80885	5.19007	3.17444	8.08024	10.0985	2.55598	9.20445	4.64309	10.2285	11.0603	5.05832	4.72795	0.841692	6.97416	7.14787	4.00162	7.02335	9.07449	0	0	0	0.0909269	0	0	0	0	0	0	0	0	0	0.114934	0	0
c11211_g1	2.0264	6.66182	3.27984	3.46004	1.90467	5.9365	4.00733	1.27799	4.80232	2.83744	2.48407	2.99551	2.73992	1.7561	0.736481	2.55392	4.03018	1.39591	4.76894	4.49047	0	0	0.0681167	0	0	0	0	0	0	0	0	0	0.108503	0	0	0
c11214_g1	3.85016	10.5237	3.70305	2.34062	3.91515	11.3783	12.5029	2.55598	12.2059	3.48232	12.5665	13.7102	5.26908	3.10694	0.946904	6.58125	7.90828	2.32652	5.80944	8.51318	0	0	0	0	0	0	0	0	0	0.226489	0	0	0	0	0	0
c11218_g1	10.132	4.63431	6.13648	6.20773	6.77215	4.28748	8.01467	8.14719	6.60319	7.99643	8.7673	9.33217	8.21977	7.69981	12.8358	7.85821	8.21245	9.30608	7.71701	7.10991	7.84321	8.08555	10.1494	11.3659	7.17828	9.6143	7.36204	9.55872	13.8137	11.098	12.2228	10.9223	14.5394	11.2636	11.3641	15.5935
c11219_g4	0.20264	1.06203	0.423205	0.203532	0.317444	0.824515	0.48088	0.319498	0.60029	0.902823	0.584487	0.115212	0.63229	0	0.105212	0.196455	0.304165	0.558365	0.346832	0.187103	0	0	0	0	0	0	0	0	0	0	0	0	0	0	0.0923914	0
c1122_g1	1.62112	8.11004	2.96244	3.15475	2.1163	4.45238	8.65584	1.43774	6.0029	3.09539	5.26038	7.02793	3.79374	2.5666	0.946904	3.63442	3.80206	1.76816	5.63602	3.83561	0	0	0	0	0	0	0	0	0	0	0	0	0	0	0	0
c11221_g2	29.6868	28.4817	36.6073	35.9234	37.6701	33.4753	29.8146	31.79	30.2146	32.6306	32.439	35.8309	38.8858	43.0919	46.5035	32.6116	33.6102	35.177	41.5331	42.1917	65.4348	91.3546	166.682	80.0157	112.079	87.6504	128.33	89.2148	87.4495	51.413	101.929	81.9834	107.744	97.2345	130.734	79.7612
c11223_g1	44.1755	32.2471	44.5423	37.857	39.2573	45.0185	34.3028	40.2567	35.8173	46.5598	48.8046	55.1865	47.5271	48.3602	58.6028	40.9609	43.1153	47.7402	40.6661	47.337	65.6589	75.5456	64.166	57.1021	50.2479	50.9558	56.1536	46.7315	57.1485	69.0792	53.3655	61.7179	36.2401	39.9972	46.2881	55.0601
c11227_g1	16.8191	52.6187	21.9009	22.7956	16.5071	30.507	47.7674	14.5371	34.0165	18.5723	42.5214	48.0434	31.2984	22.8293	4.20846	21.2172	30.2644	12.3771	34.5098	35.8302	0	0.12068	0.0681167	0	0	0	0	0	0	0	0	0.263189	0.108503	0.229869	0	0
c11233_g1	11.4492	33.8884	15.2354	17.8091	12.0629	19.1287	30.7763	12.3007	20.2098	14.1872	26.0097	32.605	31.8253	27.2871	4.5241	12.3767	18.7822	6.60732	33.7294	26.8493	0	0.12068	0	0	0.163143	0	0	0	0	0	0.109132	0	0	0.114934	0	0.27599
c11235_g1	65.7567	108.713	143.89	59.2278	156.606	91.3562	114.77	109.428	110.654	107.049	106.961	64.2883	91.2605	92.5328	60.8123	106.184	103.796	103.018	77.7771	94.674	0.224092	0.362039	0.136233	0.181854	0	0	0	0.354027	0.111401	0	0.109132	0	0.542517	0.689606	0.184783	0
c11247_g1	95.1395	79.3626	82.3134	79.6828	71.2134	86.7389	77.1011	64.6983	78.638	53.0086	126.103	139.291	120.557	105.501	103.213	98.5223	106.306	103.67	113.934	107.116	309.359	373.263	370.078	283.965	242.43	209.432	392.209	406.659	215.672	251.743	327.177	302.141	211.581	298.485	301.843	284.684
c11251_g1	9.72673	5.0205	5.92487	6.30949	3.38607	5.7716	4.32792	3.19498	5.80281	3.09539	10.0824	13.2494	8.53592	6.75422	11.5733	7.07239	8.36453	7.35181	5.3759	6.9228	0.784321	0.844759	0.817401	1.18205	0.815713	2.40358	2.45401	1.18009	1.22541	1.69867	0.982187	1.05276	2.60408	2.87336	1.66305	1.37995
c11253_g1	6.28184	16.4132	6.34808	5.0883	3.70352	11.873	11.7014	3.51448	13.6066	5.15899	15.4889	16.2449	6.53366	3.64728	1.15733	9.6263	10.4176	3.44325	7.63031	10.01	0	0	0.0681167	0	0	0	0	0.118009	0	0	0	0	0	0	0	0
c11258_g1	1.82376	7.8204	3.59724	2.84945	2.64537	4.45238	10.0985	3.03523	8.20397	2.96642	6.7216	8.18005	3.89912	2.29644	1.05212	4.71492	4.25831	2.41958	4.76894	6.45505	0	0	0	0	0	0	0	0	0	0	0	0	0	0.114934	0	0
c11261_g1	5.066	11.7789	5.39587	7.22539	5.92563	7.58553	13.9455	4.47297	6.60319	7.48053	11.3975	14.7471	11.4866	7.8349	1.47296	6.87593	8.06036	2.79183	10.9252	10.2907	0	0	0.0681167	0	0	0	0	0	0	0	0	0.131595	0	0.114934	0	0
c11262_g1	22.5944	18.2476	16.0818	15.4684	14.0734	18.1393	14.747	9.58493	17.8086	8.1254	38.43	37.7895	35.7244	28.2326	34.6146	24.8516	29.1238	33.595	20.3764	22.2652	8.40344	11.4646	9.87693	9.72918	6.36256	10.736	14.7241	8.96868	12.1427	13.0231	12.6593	11.1855	9.33128	12.0681	11.8261	13.5235
c11269_g1	48.8363	40.6468	58.4023	44.4717	53.3307	57.0564	48.5689	63.5801	46.0223	70.9361	41.7908	41.2459	40.1504	50.9268	59.3393	50.9801	44.1799	62.9091	52.3716	55.1018	7.95526	6.03399	6.53921	8.27435	18.272	16.5045	14.4354	12.1549	14.2593	10.3053	10.5858	8.55365	20.0731	18.0447	16.9076	13.6615
c1127_g1	1457.59	2145.69	972.737	580.677	3550.51	1038.89	1137.12	1557.71	2963.63	724.709	1498.62	1011.91	602.572	1768.26	1109.35	854.776	986.634	463.629	559.96	646.814	8.51549	4.94787	7.83343	8.81991	18.5983	6.89025	10.5378	5.54642	10.6945	3.39734	4.03788	3.28986	19.6391	19.4239	8.50001	29.531
c11270_g1	1.5198	5.88944	1.58702	2.54415	2.22211	3.29806	3.20587	0.638996	4.00194	3.09539	4.82201	5.18454	3.05607	3.10694	0.315635	1.96455	2.88956	0.930608	3.72845	4.02271	0	0	0.0681167	0	0	0	0	0	0	0	0	0	0	0.114934	0	0
c11275_g1	2.73564	6.66182	2.43343	3.05298	1.69304	4.94709	3.84704	1.59749	6.4031	2.83744	5.99099	8.18005	4.0045	2.97186	0.526058	4.91138	4.48643	2.41958	3.98857	4.39692	0	0	0	0	0	0	0	0	0	0	0	0	0	0	0	0
c11278_g1	6.68712	6.56527	6.45388	7.63245	7.72448	7.91534	10.0985	6.07046	11.8057	6.96463	8.62118	6.79751	7.79824	10.2664	9.78467	4.91138	8.66869	6.8865	6.32969	4.67757	25.7706	30.6527	20.0944	25.6414	31.8128	26.7598	27.2829	35.4027	28.4072	28.4244	28.9199	30.1352	39.2782	30.5725	30.3044	25.3911
c11279_g1	84.0956	70.4801	81.5728	72.0503	76.7157	82.6164	72.2923	84.9864	74.6361	84.2204	84.6044	78.1137	79.8793	78.0788	95.006	75.0459	74.7485	79.2878	72.4012	80.4542	80.7851	90.5099	85.5546	81.9251	84.8342	80.7601	93.5412	77.0598	104.16	93.54	105.967	91.5898	90.3833	82.293	106.62	101.702
c11281_g1	5.26864	19.1165	7.7235	7.93775	5.39655	13.0273	14.1058	4.63272	13.2064	6.96463	15.635	15.6688	8.32515	6.61914	1.68338	8.93871	11.8624	4.93222	12.3992	10.9455	0.112046	0	0.0681167	0.0909269	0	0	0	0	0	0	0.109132	0	0	0	0	0
c11281_g2	1.31716	3.66883	1.69282	1.62826	1.26978	2.30864	4.96909	0.159749	6.203	1.67667	3.50692	4.60848	2.84531	1.08068	0.526058	1.47341	2.5854	0.930608	2.42782	2.24523	0	0	0	0	0	0	0	0	0	0	0	0	0	0	0	0
c11282_g1	9.1188	8.11004	11.5323	11.1943	7.93611	8.24515	8.65584	8.62644	8.80426	7.99643	11.3975	10.7147	11.9081	11.3471	15.9922	11.1979	11.2541	16.0065	15.2606	11.5068	11.4287	12.068	16.4843	12.0933	13.704	13.7805	14.5797	14.0431	25.2879	11.3245	16.6972	13.2911	29.8384	19.194	30.3968	53.5421
c11286_g1	0.10132	0.482741	0.211603	0.407064	0.105815	0.164903	0.641173	0.159749	0.60029	0	0	0.921696	0	0	0	0.39291	0.152082	0.0930608	0.086708	0.280654	0	0	0	0	0	0	0	0	0	0	0	0	0	0	0	0
c11288_g1	2.93828	5.59979	7.61769	4.783	8.46518	3.62786	5.28968	8.78619	4.40213	13.4134	2.92243	2.30424	3.16145	5.26829	4.62931	4.6167	3.49789	5.39753	4.59553	6.3615	5.60229	5.55127	5.31311	5.81932	5.05742	6.08906	6.78462	6.37248	6.79544	2.37813	6.65704	4.60581	6.94421	5.51685	6.83697	10.3496
c11289_g1	4.86336	15.4477	7.08869	8.03951	4.86748	13.0273	13.9455	3.51448	10.8052	6.44873	13.4432	13.4798	9.69511	7.56473	0.841692	8.15289	9.73327	3.90856	9.36447	9.72935	0	0.12068	0	0	0	0.160238	0	0	0	0	0	0	0	0	0	0
c11290_g1	1.11452	2.70335	1.79862	0.407064	1.16396	1.81393	2.24411	0.958493	3.80184	0.773848	2.63019	2.18903	2.00225	0.810507	0.210423	2.35746	2.05311	0.372243	1.0405	1.87103	0	0	0	0	0	0	0	0	0	0	0	0	0	0	0	0
c11292_g1	80.8534	63.0459	73.2145	76.9351	74.0704	79.3183	64.1173	74.2832	68.8333	84.9943	72.4763	63.597	62.7021	85.2383	101.95	65.3213	67.2964	67.376	75.1759	68.0119	191.038	307.009	372.871	176.216	89.5653	82.2023	154.747	100.544	138.917	244.155	296.511	284.902	50.454	88.6144	214.441	138.271
c11296_g1	6.18052	15.0615	8.67571	5.19007	5.39655	16.8201	16.3499	3.83397	20.2098	5.80386	16.9501	18.8948	10.1166	8.6454	1.99902	10.5104	12.2426	5.11835	11.0986	11.9746	0.112046	0	0	0.0909269	0	0	0.144354	0.118009	0	0	0	0	0	0	0	0
c11298_g1	4.25544	12.4547	4.54946	4.17241	3.91515	8.08024	9.29701	3.99372	8.80426	5.15899	11.1052	13.3646	6.84981	5.94371	0.841692	7.66175	6.08329	3.90856	9.10434	9.16804	0	0.12068	0	0.0909269	0	0	0	0.118009	0	0	0.109132	0	0	0	0	0
c11305_g1	0	0	0	0.101766	0	0	0	0	0	0	0	0	0	0	0	0	0	0	0	0	4.81797	11.2232	9.19576	1.81854	1.30514	1.92286	7.50639	12.627	2.56221	8.83307	7.74836	10.5276	2.38707	0.80454	2.77174	4.82983
c11309_g1	0.81056	0.772385	1.37542	0.407064	1.69304	0.329806	2.08381	2.23648	1.00048	0.902823	0.584487	0.691272	1.36996	0.810507	0.210423	1.7681	2.50936	1.02367	1.90758	1.12262	1.00841	3.017	2.31597	3.54615	1.79457	2.24334	1.73224	3.18624	0.779804	1.69867	1.85524	1.31595	3.47211	1.72402	1.47826	0.27599
c1131_g1	0.30396	0.675837	1.26962	0.712362	1.16396	0	1.12205	1.27799	0.200097	0.644873	0.730608	0.230424	0.316145	0.810507	0.210423	0.294683	0.152082	0	0.346832	0.841963	11.0925	11.1025	5.78992	3.54615	3.26285	8.01192	3.60884	4.36633	3.34202	16.9867	11.1314	10.9223	4.99115	5.05711	7.11414	5.24382
c11312_g1	5.16732	4.92395	4.65526	8.95541	5.18492	7.75044	5.12939	5.43146	4.60223	6.96463	6.86772	8.06484	6.95519	8.78049	8.62735	4.91138	6.84371	8.37548	6.5031	6.82925	13.5576	9.05099	10.5581	11.8205	21.8611	23.2346	15.0128	15.6952	18.1583	11.3245	13.5323	13.6858	35.1551	22.8719	15.7989	21.3892
c11315_g1	0	0	0	0	0.105815	0	0.160293	0.159749	0	0.257949	0	0	0.210763	0	0	0.196455	0.152082	0	0	0.187103	0.336138	0.482719	0.20435	0.363708	0	0	0.577415	0.236018	0.222801	0.226489	0.218264	0	0.108503	0	0.461957	0.551981
c11317_g1	109.932	75.8868	97.8662	83.0411	103.91	99.9312	89.1231	114.061	79.0382	116.464	100.239	100.465	96.1081	109.013	136.039	113.846	108.663	113.627	110.9	100.287	75.1828	58.6504	85.4865	88.29	106.043	106.078	94.5517	109.63	95.0247	85.7261	66.5704	81.7202	94.0724	95.9702	79.9186	89.0069
c11319_g1	9.72673	4.15157	7.08869	2.03532	4.65585	5.11199	6.89261	4.15347	6.4031	3.35334	0.87673	3.57157	2.52916	2.5666	1.57817	5.20606	3.26977	3.25713	8.84422	2.24523	2.01683	0.844759	1.29422	2.09132	7.01513	11.6974	5.05238	8.85067	3.23062	0.679467	1.85524	0.657973	13.9969	12.8726	2.30979	3.86386
c11319_g2	18.035	5.31015	12.6962	3.05298	6.13726	9.39947	10.4191	8.78619	10.2049	6.83566	2.48407	8.29526	3.26683	3.64728	1.7886	6.67948	3.11769	4.00162	9.79801	3.18075	5.26616	1.44816	3.13337	4.81912	8.64656	14.9022	6.20721	12.5089	3.67622	0.679467	2.83743	0.394784	7.92074	11.3785	2.86413	3.72587
c1132_g1	17.427	10.4272	13.2252	13.3313	12.4861	13.1922	11.0602	16.2944	9.40455	16.3798	11.8359	11.6364	12.8566	9.86116	15.7817	10.6086	10.5697	11.7257	9.79801	12.1617	10.6444	11.4646	11.8523	11.5477	8.64656	14.4215	12.8475	12.3909	6.68404	13.1364	8.73055	10.1328	5.64217	9.07981	7.66849	2.34592
c11320_g1	1.62112	6.56527	2.11603	3.25651	1.58722	4.45238	4.64851	1.27799	5.00242	1.80565	6.57547	6.91272	3.58298	3.78236	0.631269	3.43797	4.94268	2.23346	4.24869	4.95822	0	0	0	0	0	0	0	0	0	0.113245	0	0	0	0	0	0
c11325_g1	1.62112	4.44121	2.43343	2.44238	1.48141	2.96825	4.96909	1.75724	3.80184	2.96642	4.38365	5.06933	3.26683	1.89118	0.210423	3.63442	3.11769	2.23346	4.3354	4.11626	0	0	0	0	0	0	0	0.118009	0	0	0	0	0	0	0.184783	0
c11326_g1	4.5594	18.3441	5.07846	6.92009	5.39655	10.3889	14.2661	5.11196	15.8076	6.96463	10.5208	10.3691	7.16595	4.3227	2.41987	7.26884	10.5697	3.90856	7.37018	9.6358	0	0	0	0	0	0	0	0	0	0	0	0	0	0	0.0923914	0
c11329_g1	115.708	120.782	164.204	126.292	141.686	159.626	187.543	148.726	161.678	169.989	104.915	67.9751	74.5048	97.9362	91.9549	133.884	134.061	126.004	120.004	83.635	5.26616	7.72351	10.3537	7.54693	6.52571	6.40953	7.93945	6.37248	6.23844	3.28409	6.22052	6.57973	7.59523	4.59737	9.05436	9.52167
c11335_g1	94.329	79.9418	108.446	80.2934	90.5775	100.591	88.3216	93.4531	94.2456	83.7045	112.66	127.77	119.397	99.9625	112.576	105.398	107.37	108.695	121.651	126.856	142.41	151.091	189.024	159.668	157.106	127.87	194.444	176.069	149.054	144.16	172.101	188.707	178.379	185.504	191.527	153.037
c1134_g1	14.6914	41.3226	22.8531	22.5921	16.5071	38.5873	38.4704	16.9334	29.014	20.507	41.4986	51.4998	35.9352	31.3396	4.20846	23.8693	29.2759	11.0742	36.5041	36.3915	0	0	0.0681167	0	0	0	0	0	0.222801	0.113245	0.109132	0	0.108503	0.114934	0	0.137995
c11342_g1	4.25544	23.5577	29.4128	30.021	42.2201	27.0441	20.5175	58.4681	35.0169	76.8689	11.2514	19.7012	19.2848	18.7767	10.3107	40.4698	26.7665	31.4546	37.6313	33.6785	1.00841	0.24136	0.20435	1.54576	4.07857	1.92286	2.02095	6.49049	0.891205	0.113245	0.218264	0	7.81224	7.58567	0.64674	2.20792
c11343_g1	1.82376	3.18609	2.75083	5.90243	3.70352	1.97883	3.52645	3.03523	2.60126	4.25616	3.65304	2.07382	2.73992	3.37711	1.99902	3.24151	4.03018	2.41958	5.28919	1.30972	4.1457	6.03399	4.15512	3.45522	5.05742	8.01192	6.92898	9.79474	4.34462	3.39734	5.1292	3.42146	15.299	13.3324	13.1196	16.6974
c11347_g1	1.82376	3.66883	2.22183	1.32296	0.740704	9.06966	2.72499	0.638996	6.0029	2.06359	2.63019	3.80199	2.52916	1.48593	0.420846	2.94683	3.26977	2.1404	2.1677	1.96458	0	0	0.0681167	0	0	0	0	0	0	0	0	0	0	0	0	0
c11350_g1	4.35676	11.4892	6.24228	7.22539	4.44422	8.24515	12.022	3.19498	9.20445	5.41694	11.982	10.2539	7.06057	8.10507	1.47296	5.40252	8.21245	4.93222	9.19105	7.67122	0	0	0	0	0	0	0	0	0	0.226489	0	0	0	0	0	0
c11351_g1	1.0132	0.772385	1.37542	0.407064	1.58722	2.63845	0.641173	2.23648	0.60029	1.67667	0.146122	4.37805	4.74218	3.10694	0.631269	0.884048	1.14062	1.30285	1.30062	2.52589	28.3476	19.9122	13.0784	20.7313	46.6588	42.1427	28.7264	60.5386	11.6971	33.9734	22.8086	39.0836	48.935	37.3537	14.9674	21.1133
c11352_g1	5.26864	14.5788	8.3583	7.53068	4.65585	9.39947	14.747	3.67422	9.60465	5.67488	10.813	13.3646	10.0113	8.91557	1.47296	6.18834	10.4937	3.35019	9.01763	10.3842	0	0	0	0	0	0	0	0.118009	0.111401	0	0	0	0.108503	0.114934	0	0.137995
c11354_g1	2.533	2.6068	2.11603	3.76534	3.5977	2.80335	2.88528	3.51448	1.80087	3.61129	2.33795	1.84339	2.42378	5.94371	2.94592	2.45569	3.49789	3.35019	6.32969	3.18075	34.3981	40.1864	33.6497	28.2783	12.8883	13.46	24.1071	21.9497	36.8736	34.7661	41.9066	36.3201	11.2843	16.3207	33.1685	32.8428
c11357_g1	1.82376	6.17908	2.43343	2.23885	2.01048	6.76102	4.64851	0.958493	3.40165	2.19257	5.4065	4.72369	2.73992	2.43152	0.315635	2.25923	2.96561	0.744487	4.24869	4.02271	0	0	0	0	0	0	0	0	0	0	0	0	0	0	0	0.137995
c11358_g1	0.5066	5.31015	2.22183	21.8797	3.06863	0.659612	0.48088	8.62644	1.40068	11.3498	0.730608	0.460848	3.68836	4.45779	0	1.66987	6.84371	0.186122	2.77466	1.40327	1.90478	4.34447	1.83915	1.81854	5.05742	4.80715	1.15483	2.47819	7.12964	6.90792	4.36527	3.02668	6.5102	2.75842	11.1794	3.17389
c11363_g1	3.85016	8.30314	5.07846	4.27417	3.38607	6.59612	11.7014	2.87548	6.0029	2.83744	8.62118	9.44738	6.53366	5.67355	0.210423	4.6167	7.07183	2.23346	6.67652	5.89374	0	0	0	0	0	0	0	0.118009	0	0	0	0	0	0.114934	0.0923914	0.137995
c11364_g1	1.31716	4.63431	2.75083	2.34062	0.952333	6.10141	3.52645	0.798744	6.0029	1.5477	4.23753	2.64988	1.47534	0.810507	0.315635	3.14328	3.34581	2.23346	2.77466	2.80654	0	0	0	0	0	0	0	0.118009	0	0.113245	0	0	0	0	0	0
c11366_g1	48.431	36.2055	43.9075	35.6181	38.6224	39.2469	42.638	43.1322	39.4191	36.7578	51.8732	54.38	53.4285	54.7092	56.709	53.534	48.5903	55.092	60.002	50.05	25.2103	28.4804	28.1322	24.823	17.2931	14.2612	29.5925	24.6639	34.757	23.8946	28.4834	26.3189	17.252	22.8719	30.4892	52.5762
c11377_g1	20.7706	23.075	25.1807	26.1539	22.6444	27.3739	24.2043	26.0391	25.4123	24.8921	20.3109	14.9776	11.6974	16.075	21.6736	15.9129	17.1093	16.0065	15.6074	14.9682	44.3702	58.1677	72.2037	42.7356	38.3385	33.1693	51.823	39.061	34.3114	20.384	40.597	37.7676	29.0789	33.9056	62.8262	41.3985
c11379_g1	0	0	0	0	0	0	0	0	0	0	0	0	0	0	0	0	0	0	0	0	0	0	0	0	0.163143	2.24334	0	0	0	0	0	0	0	0.114934	0	0.27599
c11382_g1	43.6689	34.0815	29.0954	42.9453	37.0352	32.9806	40.5542	38.18	39.4191	39.7242	43.1059	36.407	35.4082	34.4465	44.7149	44.1042	44.8643	40.3884	36.5908	34.1463	46.0509	36.4453	32.1511	50.1916	63.7888	61.0508	51.823	62.3087	65.1694	47.223	45.7262	48.4268	82.788	66.4321	53.4023	57.82
c11385_g1	91.188	88.6312	81.5728	122.628	89.9426	124.832	116.373	88.1814	126.661	74.6763	100.97	66.8229	66.4958	74.4315	110.262	86.0474	96.9525	86.3605	74.1354	62.5859	72.2696	48.3926	44.6846	90.6541	224.974	171.295	104.512	175.125	71.742	53.5647	51.4011	48.9532	269.522	128.726	84.6306	123.92
c11386_g1	1.92508	2.12406	1.05801	0	0	0.494709	1.76323	3.83397	0.60029	0.128975	0	0	0.105382	0.135084	0.105212	0	0.456247	0.0930608	0.520248	0.0935514	0.784321	0	0.0681167	0.454634	10.1148	31.4067	7.36204	1.65213	0.445603	0	0.436527	0.131595	0.868026	0.229869	1.29348	0.827971
c11388_g1	25.1274	22.013	23.4879	44.6753	25.2897	29.6825	34.1425	22.3648	39.6192	24.7631	31.5623	18.4339	17.5987	20.2627	21.2527	21.9047	34.9789	24.6611	27.4864	19.5522	54.4543	64.5637	46.9324	58.8297	101.964	71.6265	67.2688	83.6683	44.3375	37.7104	48.1271	37.3729	85.1751	56.6626	48.9675	63.4778
c11396_g1	10.0307	12.4547	14.0716	16.6896	15.978	16.4903	14.9073	15.9749	15.6076	19.9911	15.0505	14.4015	15.0696	18.9118	19.2537	19.1544	18.2499	19.2636	23.3245	18.3361	66.6673	131.782	114.981	62.5577	31.6497	22.4334	50.8125	35.0487	60.2677	85.9526	115.134	116.593	23.6537	39.3075	102.093	83.7631
c11397_g1	20.1627	72.4111	25.0749	25.8486	17.4594	42.0502	55.1409	12.1409	47.623	22.4416	49.6814	64.0579	34.249	23.9099	5.36579	33.7903	42.2789	16.0995	38.4117	41.6304	0	0	0	0.181854	0	0	0	0.118009	0	0	0.109132	0	0.108503	0	0.184783	0.27599
c11400_g1	25.5327	22.3992	19.3616	28.1892	24.4432	28.3633	21.6396	25.5598	26.6129	21.5388	27.1786	22.9272	25.0808	20.9381	34.5094	18.6632	24.8655	26.8946	22.9776	26.1008	39.2161	39.583	37.6686	45.9181	58.8945	39.7391	45.4714	56.0542	47.1225	38.5031	34.8131	38.8204	54.7942	48.6172	44.0707	58.5099
c11401_g1	6.99108	7.14456	7.9351	6.10596	7.83029	5.4418	5.93085	9.26544	7.60368	8.1254	8.62118	6.45187	7.79824	10.5366	13.2567	9.82276	8.97286	11.8187	8.49739	11.4133	12.325	12.068	18.2553	11.7296	15.3354	12.3384	11.837	12.2729	22.6143	10.8715	17.6794	17.8969	26.2578	18.8492	21.0652	25.3911
c11404_g1	1.11452	1.44822	2.11603	2.44238	1.69304	0.824515	1.76323	1.43774	1.40068	1.28975	1.02285	0.460848	1.26458	1.08068	1.36775	0.294683	1.14062	0.465304	0.520248	1.21617	8.2914	10.9819	9.26388	7.91064	4.07857	4.80715	3.60884	3.30425	8.02085	12.0039	7.96662	11.4487	6.5102	4.36751	7.20653	7.17575
c11407_g1	1.72244	2.31715	4.76106	2.64592	4.76167	2.80335	2.4044	4.95222	2.60126	3.74026	2.48407	3.22594	4.63679	3.78236	3.78762	4.42024	4.25831	3.72243	4.42211	6.5486	3.69751	3.37903	5.24499	5.00098	7.99399	7.21073	8.94993	5.19239	9.69186	3.85031	6.11138	6.18494	12.2609	8.39021	7.94566	9.10768
c11408_g1	1.0132	6.27563	1.48122	1.52649	1.05815	2.30864	3.68675	0.958493	2.60126	2.19257	6.7216	6.22145	2.73992	2.02627	0.526058	2.75037	3.11769	1.39591	3.72845	4.02271	0	0	0	0	0	0	0	0	0	0	0	0	0	0	0	0
c11409_g1	0.20264	0.482741	0.317404	0	0.317444	0.164903	0.160293	0	0.60029	0	0	0.230424	0.316145	0.540338	0.105212	0.0982276	0.380206	0	0.173416	0.187103	2.01683	0.965438	1.36233	0.909269	1.63143	2.0831	1.8766	1.06208	2.67362	2.0384	2.18264	1.71073	1.41054	1.60908	2.30979	2.8979
c1141_g1	0.20264	0.193096	0	0.407064	0.21163	0.164903	0.320587	0.319498	0.200097	0.128975	0.292243	0.345636	0.421527	0.270169	0.315635	0.196455	0.228124	0.186122	0.173416	0.187103	1.34455	1.2068	1.15798	1.45483	0.815713	0.96143	0.288707	0.354027	1.44821	1.92516	1.09132	2.89508	0.868026	1.03441	1.94022	4.82983
c11412_g1	9.72673	5.11705	7.7235	5.6989	5.714	3.79277	8.81613	5.27171	1.20058	2.57949	6.86772	4.26284	6.42828	4.45779	5.05015	5.20606	3.8781	4.2808	4.50882	2.80654	0.112046	0.603399	0	0	0	0	0	0.118009	0.111401	0.452978	0.109132	0	0	0.114934	0.184783	0.137995
c11413_g1	1.92508	6.85492	2.22183	1.62826	0.846518	5.11199	7.53379	2.39623	9.40455	3.22437	4.96814	5.99102	2.63454	1.35084	1.57817	3.43797	4.94268	2.6057	1.73416	2.15168	0	0	0	0	0	0	0	0.118009	0	0	0	0	0	0.114934	0.0923914	0
c11414_g1	32.0171	45.088	59.2487	74.5945	64.9703	62.9929	67.9644	86.1046	92.2446	119.431	49.8275	30.0703	32.8791	52.818	54.3944	81.6271	64.8631	72.5875	76.6499	52.763	16.0226	16.8952	15.1219	18.64	25.2871	22.1129	22.2305	23.2478	25.7335	13.2496	16.4789	19.8708	23.2197	22.4122	24.0218	18.7673
c11417_g1	1.82376	0.675837	0.317404	0.712362	0.317444	0.329806	0.160293	1.11824	0.400194	0.902823	0.584487	0.691272	0.63229	1.35084	0.946904	0.294683	0.152082	0.372243	0.260124	0.187103	11.0925	10.2578	12.9422	3.36429	3.58914	3.68548	3.7532	3.06823	3.78762	7.92712	10.2584	8.15886	2.82109	1.14934	2.03261	4.96783
c11422_g1	0.10132	0.289644	0.317404	0	0	0.329806	0.320587	0	0.200097	0.128975	0.730608	0.345636	0.210763	0	0	0	0.228124	0	0.173416	0.280654	0	0	0	0	0	0	0	0	0	0	0	0	0	0	0	0
c11429_g1	3.14092	13.2271	4.54946	2.54415	4.02096	7.42063	9.13672	2.87548	9.60465	5.15899	7.89057	8.52569	4.63679	3.24203	1.26254	4.22379	6.76766	2.97795	6.58981	6.82925	0	0	0	0	0	0	0	0	0	0	0	0	0.108503	0	0	0
c11430_g1	0	0	0.105801	0.101766	0.21163	0	0	0.159749	0.400194	0.128975	0	0	0.105382	0	0	0	0	0	0.173416	0.187103	0	0.12068	0.136233	0.0909269	0	0	0	0.118009	0	0	0	0.131595	0	0	0.277174	0
c11432_g1	6.88976	26.5507	9.31051	10.7872	8.04192	8.57495	12.8235	4.15347	10.405	9.02823	20.457	15.4384	12.6458	8.78049	2.84071	7.66175	13.6874	5.49059	14.7404	12.1617	0	0.12068	0	0	0	0	0	0	0	0	0	0	0.217007	0	0.0923914	0
c11433_g1	19.6561	18.8269	16.505	20.9638	18.6234	21.4374	20.9984	20.7674	21.0102	19.4752	24.9868	20.0469	20.8656	23.3696	24.6195	19.842	21.2155	23.6375	20.203	21.3297	29.4681	23.7739	17.7104	22.6408	35.5651	26.7598	25.5506	27.2601	28.5186	27.4052	27.0647	23.2922	28.8619	25.2856	24.1142	30.0829
c11436_g1	0.91188	3.66883	1.69282	1.83179	0.846518	2.80335	3.04557	1.11824	2.40116	1.28975	2.0457	2.30424	2.3184	1.62101	0.526058	1.7681	1.52082	1.11673	2.68795	1.96458	0	0	0	0	0	0	0	0	0	0.113245	0	0	0	0	0	0
c11438_g1	16.2112	10.8134	4.76106	3.96887	1.16396	8.73985	2.24411	12.9397	3.00145	2.32154	15.4889	23.2728	7.27134	5.94371	8.83777	5.40252	3.26977	6.23508	22.1973	4.11626	1.68069	0	0.0681167	1.27298	47.9639	0.801192	1.8766	0.826063	0	0.113245	0	0	0.32551	0.344803	5.72827	26.6331
c1144_g1	13.2729	13.1305	13.5426	14.8578	15.0257	17.6446	13.7852	17.8919	16.608	22.3126	14.1738	13.4798	14.4373	16.8856	21.0423	15.6182	14.3718	17.4024	17.3416	16.5586	25.7706	21.843	34.9439	24.3684	33.9337	26.1188	28.8707	21.5956	34.5342	20.2708	32.8487	29.872	29.6214	24.481	33.3533	24.8391
c11442_g1	1.31716	1.54477	1.37542	0.101766	1.48141	0.824515	2.72499	1.43774	1.80087	2.32154	0.292243	0.230424	0.421527	0.945591	0.420846	0.982276	0.684371	0.651426	1.82087	0.841963	5.82639	0.965438	1.29422	6.45581	6.03628	6.56977	4.90803	3.06823	4.45603	2.94436	2.94656	1.18435	8.35475	4.94218	6.4674	3.86386
c11446_g1	2.43168	3.57228	4.76106	3.76534	4.44422	2.80335	3.20587	3.67422	2.00097	5.15899	3.94528	1.72818	0.737672	2.43152	2.20944	2.8486	3.26977	3.07101	1.64745	1.96458	9.18776	19.1881	10.4219	9.8201	6.68885	2.88429	6.64027	4.13031	14.9277	11.6642	22.8086	12.8963	10.8503	7.011	12.9348	20.9753
c11449_g1	28.3696	13.3236	25.9213	7.32715	19.6816	32.8157	14.1058	21.5661	13.0063	25.279	6.57547	28.1117	19.0741	28.5028	23.0413	15.127	16.1207	11.0742	7.19677	9.54224	3.24933	1.56884	0.885518	3.45522	6.36256	9.93478	4.33061	2.71421	3.23062	3.28409	3.81961	0.657973	8.35475	8.50514	2.86413	5.51981
c11450_g1	33.0303	27.999	27.7199	33.481	26.9828	33.1455	27.5705	33.707	38.0184	30.1801	28.6398	31.7985	28.5584	28.9081	30.5113	33.6921	31.1769	33.9672	32.7756	31.6204	39.4402	37.0487	30.1076	40.2806	50.7374	65.6977	70.7333	60.5386	51.8013	37.8237	38.087	34.4778	41.9908	78.2703	54.2338	40.1566
c11453_g1	4.76204	17.089	4.86686	7.93775	5.714	10.3889	12.5029	5.59121	10.2049	5.28796	11.3975	12.9037	10.1166	5.26829	0.841692	7.26884	9.73327	2.97795	10.7518	8.13897	0	0	0	0.0909269	0	0	0	0	0	0	0	0.131595	0	0	0.184783	0
c11459_g1	0.30396	0.193096	0.105801	0	0	0.329806	0.160293	0	0.200097	0	0	0.230424	0.105382	0	0.105212	0.196455	0.0760412	0.186122	0.173416	0	3.69751	7.60283	5.78992	0.545561	1.30514	0.320477	1.15483	0.590045	5.12443	16.194	16.9154	18.818	0	2.06882	8.50001	5.51981
c11460_g1	0.10132	0.965481	0.952212	0.101766	2.64537	0.329806	0.641173	1.11824	0.400194	1.0318	0.438365	0.345636	0.63229	1.21576	0	1.57164	0.988535	0.279183	0.86708	0.841963	7.28298	5.55127	4.70006	4.09171	2.44714	3.68548	2.88707	2.71421	5.34723	5.096	4.47441	6.57973	0.65102	1.49415	3.32609	2.7599
c11463_g1	11.4492	9.17207	10.6859	11.8049	10.5815	15.0062	12.9838	14.0579	16.2078	8.77028	14.0277	10.2539	13.6996	10.2664	14.94	12.2784	12.2426	14.2383	14.0467	14.8747	19.7201	9.65438	12.7378	16.185	30.1814	25.3177	30.4586	30.3283	22.3915	11.5509	12.6593	12.7647	35.2636	31.492	24.7609	20.2853
c11463_g2	16.4138	11.6823	12.9078	16.3843	12.9094	21.2725	12.1823	15.8151	17.2083	13.6713	19.4342	17.1666	18.6526	15.5347	18.6224	17.7792	17.7176	16.4718	20.2897	21.2362	18.9358	12.6714	17.7104	24.2775	33.2811	34.6115	32.6239	45.3154	14.5935	20.384	16.4789	21.8447	27.6683	36.0894	15.9837	7.72773
c11469_g1	0.91188	1.35167	2.32763	1.52649	2.75118	0.659612	1.44264	3.35473	1.00048	1.80565	0.730608	1.49776	0.421527	1.62101	0.105212	1.96455	1.52082	0.465304	2.1677	2.99365	205.828	655.895	553.993	266.234	58.8945	35.4127	75.497	50.3898	143.15	184.928	311.681	319.38	16.0585	32.1816	161.962	95.7686
c11473_g1	0	0	0	0	0	0	0	0	0	0	0	0	0	0	0	0	0	0	0	0	0.112046	0	0	0	6.19942	17.466	0.144354	0.236018	0	0	0	0	0	0	0.64674	0.27599
c11474_g1	1.72244	3.47573	4.33785	2.54415	3.28026	2.96825	3.04557	2.55598	3.20155	5.15899	2.77631	2.99551	3.68836	4.3227	3.99804	2.75037	3.8781	3.62937	3.81515	4.11626	14.4539	16.4125	22.4104	14.2755	10.6043	8.33239	8.80558	8.14262	15.2619	9.96552	17.0246	16.5809	13.3459	9.30968	17.3696	12.9715
c11479_g1	0.5066	0.965481	0.317404	0.712362	0.529074	0.494709	1.12205	0	1.00048	0.386924	2.19182	2.18903	0.63229	0.135084	0	0.491138	1.21666	0.465304	0.693664	0.841963	0	0	0	0	0	0	0	0	0	0	0	0	0	0	0	0
c11483_g1	0.40528	0.289644	0.529007	0.610596	0.105815	0	0	0.319498	0	0.386924	0	0.345636	0.105382	0.270169	0	0.196455	0	0.372243	0.780372	0.374206	158.545	440.24	165.592	134.754	19.9034	0.801192	17.1781	16.5213	45.1173	86.0658	158.35	89.8791	0.65102	1.03441	43.8859	75.8973
c11485_g1	33.7396	22.8819	23.4879	30.021	26.3479	30.3421	30.9366	23.0038	28.8139	29.1483	34.6308	25.2314	28.1369	31.6098	37.4553	29.2718	36.0435	28.7558	30.7813	23.4814	36.527	32.8249	38.2816	34.9159	67.5411	54.1606	46.4819	66.203	46.6769	47.7892	46.1628	38.952	100.04	68.9606	47.8588	45.6764
c11486_g1	9.52409	24.2336	11.8497	10.4819	8.99426	17.1499	24.8455	10.5434	13.6066	12.7685	19.5803	20.8534	22.3409	12.9681	2.10423	10.3139	16.4249	4.2808	20.7232	19.6458	0.112046	0	0	0	0	0	0	0.118009	0	0	0	0.131595	0.108503	0.114934	0	0
c11495_g1	0	0	0	0	0	0	0	0	0	0	7.4522	11.982	20.5494	17.6961	16.5182	8.25112	8.59265	7.16568	4.85565	11.6004	0	0	0	0	0	0.160238	0	0	3.00782	4.98276	4.25614	4.7374	0.217007	0.229869	1.38587	1.79394
c11496_g1	0.40528	2.02751	0.740609	2.54415	2.64537	1.31922	1.60293	2.39623	2.80136	3.22437	2.0457	0.460848	1.26458	1.08068	0.946904	1.57164	1.97707	1.02367	1.64745	0.935514	15.5744	12.43	18.3915	7.27415	7.99399	10.4155	11.5483	11.5649	11.9199	35.8985	23.4633	33.6882	8.57176	15.5161	8.96197	9.93565
c11497_g2	40.9333	130.34	52.3716	56.7854	42.6434	100.921	127.914	36.7422	111.654	55.4591	111.637	131.342	86.2022	61.1932	11.3628	72.9831	84.1015	31.2684	84.0201	99.9129	0.112046	0.362039	0.0681167	0.181854	0	0	0	0	0.111401	0.113245	0.327396	0.131595	0.434013	0.229869	0.277174	0
c11499_g1	0.10132	0	0.105801	0.101766	0	0	0.160293	0	0.200097	0	0.292243	0.115212	0	0	0	0.39291	0.152082	0	0	0.0935514	3.24933	3.37903	2.38409	10.9112	2.93657	5.12763	2.02095	4.13031	4.56743	8.1536	2.7283	3.55305	4.99115	3.90777	4.98914	8.5557
c11500_g1	26.0393	16.6063	23.9111	20.6585	23.9141	18.634	19.2352	18.2114	17.4084	22.4416	24.4023	22.1207	22.9732	26.7467	27.4602	26.6197	23.6488	23.1721	25.0586	24.6976	25.3224	19.3088	36.17	27.6418	30.834	32.0477	27.2829	34.2226	20.7205	25.48	18.225	31.8459	32.334	38.9627	21.25	8.69369
c11502_g2	8.91616	7.8204	7.30029	7.83598	7.51285	7.75044	9.13672	8.78619	8.80426	8.89925	5.69874	5.7606	5.90137	6.61914	7.47002	6.38479	6.69162	6.51426	6.84993	5.42598	20.3924	9.53371	10.7624	13.0935	22.1874	28.0417	17.8999	17.1113	28.2958	20.2708	20.1894	19.476	44.8119	28.5037	24.0218	27.323
c11504_g1	12.2597	12.2616	14.4948	12.2119	15.1315	11.2134	8.01467	14.0579	7.80378	13.5423	10.0824	8.87132	9.06282	10.9418	10.5212	10.7068	12.851	9.49221	9.27776	11.5068	8.96367	8.08555	7.76531	8.4562	4.73114	6.40953	8.08381	9.79474	4.34462	7.47414	5.78399	7.50089	8.57176	7.47073	3.69566	3.72587
c11507_g1	17.3257	16.2201	17.7746	18.0126	18.306	19.2936	21.1587	17.4126	14.6071	18.9593	22.9411	17.7426	18.0203	21.2083	23.9882	19.9402	18.7061	21.3109	20.1163	22.1717	41.2329	56.3575	54.3572	37.8256	23.1663	25.4779	35.3667	28.3221	37.9876	32.3879	52.165	43.821	17.3605	25.0557	49.799	35.0508
c1151_g1	28.9775	23.8474	23.0647	23.8132	22.3269	25.7249	20.5175	19.9686	25.4123	14.0582	29.3705	29.9551	30.8768	26.4765	31.1426	23.5746	23.953	20.2873	18.7289	24.1363	21.1767	39.8243	23.9771	21.186	15.988	16.825	21.3643	17.4653	19.8293	20.6105	21.1716	24.2134	15.95	16.2057	20.6957	23.7352
c11514_g1	3.44488	11.1996	3.80885	4.4777	2.857	7.09083	8.33525	2.23648	7.40358	3.74026	8.47506	9.44738	2.95069	4.18762	0.631269	5.10783	7.90828	2.97795	5.20248	5.80019	0	0	0	0	0	0	0	0	0	0	0	0	0	0.114934	0	0
c11519_g1	13.6782	48.6603	17.6688	16.4861	13.8617	33.97	39.2719	9.42518	40.6197	16.5088	39.599	40.5546	21.814	17.8311	3.6824	24.0658	30.0363	9.86445	24.1048	29.2816	0	0	0.0681167	0.0909269	0	0.160238	0	0	0	0	0	0	0	0	0.184783	0
c1152_g1	3.85016	5.98598	5.50167	6.51302	6.03144	5.27689	3.84704	5.59121	5.00242	7.35156	3.21468	2.18903	2.63454	4.05253	4.5241	2.65214	3.26977	2.1404	2.86136	3.2743	5.49025	4.34447	3.33772	2.00039	2.93657	1.76262	1.01048	1.41611	3.56482	4.98276	6.32965	3.02668	2.92959	1.72402	2.03261	2.06993
c11520_g1	0	0	0	0	0	0	0	0	0	0	0	0	0	0	0	0	0	0	0	0	5.15411	5.79263	3.47395	3.09151	3.426	3.36501	2.45401	0.708054	7.35244	3.96356	6.43878	3.02668	2.92959	1.83895	6.65218	9.52167
c11522_g1	0	0.579289	0	0	0	0.824515	0	0	0.60029	0	0	0.115212	0	0	0	0.0982276	0.304165	0.0930608	0.520248	0.467757	0	0	0	0	0	0	0	0	0	0	0	0	0	0	0	0
c11527_g1	1.0132	2.99299	1.37542	0.712362	1.37559	1.15432	4.16763	0.159749	1.60077	1.41872	4.09141	6.91272	2.3184	0.810507	0	1.7681	1.36874	0.558365	1.64745	4.49047	0	0	0	0	0	0	0	0	0	0.113245	0	0	0	0	0	0
c11531_g1	6.68712	25.006	8.99311	10.7872	8.571	10.224	19.0749	9.26544	9.40455	8.38335	16.6579	19.9317	18.9687	11.8874	1.7886	9.33162	12.927	4.2808	21.4169	17.6812	0.112046	0	0.136233	0.0909269	0	0	0.144354	0	0.111401	0	0	0	0	0.229869	0	0
c11533_g1	196.054	377.407	337.612	532.236	304.006	300.783	413.877	287.069	518.251	350.424	411.917	205.193	237.32	285.298	185.909	458.821	426.743	433.477	265.587	235.188	3.92161	2.4136	3.13337	4.81912	3.58914	5.4481	4.47497	3.77629	6.12703	3.17085	2.18264	4.60581	5.75068	4.13764	3.69566	5.24382
c11534_g1	17.2244	24.0405	23.2763	29.3086	23.8083	17.4797	31.5778	26.3586	26.6129	32.7596	28.6398	13.595	15.4911	22.2889	27.6706	26.7179	29.3519	25.7779	22.7175	23.0136	15.1262	9.77506	11.5798	15.6394	18.272	19.7093	16.312	16.0492	27.0704	12.4569	14.6237	14.8702	27.6683	22.9869	21.3424	34.0848
c11536_g1	1.82376	2.89644	2.53923	3.46004	4.65585	1.48413	1.92352	1.59749	3.20155	2.32154	5.26038	4.26284	3.26683	3.37711	4.5241	3.43797	6.4635	4.65304	9.7113	3.55495	29.6922	49.2374	36.0338	30.0968	13.5408	10.5757	17.8999	16.8753	19.1609	39.7488	27.8286	49.6112	11.5014	11.4934	12.9348	10.4876
c11536_g2	4.76204	5.88944	12.802	2.95121	6.03144	1.64903	3.52645	3.67422	4.60223	13.4134	5.99099	5.53017	5.79599	2.97186	1.47296	7.85821	6.00725	6.60732	4.68223	2.15168	0	0	0	0	0	0	0	0	0	0	0	0	0	0	0.0923914	0
c11540_g1	0.10132	0.386192	0.105801	0.305298	0	0	0.320587	0.159749	0	0.515899	0.438365	0.345636	0	0.405253	0.210423	0	0.0760412	0.186122	0.346832	0.280654	3.24933	4.10311	4.63194	3.54615	6.19942	3.04453	3.17578	2.83221	7.79804	2.37813	4.91093	3.42146	5.53367	4.0227	4.15762	9.38367
c11544_g1	2.83696	8.49623	5.81907	11.296	10.4757	5.7716	10.2588	10.7032	8.60416	7.09361	8.32893	6.22145	4.32065	9.05066	3.78762	4.91138	6.23538	7.63099	6.15627	3.2743	0	0	0.0681167	0	0.163143	0	0.288707	0	0	0	0	0	0	0	0.0923914	0
c11545_g1	0	0	0	0	0	0	0	0	0	0	0	0	0	0	0	0	0	0	0	0	0	0	0	0	16.1511	35.8934	0.288707	0.236018	0.111401	0	0	0	0.108503	0	0.831523	0.137995
c11546_g1	3.95148	3.37918	3.38564	6.10596	4.33841	6.59612	4.48821	3.51448	4.60223	4.64309	4.96814	3.11072	4.0045	4.59287	4.5241	4.32201	4.86663	4.46692	3.64174	3.64851	7.73117	5.91331	7.28849	6.18303	9.78856	6.56977	6.06286	4.72036	9.46905	5.32249	6.65704	6.71132	15.95	10.6889	12.1957	13.6615
c11547_g1	13.5769	15.1581	20.8429	19.9461	21.163	23.2513	21.1587	29.0743	24.2117	33.2755	16.804	12.3277	11.592	17.4259	21.6736	25.6374	20.303	23.8236	24.0181	21.891	9.97208	6.27535	9.80881	7.36508	13.5408	12.6588	13.4249	11.4469	14.4821	6.22845	9.71273	8.02727	16.9265	13.2175	14.4131	19.8713
c11547_g2	2.12772	2.99299	2.53923	2.74768	3.17444	2.96825	3.52645	6.38996	3.00145	5.03001	2.0457	1.26733	2.84531	2.83677	2.7355	2.55392	3.19373	3.44325	4.50882	2.15168	1.12046	0.482719	1.15798	0.818342	1.142	0.96143	1.15483	1.18009	1.22541	0.452978	1.09132	0.921162	1.08503	0.80454	1.01631	0.551981
c11549_g1	13.6782	50.9774	16.2934	22.3885	15.6606	24.7354	39.913	12.4604	24.6119	20.12	39.8912	40.5546	21.7086	17.8311	4.83973	17.5827	27.3748	12.6563	31.2149	27.317	0	0.12068	0.0681167	0	0	0	0	0.118009	0	0.113245	0	0	0.108503	0.229869	0	0
c1155_g1	0.20264	0.0965481	0	0.101766	0.21163	0.164903	0.160293	0.319498	0.200097	0.128975	0	0.345636	0.210763	0	0	0.0982276	0.0760412	0	0.086708	0.280654	7.05889	6.39603	6.67544	9.09269	2.44714	3.68548	4.47497	2.24217	7.24104	4.0768	7.42097	6.18494	0.542517	1.60908	5.3587	3.44988
c11554_g1	4.15412	1.15858	3.27984	1.11943	1.69304	7.58553	2.72499	1.27799	5.80281	0.515899	12.7126	9.67781	5.47985	2.02627	1.36775	6.87593	3.19373	7.07262	2.08099	2.43234	1.12046	0.12068	0.885518	1.0002	1.95771	1.92286	2.16531	2.5962	0.334202	0.226489	0.436527	0.131595	2.82109	1.26428	0.739132	1.10396
c11556_g1	1.0132	4.05502	0.952212	1.42472	0.634889	1.15432	1.76323	1.27799	3.20155	1.41872	3.50692	1.9586	1.1592	1.7561	0.105212	0.884048	1.82499	1.02367	1.82087	1.87103	0	0	0	0.0909269	0	0	0	0	0	0	0	0	0.108503	0	0	0
c11558_g2	12.361	10.041	16.8224	8.65011	11.428	14.0167	10.8999	14.3774	14.6071	14.4452	16.3656	16.2449	14.3319	15.1295	19.2537	14.6359	15.0562	17.0301	12.6594	15.0618	4.59388	4.34447	6.60732	4.36449	6.68885	5.60834	7.07333	6.13646	5.79283	3.96356	5.56572	5.92176	7.37823	5.17205	9.14675	7.31374
c11562_g1	8.00428	4.82741	4.76106	6.20773	4.12678	10.0591	4.64851	5.43146	9.20445	4.12719	13.4432	10.8299	9.27359	6.88931	4.94494	12.3767	10.4937	15.262	7.11006	11.5068	44.034	49.8408	34.6033	70.1046	63.1362	53.8401	78.2397	72.6935	43.2234	43.7124	49.0002	33.5566	66.7295	51.3757	50.6305	57.544
c11565_g1	12.4624	9.84791	13.2252	12.0084	10.4757	11.3783	8.49555	11.5019	11.0053	9.41515	12.4203	11.7516	15.175	14.454	16.5182	11.0015	10.4937	14.7036	14.2201	11.7875	16.1346	22.5671	22.6148	19.3674	13.704	14.2612	21.7974	12.2729	21.7231	18.0059	21.2807	23.2922	11.2843	13.4473	29.75	20.2853
c11566_g1	9.52409	6.66182	9.73372	9.15894	8.99426	8.90476	10.2588	9.26544	9.40455	10.5759	9.79015	8.18005	7.16595	9.59099	10.942	9.82276	9.96139	9.49221	10.2315	9.6358	9.5239	4.94787	8.65083	11.9114	7.01513	8.17216	11.2596	14.5151	6.46124	3.73707	6.32965	5.39538	8.68026	7.93047	6.83697	4.00186
c11570_g1	9.22013	33.6953	13.331	14.9596	11.1106	25.2301	33.8219	8.78619	27.8135	15.477	26.3019	32.8354	17.388	13.2383	3.78762	14.3412	21.5957	8.37548	19.7694	21.7039	0	0.12068	0.0681167	0	0	0	0.144354	0.118009	0.111401	0	0.109132	0	0	0	0	0.137995
c11572_g1	0	0	0	0	0.105815	0	0	0.159749	0	0	0	0	0	0	0	0	0	0	0.086708	0.0935514	4.48184	1.44816	5.92616	3.00059	3.26285	2.88429	2.88707	1.06208	6.01563	4.75627	6.98444	7.10611	2.82109	2.52856	4.25001	2.06993
c11573_g1	2.73564	9.75136	2.53923	3.56181	3.17444	6.59612	11.0602	2.07674	10.2049	2.96642	6.42935	8.18005	4.74218	3.24203	1.15733	4.6167	6.15933	3.44325	4.85565	5.14533	0	0	0	0.0909269	0	0	0	0	0	0	0.109132	0	0	0	0	0
c11574_g1	6.28184	18.9234	8.1467	9.66777	4.55004	12.5326	17.3117	4.31322	14.8072	7.35156	15.635	16.5905	9.69511	7.96998	1.99902	7.85821	10.5697	4.83916	13.0062	10.852	0.112046	0	0	0	0	0.160238	0	0	0	0	0	0.131595	0	0	0	0
c11579_g1	0.20264	0	0	0.203532	0.105815	0	0.320587	0.159749	0	0.128975	0	0	0	0.135084	0.210423	0	0	0.186122	0.086708	0	3.02524	4.46515	3.95077	3.18244	0.978856	0.96143	2.45401	3.06823	1.44821	2.0384	1.96437	1.57913	0.868026	0.459737	1.1087	0.827971
c1158_g1	13.0703	49.3361	20.208	15.2649	14.0734	40.0714	45.363	11.5019	40.6197	15.7349	40.1835	46.3152	26.5562	18.9118	2.20944	24.164	30.6446	12.284	31.0415	33.9592	0	0	0	0	0.163143	0.160238	0	0.354027	0.111401	0	0	0	0.108503	0	0.184783	0.137995
c11582_g1	20.4667	16.6063	20.9487	21.1673	18.306	22.5917	19.2352	22.6843	21.6105	17.9275	28.6398	27.6509	24.8701	25.531	29.8801	25.1463	26.8425	26.057	24.365	25.8202	26.5549	21.7224	24.522	30.0059	38.1754	40.7005	28.8707	36.1107	38.7674	34.3131	28.156	29.7404	45.3544	39.5374	30.3044	31.6009
c11586_g1	24.6208	7.33766	6.98289	16.2826	8.35937	10.224	8.97643	5.27171	10.6051	5.93283	9.35179	4.60848	4.53141	6.61914	7.36481	4.81315	7.14787	7.16568	5.54931	3.0872	25.5465	24.86	11.2393	23.8228	33.118	29.0031	15.4458	31.0364	14.2593	23.1019	18.0068	12.1067	26.5833	17.2402	15.9837	26.7711
c11588_g2	1.72244	1.93096	2.01022	2.84945	4.23259	1.64903	2.24411	3.83397	1.20058	3.22437	2.77631	1.9586	3.05607	1.62101	3.15635	0.884048	2.50936	2.04734	1.99428	3.18075	8.62753	2.4136	4.01889	3.90986	10.9306	15.7034	12.2701	19.4715	4.56743	2.37813	5.23833	3.68465	13.8884	21.3778	7.66849	5.7958
c11591_g1	1.31716	0.772385	1.58702	1.62826	1.05815	0.494709	0.641173	0.798744	0.800387	1.28975	1.02285	0.921696	0.948435	0.810507	1.05212	1.37519	1.59686	1.30285	1.73416	0.841963	2.80115	2.65496	1.56669	2.72781	1.79457	3.04453	2.30966	3.30425	2.33941	1.58542	1.30958	1.97392	2.82109	3.6779	1.29348	4.27785
c11600_g1	89.1616	105.237	71.9449	141.149	94.0694	112.958	124.868	88.3411	152.074	89.3794	110.468	68.0903	72.5026	105.231	154.03	95.379	123.491	113.348	111.42	89.6223	85.8272	54.5473	39.9845	83.1981	118.605	104.636	114.472	171.231	88.0065	57.9812	75.4101	46.3213	153.966	134.473	98.5817	90.2488
c11602_g1	54.1049	79.0729	121.142	58.6172	112.269	107.022	73.5746	129.397	97.8473	177.469	65.6086	71.4314	69.025	69.9737	80.066	107.854	65.7756	87.2911	54.6261	95.516	0.896367	0.844759	0.681167	0.636488	2.77343	1.44215	0.866122	0.826063	1.00261	0.452978	1.30958	0	2.60408	2.29869	1.01631	2.8979
c11611_g1	7.599	24.7163	11.2149	9.8713	7.83029	19.4585	25.8072	8.78619	23.4113	9.02823	23.6717	24.7706	16.6503	9.86116	1.99902	12.2784	18.6301	5.67671	16.5612	19.2716	0	0	0	0	0.163143	0	0	0	0	0	0.109132	0.131595	0	0	0	0
c11612_g1	12.2597	11.8754	15.8702	18.9285	16.7187	20.6129	15.3882	21.5661	15.6076	23.2154	10.6669	6.79751	6.3229	10.8068	15.7817	12.966	10.8739	10.5159	12.8328	11.6004	6.94685	2.65496	3.06525	7.36508	21.5348	18.1069	8.94993	15.9312	5.90423	3.28409	3.49222	5.39538	13.2374	11.1486	7.94566	5.24382
c11613_g1	3.85016	2.51025	2.85664	5.49536	2.32793	4.78218	1.92352	1.91699	5.00242	0.644873	5.26038	5.99102	5.58523	2.83677	4.73452	4.32201	4.41039	4.7461	5.02907	3.0872	0.224092	0.603399	0.4087	0.545561	0.652571	1.12167	0.577415	0.236018	1.00261	1.58542	0.873055	0.263189	0.542517	1.03441	0.369566	0.27599
c1162_g1	0.30396	1.06203	0.634808	0.101766	0.317444	0.659612	1.44264	0.319498	1.00048	0	1.02285	1.15212	0.63229	0.540338	0	0.884048	0.836453	0.372243	0.260124	1.49682	0	0	0	0	0	0	0	0	0	0	0	0	0	0	0	0
c11624_g1	5.97788	4.73086	8.0409	4.98653	8.88844	4.61728	2.88528	9.10569	2.80136	12.3816	3.65304	6.22145	6.11214	7.42964	6.73354	6.97416	6.61558	5.67671	5.54931	8.32608	0.224092	0.362039	0.544934	0.454634	0.978856	1.60238	0.721769	1.18009	0.334202	0.226489	0.327396	0.789567	0.759523	0.574672	0.64674	0.689976
c11625_g1	12.8676	11.103	17.563	13.4331	16.1897	11.5432	11.8617	17.4126	12.406	24.1183	16.0734	12.5581	17.5987	20.3977	21.2527	18.4668	13.5353	18.9844	18.0353	17.5877	4.36979	4.94787	4.97252	4.54634	2.93657	3.84572	3.7532	2.95022	8.24365	5.77547	7.09357	6.84292	4.23163	4.36751	7.20653	4.96783
c11626_g1	0.5066	0.965481	0.634808	0.712362	1.58722	0.494709	0.320587	0.958493	0.60029	0.128975	0.87673	0.460848	1.05382	0.270169	0.736481	0.589365	0.760412	1.11673	0.520248	0.561308	0.224092	0.12068	0.0681167	0.0909269	0.163143	0.480715	0	0.118009	0.111401	0.113245	0.218264	0.131595	0.108503	0.574672	0.0923914	0
c11627_g1	11.2465	11.2961	9.41632	9.46424	11.5338	11.0485	13.3043	7.1887	12.6061	7.22258	21.9182	16.9362	18.9687	19.0469	19.2537	15.7164	20.9113	13.2146	16.5612	10.4778	5.15411	4.34447	4.90441	8.27435	10.278	14.101	11.6927	9.2047	7.24104	5.43574	8.18489	5.13219	14.1054	13.1025	6.83697	11.1776
c11628_g1	7.19372	31.3781	12.1672	11.3978	9.52333	22.7566	27.891	6.5497	20.61	12.1236	27.3247	30.6464	16.9664	9.99625	1.99902	18.0739	21.0634	8.09629	15.2606	22.0781	0.112046	0	0	0.181854	0	0	0	0	0	0.113245	0	0	0.108503	0	0	0.137995
c11629_g1	14.2861	13.6133	15.5528	16.079	18.4118	15.5009	11.2205	19.1699	13.2064	17.9275	14.9044	20.5077	17.9149	17.2908	19.6746	14.243	14.4478	15.4481	15.1739	18.7103	32.9415	44.4102	36.0338	32.5518	21.3717	20.5105	22.0861	20.2975	26.1791	29.4436	33.6126	37.3729	14.5394	15.746	24.299	21.1133
c11632_g1	53.497	36.3986	38.6175	61.2631	39.8922	46.8324	56.7438	39.458	49.624	38.1765	52.4577	46.4304	43.3119	44.9831	57.7611	45.4794	61.0611	50.6251	47.6027	39.4787	48.6279	40.3071	32.9004	47.5548	98.8645	88.1311	55.5762	69.3893	50.3531	42.127	46.8176	36.0569	136.606	98.8435	56.8207	66.3757
c11633_g1	147.927	72.3145	69.1941	97.5936	63.5947	132.582	127.113	70.7688	126.061	51.5899	221.228	120.742	146.691	143.054	185.172	124.454	192.384	157.738	148.618	94.1127	112.718	53.2198	45.3658	88.4719	159.88	207.829	101.625	260.682	115.3	92.7473	94.8356	52.6378	329.525	183.32	120.109	124.196
c11634_g1	79.5362	80.7142	122.835	103.394	108.883	105.373	87.0393	115.978	103.65	136.842	93.664	96.202	100.745	95.3696	100.793	128.58	104.405	124.608	118.27	119.839	14.2298	13.2748	16.348	16.185	19.9034	17.3057	19.9208	19.1174	22.8371	18.2324	18.225	20.0024	19.7476	22.0674	23.9294	18.3534
c11636_g1	9.42277	7.43421	9.73372	10.4819	8.46518	4.28748	7.05291	8.30694	5.60271	7.73848	9.49791	14.0559	13.4889	12.4278	13.3619	5.99188	7.60412	9.49221	8.32397	8.23252	13.1094	14.7229	10.9668	8.72898	7.17828	14.101	9.23864	7.55257	10.3603	12.1172	9.38534	13.8174	3.79762	6.43632	10.1631	11.1776
c11637_g1	4.25544	11.0065	5.07846	3.96887	5.18492	8.08024	10.5794	3.35473	7.20348	5.03001	9.79015	13.019	8.00901	6.61914	1.05212	3.63442	7.90828	2.6057	8.06385	10.2907	0	0	0.0681167	0	0	0	0	0	0	0	0	0	0	0	0	0
c11639_g1	4.76204	8.11004	9.94532	9.66777	9.62915	13.3571	12.022	12.3007	13.4065	13.2844	8.18281	8.41047	7.79824	13.9137	9.25861	13.6536	12.3947	10.4228	13.353	14.1263	31.2608	39.583	68.4573	38.553	76.3508	40.7005	77.0849	52.278	52.4697	18.7986	45.0715	36.3201	59.5683	50.1114	78.3479	65.8237
c11642_g1	2.33036	3.28264	6.24228	4.4777	3.91515	4.28748	3.68675	4.47297	5.80281	3.09539	3.94528	3.57157	4.42603	3.37711	0.420846	4.12556	2.96561	4.46692	4.68223	5.05178	9.86004	3.86175	6.33486	14.912	7.83085	10.5757	7.93945	10.6208	18.8267	10.9847	12.3319	8.81684	12.1524	9.88435	13.6739	12.2816
c11642_g2	3.24224	3.66883	8.99311	3.86711	4.9733	6.76102	3.84704	6.70945	5.00242	3.48232	6.28323	6.22145	4.53141	3.64728	1.36775	7.07239	4.25831	4.93222	6.41639	10.1036	10.4203	5.30991	8.65083	22.2771	8.64656	16.6648	11.1152	18.2914	12.9225	20.2708	12.5502	11.7119	7.59523	8.96488	11.2718	3.44988
c11645_g1	0.91188	0.289644	0.952212	0.407064	1.16396	0.824515	0.641173	0.798744	0.200097	0.257949	2.19182	0.921696	1.26458	1.21576	0.631269	0.687593	0.684371	1.11673	0.346832	0.561308	14.7901	11.4646	2.31597	0.454634	0	0.320477	0.144354	0.708054	0.111401	6.79467	5.02006	5.00059	0	0.344803	3.69566	2.62191
c11652_g1	1.11452	3.86192	1.26962	1.62826	0.846518	2.96825	3.84704	0.479247	6.0029	0.902823	4.23753	3.34115	1.89687	1.35084	0.210423	2.45569	2.96561	1.30285	0.780372	2.80654	0	0	0	0	0	0	0	0	0	0	0	0	0	0	0	0
c11653_g1	7.599	27.8059	11.3207	12.619	9.73496	19.1287	20.9984	7.66795	16.4079	11.8657	18.7036	21.8903	18.6526	14.1839	2.52508	11.9838	16.9572	5.95589	22.5441	18.8038	0.112046	0	0	0	0	0	0	0.118009	0	0	0	0	0	0.114934	0	0
c11656_g1	1.92508	1.44822	3.70305	0.50883	1.05815	2.30864	0.96176	1.27799	2.20106	1.5477	4.09141	8.6409	4.21527	2.83677	3.6824	4.81315	2.12915	3.72243	3.03478	4.77112	1.79273	2.05156	2.11162	1.27298	0.489428	1.12167	2.16531	1.53412	3.89902	1.58542	1.85524	1.05276	1.62755	1.60908	3.2337	2.20792
c11657_g1	7.39636	7.04801	8.4641	7.32715	8.99426	11.7081	7.2132	8.14719	8.00387	6.31976	5.99099	7.83441	7.58748	7.69981	10.1003	5.89365	10.1895	9.11996	8.23726	10.3842	14.678	21.6017	41.8918	14.3664	18.7614	12.6588	26.128	13.335	24.8423	14.0423	30.1204	21.1867	18.2286	12.9876	44.2555	29.531
c11658_g1	0.30396	0.579289	0.211603	0.203532	0.105815	0	0.48088	0	0.400194	0.257949	0.730608	0.460848	0.105382	0	0	0.0982276	0.152082	0.372243	0.520248	0.280654	0	0	0	0	0	0	0	0	0	0	0	0	0	0	0	0
c1166_g1	13.0703	27.999	12.1672	11.0925	10.6873	16.8201	24.3646	6.8692	18.0087	14.1872	27.9092	32.2594	19.7064	14.3189	1.99902	12.2784	17.3374	5.86283	19.8561	20.862	0.112046	0	0	0.0909269	0	0	0	0	0.111401	0	0	0	0	0.114934	0	0
c11660_g1	0.40528	0.965481	0.317404	1.01766	0.529074	0.659612	0.641173	0.958493	0	0.386924	0.438365	0.691272	0.526908	0.945591	0.420846	0.589365	0.608329	0.558365	0.173416	0.561308	11.5407	16.7745	21.9336	11.8205	7.17828	7.69144	10.6822	8.26063	16.5987	10.4185	18.0068	16.5809	3.3636	5.74672	19.0326	14.9035
c11662_g1	6.18052	24.7163	8.1467	9.15894	5.60818	20.2831	29.1734	3.83397	23.6114	12.2526	17.973	18.4339	10.4328	6.34897	3.89283	12.5731	17.7176	8.28241	13.2663	11.6004	0	0	0	0	0	0	0	0.236018	0.111401	0	0	0	0.108503	0.229869	0	0.137995
c11663_g1	1.11452	0.965481	0.634808	1.83179	0.740704	0.824515	0.96176	1.75724	0.800387	1.16077	1.16897	0.806484	0.63229	1.89118	0.946904	1.57164	1.44478	1.39591	1.38733	1.21617	0.336138	1.8102	0.613051	0.636488	0	0.160238	0.144354	0	0.222801	2.37813	0.327396	0.789567	0	0.114934	0.0923914	0
c11665_g1	0.70924	1.93096	1.48122	0.915894	0.317444	1.64903	1.92352	0	0.800387	1.5477	2.19182	1.61297	1.47534	1.35084	0.420846	0.884048	0.988535	0.372243	1.90758	1.87103	0	0	0	0	0	0	0	0	0	0	0	0	0	0	0	0
c11668_g1	12.2597	17.8614	13.2252	22.5921	17.6711	15.1711	21.4793	13.0994	22.811	16.7667	28.4937	15.0928	13.4889	19.5872	27.5654	27.5037	22.3561	23.5444	20.203	17.7748	11.5407	14.4816	9.05953	22.0043	18.1088	19.7093	22.5192	24.7819	22.8371	18.3456	22.5903	19.2128	27.1258	28.6187	25.4076	24.4251
c11669_g1	35.1581	22.6888	27.1909	27.9857	35.8712	31.9912	21.1587	30.6718	20.2098	33.9203	24.8407	21.199	21.1817	29.7186	36.9292	22.5923	25.4738	23.3583	19.596	24.3234	41.3449	35.2385	42.1643	45.5544	76.0245	64.7363	57.4528	65.495	49.4619	39.4091	37.4322	43.6894	80.9435	60.8003	47.7664	57.13
c1167_g1	3.74884	1.83441	2.11603	4.17241	1.79885	1.31922	1.28235	0.798744	1.60077	1.67667	6.57547	8.18005	5.79599	3.78236	3.57719	2.65214	3.42185	4.00162	3.2949	2.99365	20.0562	17.6193	6.13051	7.36508	3.58914	10.8962	3.7532	2.47819	3.89902	13.2496	9.71273	9.738	2.06156	4.48244	5.4511	6.07179
c11673_g1	0.40528	1.25513	3.27984	1.62826	3.17444	0.824515	1.76323	3.19498	3.80184	3.22437	0.292243	0.460848	0.843053	1.48593	0.315635	0.884048	1.06458	0.0930608	1.47404	1.02907	4.48184	2.89632	4.15512	6.27396	6.52571	10.4155	2.02095	3.30425	4.90163	4.41654	2.61916	4.07943	3.90612	3.44803	3.60327	0.965966
c11680_g1	36.2726	31.3781	43.5901	28.9015	40.6329	41.3906	28.8528	38.18	27.4133	35.468	40.7679	55.0713	53.9554	57.681	62.4956	44.3989	41.6706	42.6219	50.7242	53.5114	51.4291	80.0107	147.2	60.4664	71.4565	68.9025	99.7484	59.2405	82.8821	50.3938	95.4904	86.984	75.3013	73.558	132.674	106.118
c11682_g1	0.20264	0.386192	0.529007	0.203532	0.317444	0.659612	0.320587	0.159749	0.60029	0.515899	0.292243	0.57606	0.526908	0.270169	0.526058	0.196455	0.532288	0.0930608	0.693664	0.561308	16.9189	30.0493	24.3177	12.9116	6.19942	4.00596	10.6822	10.9748	14.4821	14.7218	18.9889	24.7398	3.3636	6.66619	17.7392	14.6275
c11684_g1	7.599	4.44121	5.71327	7.22539	4.9733	5.4418	4.96909	7.1887	4.60223	6.06181	7.30608	7.02793	7.16595	7.56473	8.83777	5.59897	6.61558	6.70038	6.41639	6.5486	5.82639	3.86175	4.22324	5.27376	4.73114	5.4481	4.33061	5.54642	3.89902	6.68143	4.47441	6.57973	2.06156	4.71231	3.69566	1.24196
c11685_g1	12.5637	9.26862	10.1569	13.026	13.0152	8.08024	11.7014	9.42518	13.0063	10.7049	11.982	8.41047	8.00901	13.3734	13.0462	10.5104	14.828	9.77139	11.3588	9.26159	11.5407	11.5853	16.4843	17.367	25.7765	24.0358	15.0128	19.4715	16.7101	8.71983	13.7506	12.8963	49.369	34.3654	22.2663	28.703
c11685_g2	20.9733	17.2821	19.7848	25.645	21.163	24.7354	25.6469	20.2881	25.8125	24.2472	22.6489	16.1297	18.7579	16.7505	27.6706	21.5118	25.0936	19.6358	21.1568	16.1844	22.9694	21.3603	26.9742	24.2775	53.8371	38.297	29.3038	36.7008	40.327	14.0423	26.9556	21.9763	126.298	63.7886	50.9077	117.848
c11688_g1	4.96468	19.9855	7.08869	7.63245	5.07911	13.8518	20.6778	3.35473	13.8067	6.70668	18.1191	14.1711	8.6413	5.13321	2.20944	8.34934	11.7103	5.67671	11.0986	12.1617	0	0	0	0	0	0	0	0.118009	0	0.113245	0	0	0	0.114934	0	0
c11693_g1	16.3125	53.6808	18.9384	16.9949	16.4013	37.7628	46.9659	8.94594	40.0194	16.8957	48.9508	49.7716	22.1302	13.9137	4.20846	29.763	36.1956	14.3314	23.8447	30.6849	0	0	0	0	0	0.160238	0	0.118009	0	0.113245	0.109132	0	0.32551	0	0	0.27599
c11696_g1	6.48448	6.95146	10.4743	6.61479	8.35937	9.72927	5.93085	8.94594	6.4031	9.41515	9.05954	11.6364	12.5404	12.833	13.6775	9.13516	10.7218	11.8187	11.1853	15.7166	12.4371	20.9983	29.9714	12.457	10.7674	7.37096	19.6321	6.25447	23.8397	8.94632	22.5903	15.3966	11.0673	8.84994	32.5218	29.117
c11698_g1	1.41848	4.34467	1.48122	1.83179	0.952333	3.46296	4.64851	0.958493	3.40165	1.41872	2.48407	4.14763	2.3184	1.08068	0.526058	1.27696	2.81352	0.930608	1.99428	1.68393	0	0	0	0	0	0	0	0	0	0	0	0	0	0.114934	0	0
c11700_g1	0.70924	0	0.211603	0	0.21163	0.164903	0.320587	0	0.400194	0	30.3933	11.5212	12.3297	19.9925	31.5635	25.3427	39.2372	25.3125	33.4693	16.7457	0	0	0	0	0	0	0	0	49.9075	14.835	25.7551	15.1334	269.305	133.209	57.1903	146.689
c11701_g1	50.0521	41.226	39.6755	57.7013	49.2039	40.731	47.1262	45.2089	43.2209	47.3337	47.7818	43.8958	48.581	53.3583	68.5979	37.6212	42.1268	44.4831	48.3831	55.3824	122.13	185.847	151.968	118.569	87.9339	90.0539	117.937	97.4754	115.634	114.377	148.528	140.28	101.776	87.3501	114.473	107.498
c11703_g1	6.38316	20.9509	8.3583	10.5837	8.04192	15.336	20.8381	7.34845	15.4075	9.54412	18.8497	21.8903	14.0158	10.4015	2.31465	9.03694	12.6228	6.14202	18.7289	18.7103	0	0	0.0681167	0.0909269	0	0	0	0	0	0	0	0	0	0.229869	0	0
c11705_g1	16.5152	18.2476	28.0373	18.4196	25.3956	20.7778	16.3499	27.3171	18.0087	26.3108	28.6398	28.1117	31.0876	34.4465	36.4032	28.8789	27.755	33.8741	33.4693	33.3979	45.4906	63.5983	76.9038	34.5522	22.84	13.9407	32.6239	16.8753	57.8169	33.7469	66.243	67.1132	14.6479	19.9986	80.5653	63.6158
c11706_g1	5.67392	7.6273	8.3583	7.63245	8.88844	4.12257	4.8088	12.6202	4.40213	18.7013	3.65304	4.49327	6.42828	9.86116	7.36481	4.02733	5.39892	3.90856	5.20248	6.45505	14.4539	7.96487	6.81167	4.63727	5.87314	10.5757	6.49592	2.71421	10.5831	7.92712	10.8041	4.869	3.79762	5.97659	5.72827	4.82983
c11707_g1	11.9558	47.5017	78.9278	58.4137	55.5528	34.7945	40.8748	79.2354	45.422	71.323	37.9916	46.7761	56.59	47.6848	28.0915	50.1943	43.7997	54.6267	59.8285	59.0309	3.02524	11.1025	5.85804	2.18225	1.63143	0.96143	1.15483	0.590045	2.78502	6.00196	4.47441	4.34262	0.32551	0.574672	2.125	1.10396
c11708_g1	1.82376	2.12406	1.79862	0.915894	2.53956	2.30864	1.28235	2.71573	2.60126	2.32154	1.60734	2.53466	3.16145	3.64728	3.15635	2.25923	2.35728	1.48897	3.98857	2.43234	5.3782	9.89574	8.78706	6.81952	7.99399	3.68548	10.1048	5.66443	11.6971	4.98276	7.63923	7.89567	6.4017	6.55126	11.1794	11.4536
c11710_g1	4.45808	11.0065	4.33785	5.49536	3.28026	7.25573	11.3808	2.87548	9.00436	4.77206	8.03669	8.41047	6.21752	3.78236	1.36775	4.6167	6.00725	1.76816	7.80372	8.60673	0	0	0	0	0	0	0	0	0	0.113245	0	0	0	0.114934	0	0
c11713_g1	5.5726	5.2136	7.9351	2.64592	9.3117	3.62786	3.04557	10.0642	2.00097	8.38335	1.02285	2.30424	3.89912	3.24203	2.7355	1.7681	1.44478	2.04734	3.64174	4.02271	0.560229	1.93088	2.4522	1.90946	2.77343	2.40358	10.5378	1.18009	1.33681	1.0192	1.30958	0.789567	2.71258	8.96488	2.40218	0.965966
c11715_g1	0.5066	2.12406	0.952212	0.915894	1.37559	1.64903	1.12205	1.27799	2.20106	0.644873	4.67589	7.48878	9.16821	6.75422	6.94396	5.99188	6.31142	5.02529	3.12149	13.3779	16.8069	11.7059	29.4264	15.6394	7.17828	12.4986	5.05238	8.02461	38.656	59.0004	42.8888	46.4529	57.1812	23.4466	23.6522	15.7314
c11716_g1	0.70924	2.12406	0.740609	0.712362	0.529074	1.15432	1.60293	0.798744	1.60077	0.515899	1.60734	3.68678	1.58073	0.810507	0.420846	0.884048	1.97707	0.930608	1.47404	1.30972	0	0	0	0	0	0	0	0	0	0	0	0	0	0	0	0
c11718_g1	1.82376	6.37218	2.43343	3.05298	1.16396	4.61728	5.44997	1.43774	3.00145	3.48232	2.92243	3.22594	3.26683	1.48593	0.526058	1.86632	3.11769	1.30285	4.59553	2.80654	0	0	0	0	0	0	0	0	0	0	0	0	0	0	0	0
c1172_g1	0.5066	1.64132	1.79862	4.783	1.69304	1.81393	2.72499	2.39623	2.20106	3.09539	1.46122	1.15212	2.42378	2.70169	2.31465	3.24151	2.12915	2.88489	2.42782	3.55495	1.2325	1.08612	0.749284	0.181854	0	0	0.144354	0	0.334202	0.452978	0.763923	0.526378	0	0	0.184783	1.10396
c11720_g1	0.30396	1.54477	1.05801	0.915894	1.16396	1.31922	1.76323	0.638996	1.60077	0.386924	2.48407	3.80199	1.47534	1.89118	0.105212	1.37519	1.36874	0.744487	0.520248	1.87103	0	0	0	0	0	0	0	0	0	0	0	0	0	0	0	0
c11732_g2	2.43168	6.08253	2.64503	1.52649	1.48141	2.63845	8.33525	2.55598	6.0029	2.32154	5.11426	5.7606	5.1637	2.5666	0.631269	3.83088	2.88956	1.95428	4.76894	5.05178	0	0	0	0	0	0	0	0	0	0	0	0	0	0	0	0
c11733_g1	0.20264	0	0.105801	0.305298	0.317444	0	0	0.159749	0.200097	0.128975	0.146122	0.230424	0.316145	0.405253	0.210423	0.39291	0.304165	0.465304	0.693664	0.467757	0.672275	0	0.272467	0.181854	0.326285	0	0.721769	0.118009	0.668404	0.339734	0.436527	0.921162	0.542517	0.459737	0.461957	1.24196
c11734_g1	1.92508	2.02751	2.22183	3.15475	2.75118	0.824515	1.60293	1.43774	0.60029	1.67667	1.31509	2.41945	3.68836	4.18762	2.7355	0.589365	1.59686	0.651426	1.64745	1.59037	15.9105	15.447	18.3234	7.91064	3.91542	4.64691	4.18626	5.78244	18.4925	11.6642	22.4812	15.265	5.53367	22.1823	18.9402	27.737
c11735_g1	16.3125	6.46872	7.61769	6.20773	10.1582	11.3783	9.13672	9.74468	7.00339	9.28617	7.30608	11.8668	13.5942	10.5366	15.4661	8.05466	9.35306	6.32814	12.3125	11.9746	3.92161	0.724079	1.97539	3.90986	8.64656	8.17216	2.02095	4.72036	4.45603	4.64302	2.83743	2.10551	8.13775	2.29869	1.84783	1.93193
c11735_g2	40.3254	19.3096	20.6313	17.0967	22.856	31.4965	26.9293	28.595	24.812	23.9893	17.0962	26.614	29.0853	27.2871	42.295	24.2622	21.8999	22.893	31.3883	27.5041	10.6444	3.74107	4.70006	6.81952	27.0817	18.4274	9.09428	9.32271	12.5883	11.3245	10.5858	6.71132	37.2166	8.84994	7.39132	12.2816
c11738_g1	3.5462	4.82741	5.50167	8.03951	7.19541	3.79277	4.64851	6.23021	5.80281	9.1572	5.84487	5.87581	7.69286	9.45591	8.73256	5.89365	5.93121	5.86283	8.41068	6.08084	80.673	144.695	95.9765	76.3786	37.8491	30.1248	53.1222	42.9553	55.9231	84.7069	99.6374	88.5631	25.7153	31.9517	60.6088	46.5044
c1174_g1	4.0528	12.4547	5.81907	5.49536	3.06863	6.92592	12.6632	3.67422	7.00339	4.25616	7.30608	9.67781	8.74668	7.96998	1.57817	5.10783	6.31142	3.07101	10.2315	6.26794	0	0	0	0	0	0	0	0.118009	0	0	0	0	0	0	0	0
c11740_g1	5.16732	4.82741	5.07846	4.68124	4.9733	4.45238	2.56469	4.63272	5.20252	6.83566	5.11426	6.45187	6.63905	5.53846	6.62833	5.79543	4.41039	4.65304	5.3759	4.39692	5.93843	5.06855	6.67544	2.81873	4.73114	4.32644	5.62979	4.13031	2.11661	3.85031	4.36527	4.07943	5.75068	5.17205	5.4511	4.27785
c11741_g1	57.9551	49.143	47.5048	60.5508	44.019	53.0987	50.813	46.8064	53.4258	42.0457	60.7866	51.615	55.0092	56.6004	67.651	45.5776	51.632	49.7875	60.7823	55.3824	132.774	191.278	137.596	114.113	98.0487	96.143	137.713	112.699	98.0326	124.909	169.918	133.042	97.653	93.9014	131.658	90.6628
c11743_g1	2.33036	14.2891	40.0987	15.4684	19.0467	3.46296	1.92352	38.0202	0.200097	29.4062	2.0457	42.6284	48.6863	20.1276	1.7886	1.86632	4.03018	1.11673	25.3187	2.61944	161.458	208.414	219.472	97.2008	46.9851	17.9467	77.2292	79.066	43.5576	122.531	123.319	136.99	6.29319	25.2856	60.5164	26.9091
c11744_g1	4.45808	13.2271	7.08869	4.88477	3.17444	11.0485	12.9838	3.83397	9.00436	7.22258	8.7673	10.4843	5.69061	5.67355	1.05212	6.87593	7.68016	2.97795	7.28347	7.57766	0	0.12068	0.0681167	0	0	0	0	0	0	0	0	0	0	0	0	0
c11745_g1	34.5501	31.9574	39.9929	47.0159	40.6329	39.2469	41.516	45.6882	56.2272	50.0422	33.4619	18.5491	25.5024	33.7711	51.1328	41.2556	40.1497	40.4815	44.0477	32.2752	21.961	26.7909	38.3497	25.2777	47.4745	26.2791	34.6449	27.1421	33.5316	15.5145	30.9934	28.0296	59.2428	34.4803	47.5816	45.8144
c11748_g1	2.0264	7.04801	3.06824	3.46004	2.01048	3.13316	6.73232	2.39623	5.20252	1.80565	4.38365	5.41496	4.42603	2.97186	0.526058	4.22379	4.56247	1.11673	3.98857	3.55495	0	0	0	0	0	0	0	0	0	0	0	0	0	0	0	0
c11754_g1	2.533	2.31715	4.02045	3.25651	3.5977	4.45238	2.08381	4.15347	3.00145	3.61129	3.79916	3.91721	4.10989	5.40338	4.83973	5.20606	3.95414	2.79183	4.59553	5.61308	1.4566	1.08612	2.38409	2.09132	2.284	2.56381	2.88707	2.12416	3.56482	2.94436	3.49222	2.63189	2.27857	4.0227	2.77174	0.965966
c11754_g2	1.21584	3.37918	3.17404	2.44238	3.28026	3.95767	2.72499	2.07674	1.60077	3.22437	3.3608	5.41496	5.05832	3.37711	3.6824	4.42024	2.96561	4.09468	5.20248	3.92916	1.68069	1.08612	2.31597	2.54595	2.284	2.0831	3.46449	1.88814	4.01042	1.24569	3.38309	3.15827	3.90612	3.79283	4.06522	5.10582
c11757_g1	0.30396	0.0965481	0.211603	0.305298	0.105815	0	0	0	0	0	1.89958	2.53466	1.36996	1.21576	2.94592	0.982276	1.2927	1.39591	0.520248	0.748411	0	0	0	0	0	0	0	0	1.33681	0.226489	1.52785	0.263189	1.08503	2.29869	0.739132	0.689976
c11758_g1	0.10132	0.482741	0.211603	0.101766	0.105815	0.494709	0.160293	0.159749	0.200097	0.128975	0.292243	0.230424	0.316145	0	0.105212	0	0	0.0930608	0.346832	0.280654	0	0	0	0	0	0	0	0	0	0	0	0	0	0	0	0
c11762_g2	0.91188	3.18609	2.64503	7.32715	3.06863	2.14374	2.08381	4.31322	1.00048	4.64309	0.87673	1.49776	2.63454	4.18762	1.15733	1.37519	2.96561	0.930608	3.64174	1.87103	28.4597	51.0476	38.3497	17.7307	10.7674	9.45406	10.3935	8.26063	18.7153	31.8217	40.2697	34.741	10.4163	6.43632	19.125	11.5916
c11763_g1	11.4492	9.94446	11.0033	11.296	9.94659	8.73985	8.33525	8.46669	10.8052	7.73848	12.2742	9.44738	9.06282	12.833	13.4671	12.5731	11.3301	10.2367	8.6708	8.23252	11.5407	13.6368	13.2146	11.184	9.62542	10.8962	15.1571	10.9748	11.5857	10.645	11.1314	10.0012	11.9354	11.1486	14.5055	14.7655
c11765_g1	9.82805	25.006	8.0409	7.63245	10.0524	19.7883	25.9675	5.27171	26.0126	12.8975	31.27	33.5267	15.2803	6.61914	1.57817	15.0288	17.1853	9.67833	10.8385	16.0908	0.112046	0.12068	0	0	0	0.320477	0.144354	0	0.111401	0	0	0.263189	0.108503	0	0.0923914	0
c11767_g1	5.97788	2.12406	2.85664	3.35828	2.75118	4.12257	2.72499	2.55598	4.60223	1.41872	3.50692	4.14763	3.58298	2.70169	1.68338	3.04505	3.49789	3.90856	1.82087	2.71299	4.25774	3.86175	2.58844	4.91005	5.87314	5.28787	4.90803	4.36633	6.34984	5.88871	5.56572	3.55305	7.92074	5.17205	6.00544	5.10582
c11771_g1	0.70924	0.965481	0.84641	0.814128	1.26978	0.824515	0.48088	1.43774	0.60029	1.28975	1.16897	1.26733	1.1592	0.810507	1.89381	0.589365	0.988535	0.744487	1.38733	1.30972	4.70593	8.56827	10.2856	4.18264	4.24171	2.0831	3.32014	3.18624	9.58045	2.94436	6.22052	8.02727	1.73605	3.21816	11.2718	5.10582
c11780_g1	1.41848	2.70335	2.22183	4.27417	2.64537	2.63845	2.88528	3.99372	2.80136	5.03001	2.77631	4.26284	3.37221	3.78236	2.41987	2.75037	5.09476	4.09468	4.59553	4.11626	5.26616	5.55127	5.31311	5.09191	8.15713	5.4481	6.35156	6.01846	4.56743	5.20925	4.14701	5.26378	4.44864	6.20645	6.28262	5.51981
c11784_g1	8.00428	20.6613	8.67571	9.05717	5.92563	19.6234	22.7617	6.07046	16.0077	8.51233	15.3428	16.4753	11.8027	6.75422	1.57817	10.7068	12.6228	5.58365	12.0524	11.9746	0	0	0	0.181854	0	0.160238	0	0	0	0	0.109132	0	0	0	0.0923914	0
c11785_g1	9.92937	7.14456	8.99311	8.03951	7.83029	15.1711	10.5794	9.74468	9.80474	7.09361	9.20566	6.56708	5.90137	8.51032	7.68044	7.36707	11.102	7.91017	7.71701	6.08084	4.36979	1.2068	1.6348	7.00137	1.30514	3.20477	3.89755	3.18624	2.78502	3.17085	5.23833	3.81624	2.17007	2.52856	2.03261	2.48391
c11786_g1	3.5462	8.11004	3.80885	3.15475	3.5977	10.3889	9.29701	3.35473	9.80474	2.45052	5.99099	8.06484	4.0045	3.64728	1.36775	5.59897	5.32288	2.23346	4.76894	7.85832	0	0	0	0.0909269	0	0	0	0	0	0	0	0	0	0	0	0
c11790_g1	1.5198	7.14456	3.06824	3.15475	2.43374	4.78218	4.8088	1.91699	2.00097	2.45052	3.65304	4.26284	3.68836	2.97186	0.526058	1.66987	2.5854	0.651426	4.3354	3.92916	0	0	0	0	0	0	0	0	0	0.113245	0	0	0	0	0	0
c11796_g2	0	0	0	0	0	0	0	0	0	0	0	0	0	0	0	0	0	0	0	0	0.560229	1.44816	0.953634	0.636488	0.326285	0.160238	0	0	0.668404	0.226489	0.654791	1.31595	0	0.114934	0.0923914	0.27599
c11809_g1	3.0396	15.5442	4.44365	5.49536	3.80933	7.42063	10.7397	2.07674	8.20397	5.03001	9.49791	9.90823	5.90137	4.45779	1.05212	5.79543	6.61558	2.88489	9.45117	7.57766	0	0	0	0	0	0	0	0	0	0	0	0	0	0	0	0
c11822_g1	4.76204	5.40669	4.12625	4.98653	4.44422	3.79277	4.48821	2.87548	5.20252	5.15899	5.99099	3.91721	4.21527	4.86304	5.36579	3.73265	4.33435	5.58365	4.16199	4.58402	13.4455	11.5853	10.7624	9.54732	18.272	14.7419	14.0023	15.2232	15.1505	11.5509	12.7684	11.7119	21.7007	16.6655	21.0652	23.7352
c11824_g1	0.20264	1.54477	0.84641	5.19007	1.05815	0.494709	0.48088	0.479247	0.400194	1.0318	0	0.230424	0.63229	0.135084	0.420846	0.196455	0.304165	0.186122	1.56074	0.935514	0.672275	1.2068	0.817401	0.636488	0.652571	0.320477	0.433061	0.590045	0.445603	1.13245	0.109132	0.263189	0	0.229869	0.184783	0.137995
c1183_g1	0.20264	0.0965481	0.105801	0.203532	0	0	0	0	0	0	0	0.230424	0	0	0	0	0	0	0	0	39.4402	106.56	54.0166	66.3766	22.5137	2.56381	10.2491	2.5962	20.8319	27.1787	39.3966	34.4778	0.434013	2.06882	25.6848	6.34778
c1183_g2	0.10132	0.0965481	0	0.101766	0.105815	0	0	0	0	0	0.292243	0	0.421527	0	0.105212	0.0982276	0	0	0.086708	0	63.1939	167.866	81.9444	85.6531	50.0848	4.96739	19.6321	3.65828	68.1772	45.6375	71.9179	45.1369	0.759523	5.86165	88.7882	50.6442
c11833_g1	1.41848	1.93096	3.80885	0.915894	0.529074	0.989417	0	2.55598	0	4.25616	0.438365	4.8389	6.00676	3.78236	1.7886	1.27696	0.380206	1.95428	0.086708	2.71299	0.672275	0.965438	1.90727	3.18244	0.978856	1.44215	2.02095	0.590045	1.22541	1.58542	0.763923	1.05276	0.32551	0.344803	0.554349	0.413985
c11835_g1	0.10132	0.289644	0.105801	0.203532	0.21163	0.329806	0.320587	0.159749	0.400194	0.386924	0.730608	0.115212	0.210763	0.945591	0.526058	0.589365	0.380206	0.279183	0.606956	0.280654	6.05048	6.51671	10.6262	8.36527	10.6043	8.33239	7.50639	8.96868	13.3681	4.75627	8.94881	6.97451	10.6333	9.07981	11.8261	13.7995
c11841_g1	6.28184	8.20659	6.45388	11.0925	6.03144	6.59612	10.0985	7.02895	11.8057	8.6413	8.91342	7.37357	7.58748	8.91557	9.67946	8.05466	7.90828	10.4228	7.19677	7.10991	11.4287	8.80963	8.58271	13.3663	30.3445	23.3948	13.4249	21.1236	16.9329	14.9483	13.0958	10.7908	39.6037	24.0213	16.7229	16.5594
c11843_g1	3.14092	4.34467	5.50167	7.42892	5.60818	4.28748	5.61027	7.02895	5.60271	6.31976	3.94528	2.76509	4.32065	5.26829	2.94592	5.99188	7.14787	5.49059	5.98285	6.17439	0.336138	0.965438	1.08987	0.363708	0.652571	0.801192	0.433061	0.590045	0.891205	1.81191	0.545659	0.921162	0.759523	0.919475	0.554349	0
c11843_g2	11.3478	13.3236	15.2354	19.8444	14.6024	10.8836	12.9838	19.8089	12.6061	18.5723	10.3746	12.7885	14.3319	13.2383	14.414	18.1721	20.0749	15.262	18.9023	20.6749	3.02524	3.13768	1.70292	1.54576	4.07857	1.12167	1.29918	2.24217	2.78502	2.49138	2.94656	2.3687	2.71258	2.75842	1.57065	0.965966
c11849_g1	0.60792	0.289644	0.105801	0.101766	0.740704	0	0	0.479247	0	0.257949	0.292243	0.230424	0.105382	0.540338	0.420846	0	0.532288	0.279183	0.173416	0.280654	3.69751	3.49971	5.31311	5.18283	3.91542	2.0831	3.32014	1.77013	2.78502	3.51058	3.16482	5.65857	1.95306	1.49415	1.66305	2.7599
c11853_g1	0	0.386192	0.105801	0.203532	0.105815	0.164903	0.160293	0	0	0.128975	1.02285	0.460848	0.210763	0.135084	0.105212	0.0982276	0.152082	0	0.260124	0	0	0	0	0	0	0	0	0	0	0	0	0	0	0	0	0
c11856_g1	3.5462	12.4547	4.54946	5.29183	3.06863	5.9365	8.17496	2.55598	11.2054	5.15899	12.5665	12.5581	5.79599	3.64728	1.26254	4.81315	8.21245	5.02529	7.11006	9.72935	0	0.12068	0	0	0	0	0	0.118009	0	0.113245	0	0.131595	0	0	0.0923914	0
c11857_g2	26.5459	19.5027	25.2865	27.9857	25.8188	29.0229	23.2425	23.9623	24.6119	26.1819	30.3933	28.1117	26.9777	34.4465	33.0364	28.8789	27.9071	23.9166	31.3016	25.8202	77.3117	129.61	108.51	68.0133	33.9337	39.2584	52.9778	49.4457	44.7831	91.7281	85.8868	88.8263	36.6741	42.9854	50.8153	25.3911
c11862_g1	0.5066	0.289644	0.211603	0.712362	0.423259	0	0	0.319498	0	0.128975	0	0.230424	0.316145	0.135084	0.315635	0.0982276	0.152082	0.186122	0.260124	0	117.2	424.914	182.893	106.839	14.5197	12.4986	39.986	43.5453	21.0547	275.524	111.096	219.763	3.68911	23.3317	38.5272	10.9016
c11864_g1	8.51088	10.2341	12.6962	11.8049	12.2745	7.91534	6.25144	8.46669	10.0048	10.9628	10.3746	11.982	12.5404	14.0488	17.4651	11.9838	12.7749	13.3077	11.3588	10.01	50.5327	100.768	141.206	51.6465	32.3022	18.2672	54.277	22.3037	86.7811	31.8217	96.6908	78.2988	23.0027	28.044	149.212	119.228
c1188_g1	8.40956	31.9574	13.331	15.4684	11.428	22.4268	26.9293	9.10569	20.0097	14.3162	28.6398	26.9596	21.814	15.6698	2.63029	13.9483	20.6072	6.79344	24.9719	22.2652	0.112046	0	0	0.0909269	0	0	0.144354	0.236018	0	0	0	0	0	0	0	0
c11883_g1	55.8274	55.3221	66.7606	51.2901	60.4202	56.8915	50.4924	61.9826	54.4263	61.134	63.2707	69.4728	69.4465	75.5122	74.4898	59.2312	65.7756	65.2356	69.9734	67.9183	116.416	188.381	241.61	116.023	95.2753	67.6206	142.91	82.7243	134.015	98.4095	172.101	165.809	71.9377	88.8443	220.169	160.35
c11884_g1	7.90296	23.8474	23.8053	32.8704	24.4432	21.6023	30.7763	36.7422	42.2204	42.4327	24.9868	11.6364	10.0113	20.1276	10.4159	36.246	31.405	30.3378	44.3945	27.1299	0.672275	0.482719	0.4087	0.545561	0	0.640953	0.288707	0.472036	1.33681	0.226489	0.873055	0.657973	0.542517	1.49415	0.461957	0.551981
c11894_g1	2.0264	1.73787	3.17404	3.15475	2.32793	3.46296	0.96176	2.23648	2.80136	1.41872	3.94528	4.60848	3.89912	2.43152	1.47296	2.75037	3.57394	3.81549	3.38161	3.18075	23.3055	23.7739	23.9771	18.0945	9.9517	16.1841	14.7241	14.7511	19.8293	31.029	26.9556	25.1346	5.42517	12.9876	13.9511	13.6615
c11896_g1	1.21584	2.31715	2.53923	2.95121	1.05815	4.12257	4.64851	3.83397	6.203	2.83744	4.67589	3.11072	2.63454	2.43152	2.84071	6.67948	3.8781	5.49059	5.28919	4.67757	1.4566	1.2068	2.58844	1.18205	2.12085	1.92286	2.02095	1.41611	3.78762	2.49138	3.49222	3.28986	2.38707	3.90777	4.25001	3.86386
c11898_g1	12.0571	5.79289	6.45388	8.95541	6.34889	5.9365	7.2132	4.47297	6.4031	4.90104	13.4432	9.10175	11.592	11.7523	13.1514	7.26884	8.06036	8.46854	9.79801	6.3615	0.224092	0.12068	0.136233	0.181854	0	0.160238	0	0.118009	0.222801	0.452978	0.327396	0	0	0.114934	0	0
c119_g1	6.38316	6.17908	14.0716	7.63245	10.0524	4.78218	8.01467	9.42518	9.60465	15.348	5.55262	8.41047	10.1166	8.6454	8.31171	8.05466	5.39892	10.6089	5.98285	5.33243	9.18776	19.4294	14.1683	13.3663	7.99399	6.89025	6.20721	4.0123	14.1479	10.0788	19.7529	9.86959	3.79762	5.97659	14.5978	8.83169
c11906_g1	13.8808	10.4272	10.7917	19.9461	10.6873	10.3889	8.17496	9.26544	5.20252	7.09361	11.2514	7.25835	7.90363	7.15947	6.73354	11.0997	9.73327	10.2367	11.3588	10.1971	35.1824	24.136	19.6857	33.552	27.7343	46.6294	42.1513	64.6689	10.6945	9.28605	13.6415	8.42205	43.7268	38.6179	14.5978	17.8014
c11912_g1	1.21584	3.66883	1.90442	1.11943	1.05815	1.97883	1.92352	1.11824	1.80087	0.902823	2.63019	2.8803	2.21302	0.945591	0	1.86632	2.81352	1.11673	1.64745	3.0872	0	0	0	0	0	0	0	0	0	0	0	0	0	0	0	0
c11912_g2	3.74884	10.9099	5.39587	4.27417	3.38607	11.5432	13.9455	2.87548	12.406	4.51411	9.35179	14.6319	7.58748	5.13321	0.631269	6.18834	9.73327	3.35019	6.76323	8.23252	0	0	0	0	0	0	0	0	0	0	0	0	0.108503	0	0	0
c11916_g1	10.6386	13.3236	13.86	15.3667	14.6024	20.1182	14.747	21.4064	16.8081	21.5388	15.3428	15.0928	14.9642	17.8311	16.5182	17.681	14.5239	14.2383	16.3011	20.1136	24.314	23.0498	43.5266	23.3682	71.1302	44.7065	50.9569	52.396	34.6456	16.4205	30.4478	23.4238	89.9492	61.3749	48.2283	49.6783
c11920_g1	0	0.0965481	0.211603	0	0	0	0	0	0	0	0	0	0	0	0	0	0	0	0	0.280654	0.224092	0.482719	0.0681167	1.18205	0.163143	1.28191	0.288707	0.354027	0.557003	0.792712	0.654791	0.263189	0.108503	0.574672	1.29348	0.27599
c11931_g1	1.72244	1.54477	1.48122	1.11943	0.846518	1.97883	2.24411	0.798744	0.800387	0.644873	3.21468	2.76509	3.16145	2.02627	2.94592	2.94683	2.28124	3.07101	2.34112	1.96458	1.34455	2.05156	0.749284	1.81854	0.652571	0.480715	2.02095	1.18009	1.22541	2.37813	2.83743	1.57913	0.97653	0.574672	1.20109	1.93193
c11933_g1	25.634	28.8679	26.4503	38.4675	25.5014	30.3421	37.0278	27.6366	47.8231	29.0193	42.083	26.614	30.7714	36.4728	50.5015	33.2991	40.9862	39.4578	33.9028	22.5459	43.5859	25.7048	20.6394	44.5542	90.381	80.1192	54.277	79.066	61.0475	31.029	39.2875	31.1879	168.94	90.7981	69.9403	149.725
c11943_g1	6.99108	4.44121	9.20471	5.59713	7.30122	5.9365	5.28968	7.34845	3.00145	5.67488	5.26038	7.94963	7.69286	8.24015	5.57621	4.32201	5.32288	4.55998	8.58409	7.29701	18.4876	13.7575	17.0292	16.2759	18.1088	21.3117	16.1676	31.2724	10.0261	13.8158	13.8597	17.7653	14.865	19.6538	11.087	4.55384
c11946_g1	4.86336	0.772385	0.529007	5.6989	1.26978	0.494709	0.641173	1.43774	1.00048	1.93462	0.87673	0.806484	0.948435	2.16135	0.210423	0.785821	1.36874	0	1.56074	0.187103	54.4543	89.9065	52.9267	35.3706	14.846	26.4393	29.4482	44.3714	37.7648	121.851	81.5215	111.329	16.0585	18.2746	32.337	37.1207
c11947_g1	3.14092	8.11004	3.06824	3.46004	1.69304	6.26631	8.49555	3.67422	7.00339	3.35334	7.74445	6.68229	5.90137	3.91745	0.315635	3.43797	4.86663	2.97795	5.20248	6.26794	0	0	0.0681167	0.0909269	0	0	0	0.118009	0.111401	0	0	0	0	0	0	0
c11948_g1	0	0	0	0	0	0	0	0	0	0	0.146122	0	0	0	0.105212	0	0	0	0	0	41.6811	120.438	39.3715	20.0039	6.52571	0	7.50639	12.5089	23.1713	63.8699	64.0604	42.8998	0	0.114934	12.0109	21.2513
c11949_g2	0.81056	2.31715	0.634808	0.203532	1.05815	2.80335	0.96176	0.638996	2.40116	0.386924	3.21468	2.53466	0.737672	0.675422	0	1.66987	1.90103	0.930608	0.693664	0.841963	0	0	0	0	0	0.160238	0	0	0	0	0	0	0	0	0	0
c11950_g1	42.3518	27.13	54.1703	16.6896	18.0943	45.843	36.7072	18.2114	31.2151	8.1254	0.292243	0.230424	0.316145	0	0	0.0982276	0.0760412	0	0	0.187103	0.112046	0	0.0681167	0	0	0	0.144354	0	0	0	0	0	0	0	0	0
c11952_g1	9.52409	8.88243	12.0613	9.05717	9.73496	9.39947	6.09115	12.7799	8.40407	9.02823	10.3746	9.79302	9.58973	9.59099	9.04819	14.1448	10.7218	11.2604	10.405	13.9392	5.82639	5.30991	7.15226	9.09269	9.46227	8.97335	7.65075	9.08669	9.13485	5.43574	7.63923	7.63248	8.13775	9.30968	10.1631	9.65966
c11953_g1	123.205	104.369	113.948	111.841	136.184	109.66	99.8627	128.438	87.0421	110.789	107.838	101.732	110.018	131.032	144.771	106.577	108.815	97.4347	99.3674	107.958	117.984	133.955	240.725	148.665	222.853	191.645	181.453	215.484	114.743	104.525	132.377	140.543	240.009	209.985	173.788	126.956
c11954_g1	60.4881	53.7773	73.9551	57.2943	65.6052	71.403	56.9041	72.526	60.4292	70.2912	56.2568	67.8598	68.6035	66.0563	77.0148	64.5355	62.734	61.234	62.6032	72.6894	96.3595	107.526	161.573	94.473	96.7436	83.1637	123.278	101.842	96.1387	76.3268	102.693	111.329	69.8761	93.5566	136.555	111.776
c11955_g1	2.73564	8.88243	3.59724	3.05298	2.96281	7.09083	7.2132	2.23648	7.60368	3.48232	9.20566	8.41047	4.10989	3.24203	1.26254	5.89365	6.91975	2.41958	5.46261	6.26794	0	0	0.0681167	0	0	0	0	0	0	0	0	0	0	0	0	0
c11956_g1	9.32145	7.53075	9.94532	6.92009	10.1582	10.8836	8.65584	12.1409	8.00387	9.6731	7.59833	10.3691	12.6458	12.833	12.7306	9.72453	8.97286	10.0506	10.405	12.1617	10.4203	9.53371	13.8277	8.91083	23.1663	14.9022	18.0442	15.5772	14.5935	7.1344	8.83968	11.1855	17.035	13.3324	18.6631	20.2853
c11971_g1	4.35676	16.027	4.97266	6.20773	3.5977	10.8836	14.747	5.43146	13.2064	6.31976	13.1509	16.0145	10.3274	5.13321	1.36775	6.09011	12.5468	4.37386	11.0986	9.8229	0	0	0	0	0	0	0	0.118009	0	0	0	0	0	0	0	0
c11974_g1	0.20264	0.386192	0.317404	0.407064	0.105815	0.329806	0.48088	0.159749	0.400194	0.128975	0.438365	0.230424	0.210763	0.540338	0.105212	0.884048	0.608329	0.465304	0.173416	0.187103	1.34455	2.77564	1.56669	5.36469	1.46828	3.36501	2.30966	5.3104	2.56221	4.64302	1.20045	2.23711	1.84456	5.74672	3.04892	2.7599
c11981_g1	14.2861	27.0335	26.8735	39.7905	31.2154	28.5282	24.044	41.0555	28.8139	36.1129	38.7222	35.9461	33.6168	39.0394	41.8742	43.4166	46.7653	40.7606	52.7185	42.9401	36.527	40.3071	50.8832	28.0964	38.828	27.2405	35.7997	36.4648	56.1459	45.864	54.6751	62.9022	44.2694	57.0074	61.9947	52.3002
c11982_g1	6.99108	29.5437	10.2627	10.0748	6.87796	13.3571	19.2352	7.02895	17.2083	9.54412	18.2652	23.5032	12.7512	9.18574	2.10423	12.7696	16.1207	5.67671	13.8733	16.5586	0	0	0.136233	0	0	0	0.144354	0	0	0	0	0	0.108503	0	0	0
c11983_g1	29.5855	19.8889	20.208	20.9638	18.9408	19.1287	21.4793	19.8089	24.6119	20.6359	27.1786	22.9272	24.3432	26.0713	23.1465	19.9402	21.2155	20.3803	20.4631	18.0554	34.7342	30.0493	28.3366	36.7345	29.5288	41.1813	37.6763	39.415	36.6508	45.9773	38.087	36.1885	27.6683	36.3193	31.1359	36.8447
c11984_g2	0.81056	0.482741	0.529007	0.610596	1.26978	0.164903	0.641173	1.11824	0.800387	0.515899	0.146122	0.691272	0.63229	0.675422	0.631269	0.196455	0.760412	0.372243	1.0405	0.280654	18.4876	29.5666	61.7819	27.0962	10.6043	9.13359	22.5192	13.9251	30.9694	14.1556	27.8286	29.214	6.07619	11.1486	41.4838	36.8447
c11986_g1	2.12772	7.91695	2.96244	2.74768	2.1163	6.26631	9.29701	2.23648	8.00387	3.61129	5.84487	6.91272	3.89912	2.83677	1.68338	5.00961	5.32288	1.6751	4.3354	5.05178	0	0	0	0	0	0	0	0	0	0	0	0	0	0	0	0
c11987_g1	2.73564	9.94446	3.70305	5.0883	3.5977	6.43121	9.6176	2.39623	9.80474	5.28796	11.982	8.41047	3.89912	3.24203	1.15733	5.00961	7.07183	2.88489	7.02335	5.80019	0	0	0	0	0	0	0	0	0	0	0	0	0	0	0	0.137995
c11988_g1	1.0132	6.46872	2.53923	1.62826	1.58722	3.13316	5.28968	2.39623	4.20203	1.16077	5.4065	6.33666	2.84531	1.48593	0.526058	2.8486	3.57394	1.30285	2.68795	3.55495	0	0	0	0	0	0	0	0	0	0.113245	0	0	0	0	0	0.137995
c11990_g1	2.63432	7.8204	3.49144	3.56181	1.58722	9.89417	9.45731	2.55598	10.405	1.80565	7.4522	9.10175	4.63679	2.16135	0.946904	5.40252	6.15933	1.76816	5.3759	5.98729	0	0	0	0	0	0.160238	0	0	0	0	0	0	0.108503	0	0	0
c11992_g1	6.99108	16.8959	5.50167	7.32715	3.80933	16.4903	16.9911	3.67422	28.0136	6.83566	16.0734	19.1252	8.00901	7.42964	1.05212	9.52807	10.5697	4.93222	8.58409	8.79383	0.224092	0	0.0681167	0	0	0	0	0.118009	0	0	0	0	0	0	0	0
c11993_g1	0	0	0.105801	0	0	0	0	0.159749	0	0.128975	0	0	0	0	0	0	0	0	0.260124	0	1.68069	0.844759	1.15798	3.63708	2.44714	2.0831	1.29918	0.944072	1.78241	2.0384	3.05569	2.23711	0.32551	2.64349	3.14131	0.689976
c12001_g1	25.4313	13.8064	13.0136	15.672	14.285	15.8307	17.3117	15.1761	13.0063	12.8975	15.9273	12.7885	13.6996	13.9137	21.9892	10.7068	13.3832	11.2604	11.3588	11.0391	27.5633	35.2385	40.7338	28.3692	12.8883	19.0684	16.745	19.1174	24.6195	39.6356	27.8286	37.7676	10.5248	13.4473	14.2283	16.6974
c12002_g1	7.49768	6.95146	8.1467	8.24305	11.2164	6.92592	6.25144	11.0227	9.40455	9.41515	8.91342	9.79302	13.3835	10.9418	13.4671	12.3767	10.1895	10.6089	11.5322	11.3197	24.8742	22.2051	27.3148	27.1871	29.3657	30.6055	27.8603	35.8747	42.2208	34.6528	34.5948	30.6615	40.2547	35.5147	39.5435	44.1584
c12003_g1	130.703	41.3226	67.3954	44.0647	57.4574	53.4285	38.9513	56.3914	41.6201	81.383	48.5124	61.0623	62.2806	62.1388	80.592	52.8464	40.8341	55.5573	43.2673	54.5405	32.3813	28.9632	31.6062	31.8244	32.6285	33.4898	33.057	39.651	40.9954	42.2402	32.0848	32.767	31.0319	30.3427	31.3207	36.0167
c12004_g1	53.6996	34.5642	42.1089	40.0958	39.4689	43.3695	39.7527	40.8957	38.8188	41.2719	49.6814	47.6978	48.7917	46.469	52.711	44.3989	47.982	50.7182	43.5274	39.198	42.0172	39.945	34.4671	46.9183	54.4897	60.2496	52.6891	48.9737	51.9127	52.8852	44.7441	40.2679	50.454	59.9957	44.2555	43.4685
c12006_g1	0.10132	0.0965481	0.211603	0	0.317444	0	0	0	0.200097	0.128975	0	0	0.105382	0	0.210423	0.0982276	0	0.0930608	0.086708	0	35.8547	8.93031	18.9365	6.72859	10.7674	27.8815	13.1362	12.627	64.1668	75.7606	36.8866	65.1393	13.9969	38.6179	33.7229	3.17389
c12007_g1	1.21584	5.0205	0.952212	1.83179	1.79885	2.63845	2.56469	1.75724	2.40116	1.28975	3.06855	3.91721	2.52916	2.83677	0.420846	1.37519	2.28124	1.30285	2.1677	2.24523	0	0	0	0	0	0	0	0	0	0	0	0	0	0	0	0
c12008_g1	25.0261	20.082	21.2661	22.185	24.02	23.4162	19.0749	30.0328	21.6105	28.5034	19.7264	18.3187	21.0763	21.8837	29.7749	20.6278	20.379	24.3819	22.0238	23.0136	27.8994	35.4799	31.2656	26.2779	35.8914	27.561	27.1385	25.0179	28.7414	27.1787	29.0291	28.4244	30.1639	26.4349	32.0598	43.1925
c12009_g1	1.82376	2.4137	2.11603	1.93355	1.58722	2.96825	1.92352	2.23648	2.00097	2.19257	2.19182	3.45636	2.00225	2.83677	1.57817	2.25923	1.97707	1.95428	2.34112	3.55495	2.6891	2.77564	3.88265	2.3641	3.58914	5.92882	4.0419	2.95022	2.89642	1.92516	3.38309	3.02668	2.17007	2.18375	4.15762	1.24196
c12015_g1	31.6119	32.054	31.6346	31.6492	32.0619	30.0123	31.2572	29.3938	29.014	25.1501	36.2382	35.9461	38.0428	40.7955	38.1918	30.0576	34.9789	37.1313	34.7699	33.585	109.693	180.537	135.825	99.0194	80.4293	60.8906	103.213	85.4385	88.2293	87.538	118.845	114.092	67.055	71.4892	125.745	132.061
c12017_g1	2.93828	4.92395	2.11603	3.05298	2.43374	3.95767	0.96176	3.19498	1.80087	2.06359	2.0457	7.7192	7.27134	7.8349	5.05015	2.06278	1.36874	2.51264	6.84993	5.89374	0.224092	0.603399	0.20435	0	0	0	0	0	1.33681	2.94436	0.436527	3.94784	0.217007	0.344803	0.184783	0.413985
c12020_g1	0	0.965481	0.529007	0.50883	0.21163	0.164903	0.96176	1.11824	0.400194	0.644873	0.146122	0.460848	0	0.405253	0	0.0982276	0.684371	0.0930608	0.780372	1.30972	3.02524	1.32748	2.31597	4.00078	3.26285	1.76262	2.02095	1.2981	2.78502	1.24569	2.29177	1.05276	1.08503	3.3331	2.40218	1.37995
c12021_g2	8.71352	29.5437	9.94532	9.15894	8.99426	20.1182	22.6014	6.5497	22.4108	9.6731	24.5484	22.812	16.7557	10.2664	2.31465	12.3767	19.1624	6.60732	14.4802	19.9265	0	0.12068	0	0	0	0.160238	0	0	0	0.113245	0	0	0	0	0.0923914	0
c12027_g1	2.63432	9.55826	5.71327	3.76534	3.17444	6.59612	7.69408	3.83397	3.80184	4.64309	6.42935	7.60399	5.47985	3.91745	1.36775	4.02733	4.18226	2.88489	5.89615	6.9228	0	0	0.0681167	0	0	0	0	0	0	0	0	0	0	0	0	0
c12029_g1	12.7663	10.2341	12.0613	8.54834	10.3698	8.41005	7.05291	10.3837	6.4031	7.86745	11.8359	18.0883	17.7041	14.454	13.8879	11.9838	12.2426	13.4938	14.2201	16.6522	55.1266	70.477	48.5672	39.4623	20.556	17.466	31.4691	26.434	37.7648	50.3938	50.8554	50.1375	14.5394	20.2284	34.0001	32.8428
c1203_g1	6.48448	26.3576	9.94532	9.15894	7.61867	15.1711	24.3646	5.75096	20.61	8.1254	15.7811	21.8903	10.0113	6.75422	3.15635	11.9838	15.2843	5.58365	15.1739	16.3715	0.224092	0	0	0	0	0	0	0	0	0.113245	0	0	0	0	0	0
c12031_g2	3.24224	7.72385	2.75083	3.56181	3.49189	4.94709	9.13672	2.71573	5.80281	3.99821	6.42935	6.56708	4.63679	4.45779	1.26254	5.00961	5.47496	2.1404	6.24298	7.01636	0	0	0	0	0	0	0	0	0	0	0	0.131595	0	0	0	0
c12031_g3	2.43168	6.17908	2.32763	2.13709	1.79885	4.78218	5.61027	2.23648	6.203	1.41872	4.23753	6.79751	5.79599	3.78236	0.420846	2.75037	3.57394	1.6751	3.81515	4.30337	0	0	0	0	0	0	0	0	0	0	0	0.131595	0	0	0	0
c12036_g1	454.724	194.544	256.462	156.618	241.258	233.503	215.915	223.489	179.887	277.682	260.827	258.651	250.914	284.893	331.627	230.245	202.041	215.901	184.688	206.842	52.2134	45.3756	51.8368	57.193	42.4171	56.0834	62.5052	60.6566	45.2287	70.8911	55.1116	56.3225	44.3779	47.1231	44.5327	44.0205
c12037_g1	6.88976	6.37218	10.1569	7.63245	8.14774	9.06966	6.09115	8.30694	7.20348	6.83566	7.15996	9.79302	6.84981	7.8349	8.2065	7.07239	6.08329	6.14202	5.46261	8.60673	28.3476	38.2555	32.1511	24.5503	14.6828	17.9467	20.6426	17.5833	22.3915	24.6873	27.0647	26.3189	13.6714	12.9876	25.1305	29.393
c1204_g1	0.40528	0.965481	1.79862	2.44238	2.64537	0.824515	1.12205	1.75724	1.40068	3.09539	1.16897	1.72818	2.52916	1.62101	0.420846	2.45569	1.74895	1.6751	2.08099	4.39692	1.00841	0.603399	0.4087	1.27298	0.815713	0.96143	1.44354	0.472036	5.45863	1.35893	1.20045	1.44754	3.3636	1.60908	4.3424	0.689976
c12041_g1	1.92508	2.89644	4.44365	4.57947	4.23259	2.96825	3.20587	3.67422	1.20058	3.74026	7.59833	7.14314	7.4821	4.3227	2.84071	6.09011	5.47496	4.37386	7.37018	5.42598	4.1457	4.10311	4.90441	4.63727	4.07857	3.84572	4.33061	4.24832	6.79544	5.54898	5.23833	5.00059	2.17007	5.51685	3.04892	2.62191
c12043_g1	0.40528	0.675837	0.317404	1.62826	0.317444	0.329806	0.96176	1.27799	0.400194	0.257949	0.87673	1.72818	1.58073	1.7561	0.420846	0.982276	0.760412	0.558365	0.520248	2.52589	27.4512	44.5309	39.5077	41.099	18.272	12.3384	16.6007	24.7819	52.2469	49.3746	49.3276	36.3201	14.9735	19.4239	43.3316	14.6275
c12044_g1	232.226	174.849	182.719	159.569	186.128	172.159	162.057	175.085	143.67	169.989	204.863	193.671	228.784	225.186	250.614	160.7	185.693	177.467	170.468	153.05	107.34	113.56	134.394	134.663	88.097	121.781	157.201	142.791	106.499	161.034	117.972	136.2	92.3363	133.094	106.897	110.258
c12045_g1	2.63432	1.25513	1.05801	2.44238	1.48141	0.494709	1.76323	1.27799	1.00048	1.41872	1.31509	1.15212	1.36996	1.89118	0.526058	0.589365	2.81352	1.48897	2.68795	1.49682	7.84321	6.15467	6.26674	10.4566	10.278	15.3829	10.2491	11.3289	11.8085	6.79467	8.51228	5.92176	18.8796	14.5967	14.2283	15.0415
c12047_g1	12.7663	9.26862	14.4948	10.6854	13.4385	14.0167	12.5029	11.5019	12.2059	12.7685	12.5665	11.982	15.5965	12.9681	14.6244	11.7873	12.4708	13.2146	14.4802	13.3779	11.7648	10.0164	11.3074	9.8201	17.7826	13.7805	18.4773	15.8132	12.1427	10.3053	10.0401	13.1595	16.384	17.1252	17.6468	14.3515
c12048_g1	16.0086	35.6263	44.6482	21.7779	50.0504	24.5705	10.5794	56.0719	11.0053	40.1111	3.50692	10.8299	20.2333	24.8555	14.5192	9.92099	6.76766	6.23508	8.84422	20.862	55.2386	45.8583	55.8557	111.022	58.4051	67.3001	42.44	81.1902	61.9388	85.0466	68.6439	65.7973	56.8557	39.7673	44.0707	36.0167
c12054_g1	7.29504	2.02751	2.32763	0.610596	4.33841	3.79277	1.92352	5.11196	1.60077	3.48232	1.89958	9.21696	7.37672	13.3734	5.05015	5.10783	3.49789	4.2808	4.59553	3.0872	8.2914	2.53428	2.58844	10.002	9.78856	12.8191	9.23864	6.96253	7.46384	8.83307	6.22052	2.3687	4.12313	5.74672	5.4511	2.06993
c12056_g2	4.5594	12.7444	6.03067	3.86711	3.91515	10.0591	12.5029	5.11196	9.80474	4.12719	11.982	12.7885	8.85206	6.21388	1.05212	6.97416	10.1135	3.81549	10.8385	10.3842	0	0	0	0	0	0	0.144354	0	0.111401	0	0	0	0.108503	0	0	0
c12057_g1	42.1491	49.143	33.539	82.7358	68.4622	48.6464	66.682	59.7461	58.8285	52.7506	38.7222	19.01	25.0808	59.3021	84.5901	39.4875	60.985	38.8994	50.6375	27.0364	61.065	52.7371	51.4281	60.7392	81.7345	51.116	66.2584	70.5693	42.4436	25.933	35.9044	51.8483	77.5799	55.8581	46.8425	88.7309
c12058_g2	27.4577	19.5993	22.4299	22.185	20.6339	21.2725	24.8455	20.6076	28.4137	18.8303	27.617	22.0055	19.3902	23.9099	26.8289	20.5296	26.9186	20.6595	22.5441	22.733	32.9415	35.1178	34.1946	37.1891	29.0394	35.8934	35.511	37.0548	29.744	39.0694	40.1605	37.3729	30.1639	30.9173	32.337	31.4629
c12060_g1	17.731	29.7368	21.3719	26.968	22.5386	19.1287	25.0058	15.1761	22.2107	16.3798	28.9321	14.1711	19.4956	17.561	30.3009	20.8242	23.4967	27.3599	14.0467	16.9328	0.112046	0.12068	0	0.181854	0.163143	2.56381	0.577415	0.354027	0.334202	0.226489	0.327396	0.131595	2.17007	0.80454	1.01631	0.551981
c12062_g1	7.29504	21.2406	10.6859	9.36247	6.98378	11.873	20.9984	7.8277	15.6076	10.189	17.2424	17.0514	15.0696	11.3471	2.10423	9.23339	13.6114	5.86283	17.4283	14.7811	0	0	0.0681167	0	0	0	0	0.118009	0	0	0	0	0	0	0	0
c12063_g1	3.44488	2.02751	1.48122	1.52649	1.26978	1.81393	1.12205	2.07674	1.60077	1.28975	4.38365	3.68678	3.16145	2.5666	3.47198	3.43797	2.12915	3.90856	2.94807	2.90009	2.91319	5.67195	2.79279	4.36449	3.91542	1.76262	2.45401	2.5962	6.46124	4.41654	4.69267	4.07943	6.18469	5.40191	4.98914	5.51981
c12068_g1	14.894	13.2271	20.6313	10.0748	16.4013	14.0167	10.8999	21.4064	11.8057	22.6995	10.5208	11.6364	11.592	13.5084	14.5192	13.6536	11.8624	14.7036	11.9657	16.1844	5.15411	1.56884	3.61019	4.63727	6.68885	7.05049	4.90803	6.13646	6.68404	2.60462	2.94656	2.76349	10.4163	6.32139	4.98914	7.31374
c12077_g1	59.9815	48.7568	46.7642	63.2985	41.3736	46.1728	57.385	41.8542	57.828	40.498	68.3849	48.1586	53.4285	63.8949	87.8516	52.5518	65.8517	64.9565	54.0191	44.9982	45.2665	44.5309	34.8758	38.0074	53.1845	47.5908	40.9965	48.0296	43.4462	48.9216	49.0002	44.6106	76.4948	53.3295	37.9729	61.1319
c12082_g1	65.6554	84.7692	116.487	116.929	119.677	100.756	99.5422	148.566	114.255	163.024	96.4403	51.8454	68.0766	93.2082	104.896	124.945	105.925	139.684	131.449	108.613	31.0367	30.7734	30.7207	36.9163	29.0394	35.0922	33.9231	36.5828	32.4176	23.5549	32.8487	34.083	31.683	26.5498	36.9566	27.323
c12084_g1	105.069	80.4246	89.2963	90.5717	93.117	93.335	81.7496	98.2456	96.6468	108.468	87.2346	75.8095	74.2941	94.5591	124.991	89.8782	100.983	99.7612	83.9334	92.803	93.6704	83.0277	85.1459	93.291	107.837	108.161	100.326	96.1773	102.154	104.298	100.838	103.433	124.128	115.164	97.9349	79.0712
c12088_g1	0	0.0965481	0.211603	0	0	0	0.320587	0	0	0	0	0	0	0	0	0	0.228124	0	0.173416	0	1.4566	1.32748	1.15798	1.72761	1.142	1.12167	0.288707	0.236018	1.89381	1.13245	1.20045	0.921162	0	0.344803	2.86413	1.65594
c12090_g1	25.33	18.0545	19.9964	19.5391	21.4804	19.2936	18.7543	20.4479	19.6095	24.5052	18.2652	17.397	21.1817	19.9925	22.0944	21.8065	17.3374	17.9607	17.1682	20.2071	23.6417	24.6187	24.522	21.7315	16.3143	26.5996	20.2095	23.0117	16.2645	28.7641	18.1159	25.1346	10.9588	21.8375	15.9837	8.4177
c12092_g1	27.863	21.144	23.5937	29.6139	20.9513	23.746	25.8072	26.9976	28.8139	29.6642	26.5941	21.0838	21.2871	26.7467	35.4563	22.4941	25.3978	30.8031	27.313	21.2362	23.3055	25.8255	26.2931	23.8228	34.4231	23.8755	34.5005	29.1482	29.8554	23.7813	34.2674	29.0824	34.1785	26.7797	35.4783	42.7785
c12094_g1	9.1188	20.6613	6.45388	12.5172	8.25355	14.0167	21.7999	4.47297	17.2083	7.86745	20.8954	21.3142	10.4328	10.4015	1.57817	10.2157	15.6645	5.76977	14.7404	16.9328	0	0.12068	0	0.181854	0	0	0.144354	0	0	0	0	0.131595	0.108503	0	0	0
c12095_g1	10.8412	18.8269	19.2558	26.1539	19.6816	12.5326	17.3117	24.2818	21.8106	33.5334	15.0505	9.90823	10.9597	12.0225	11.3628	15.7164	13.0791	13.8661	12.3992	13.8456	45.2665	51.0476	52.3137	55.7382	21.698	47.751	31.4691	43.1913	62.3844	91.2751	71.9179	82.5098	18.9881	28.1589	42.4077	64.1677
c12095_g2	4.15412	4.05502	5.07846	5.3936	4.44422	4.12257	5.44997	7.02895	4.80232	4.51411	4.52977	4.95411	4.53141	5.40338	5.471	4.91138	5.32288	5.58365	5.3759	4.77112	9.41185	10.0164	10.6262	7.63786	7.50456	6.40953	10.6822	6.72651	13.1453	11.6642	12.1136	12.1067	5.09966	6.66619	11.4565	18.7673
c12096_g1	164.037	99.2515	96.8082	97.4918	94.4926	134.561	134.486	90.7374	136.666	89.7664	169.793	141.711	137.628	144.135	180.648	119.936	152.31	151.875	112.894	96.1709	50.0845	47.3065	44.2078	60.1936	83.2028	91.6563	69.4341	81.5442	65.2808	60.4726	58.3855	51.4535	127.491	94.2462	62.6414	71.6195
c12102_g1	1.31716	5.0205	2.32763	2.03532	1.69304	4.78218	5.77056	1.11824	5.60271	1.93462	3.79916	4.14763	2.84531	1.89118	0.526058	3.14328	3.11769	1.95428	4.59553	3.92916	0	0	0	0	0	0	0	0	0	0	0	0	0	0	0	0.137995
c12104_g1	19.7574	23.5577	27.0851	19.5391	37.3526	17.9744	19.3955	41.2152	16.2078	53.9114	15.7811	17.0514	17.8095	24.4503	19.9902	25.6374	19.2384	18.9844	18.122	28.4396	0.672275	0.724079	0.613051	2.54595	4.73114	2.88429	2.30966	4.36633	1.33681	1.0192	1.41871	0.921162	3.58061	4.36751	1.75544	1.37995
c12105_g1	19.3521	54.8393	23.5937	25.238	18.0943	45.1834	65.2394	10.2239	47.0227	18.9593	54.5034	54.6105	28.1369	20.1276	5.15536	30.5488	38.781	15.9134	32.4288	39.3851	0.112046	0	0	0.0909269	0	0.160238	0.288707	0	0.111401	0	0	0.131595	0.108503	0	0	0
c12115_g1	0.20264	0.0965481	0	0	0.105815	0	0	0	0	0.128975	0.730608	0	0.316145	0.135084	0.105212	0.785821	1.06458	0.744487	1.0405	0.374206	3.92161	10.4991	9.33199	6.27396	3.75228	2.56381	5.19673	1.88814	7.90944	1.13245	9.6036	4.7374	3.03809	2.75842	13.0272	14.7655
c12116_g1	3.85016	12.5513	4.54946	4.07064	3.5977	6.92592	8.97643	2.23648	8.60416	4.12719	9.79015	13.9406	7.79824	6.21388	0.736481	5.6972	7.45203	2.1404	9.27776	9.8229	0.112046	0	0	0	0	0	0	0	0	0	0	0	0	0	0.0923914	0
c12116_g3	1.82376	7.43421	3.27984	2.03532	1.79885	4.61728	5.93085	1.75724	3.20155	2.70847	5.26038	8.18005	5.1637	2.83677	0.841692	2.94683	3.95414	1.6751	3.2949	4.02271	0	0	0	0	0	0.160238	0	0	0	0	0	0	0	0	0	0
c12116_g4	3.14092	12.0685	5.60747	4.4777	4.12678	10.0591	13.6249	3.19498	11.0053	4.90104	9.64403	12.2125	6.3229	4.05253	1.89381	6.67948	7.22391	2.97795	9.19105	9.07449	0	0	0	0	0	0	0.144354	0.236018	0	0	0	0	0	0	0.0923914	0
c12119_g1	1.41848	2.70335	2.64503	2.03532	2.53956	0.989417	1.28235	1.75724	1.20058	6.06181	0.584487	1.03691	0.948435	1.48593	0.946904	1.0805	0.912494	0.651426	0.693664	0.841963	0.336138	0.724079	0.749284	0.181854	0.326285	0.320477	0.433061	0.472036	0.222801	0.339734	0.327396	0.394784	0.868026	0.574672	0.64674	0
c1212_g1	0	0	0.211603	0.101766	0.105815	0	0.160293	0	0	0.128975	0.146122	0	0	0	0	0	0.380206	0	0	0	0.112046	0.24136	0.272467	0.181854	0.163143	0.160238	0	0	0.222801	0	0	0	0.217007	0.114934	0.277174	0.137995
c12122_g1	4.96468	3.18609	3.80885	3.86711	5.81981	3.62786	3.20587	4.31322	2.00097	7.22258	3.21468	2.53466	3.89912	3.37711	3.6824	2.65214	2.96561	3.62937	4.42211	1.87103	30.3644	29.4459	30.2438	31.5516	28.2237	21.7924	20.3539	36.9368	20.3863	49.6011	33.94	49.7427	19.3136	17.585	21.3424	17.6634
c12126_g1	0.70924	0.675837	1.37542	1.42472	0.634889	0.659612	0.96176	1.11824	1.20058	0.515899	0.730608	0.806484	1.05382	1.48593	0.736481	1.47341	0.760412	0.837548	1.0405	1.12262	0.448184	0.724079	0.340584	1.3639	1.63143	3.36501	1.15483	1.65213	2.11661	2.15165	2.07351	2.5003	2.71258	2.52856	2.49457	1.37995
c12128_g1	0.10132	0.482741	1.26962	1.62826	0.740704	0.329806	0.801467	1.59749	0	1.16077	0.292243	0.57606	0.105382	0.810507	0.420846	0.785821	0.988535	0.372243	1.82087	1.12262	29.244	42.7207	31.9468	22.368	13.8671	9.77454	15.4458	9.08669	29.744	14.3821	29.793	24.6082	6.72721	7.7006	29.5653	34.2228
c12134_g1	1.0132	0.193096	0.105801	0.712362	0.105815	0	0	0.159749	0.400194	0.128975	0.730608	2.41945	0.737672	0.270169	0.420846	0.39291	0.608329	0.558365	1.30062	1.21617	6.05048	4.22379	4.15512	1.27298	0.652571	1.12167	1.58789	2.24217	9.46905	22.9886	16.1515	24.0818	1.41054	4.48244	6.19023	7.86572
c12138_g1	207.706	181.221	177.006	252.99	199.778	194.421	229.7	202.562	260.326	247.502	189.666	152.195	146.375	206.679	299.958	174.452	215.349	205.758	163.358	141.73	191.823	196.949	208.71	209.223	428.086	327.687	216.819	254.191	254.885	174.623	223.939	206.34	562.373	337.447	280.131	430.683
c12139_g1	1.11452	4.73086	1.26962	2.23885	0.634889	1.31922	2.88528	0.319498	1.80087	2.06359	3.06855	3.22594	1.79149	1.21576	0.210423	1.66987	2.28124	0.651426	1.73416	1.96458	0	0	0	0.0909269	0	0	0	0	0	0	0	0	0	0	0	0
c12141_g1	0	0.193096	0	0	0.423259	0	0	0.319498	0	0	0.146122	0	0	0.135084	0.105212	0	0.0760412	0.0930608	0	0	0.224092	0.12068	0.20435	0.181854	0.163143	0.640953	0.144354	0	0.111401	0.113245	0.218264	0.131595	0	0	0.0923914	0
c12143_g1	118.038	165.58	148.862	190.608	155.124	124.337	149.393	146.969	169.682	134.392	187.474	113.138	152.698	152.105	134.355	172.782	174.058	182.492	144.542	182.706	162.803	115.611	89.0286	164.032	198.545	197.574	163.264	195.895	246.641	136.007	184.76	136.2	256.936	247.339	218.321	274.058
c12144_g1	24.1142	96.8378	39.5697	40.0958	27.9351	50.4603	77.2614	24.4416	53.4258	40.627	66.6315	69.1272	47.8433	36.2026	8.94298	36.1477	56.5746	20.4734	59.1349	51.6404	0.224092	0.12068	0	0.272781	0.163143	0	0	0.118009	0	0.113245	0	0.131595	0.108503	0.114934	0.0923914	0.137995
c12149_g1	35.5633	29.8334	30.365	31.0386	28.0409	31.8263	36.066	40.8957	34.8168	30.567	34.9231	32.7202	35.3029	35.3921	42.295	33.0045	32.3935	32.1991	32.2554	31.7139	65.6589	85.6827	58.5804	54.9198	77.1665	57.2051	52.8335	63.2528	63.7212	57.8679	66.8978	65.2709	109.046	77.6956	63.2881	91.6288
c12156_g1	0	0	0	0	0.105815	0	0	0	0	0	0	0	0	0	0.105212	0.0982276	0	0	0	0.0935514	2.35296	2.89632	4.63194	3.27337	1.142	0.801192	1.44354	0	6.23844	11.7774	6.54791	7.2377	0.759523	2.52856	4.89675	1.51795
c12158_g1	2.43168	23.7508	47.1874	10.2784	30.263	20.6129	17.1514	46.9662	20.8101	54.8142	10.0824	32.9506	24.2378	20.803	9.67946	34.4779	17.5655	29.2211	31.1282	46.7757	0.112046	0	0	0	0.326285	0	0.144354	0	0.111401	0.226489	0	0.131595	0.108503	0.344803	0.277174	0.689976
c12159_g1	0.60792	5.50324	2.01022	0.915894	2.1163	1.81393	4.48821	1.27799	2.20106	1.67667	4.52977	4.26284	3.79374	1.89118	0	2.94683	3.11769	1.20979	2.68795	3.74206	0	0	0	0	0	0	0	0	0	0	0	0	0.108503	0.114934	0	0
c12161_g1	3.24224	4.92395	2.96244	8.44658	5.92563	3.95767	8.49555	6.38996	7.80378	10.5759	4.67589	0.57606	2.00225	4.45779	5.89185	6.38479	7.37599	5.39753	5.46261	2.24523	0.672275	0.362039	0.272467	0.363708	0.815713	0.96143	0	0.118009	0.557003	0.113245	0.218264	0.263189	0.759523	0.459737	0.277174	0.551981
c12164_g1	12.969	8.49623	11.0033	7.63245	12.2745	9.06966	7.69408	7.8277	7.60368	9.80207	10.2285	12.5581	11.3812	12.2927	17.2547	10.0192	10.7978	10.702	12.9195	10.2907	14.3419	13.1541	18.1872	14.5483	11.2568	13.2998	21.0756	14.7511	13.2567	14.1556	12.5502	13.949	15.6245	15.4012	18.8479	16.9734
c12165_g1	47.7217	74.6317	78.0814	81.4128	86.9798	90.037	99.3819	100.322	96.2466	109.757	72.4763	42.398	49.8455	66.8668	56.9194	90.1729	84.4817	77.3336	76.6499	69.3216	1.00841	0.844759	0.544934	1.45483	3.426	2.24334	3.32014	3.42226	1.11401	0.113245	0.982187	0.394784	5.31666	7.24086	1.66305	3.31188
c12169_g1	4.66072	3.76538	4.44365	5.29183	4.86748	4.45238	3.84704	2.23648	3.60174	3.22437	7.01384	4.8389	5.47985	5.80863	7.78565	4.6167	5.55101	5.39753	4.16199	3.64851	9.07572	13.6368	13.419	10.9112	11.42	7.69144	11.9814	8.61465	15.0391	8.83307	16.8063	11.5803	7.81224	7.81554	18.4783	12.0056
c12171_g1	1.72244	7.72385	2.22183	3.25651	0.740704	4.61728	7.53379	0.958493	6.80329	2.45052	6.7216	4.14763	2.73992	2.16135	1.36775	4.6167	5.62705	2.23346	2.51453	3.18075	0	0	0	0	0	0	0	0	0	0.226489	0	0	0	0	0	0
c12172_g2	4.5594	4.53776	4.76106	3.56181	3.91515	3.79277	1.92352	3.83397	4.60223	2.70847	5.11426	4.8389	5.05832	7.02439	7.2596	4.22379	5.01872	5.11835	3.81515	4.49047	10.5323	11.1025	11.5117	8.4562	5.22057	2.88429	4.76367	5.90045	7.12964	6.45494	9.49447	8.68524	3.3636	5.28698	8.31523	8.14171
c12177_g1	0.10132	0.579289	0.634808	0.203532	0.21163	0.989417	1.28235	0.319498	0.400194	0.257949	1.16897	1.15212	0.63229	0.270169	0.105212	0.491138	0.988535	0.186122	0.693664	1.02907	0	0	0	0	0	0	0	0	0	0	0	0	0	0	0	0
c12183_g1	1.11452	6.08253	2.75083	2.13709	1.58722	3.95767	5.77056	1.59749	4.20203	1.80565	3.06855	3.80199	1.89687	1.21576	0.420846	2.55392	2.73748	2.23346	2.34112	2.43234	0	0.24136	0	0	0	0	0	0	0	0	0	0	0	0	0	0
c12185_g1	11.4492	49.7223	17.6688	21.5744	14.1792	18.4691	36.7072	10.3837	26.4128	23.8603	38.7222	39.2873	21.3925	18.2364	4.83973	17.9756	27.9071	14.3314	30.6079	25.6331	0.112046	0	0	0.0909269	0	0	0	0	0.111401	0	0	0	0.108503	0	0	0
c12187_g1	13.4756	3.57228	4.23205	2.34062	4.76167	5.11199	2.88528	3.83397	4.60223	3.48232	1.46122	1.26733	0.843053	1.7561	1.26254	1.57164	1.2927	1.39591	0.606956	1.21617	19.8321	7.48215	8.71894	23.2773	48.9428	38.297	23.8184	44.3714	18.6039	25.8197	14.1871	13.0279	57.2897	20.3434	18.7555	28.013
c12188_g1	135.161	98.6722	102.627	100.545	102.958	129.614	119.258	98.5651	123.26	85.8971	117.92	92.5152	101.377	103.34	106.053	113.453	123.871	91.5719	99.6275	115.442	212.887	168.59	179.079	231.773	147.97	188.44	167.883	258.204	134.683	185.608	187.598	176.732	148.433	167.804	113.457	84.729
c12200_g1	2.0264	6.85492	3.80885	3.66358	2.22211	5.9365	6.25144	3.51448	4.80232	4.64309	7.01384	8.75611	7.16595	4.59287	0.526058	2.94683	4.48643	1.76816	7.97714	5.33243	0	0	0	0	0	0	0	0	0	0	0	0	0	0	0	0
c12202_g1	5.066	17.3787	7.51189	6.71656	7.30122	12.5326	19.5558	5.75096	15.6076	6.70668	16.5117	23.0424	10.0113	7.96998	1.47296	9.42985	15.1322	4.46692	10.6651	11.9746	0	0	0	0	0	0	0	0.118009	0.111401	0.113245	0	0	0.108503	0	0.0923914	0
c12203_g1	36.5765	28.1921	35.0202	43.7594	40.3154	29.1878	28.8528	27.7963	31.8154	39.3373	34.3386	36.2918	38.7805	49.1707	52.8162	35.9513	42.1268	37.4105	47.2559	38.6367	87.3958	127.076	216.407	97.7464	111.59	86.5287	139.879	89.0968	113.406	60.3593	153.33	115.014	121.307	104.935	203.538	163.11
c12204_g1	30.8013	26.9369	27.4025	33.074	34.6014	28.1984	32.3793	32.2693	30.4147	40.756	32.1468	34.6788	31.8253	30.5291	31.8791	31.1381	30.5686	32.106	34.163	26.5686	67.0034	103.785	68.6617	55.8291	42.4171	47.9113	48.2141	44.3714	39.9928	76.6665	79.2297	69.7451	29.0789	37.1238	46.7501	36.1547
c12205_g1	0.20264	0.289644	0.105801	0	0.105815	0.659612	0.48088	0	0.200097	0.386924	0.292243	0.230424	0	0.270169	0	0.294683	0.456247	0.186122	0.346832	0.0935514	0	0	0	0	0	0	0	0	0	0	0	0	0	0	0	0
c12206_g1	92.3026	85.1554	110.033	110.111	115.338	110.815	104.03	133.55	95.046	135.423	86.2118	101.617	114.444	120.63	130.778	114.533	113.073	90.0829	93.558	110.016	82.0176	61.7881	84.3966	84.1074	158.901	155.591	89.6437	131.934	116.748	102.6	85.9959	110.539	228.725	170.563	113.457	114.26
c12209_g1	27.9643	65.3631	42.9553	104.615	73.5413	9.56437	70.8496	105.754	7.60368	85.1233	6.7216	8.06484	18.1256	41.0657	19.6746	9.52807	22.3561	5.67671	48.5565	27.1299	0.560229	1.44816	1.29422	1.54576	0.815713	0.640953	2.16531	0.826063	0.334202	0.566223	0.873055	0.394784	0.759523	2.29869	1.47826	1.10396
c12213_g1	6.38316	22.8819	9.83952	9.26071	8.571	15.1711	19.3955	5.75096	13.8067	9.80207	18.2652	20.1621	15.3857	9.86116	1.7886	11.0997	15.5884	7.25875	18.9023	16.6522	0	0.12068	0.136233	0.0909269	0	0	0	0	0.111401	0	0	0	0	0.229869	0	0
c12217_g1	127.359	70.0939	88.2383	67.9797	75.6576	87.2336	80.9481	85.7851	83.8406	98.9236	85.9195	100.465	91.0498	95.3696	102.581	70.1345	79.0068	77.6127	74.5689	85.2253	100.281	85.6827	83.8517	93.4728	87.6076	99.8285	88.7775	95.5872	80.9883	127.06	95.8178	91.0634	79.0989	78.2703	76.5001	71.4815
c12222_g1	8.00428	28.0955	10.5801	9.566	8.04192	18.1393	23.7234	8.30694	20.4099	9.6731	21.3338	26.0379	14.0158	10.8068	1.68338	14.6359	17.3374	6.51426	17.0815	18.4296	0	0	0.0681167	0.0909269	0	0	0	0	0.111401	0	0	0.394784	0	0.114934	0	0.27599
c12225_g1	4.5594	9.75136	3.59724	4.4777	4.02096	7.25573	9.29701	3.51448	8.20397	3.74026	9.35179	10.4843	8.53592	6.0788	1.47296	4.81315	7.7562	2.1404	9.19105	8.51318	0	0	0	0	0	0	0	0	0	0.113245	0	0	0	0	0.0923914	0
c12225_g2	1.72244	3.57228	1.69282	1.83179	2.01048	3.95767	3.68675	0.798744	3.80184	1.16077	4.67589	5.06933	3.16145	2.29644	0.736481	2.45569	2.66144	0.651426	3.55503	2.99365	0	0	0	0	0	0	0	0	0	0	0	0	0	0	0.0923914	0
c12229_g1	50.0521	44.219	36.7131	68.285	46.1353	45.1834	48.2483	42.9724	48.4234	50.1711	54.2111	47.0065	40.2558	55.9249	70.0709	35.3619	48.058	50.0667	48.5565	32.8365	112.27	92.6821	79.6285	80.0157	120.236	132.998	167.017	120.959	86.8925	71.2308	81.6306	71.4558	100.474	109.647	94.0545	91.9048
c1223_g1	34.6515	22.3992	13.86	26.0521	21.4804	22.4268	20.9984	13.2592	22.4108	13.0264	2.33795	3.11072	2.52916	3.91745	9.57425	2.94683	4.18226	3.16407	3.03478	1.77748	10.8685	12.6714	7.62908	10.7294	12.562	16.5045	8.66122	12.745	1.22541	0.452978	0.982187	0.657973	4.99115	3.10323	1.47826	1.65594
c12231_g1	2.33036	2.02751	5.60747	3.56181	4.65585	3.79277	3.04557	5.43146	5.00242	7.22258	2.48407	1.38254	1.89687	1.89118	3.15635	2.8486	2.12915	3.35019	1.47404	1.21617	2.80115	1.44816	2.4522	2.72781	4.07857	6.73001	3.60884	3.18624	0.557003	1.0192	0.873055	1.84232	1.51905	2.06882	2.03261	0.551981
c12235_g1	4.35676	1.35167	2.96244	1.32296	1.48141	2.14374	1.76323	3.35473	1.60077	3.48232	2.77631	1.72818	1.89687	2.70169	2.84071	2.94683	1.67291	1.39591	1.64745	2.61944	1.12046	1.32748	0.953634	1.18205	0.978856	0.640953	0.288707	1.18009	0.334202	3.17085	0.654791	0.921162	0.542517	0.459737	0.184783	0
c12237_g1	1.31716	4.34467	1.79862	2.23885	1.26978	4.12257	3.04557	0.958493	2.20106	0.773848	2.48407	2.99551	3.26683	1.89118	0.631269	2.55392	2.20519	0.930608	2.1677	3.4614	0	0	0	0	0	0	0	0	0	0	0	0	0	0	0	0
c12241_g1	28.6736	51.6532	102.839	54.1395	79.7844	57.5511	55.1409	107.191	59.0286	126.266	53.4805	57.3756	59.2245	74.5666	50.1859	106.872	62.1256	91.9441	101.535	97.1999	2.6891	1.2068	0.953634	1.72761	5.87314	6.73001	5.34109	6.37248	6.01563	2.94436	2.83743	1.84232	8.13775	9.19475	4.98914	4.27785
c12243_g1	0.70924	2.4137	0.84641	0.814128	0.423259	1.15432	1.44264	0.638996	0.800387	1.5477	1.46122	2.07382	0.843053	0.810507	0.210423	0.491138	0.608329	0.744487	1.1272	1.21617	0	0	0	0	0	0	0	0	0	0	0	0	0	0	0	0
c12247_g1	16.9204	56.7703	20.4197	15.8755	16.2955	44.5238	54.1791	11.0227	58.6284	16.3798	52.7499	51.615	23.2893	16.4803	6.31269	30.647	36.2716	14.8897	25.3187	32.8365	0	0	0	0	0.163143	0	0.144354	0.118009	0.222801	0.113245	0	0	0.32551	0.114934	0.0923914	0.137995
c12249_g1	2.93828	1.93096	1.48122	1.93355	1.79885	2.30864	2.24411	2.39623	1.20058	2.70847	3.3608	3.34115	4.0045	3.37711	4.31367	2.94683	3.49789	3.16407	2.51453	3.92916	5.71434	7.24079	10.6262	6.72859	4.56799	2.88429	6.49592	2.5962	13.7023	6.56818	8.62142	10.0012	4.44864	3.44803	14.1359	8.83169
c12251_g1	9.82805	7.72385	9.20471	8.14128	9.41752	10.3889	9.13672	9.42518	7.60368	10.318	7.74445	8.98653	9.37897	9.86116	11.3628	10.7068	9.35306	12.6563	10.6651	11.881	19.1598	27.153	39.5758	24.3684	27.0817	22.2731	29.3038	24.8999	24.6195	21.5165	24.4455	30.7931	23.2197	19.8836	36.3098	27.185
c12253_g2	25.8366	26.2611	34.068	24.0168	28.6758	25.395	19.3955	35.4643	15.2074	33.4044	15.9273	21.5446	29.6122	30.2589	27.5654	20.726	20.227	16.9371	25.7523	33.7721	36.3029	32.7042	28.8815	27.5508	19.7403	23.3948	24.1071	28.2041	30.7466	26.6125	27.9378	27.7665	25.1728	23.2167	27.0707	38.7766
c12254_g2	0	0	0	0	0	0	0	0	0	0	0	0	0	0	0	0	0	0	0	0	5.26616	16.7745	7.76531	2.09132	0.326285	0.320477	0.144354	0.826063	1.89381	11.098	7.63923	10.1328	0	0.114934	1.20109	0.137995
c12254_g3	0	0	0	0	0.105815	0	0	0	0	0	0	0	0	0	0	0	0	0	0	0	2.91319	5.06855	2.58844	0.0909269	0	0	0.144354	0.118009	0.334202	3.73707	2.94656	3.94784	0	0	0.369566	0
c12256_g1	0.5066	2.51025	0.423205	0.814128	0.846518	0.824515	1.92352	0.638996	2.60126	1.41872	1.31509	2.41945	1.05382	0.675422	0.526058	0.982276	1.36874	0.372243	1.47404	1.30972	0	0	0	0	0	0	0	0	0	0	0	0	0	0	0	0
c12262_g1	20.8719	25.9714	24.0169	29.1051	25.9246	26.2196	22.1205	24.2818	18.4089	20.507	26.1558	29.9551	34.1437	33.5009	31.4582	25.5392	29.3519	20.5664	30.1744	32.2752	52.2134	71.2011	71.9313	54.738	42.9065	45.027	51.6786	58.1784	40.2156	58.2077	63.1873	64.8761	32.551	42.5257	54.6033	32.4289
c12265_g1	43.4663	28.3851	24.1227	48.2371	20.6339	28.3633	38.1498	26.3586	51.4249	14.0582	62.8323	31.7985	32.9845	31.0694	43.5576	45.8723	65.0912	49.8806	60.9557	28.4396	190.03	198.518	143.658	222.498	121.378	161.68	115.194	202.267	122.095	170.206	207.132	161.203	162.863	137.461	127.131	136.201
c12274_g1	0.60792	2.6068	1.79862	2.23885	1.58722	2.47354	4.00733	1.27799	1.60077	1.5477	1.60734	2.53466	1.1592	1.08068	0.526058	2.25923	1.97707	0.930608	2.77466	1.49682	0	0	0	0	0	0	0	0	0	0	0	0	0	0	0	0
c12276_g2	1.41848	4.05502	1.37542	1.01766	0.740704	2.63845	2.88528	1.27799	4.60223	1.16077	4.52977	4.72369	2.10763	1.48593	0.420846	2.35746	3.19373	1.39591	2.1677	2.05813	0	0	0	0.0909269	0	0	0	0	0	0.113245	0	0	0	0	0	0
c12278_g1	8.1056	5.88944	6.98289	9.76954	6.13726	8.57495	8.81613	10.2239	9.80474	9.28617	8.62118	7.37357	6.95519	8.24015	13.1514	6.87593	7.07183	9.77139	10.3183	8.32608	10.4203	12.43	14.7813	9.00176	22.6768	12.0179	15.8789	14.5151	13.9251	7.47414	9.27621	9.08003	24.0877	17.6999	18.1087	21.5272
c1228_g1	1.0132	3.28264	1.16381	1.52649	1.58722	2.14374	3.68675	0.958493	2.20106	1.5477	2.48407	2.18903	0.843053	0.945591	0.420846	2.55392	3.04165	1.02367	0.780372	1.49682	0	0	0	0	0	0	0	0	0	0	0	0	0	0	0	0
c12284_g1	0	0	0	0	0	0	0	0.319498	0	0	0	0	0	0	0.105212	0	0	0.186122	0	0	12.5491	7.12011	14.1683	22.5499	21.698	19.3888	14.0023	18.6454	24.8423	30.0098	13.4232	12.8963	9.65679	12.5278	14.4131	13.6615
c12286_g1	0.40528	0.482741	0.211603	2.44238	0.423259	0.164903	0.48088	0.638996	0.200097	0.386924	0.146122	0	0.210763	0.540338	1.26254	0.196455	0.988535	0.186122	3.12149	0.280654	2.46501	2.65496	2.58844	1.72761	0.815713	2.56381	1.29918	2.24217	3.78762	2.94436	4.03788	5.00059	2.92959	1.83895	3.60327	4.96783
c12286_g2	0.10132	0.289644	0.211603	1.32296	0.105815	0.659612	0.48088	0.479247	0.400194	0.257949	0	0	0	1.21576	1.05212	0	0.304165	0.186122	2.1677	0.0935514	2.80115	4.22379	3.13337	2.27317	1.63143	1.92286	2.30966	3.54027	6.23844	3.0576	5.1292	5.92176	3.79762	2.52856	4.89675	10.0736
c12292_g1	0.60792	0.965481	2.75083	1.11943	4.65585	1.31922	0.48088	3.67422	1.40068	4.12719	0	1.15212	0.843053	2.16135	0.736481	2.8486	1.82499	1.48897	1.1272	1.02907	0.336138	0.362039	0.476817	0	0	0.160238	0	0	0.222801	0	0.545659	0.263189	0	0.574672	0.184783	0
c12292_g2	0.5066	1.64132	2.64503	0.915894	2.75118	1.48413	0.48088	3.67422	1.00048	4.38514	0.146122	0.921696	0.737672	1.48593	0.210423	2.06278	1.59686	0.837548	1.56074	1.49682	0.224092	0.482719	0.4087	0	0.652571	0.160238	0	0	0.222801	0	0.327396	0	0.32551	0	0.184783	0
c12296_g1	1.62112	5.79289	2.22183	2.95121	2.32793	4.12257	4.32792	1.75724	4.00194	2.57949	4.67589	5.41496	2.73992	2.02627	0.105212	2.94683	3.19373	1.11673	4.3354	4.30337	0	0	0	0	0	0	0	0	0	0	0	0	0	0	0	0
c12299_g1	0.70924	0.965481	1.26962	0.915894	1.05815	0	0.641173	1.75724	0.800387	1.0318	0	1.15212	0.843053	0.810507	0.105212	0.294683	0.684371	0.186122	0.606956	0.748411	4.03365	2.05156	2.0435	2.09132	1.79457	4.00596	2.16531	1.88814	5.01303	4.41654	3.49222	2.89508	1.62755	1.14934	3.14131	1.93193
c12308_g1	4.96468	25.1991	8.88731	8.95541	5.714	11.873	18.4337	6.23021	12.406	7.22258	15.9273	18.3187	8.32515	8.10507	2.10423	10.6086	12.3187	5.21141	11.4455	12.1617	0.112046	0.12068	0	0	0	0	0	0.236018	0	0	0	0.131595	0	0	0	0.137995
c12309_g1	39.6161	128.312	53.6413	60.0419	38.1991	86.7389	121.663	41.6945	90.0436	54.0404	100.386	111.756	78.1932	53.2233	13.9931	63.2586	79.0828	34.8978	93.2111	83.7285	0.112046	0.12068	0.136233	0.181854	0.163143	0.160238	0	0.236018	0	0.113245	0.218264	0.131595	0.108503	0.229869	0.369566	0.413985
c12310_g1	0.20264	0.579289	0.423205	0.305298	0.21163	0	0.160293	0.479247	0	0.644873	0	0	0.526908	0.135084	0.105212	0	0.0760412	0.186122	0.173416	0.280654	8.40344	8.32691	8.31024	5.72839	3.26285	2.72405	4.90803	3.30425	3.23062	6.56818	3.60135	6.84292	0.65102	2.52856	5.08153	0.965966
c12311_g2	7.39636	14.1926	9.20471	6.51302	8.78263	13.0273	16.8308	3.99372	12.0058	3.99821	18.8497	22.0055	11.1705	7.8349	1.26254	10.0192	11.5583	3.81549	11.0119	14.594	0	0	0	0.181854	0	0.160238	0	0	0.111401	0	0	0	0	0	0	0
c12311_g3	5.16732	12.7444	6.66548	5.29183	5.714	12.2028	12.5029	3.99372	13.6066	4.77206	12.2742	12.5581	10.8543	7.29456	1.15733	6.67948	8.97286	2.6057	8.84422	11.3197	0	0	0	0.0909269	0	0	0	0	0	0	0	0	0	0	0.0923914	0
c12311_g4	6.0792	12.1651	6.55968	4.88477	5.39655	11.0485	10.5794	2.87548	10.8052	5.67488	11.2514	12.7885	9.58973	5.13321	1.26254	6.58125	7.68016	3.72243	9.19105	10.6649	0	0	0	0	0	0	0	0	0	0.113245	0	0	0	0	0	0
c12312_g1	0.81056	5.31015	1.69282	2.13709	1.58722	0.824515	3.68675	1.27799	1.40068	2.06359	1.75346	2.99551	3.4776	1.62101	0.736481	2.25923	2.05311	1.20979	3.72845	2.90009	0	0	0	0	0	0	0	0	0	0	0	0	0	0	0	0
c12313_g1	10.7399	7.8204	8.99311	8.95541	9.62915	10.224	5.61027	12.3007	7.00339	8.51233	4.96814	6.56708	7.27134	10.2664	13.7827	6.28656	6.31142	7.25875	5.20248	8.98094	14.566	22.9292	20.9118	15.6394	8.97285	7.05049	11.9814	14.2791	18.3811	11.7774	17.7885	14.7386	7.92074	9.65449	26.424	27.323
c12313_g2	4.25544	2.31715	2.32763	4.17241	2.96281	3.95767	2.4044	4.95222	1.40068	2.96642	1.60734	2.53466	2.52916	3.91745	4.20846	2.94683	2.20519	1.39591	2.42782	1.49682	4.36979	7.48215	8.71894	6.27396	2.61028	2.40358	6.49592	3.65828	5.34723	5.43574	5.45659	4.21103	1.51905	1.83895	6.00544	3.17389
c12314_g1	0.40528	0.675837	0.740609	0.101766	0.105815	0	0.160293	0.319498	0.400194	0.386924	0.146122	1.61297	0.737672	0.675422	0	0.39291	0.836453	0.279183	0.606956	0.187103	18.5996	21.119	33.6497	16.7305	6.85199	3.84572	9.96041	10.0308	22.9485	18.1191	28.9199	27.2401	0.759523	4.0227	29.75	22.2172
c12319_g1	4.0528	10.7168	4.33785	5.29183	2.96281	9.56437	9.6176	2.71573	6.80329	3.86924	6.86772	10.1387	6.63905	4.18762	0.841692	4.6167	6.08329	2.04734	8.93093	8.41963	0	0	0	0	0	0	0	0.236018	0	0	0	0	0	0	0.0923914	0
c12320_g1	92.8092	104.272	119.555	102.071	115.126	84.2654	98.0995	107.671	91.8444	143.936	85.7734	58.9885	71.8703	92.2627	100.477	91.5481	91.4775	100.04	74.2221	84.8511	3.13728	1.93088	2.92902	4.63727	3.58914	7.5312	4.18626	7.67058	7.68664	3.73707	4.25614	1.44754	8.57176	9.07981	4.89675	7.31374
c12327_g1	2.12772	6.17908	2.32763	1.01766	1.26978	4.45238	7.37349	1.91699	6.203	1.80565	8.91342	5.64539	2.42378	2.02627	0.420846	3.33974	4.41039	1.20979	3.72845	3.92916	0	0	0	0	0	0	0	0	0	0	0	0	0	0	0	0
c12327_g2	1.11452	1.73787	1.26962	0.50883	0.529074	1.97883	3.20587	1.59749	3.40165	0.515899	2.19182	2.64988	1.79149	0.810507	0	1.86632	1.82499	1.02367	1.73416	2.24523	0	0	0	0	0	0	0	0	0	0	0	0	0	0	0	0
c12334_g1	5.5726	14.1926	5.18426	4.783	5.60818	9.72927	13.6249	4.47297	14.2069	6.19078	12.7126	13.9406	7.58748	4.72795	1.26254	7.56352	9.96139	5.86283	6.58981	10.1036	0.224092	0	0	0	0	0	0	0	0	0.113245	0.109132	0	0.108503	0	0.0923914	0
c12338_g1	54.3075	44.3156	43.0611	60.449	44.1248	40.5661	46.0042	43.1322	46.8227	49.6552	35.7998	25.6923	29.4015	33.7711	38.5074	26.4232	31.1769	31.5476	23.2378	25.5395	66.2191	50.2028	46.4556	65.2855	69.9882	80.5999	52.6891	58.4144	50.2417	39.8621	43.3253	38.6888	64.885	52.9847	49.1522	56.026
c12339_g1	9.52409	33.4056	13.2252	14.2472	8.78263	29.6825	30.2954	5.27171	30.8149	16.5088	26.0097	29.0334	10.5382	6.61914	5.68142	11.8855	22.5842	14.1452	11.3588	17.4006	0.112046	0	0	0.0909269	0	0	0	0	0	0	0.109132	0.131595	0	0	0	0
c12340_g2	1.11452	2.99299	0.740609	1.42472	0.740704	2.47354	4.16763	0.638996	1.80087	1.0318	4.38365	4.03242	1.1592	0.810507	0.315635	1.57164	2.50936	0.930608	2.1677	2.61944	0	0	0	0	0	0	0	0	0	0	0	0	0	0	0	0
c12342_g1	2.73564	6.56527	3.70305	2.64592	3.28026	7.09083	5.12939	1.59749	8.00387	2.83744	7.89057	8.87132	6.21752	1.62101	0.631269	4.02733	6.23538	2.6057	4.94236	4.86467	0	0.12068	0.0681167	0	0	0	0	0	0	0	0	0	0	0	0	0
c12345_g1	0.70924	2.12406	1.69282	1.62826	1.48141	2.80335	2.88528	0.798744	3.20155	1.93462	2.77631	4.26284	2.10763	1.7561	0.526058	1.57164	1.36874	0.558365	3.2082	2.52589	0	0	0	0	0	0	0	0	0	0	0	0	0	0	0	0
c12353_g1	5.36996	20.2751	8.78151	5.80066	5.07911	15.336	17.7926	4.47297	18.0087	7.48053	17.2424	19.8165	11.3812	7.8349	0.946904	11.3944	13.003	4.83916	10.3183	12.1617	0	0	0	0	0	0	0	0	0.111401	0	0	0	0.108503	0	0	0.137995
c12354_g1	2.0264	20.8544	82.6308	28.2909	33.2258	2.30864	1.28235	61.9826	1.00048	51.9768	3.06855	66.9382	56.3792	28.3677	4.31367	4.12556	6.31142	2.88489	24.9719	5.61308	403.365	568.402	493.37	204.495	164.774	43.1041	191.557	125.798	394.135	284.47	515.975	362.017	49.2605	71.1444	468.887	412.881
c12355_g1	29.1802	21.0475	26.9793	32.2598	23.3851	22.097	28.2116	19.3296	27.4133	25.9239	27.617	23.1576	24.1324	26.4765	32.826	26.5214	26.9946	31.2684	24.8852	23.575	31.821	31.3768	25.5438	28.0055	33.9337	29.9646	31.9022	32.3345	30.7466	28.5376	29.4656	22.5027	37.1081	27.1245	33.8153	43.3305
c12356_g1	2.22904	8.11004	4.44365	2.74768	2.32793	4.94709	6.25144	2.07674	6.60319	2.96642	5.55262	5.99102	4.95294	2.29644	0.631269	4.22379	3.64998	2.23346	4.76894	4.95822	0	0.12068	0	0	0	0	0	0	0	0	0	0	0	0	0	0
c12357_g1	0	0.193096	0	1.22119	0.423259	0	0	0	0.200097	0	0	0.115212	0	0.405253	0.105212	0.294683	0.152082	0	2.77466	0.467757	1.4566	4.70651	2.52032	3.18244	0.489428	0	0.288707	0	4.01042	2.15165	2.94656	1.97392	0.868026	0.344803	2.67935	2.20792
c12359_g1	0.10132	0.193096	0	0	0	0	0	0	0	0.128975	0.146122	0.345636	0.421527	0.540338	0.841692	0.491138	0.456247	0.558365	0.260124	0.280654	0.112046	0.12068	0.0681167	0	0	0	0.288707	0	1.22541	0.226489	0.982187	0.263189	0.108503	10.1142	2.125	0.827971
c12360_g1	9.52409	36.4952	19.8906	17.0967	15.3431	20.448	24.2043	9.42518	11.8057	12.8975	18.7036	24.0793	37.5159	24.1801	3.57719	12.3767	16.0447	4.93222	34.0763	25.5395	0.112046	0	0	0	0	0	0.144354	0	0.111401	0	0	0	0.108503	0.114934	0.0923914	0.137995
c12363_g1	13.4756	5.31015	7.30029	3.05298	3.49189	10.8836	3.68675	3.67422	11.2054	0.773848	30.3933	20.3925	17.388	9.99625	9.1534	15.9129	17.8697	17.2163	10.4917	8.13897	16.8069	6.39603	7.62908	20.4585	15.3354	37.9765	17.7555	20.7696	31.3036	49.8276	29.9021	27.2401	48.1755	28.9635	31.5979	57.958
c12368_g1	0	0	0	0	0.105815	0	0	0	0	0	0	0	0	0	0	0	0	0	0.086708	0	1.2325	0.603399	0.681167	1.09112	6.19942	4.48667	1.58789	3.65828	1.67101	1.35893	0.982187	0.921162	9.8738	4.94218	3.04892	1.79394
c12372_g1	10.6386	4.73086	7.30029	7.83598	7.08959	7.25573	6.41173	6.07046	4.40213	5.80386	7.4522	8.52569	8.32515	12.0225	11.8889	6.58125	6.53954	7.16568	6.41639	8.13897	8.62753	6.99943	8.99141	8.91083	11.0937	10.5757	10.3935	10.2668	5.01303	7.24765	6.43878	7.10611	8.02924	7.47073	5.54349	1.24196
c12373_g1	21.0746	55.2255	28.2489	26.3574	22.1153	32.1561	58.1865	17.8919	40.2195	24.7631	52.7499	49.6564	48.3702	33.7711	4.20846	21.6101	39.0852	14.4244	51.071	44.0627	0	0.12068	0.20435	0	0	0	0	0.118009	0.111401	0	0.218264	0	0.108503	0	0.0923914	0.27599
c12378_g1	22.9997	17.3787	21.9009	20.0479	19.5757	29.5176	20.8381	25.0806	22.2107	21.7967	21.7721	27.19	22.5517	23.9099	26.3029	23.1817	23.6488	24.1028	22.284	26.0073	46.9472	49.1167	82.4894	48.3731	49.1059	45.9884	59.0407	48.1476	45.0059	38.5031	51.6194	52.1114	40.5802	52.7549	60.424	32.7049
c12379_g1	26.6472	33.8884	32.5868	41.5205	38.1991	32.9806	34.6234	34.346	37.4181	32.7596	25.5713	20.1621	22.0248	32.9606	43.4524	26.8161	36.1196	27.3599	31.6484	25.6331	100.393	151.574	223.082	102.293	148.46	95.9828	138.147	121.195	108.95	51.0733	106.949	124.752	108.503	100.223	161.5	133.579
c12383_g1	0	0.386192	0.211603	0.101766	0	0.164903	0.160293	0	0	0.257949	0.146122	0.691272	0.210763	0	0	0.196455	0.152082	0	0.086708	0.187103	0	0	0	0	0	0	0	0	0	0	0	0	0	0	0	0
c12395_g1	8.6122	7.91695	2.43343	12.0084	9.20589	4.45238	8.81613	3.99372	6.60319	6.31976	8.18281	1.9586	2.84531	6.34897	11.2576	2.35746	7.14787	3.07101	3.46832	1.40327	59.9446	57.685	48.3629	46.4636	12.8883	30.7658	23.3853	36.4648	30.4124	52.2057	65.9156	59.8755	12.6949	11.4934	20.9729	14.4895
c12405_g1	46.6072	38.2331	42.1089	60.8561	47.405	44.6887	50.6527	52.5574	58.0281	50.687	48.5124	39.0569	40.5719	45.3884	53.7631	46.167	50.2632	51.2765	43.7876	41.911	63.1939	68.9082	72.2719	69.0135	91.1967	74.6711	84.88	99.7176	83.4391	59.0004	64.7152	78.0356	112.518	88.2696	76.1306	131.095
c12408_g1	0.81056	1.73787	0.211603	0.203532	0.423259	0.494709	0.801467	0.479247	1.60077	0.257949	2.0457	2.8803	0.948435	0.135084	0.210423	1.37519	1.44478	0.372243	0.346832	0.748411	0	0	0	0	0	0.160238	0	0	0	0	0	0	0	0	0	0
c12409_g1	10.0307	8.39969	8.56991	10.889	7.83029	7.91534	6.09115	12.6202	10.405	6.83566	9.79015	6.79751	9.90588	8.6454	9.9951	8.25112	8.21245	9.11996	7.5436	8.04542	10.9805	13.0334	10.7624	8.81991	5.38371	6.08906	7.65075	5.66443	12.8111	9.05956	12.6593	11.1855	3.79762	3.6779	7.48371	6.34778
c12426_g1	7.80164	8.30314	8.78151	7.22539	9.52333	6.43121	8.33525	12.1409	10.2049	13.6713	8.18281	7.94963	8.32515	8.91557	12.8358	9.82276	8.66869	10.6089	11.0119	13.0036	21.2887	32.8249	29.6989	27.5508	30.1814	17.466	21.0756	20.2975	30.4124	20.9502	27.283	28.4244	24.1962	24.0213	27.625	30.9109
c12439_g1	3.0396	9.26862	4.02045	4.68124	2.22211	7.91534	11.0602	4.15347	8.40407	3.86924	4.96814	6.91272	5.90137	4.3227	0.946904	3.83088	4.79059	1.95428	7.19677	6.82925	0	0	0.0681167	0	0	0	0	0	0	0	0	0	0	0	0	0
c12443_g2	0	0.193096	0.105801	0.203532	0.21163	0.164903	0	0	0	0.128975	0.730608	0.57606	0.316145	0.270169	0.736481	0.687593	0.380206	0.372243	0.520248	0	7.95526	1.32748	4.42759	8.63805	1.79457	7.37096	5.9185	6.49049	12.9225	13.9291	6.98444	8.02727	4.99115	7.12593	3.97283	4.00186
c12443_g3	0	0	0	0	0	0	0.160293	0	0	0	0	0	0	0.135084	0.105212	0.196455	0	0	0.173416	0	4.36979	1.56884	2.38409	3.27337	1.79457	3.52524	2.59837	4.13031	3.56482	4.52978	2.51003	2.23711	2.38707	2.41362	1.20109	0.551981
c12453_g1	2.0264	3.66883	1.90442	0.50883	1.58722	3.13316	4.00733	0.638996	3.00145	0.902823	4.38365	4.60848	1.68611	0.405253	0.315635	3.43797	2.96561	1.6751	1.99428	2.80654	0	0	0	0	0	0	0	0	0	0	0	0	0	0	0	0
c12456_g1	1.72244	4.53776	2.32763	2.03532	2.1163	3.79277	4.48821	0.638996	3.20155	2.19257	4.67589	4.03242	2.84531	1.35084	0.210423	2.55392	2.12915	1.30285	3.03478	4.02271	0	0	0	0	0	0	0	0	0	0	0	0	0	0	0	0
c12465_g1	1.62112	5.31015	1.37542	1.83179	1.79885	3.62786	3.20587	2.23648	5.20252	1.5477	4.09141	4.14763	2.00225	2.02627	0.315635	3.14328	3.64998	0.837548	2.42782	3.74206	0	0	0	0	0	0	0	0.236018	0.111401	0	0	0.131595	0	0	0	0
c12466_g1	3.85016	13.4202	6.24228	4.57947	5.50237	10.0591	14.4264	4.15347	10.405	7.09361	10.5208	12.5581	8.85206	6.48405	0.841692	6.18834	8.44057	3.07101	7.97714	11.3197	0	0	0	0.0909269	0	0.160238	0.288707	0.236018	0	0	0	0	0	0.229869	0	0
c12470_g1	2.12772	6.75837	2.96244	3.76534	2.96281	3.29806	8.81613	1.75724	5.00242	4.38514	4.67589	6.33666	5.26908	3.91745	0.841692	4.6167	3.49789	1.20979	4.85565	5.05178	0	0	0	0	0	0	0	0	0	0	0	0	0.108503	0	0	0
c12472_g1	20.8719	13.2271	20.208	18.3179	18.6234	15.5009	10.8999	16.9334	7.80378	21.5388	9.35179	17.397	15.3857	13.3734	6.83875	11.2962	9.20098	13.773	12.486	14.8747	91.6535	95.9405	81.9444	84.8348	93.807	92.6178	89.9324	114.233	84.1075	105.204	97.4547	99.7487	95.4829	98.4987	76.6849	81.2791
c12473_g1	0.30396	0	0	0	0.21163	0	0	0	0	0	0	0	0	0	0	0	0	0	0	0	1.79273	0.724079	1.56669	1.09112	13.8671	16.1841	11.2596	16.5213	4.56743	1.47218	1.09132	0.657973	13.9969	16.0908	2.77174	2.06993
c12475_g1	199.297	118.465	132.569	160.383	144.755	100.591	129.517	131.953	93.8454	102.922	41.4986	69.9337	93.7897	91.9925	98.5832	45.9705	39.9216	40.2953	49.5103	66.6086	46.387	41.3932	38.7584	47.3729	400.678	124.505	103.357	132.642	33.086	12.7966	28.3743	14.3438	174.039	107.234	67.8153	32.9808
c12480_g1	1.11452	1.15858	1.37542	1.22119	0.846518	1.15432	1.28235	1.75724	0.60029	1.67667	0.87673	2.30424	1.58073	0.675422	0.315635	1.27696	1.2927	0.558365	1.1272	1.49682	22.4092	26.7909	51.4963	23.5501	12.0726	10.2553	18.6216	10.5028	24.8423	24.9138	38.8509	46.3213	4.01462	9.65449	36.587	10.4876
c12486_g1	7.19372	5.40669	4.97266	3.35828	4.44422	9.23456	1.76323	3.99372	4.40213	3.35334	17.973	28.803	18.0203	8.6454	4.73452	13.9483	5.77913	14.7036	6.06956	6.82925	4.93002	4.94787	5.04064	4.91005	2.77343	4.80715	1.58789	2.36018	3.00782	3.73707	3.27396	3.42146	2.27857	1.72402	2.40218	1.24196
c12487_g1	0	0.0965481	0	0.101766	0	0.164903	0	0	0.200097	0	0.87673	0.230424	0.526908	0	0	0.39291	0.152082	0	0.260124	0	7.50707	12.068	9.46823	8.18342	1.79457	5.28787	3.46449	2.24217	6.79544	20.6105	8.29402	15.3966	2.38707	3.10323	4.43479	4.00186
c12488_g1	0.60792	1.06203	0.634808	0.305298	0.423259	0.164903	1.28235	0.159749	0.400194	0.902823	0.87673	1.84339	0.210763	0.405253	0	0.687593	0.456247	0.279183	0.346832	0.187103	0	0	0	0	0	0	0	0	0	0	0	0	0	0	0	0
c12491_g1	10.132	6.37218	6.45388	10.2784	7.51285	7.58553	8.49555	7.5082	10.0048	8.51233	9.79015	2.64988	4.53141	7.69981	8.2065	7.36707	10.9499	5.02529	11.6189	4.39692	24.2019	24.136	22.9553	51.2828	30.6708	40.8608	29.4482	46.7315	29.5212	37.031	27.8286	28.2928	46.7649	28.5037	24.9457	35.6027
c12493_g1	1.0132	22.8819	20.4197	44.8788	34.284	3.95767	4.96909	6.70945	5.80281	19.8621	9.35179	10.1387	9.58973	36.743	10.7316	5.99188	3.72602	1.20979	3.2082	19.9265	1.68069	0.362039	0.272467	1.3639	0	3.04453	1.29918	1.41611	0.111401	0.226489	0.109132	0.131595	0	2.52856	0.369566	0.965966
c12495_g1	18.6429	15.5442	16.1876	16.2826	11.2164	11.2134	12.3426	13.8982	11.8057	11.2208	30.3933	25.6923	22.8678	21.2083	16.0974	17.1898	16.0447	20.0081	12.6594	15.6231	16.0226	24.136	14.577	18.8219	14.846	22.2731	7.65075	16.8753	11.4743	28.1979	19.0981	18.5548	13.7799	13.5623	9.7011	4.27785
c12498_g1	5.36996	3.47573	7.51189	6.71656	0.952333	6.26631	10.2588	2.39623	4.40213	3.22437	3.21468	2.18903	2.42378	4.59287	0.526058	4.51847	2.66144	2.1404	9.27776	5.05178	0	0	0	0	0	0	0	0	0	0	0	0	0.108503	0.229869	0	0
c12499_g1	2.33036	1.54477	1.26962	0.50883	1.37559	2.14374	2.24411	0.638996	1.40068	2.57949	2.48407	0.691272	1.47534	1.35084	3.6824	0.39291	1.67291	0.279183	1.47404	1.59037	5.04207	0.724079	1.15798	6.36488	3.26285	7.05049	3.46449	4.13031	8.35505	4.30329	4.58354	3.02668	8.13775	6.43632	5.08153	5.6578
c12500_g1	11.4492	10.5237	9.83952	13.3313	12.2745	9.72927	10.4191	5.91071	6.80329	3.22437	11.1052	3.57157	5.47985	4.18762	1.99902	3.9291	5.85517	3.53631	8.32397	4.58402	16.6948	5.43059	9.26388	62.6486	78.6348	81.2408	34.9336	69.2712	26.6248	8.94632	13.0958	2.3687	39.8207	40.342	12.9348	15.5935
c12504_g1	0.10132	0.386192	0	0.101766	0.21163	0.164903	0.320587	0	0.400194	0	0.292243	0.921696	0.526908	0.675422	0	0.0982276	0.0760412	0	0.086708	0.374206	0	0	0	0	0	0	0	0	0	0	0	0	0	0	0	0
c12508_g1	0.20264	0.289644	0.211603	0.50883	0	0	0	0.159749	0	0.386924	0	0.460848	0.105382	0.810507	0	0.0982276	0.228124	0	0.260124	0.280654	1.56864	1.56884	1.43045	1.81854	0.652571	3.36501	1.29918	1.88814	5.90423	15.0615	7.42097	7.50089	1.30204	1.60908	1.75544	1.10396
c12510_g1	0	0	0	0	0	0	0	0.159749	0	0.128975	0	0	0	0	0	0.0982276	0	0	0	0	0.336138	0.482719	0.749284	2.09132	1.142	1.12167	0.577415	0.590045	1.89381	1.47218	1.52785	1.31595	2.06156	2.52856	1.84783	0.827971
c12512_g1	2.63432	7.33766	2.11603	1.73002	1.79885	4.28748	6.41173	1.27799	3.60174	3.22437	5.26038	5.7606	3.68836	2.83677	0.420846	3.43797	3.42185	1.86122	4.68223	4.67757	0	0	0	0	0	0	0	0.118009	0	0	0	0	0	0	0	0
c12517_g1	0	1.44822	1.05801	6.10596	1.58722	0	0.320587	3.35473	0.200097	2.32154	0.292243	0.345636	1.1592	1.62101	0	0.39291	1.82499	0	0.606956	0.467757	2.91319	1.08612	2.38409	2.54595	0.652571	4.00596	1.8766	2.00615	3.89902	10.4185	4.25614	8.02727	0	2.06882	6.92936	0.413985
c12518_g1	8.71352	3.95847	4.44365	6.61479	6.13726	5.9365	7.37349	5.27171	3.80184	3.61129	12.7126	12.2125	9.48435	8.6454	7.15438	7.4653	7.52808	7.63099	4.24869	6.64215	4.48184	4.22379	4.42759	5.36469	7.99399	11.8576	8.22816	7.55257	2.00521	7.24765	4.14701	3.55305	4.34013	7.12593	3.41848	1.51795
c1252_g1	0.10132	0.579289	0.105801	0	0.21163	0.164903	0.320587	0	0.400194	0	0.87673	0.460848	0.210763	0.270169	0	0.294683	0.0760412	0.186122	0.173416	0.0935514	0	0	0	0	0	0	0	0	0	0	0	0	0	0	0	0
c12521_g1	0.40528	0.193096	0.317404	0.203532	0.105815	0.164903	0.320587	0.479247	1.20058	0.644873	0.438365	0.460848	0.210763	0.540338	0.315635	0.294683	0.532288	0.186122	0.693664	0.0935514	24.314	35.3592	30.1757	20.7313	17.9457	16.825	22.2305	22.5397	19.1609	48.4686	29.6839	43.821	18.2286	11.7233	25.7772	25.3911
c12522_g1	7.39636	16.4132	16.3992	17.7073	22.2211	13.522	10.4191	26.3586	16.4079	27.2137	4.38365	4.72369	6.95519	9.99625	9.25861	5.99188	5.01872	5.58365	9.27776	9.26159	3.24933	3.37903	2.58844	2.63688	1.142	1.76262	0.721769	1.06208	5.34723	6.79467	5.78399	4.869	2.27857	3.3331	1.38587	2.48391
c12524_g1	2.43168	7.91695	2.64503	4.17241	1.58722	5.27689	7.53379	2.39623	4.80232	3.48232	7.74445	8.75611	4.63679	2.70169	0.420846	3.53619	5.01872	1.20979	5.28919	5.33243	0	0	0	0	0	0	0	0	0	0	0	0	0	0	0	0
c12525_g1	0	0.289644	0.105801	2.03532	0.423259	1.81393	1.60293	0.958493	0.800387	0.515899	0.584487	0.230424	0.105382	0.135084	0.315635	0.294683	0.836453	0.372243	0.86708	0.561308	5.04207	1.08612	0.340584	2.45503	30.3445	31.8874	14.7241	23.9558	5.23583	0.339734	3.71048	0.394784	58.0493	28.1589	11.7337	11.8676
c12528_g1	1.62112	2.6068	1.26962	0.712362	0.529074	1.48413	1.92352	0.638996	2.80136	1.28975	2.33795	2.64988	1.36996	0.810507	0	2.06278	1.21666	0.744487	1.1272	1.40327	0	0	0.0681167	0	0	0	0	0	0	0	0	0	0	0	0	0
c12529_g1	3.74884	3.95847	4.44365	3.86711	3.49189	3.62786	2.72499	4.15347	3.40165	3.86924	4.09141	2.07382	2.63454	3.24203	4.73452	3.53619	3.42185	3.07101	3.2082	4.30337	6.27457	5.55127	5.17687	4.7282	2.44714	5.4481	3.89755	4.24832	4.90163	5.096	5.67486	6.31654	2.82109	4.48244	4.43479	2.48391
c12531_g1	38.9069	32.6333	28.6722	59.2278	35.7654	39.9065	46.0042	31.3108	55.827	36.6288	59.3254	33.6419	30.7714	39.5797	47.24	38.2105	55.5101	49.1361	37.111	33.4914	67.8998	51.1682	40.3251	66.0129	117.136	128.832	57.8858	97.9474	71.2964	70.8911	73.7731	57.5068	174.907	118.957	69.9403	102.668
c12534_g1	15.2993	18.6338	35.2318	26.2556	27.7235	28.0335	27.0896	38.9787	29.4142	39.2083	20.0187	7.37357	14.9642	16.7505	14.5192	26.9144	22.9644	24.475	29.3073	23.8556	1.12046	0.724079	0.20435	1.09112	0.815713	0.96143	0.866122	1.2981	0.891205	0.339734	0.436527	0.394784	1.84456	2.29869	1.38587	2.20792
c12536_g1	9.62541	33.5022	10.3685	14.0437	8.14774	30.507	33.8219	7.34845	35.6172	13.8003	37.261	39.8633	18.6526	10.4015	2.63029	17.3863	23.8009	10.1436	18.0353	23.2008	0.112046	0	0	0	0.163143	0.160238	0	0.354027	0	0.226489	0.109132	0	0	0	0	0
c12537_g1	57.1445	37.3641	35.9724	50.5777	38.1991	48.8113	43.9204	49.3624	46.6226	50.3001	50.412	45.9696	43.628	43.3621	66.8093	42.1396	45.0164	53.603	37.111	44.0627	26.6669	28.7218	21.3887	33.2792	26.9185	34.291	40.1303	36.1107	28.5186	34.1998	28.5925	27.7665	37.4336	34.0206	33.9077	35.0508
c12543_g1	9.52409	31.3781	12.5904	12.2119	10.4757	21.6023	26.6087	7.8277	30.4147	12.7685	28.0554	29.6095	12.9619	9.32082	2.7355	13.1625	20.8353	8.46854	17.7751	17.5877	0	0.12068	0	0	0	0	0	0	0	0	0	0	0.108503	0.114934	0.0923914	0
c12551_g1	3.24224	11.8754	5.71327	6.61479	4.76167	10.5538	12.3426	3.35473	8.20397	5.67488	9.64403	11.0603	6.42828	7.69981	1.57817	6.67948	6.4635	1.86122	10.4917	6.82925	0	0	0	0	0	0	0	0.118009	0	0	0	0	0	0	0	0.137995
c12552_g1	14.7927	42.4812	16.8224	16.9949	11.2164	31.0017	40.8748	8.94594	30.6148	17.1536	31.1239	36.1766	22.0248	16.2101	3.47198	20.9225	24.1051	11.1673	26.7928	26.1008	0.112046	0.12068	0.0681167	0.0909269	0	0	0	0	0.111401	0	0	0	0	0.114934	0.0923914	0
c12555_g1	3.24224	13.3236	5.81907	5.0883	5.18492	11.2134	12.3426	3.83397	8.80426	5.03001	11.8359	12.2125	7.79824	4.99812	0.841692	7.75998	9.12494	3.25713	7.45689	8.98094	0	0	0	0	0	0	0	0	0	0	0	0	0.108503	0	0.0923914	0
c12556_g1	13.8808	13.2271	14.8122	13.026	15.2373	12.5326	13.4646	9.90443	10.2049	11.4787	11.982	16.9362	13.4889	12.5629	17.9912	14.8324	12.3187	13.2146	12.486	12.9101	8.96367	14.2402	16.0756	13.73	13.0514	11.6974	13.1362	12.745	9.69186	10.8715	10.6949	8.42205	13.5629	13.7921	8.96197	6.34778
c12557_g1	13.8808	10.6203	15.0238	15.7737	14.0734	11.7081	15.0676	13.7384	13.8067	16.2508	16.0734	17.397	17.9149	16.075	14.8348	16.9934	13.0791	16.751	16.4745	12.9101	34.174	51.8923	35.2164	25.1867	23.3294	22.4334	25.695	21.0056	30.9694	34.5396	36.6683	33.9514	18.5541	19.309	32.1522	49.6783
c12561_g1	7.29504	21.4337	7.7235	8.65011	6.4547	14.3466	21.6396	5.59121	15.2074	8.77028	15.1967	15.784	9.27359	6.61914	1.47296	9.23339	13.7635	3.53631	12.1391	11.9746	0	0	0	0	0	0	0	0	0	0.113245	0	0	0.108503	0	0	0.137995
c12562_g1	0	0.289644	0	0.407064	0.529074	0	0	0	0.200097	0.386924	0	0.345636	0.63229	1.21576	0	0	0.0760412	0	0.520248	0.187103	10.4203	2.29292	5.85804	1.63668	1.63143	2.24334	3.7532	2.24217	6.23844	6.1152	6.00225	6.71132	1.84456	2.52856	2.03261	1.51795
c12569_g1	2.43168	3.95847	4.44365	3.46004	5.50237	4.45238	2.24411	4.63272	2.40116	5.03001	3.50692	3.45636	4.10989	3.78236	4.10325	4.91138	2.81352	4.37386	5.3759	6.45505	2.80115	3.37903	5.92616	2.81873	5.54685	3.84572	4.76367	4.24832	7.12964	3.73707	5.67486	5.52697	4.12313	5.51685	7.94566	9.24567
c12572_g1	18.4403	16.5097	17.9862	17.9108	18.6234	21.2725	18.9146	21.5661	23.0111	19.9911	22.2105	17.397	16.1234	22.1538	25.7768	24.4587	24.1811	19.7289	23.3245	19.9265	12.325	12.7921	13.2146	12.7298	23.3294	13.2998	13.858	14.6331	13.2567	11.3245	15.0602	10.7908	25.3898	21.033	14.3207	15.4555
c12575_g1	1.82376	0.868933	0.529007	0.814128	0.846518	1.31922	0.96176	0.479247	1.00048	1.0318	0	0.230424	0.105382	0.945591	0.105212	0	0.0760412	0.0930608	0.173416	0.467757	0.784321	0	1.2261	0.909269	0.978856	1.28191	0.288707	1.2981	0	0.113245	0	0	0	0	0	0
c12586_g1	19.0482	58.8944	26.2387	24.8309	23.5967	34.9594	56.263	22.3648	43.0208	24.8921	50.412	70.6249	43.7334	33.7711	4.5241	27.209	39.6935	16.5648	45.5217	49.8629	0	0.12068	0.0681167	0.0909269	0	0	0	0.118009	0	0	0.218264	0	0.542517	0.114934	0	0.137995
c12587_g1	104.056	82.3555	104.532	90.6735	103.169	92.5105	84.154	120.93	77.6376	128.588	58.3025	60.1406	67.7604	83.6173	97.3207	79.2697	68.0568	85.2437	64.5975	77.5541	22.5212	21.843	25.2713	18.3672	24.4714	25.1574	24.9732	24.0738	29.2984	30.6893	32.8487	28.8192	32.117	33.6758	27.4403	25.2531
c12588_g1	10.8412	25.1991	12.273	14.9596	12.0629	18.1393	26.4484	9.10569	14.407	13.4134	26.448	26.4988	22.3409	22.9644	2.94592	13.9483	19.6947	6.04895	28.5269	20.9555	0	0	0	0	0	0	0	0.236018	0	0.113245	0	0	0	0.229869	0	0
c12589_g1	19.8587	15.9304	16.9282	18.9285	17.142	14.8413	14.4264	15.8151	19.0092	17.5406	23.8178	20.0469	19.9171	19.9925	25.2508	19.3508	21.5197	20.3803	21.4169	17.9619	27.5633	29.5666	38.3497	31.1879	29.0394	23.2346	33.057	17.2293	35.0912	24.5741	40.2697	36.8465	28.7534	33.1011	40.3751	30.4969
c12591_g1	1.41848	4.63431	1.16381	1.11943	1.26978	4.45238	5.12939	1.27799	5.00242	0.644873	3.50692	5.06933	2.42378	1.35084	0	1.66987	2.05311	0.651426	2.68795	2.99365	0	0	0	0	0	0.160238	0	0	0	0.113245	0	0	0	0	0	0
c12594_g1	0	0	0	0	0	0	0	0	0	0	0	0	0	0	0.105212	0	0	0	0	0	5.60229	11.2232	8.37836	5.36469	0.652571	3.36501	1.44354	1.77013	12.5883	37.031	17.2428	13.4226	0.108503	0.689606	7.66849	2.06993
c12595_g1	0.10132	0.0965481	0	0.101766	0.317444	0	0.320587	0.159749	0.200097	0	0	0.230424	0.210763	0	0.315635	0	0	0.279183	0.520248	0.280654	0	0	0.136233	0	0.163143	0.320477	1.58789	0.118009	0	0	0.218264	0	0	0.459737	0.923914	0.137995
c12599_g1	2.12772	7.33766	3.27984	3.56181	3.80933	9.56437	8.33525	1.27799	8.00387	4.51411	8.91342	8.6409	5.05832	4.59287	0.841692	4.6167	6.31142	2.32652	6.67652	6.45505	0	0	0	0	0	0	0	0.118009	0	0	0	0	0	0	0	0
c12604_g1	1.82376	1.54477	0.84641	2.74768	1.05815	0.659612	1.28235	0.958493	0.60029	1.28975	2.63019	2.07382	2.42378	1.35084	1.15733	1.66987	1.74895	2.79183	2.51453	1.59037	0.672275	0.12068	0.544934	0.545561	1.46828	1.12167	4.18626	1.53412	1.44821	0.339734	1.52785	0	0.32551	3.56296	4.80436	4.13985
c12605_g2	4.10042	4.08399	4.09874	3.25957	4.13207	5.05592	3.02954	4.65348	3.24157	6.64477	4.51516	4.24095	4.48399	2.56525	5.70246	5.72372	4.41267	4.54974	4.82183	5.72628	1.92943	0.462204	0.555833	0.674677	3.11602	2.46607	1.03646	1.41021	0.926853	2.33737	1.52348	1.92918	2.00189	2.16077	1.54663	0.765873
c12605_g3	67.1276	64.3686	93.4501	58.2071	76.1814	79.3744	57.8819	105.094	76.5971	104.402	60.0706	69.4947	74.6576	80.6467	87.6202	87.9854	71.4004	104.424	69.7471	104.103	26.082	18.6052	20.0154	24.4211	47.4582	36.9526	43.1358	44.2593	36.3924	34.5803	33.8352	22.4158	56.2644	45.8818	33.5621	46.5665
c12609_g1	28.9775	12.8409	28.4606	16.1808	21.163	39.2469	17.7926	24.6013	21.2103	19.3462	9.49791	20.0469	17.9149	15.2645	5.36579	11.6891	11.4062	10.4228	18.122	18.9909	24.314	16.2918	12.8741	26.0051	32.1391	31.8874	43.4505	39.769	12.4769	11.2112	15.3876	7.63248	21.4837	22.2973	17.0924	10.2116
c1261_g1	0.30396	2.7999	0.84641	1.01766	0.846518	1.31922	2.24411	0.958493	1.60077	1.16077	1.60734	3.80199	0.948435	0.945591	0.210423	1.47341	1.2927	0.465304	0.693664	0.841963	0	0	0	0.0909269	0	0	0	0.118009	0	0	0	0	0	0	0	0
c12610_g1	1.31716	8.68933	4.23205	4.27417	2.53956	6.26631	7.05291	2.55598	4.80232	2.83744	5.55262	6.56708	4.21527	3.37711	1.05212	3.63442	4.79059	1.95428	6.15627	4.39692	0	0	0	0	0	0	0	0.118009	0	0	0	0	0	0.114934	0	0
c12612_g1	1.5198	5.98598	3.38564	3.35828	1.58722	6.10141	5.44997	0.958493	3.00145	2.19257	5.55262	4.72369	4.84756	3.24203	0.420846	2.75037	3.64998	1.48897	4.50882	4.86467	0	0	0	0	0	0	0	0.118009	0	0.113245	0	0	0	0	0	0
c12612_g2	2.33036	11.7789	5.81907	5.0883	4.76167	8.73985	9.29701	3.03523	7.20348	5.28796	7.30608	8.98653	6.42828	3.91745	0.631269	5.89365	6.61558	2.6057	7.63031	6.3615	0	0	0	0	0	0	0.144354	0	0	0	0	0	0.108503	0	0	0
c12613_g1	1.21584	4.53776	1.90442	1.62826	1.05815	2.63845	4.64851	0.958493	4.20203	1.16077	4.23753	4.8389	2.42378	1.48593	0.946904	1.66987	2.05311	0.930608	3.38161	3.36785	0	0	0	0	0	0	0	0	0	0	0	0	0	0	0	0
c12620_g1	66.8712	28.4817	39.9929	9.26071	15.978	59.365	36.5469	15.1761	45.2219	10.8339	80.6592	92.5152	69.5519	34.3114	35.5615	61.294	48.5143	66.5385	32.082	38.169	23.8658	12.3093	18.1872	27.1871	29.692	33.3296	26.2724	40.8311	22.8371	51.0733	25.9734	26.5821	23.8707	28.6187	17.0924	15.0415
c12624_g1	27.7617	27.7093	34.2796	27.3751	33.2258	32.1561	23.4028	28.4353	23.6114	29.1483	34.6308	34.794	32.036	31.3396	39.3491	31.8257	31.481	33.3158	28.0934	32.4623	58.2639	92.1994	77.1082	54.1015	41.6014	33.9705	59.7624	36.8188	41.441	48.3554	65.8065	58.6912	26.0408	32.4115	54.4186	26.9091
c12625_g1	193.42	153.898	168.859	182.568	211.947	204.645	196.199	248.729	174.484	243.246	193.027	173.048	127.723	187.632	255.769	201.759	214.816	195.242	152.433	187.196	104.091	57.9263	79.6285	155.849	206.049	198.215	126.598	165.921	103.825	114.15	66.0248	84.8785	181.96	147.921	70.9566	86.385
c12633_g2	0.40528	2.51025	0.84641	1.01766	1.05815	1.48413	2.88528	0.319498	1.60077	1.28975	1.89958	2.41945	0.843053	1.08068	0.315635	1.0805	1.97707	0.651426	2.08099	1.96458	0	0	0	0	0	0	0	0	0	0	0	0	0	0	0	0
c12635_g1	0.20264	1.64132	0.634808	0.814128	0.423259	1.31922	2.4044	0.319498	1.60077	1.0318	1.75346	2.30424	2.95069	0.135084	0.210423	1.17873	1.2927	0.279183	1.47404	1.59037	0	0	0	0	0	0.160238	0	0.118009	0	0	0	0	0	0	0	0
c12636_g1	0.10132	1.44822	0.211603	0.814128	0.423259	0.659612	1.12205	0	0.400194	0.386924	1.31509	1.49776	0.210763	0.135084	0.210423	0.785821	0.228124	0.186122	0.43354	0.187103	0	0	0	0	0	0	0	0	0	0	0.109132	0	0	0	0	0
c12642_g1	0.81056	2.6068	1.48122	1.83179	0.846518	1.81393	2.24411	0.479247	1.60077	1.41872	3.06855	2.99551	2.84531	1.08068	0.420846	2.16101	2.05311	0.837548	2.34112	2.71299	0	0	0	0	0	0	0	0	0	0	0	0	0	0	0	0
c12660_g1	12.1584	17.4752	12.6962	28.4945	20.8455	14.0167	23.5631	24.1221	20.8101	38.8214	21.626	7.94963	6.95519	13.1032	14.94	18.2703	20.6072	13.6799	15.6942	10.3842	1.68069	0.482719	0.4087	1.18205	1.30514	1.28191	1.01048	1.65213	0.557003	0.339734	0.436527	0.526378	0.868026	0.689606	0.64674	1.79394
c12664_g1	0.30396	2.51025	0.952212	1.11943	0.634889	0.824515	0.801467	0.319498	1.80087	0.515899	0.730608	2.07382	0.421527	0.945591	0.105212	0.982276	1.44478	0.0930608	0.953788	1.12262	0	0	0	0	0	0	0	0	0	0	0	0	0	0	0	0
c12664_g2	0.40528	1.35167	0.84641	0.915894	0.634889	1.31922	2.4044	0.638996	1.60077	0.902823	1.46122	1.84339	1.26458	0.405253	0.105212	0.589365	0.836453	0.372243	0.693664	1.12262	0	0	0	0	0	0	0	0	0	0.113245	0	0	0	0	0	0
c12669_g1	0.10132	0.193096	0	0.101766	0.105815	0.164903	0	0	0	0	0	0.115212	0	0	0	0.196455	0	0	0.173416	0	5.3782	3.017	3.40584	0.181854	0.815713	1.44215	3.60884	2.83221	2.00521	3.96356	7.96662	5.00059	0.65102	10.9188	3.78805	2.62191
c12670_g1	74.5716	76.8523	79.4568	107.058	86.2391	45.0185	51.1336	103.038	37.4181	84.9943	33.4619	34.5636	57.8545	81.3208	121.519	42.1396	38.4008	36.759	39.6256	49.7694	116.64	113.318	104.695	169.488	83.2028	116.013	73.043	84.9664	221.019	254.46	181.159	206.472	106.008	95.6254	104.31	102.668
c12678_g1	1.92508	3.95847	2.43343	2.23885	2.53956	3.79277	3.84704	2.07674	4.00194	1.5477	4.52977	3.91721	2.10763	1.7561	0.841692	1.7681	2.28124	1.30285	3.03478	3.64851	0	0	0	0.0909269	0	0	0	0	0	0.113245	0	0	0	0	0	0
c12698_g1	10.0307	6.85492	10.3685	2.44238	6.24307	7.42063	7.69408	3.67422	5.20252	5.28796	13.4432	11.7516	10.6435	8.10507	6.4179	8.64403	6.84371	9.58527	4.24869	7.20346	1.90478	0.844759	1.29422	1.81854	1.30514	1.60238	1.15483	0.708054	1.00261	5.20925	1.85524	1.71073	0.759523	1.03441	0.831523	0.27599
c1270_g1	3.0396	12.7444	5.60747	4.88477	3.5977	9.56437	13.1441	2.39623	11.6056	4.51411	9.49791	9.10175	3.68836	3.64728	0.841692	4.32201	6.99579	2.79183	5.3759	7.67122	0.112046	0	0	0	0	0	0	0	0	0	0	0	0	0	0	0
c12708_g1	0.30396	0.193096	0.634808	0.407064	0.21163	0.659612	0	0.319498	0.400194	0.902823	0.292243	0.230424	0.316145	0	0.526058	0.687593	0.0760412	0.186122	0.43354	0.467757	0.672275	0.482719	0.817401	0.727415	0.978856	0.480715	0.866122	1.18009	1.55961	0.566223	0.873055	0.921162	1.62755	0.344803	1.47826	1.79394
c12711_g1	0.30396	2.6068	0.529007	0	0.423259	0.659612	0	0.638996	0	0.257949	0.438365	0.345636	0.63229	0.135084	0	0.294683	0.152082	0	0.086708	0.374206	52.5495	67.3393	71.4545	41.9173	54.8159	35.0922	40.5634	53.6941	53.1381	70.4381	69.517	82.9046	59.4598	81.1437	45.7338	28.151
c12712_g2	37.2858	59.0874	51.5252	66.555	60.1028	51.2848	52.4159	55.9121	54.8265	50.5581	52.4577	42.1676	49.8455	63.6248	76.2784	50.1943	54.9017	52.3002	50.8976	62.0246	161.458	237.86	263.544	153.121	179.131	124.024	215.087	136.182	262.905	97.6168	237.253	188.443	186.843	178.033	297.223	381.005
c12716_g1	0.30396	1.15858	0.529007	0.407064	0.529074	0.494709	1.12205	0	0.200097	0.386924	0.438365	1.03691	0.526908	0.675422	0	0.39291	0.684371	0.279183	0.693664	0.841963	0	0	0	0	0	0	0	0	0	0	0	0	0	0	0	0
c12717_g1	20.8719	16.7994	29.5186	8.54834	23.7025	17.6446	12.8235	24.9208	11.6056	21.7967	15.4889	25.001	17.9149	25.2608	12.5202	24.7533	15.5124	22.986	25.0586	29.4687	3.69751	8.44759	5.31311	5.09191	1.63143	4.00596	5.05238	3.06823	3.00782	3.28409	5.02006	5.92176	0.97653	2.64349	3.14131	1.79394
c12721_g1	0.91188	0.289644	0.84641	0.915894	0.740704	0.329806	0.320587	0.479247	1.20058	1.16077	0.584487	0.921696	0.843053	0.675422	2.10423	1.27696	1.21666	1.11673	0.780372	1.21617	1.68069	0.844759	0.613051	1.3639	0.815713	0.801192	0.288707	0.944072	0.779804	1.24569	1.09132	1.71073	1.30204	1.03441	1.47826	0.137995
c12722_g1	9.62541	21.144	11.1091	6.92009	7.30122	23.4162	18.4337	6.07046	26.813	8.51233	23.964	25.001	14.3319	7.56473	1.47296	11.5909	15.6645	7.35181	12.486	14.9682	0	0	0	0	0	0	0	0.236018	0	0	0	0	0	0.229869	0.0923914	0.137995
c12722_g2	5.16732	14.6753	9.62792	4.27417	6.03144	13.8518	16.6705	4.63272	15.2074	5.15899	16.5117	18.6643	7.69286	8.24015	1.26254	10.9033	9.27702	5.02529	8.06385	13.0036	0	0.12068	0	0.0909269	0	0	0	0	0.222801	0	0	0	0	0	0	0
c12722_g3	1.0132	3.37918	1.16381	0.610596	1.90467	3.13316	4.64851	0.638996	3.40165	1.28975	3.50692	4.03242	2.21302	0.675422	0.526058	3.33974	2.20519	0.837548	2.68795	4.11626	0	0	0	0	0	0	0	0	0.111401	0	0	0	0	0	0	0
c12725_g1	0.10132	0.386192	0.317404	0.305298	0.105815	0	0.320587	0.159749	0	0.257949	0.146122	0.57606	0.105382	0.270169	0	0.0982276	0.152082	0	0.346832	0.0935514	0	0	0	0	0	0	0	0	0	0	0	0	0	0	0	0
c12730_g1	0.60792	1.64132	2.11603	1.62826	0.846518	2.47354	1.76323	0.798744	4.40213	0.515899	3.21468	1.49776	0.948435	0.810507	0.420846	2.06278	2.66144	2.23346	2.25441	0.561308	21.8489	13.3955	11.4436	23.9138	19.0877	46.7896	28.0046	38.1169	19.1609	20.9502	20.9533	21.4499	34.9381	33.9056	24.299	18.6293
c12733_g1	836.802	906.876	953.693	971.865	1068.62	851.394	1008.08	971.273	868.42	1186.44	771.522	587.581	654.736	900.338	947.956	858.116	832.119	812.142	727.914	620.527	80.2249	74.8215	61.9862	74.2873	59.7102	68.7422	77.2292	85.2025	59.7107	86.632	84.7954	71.3243	60.5448	67.0067	55.4349	42.5025
c12735_g1	8.40956	25.9714	10.4743	9.8713	7.51285	16.6552	26.4484	6.5497	15.4075	9.93105	23.964	24.0793	12.435	8.78049	2.52508	12.5731	16.1968	6.8865	15.0005	14.5005	0	0	0.0681167	0	0	0	0	0	0	0	0	0	0.108503	0	0	0
c12736_g1	2.63432	9.46172	3.49144	3.25651	2.43374	6.10141	6.09115	2.07674	7.20348	3.09539	5.55262	7.94963	4.0045	4.72795	0.315635	4.12556	4.33435	2.69876	6.41639	5.51953	0.112046	0	0	0	0	0	0	0	0	0.113245	0	0	0.108503	0.114934	0	0
c12737_g1	0.91188	0.965481	1.26962	1.11943	1.37559	0.824515	0.96176	0.958493	0.60029	1.0318	1.75346	2.41945	0.843053	1.08068	1.36775	0.982276	1.67291	2.04734	2.42782	1.12262	40.3365	48.0306	79.4241	42.7356	42.0908	43.5848	48.0698	57.7064	58.1511	39.7488	61.8778	75.4037	44.1608	48.5023	64.7664	59.3379
c1274_g2	0.70924	1.83441	0.211603	0.712362	0.634889	0.659612	1.60293	0.319498	1.00048	0.644873	1.46122	2.76509	1.26458	1.48593	0	0.884048	0.760412	0.465304	1.30062	1.02907	0	0	0	0	0	0	0	0	0	0	0	0	0	0	0	0
c12740_g1	7.80164	26.068	9.94532	9.26071	8.46518	22.2619	22.2808	6.8692	15.4075	11.0918	24.1101	28.1117	15.4911	9.05066	1.15733	13.9483	17.8697	6.70038	18.9023	19.6458	0	0	0	0	0	0	0	0.236018	0	0	0.109132	0	0	0	0	0
c12741_g1	1.31716	1.54477	0.84641	1.42472	0.846518	0.824515	0.641173	0.958493	0.800387	2.19257	0.438365	0	0.316145	0.675422	0.631269	0.39291	0.532288	0	0.693664	0.748411	30.0283	24.9807	30.2438	24.2775	19.0877	19.7093	28.2933	21.9497	26.1791	26.8389	23.2451	28.0296	10.8503	22.757	18.5707	25.1151
c12741_g2	0.30396	0.772385	0.84641	1.22119	0.634889	1.31922	0.48088	0.958493	1.20058	1.0318	0.584487	0.57606	0.526908	0.135084	0.210423	0.491138	0.456247	0.372243	0.520248	0.374206	19.2719	21.7224	19.1408	13.9118	18.272	10.095	21.0756	11.4469	23.6169	16.194	21.7172	16.8441	15.6245	17.8148	21.9892	34.3608
c12745_g1	0.30396	0	0.105801	0.101766	0.105815	0	0	0	0	0	0.146122	0	0	0.270169	0	0	0	0	0	0	319.779	168.831	34.1265	7.0923	2.12085	0.480715	9.6717	17.9374	6.79544	82.6685	54.6751	58.9544	0.32551	6.20645	45.2718	24.4251
c12747_g1	2.93828	8.01349	2.75083	3.96887	2.857	5.9365	8.81613	2.23648	7.60368	3.35334	5.55262	6.79751	4.95294	3.24203	0.946904	4.02733	4.41039	2.04734	5.80944	6.08084	0	0	0	0	0	0	0	0	0	0	0	0	0	0	0.0923914	0
c12749_g1	1.72244	4.34467	1.37542	1.42472	1.16396	1.48413	5.61027	0.958493	2.40116	0.515899	4.82201	6.68229	2.00225	1.62101	0.105212	2.25923	3.49789	1.95428	2.51453	3.55495	0	0	0	0	0	0	0	0	0	0	0	0	0	0	0	0
c12751_g1	3.74884	15.0615	6.77128	4.88477	5.714	10.224	14.9073	3.99372	10.2049	7.09361	11.6897	11.8668	7.58748	5.67355	0.631269	7.75998	8.44057	3.25713	9.27776	9.44869	0	0	0	0	0	0	0	0	0.111401	0	0	0	0	0	0	0.137995
c12758_g1	60.5894	45.3776	48.3512	43.1488	44.6538	51.1199	42.9586	58.9473	61.8299	50.1711	48.8046	48.5042	53.3231	55.2495	73.8585	46.2652	47.5257	53.7892	49.2502	45.6531	43.0256	42.6	46.3875	44.0995	38.828	40.2198	52.9778	29.3842	64.501	46.8832	60.8956	49.348	29.5129	37.9283	53.9566	73.4134
c12759_g1	31.5105	35.047	34.7028	30.8351	33.12	35.2892	28.0513	36.4227	33.6163	34.9521	25.8635	27.6509	29.823	32.2852	37.9814	26.4232	23.5728	24.0097	24.9719	31.9946	41.9052	51.4096	62.1225	49.2824	39.97	42.1427	49.9464	41.3031	41.998	35.1058	43.2162	40.9259	34.9381	39.3075	49.2446	27.185
c12760_g1	42.7571	34.4677	37.0305	37.857	37.9875	35.619	29.8146	46.9662	32.4157	46.4309	37.5533	37.5591	36.2513	36.743	43.9784	34.5761	33.23	37.3174	30.2611	39.4787	32.6054	34.3937	37.0555	40.4625	30.834	37.1753	39.4086	34.2226	34.8684	44.9581	34.8131	38.0308	29.7299	26.8946	31.875	29.393
c12761_g1	2.533	6.46872	7.7235	2.23885	8.46518	1.64903	3.04557	5.75096	2.40116	14.3162	1.46122	0.691272	3.16145	2.43152	3.99804	0.491138	0.836453	0.744487	0.953788	1.59037	1.68069	0.844759	0.4087	2.63688	1.63143	3.04453	1.29918	0.708054	4.01042	6.90792	1.96437	1.05276	2.49558	3.21816	1.29348	2.34592
c12766_g1	0.10132	0.386192	0.634808	0.203532	0.423259	0.164903	0.48088	0	0.60029	1.0318	0.146122	0.345636	0.526908	0.405253	0.210423	0	0.0760412	0.465304	0.260124	0.65486	0.112046	0.482719	0.0681167	0.181854	0	0.320477	0.144354	0.236018	0.445603	0.339734	0.436527	0.526378	0.434013	0.344803	0.554349	0.137995
c12770_g1	15.0967	17.7649	18.7268	15.672	15.1315	19.9533	17.3117	21.4064	15.6076	19.3462	17.973	27.6509	24.5539	22.2889	25.6716	28.1913	23.1926	25.7779	28.1801	27.0364	17.2551	16.1711	30.2438	19.6402	24.3083	24.3562	30.3143	21.2416	29.6326	21.8562	34.8131	29.0824	28.2109	25.8602	36.2174	21.2513
c12771_g1	0	0	0	0	0	0	0	0	0	0	0	0	0	0	0.105212	0	0	0	0	0	1.12046	2.77564	4.22324	2.27317	0.326285	0.160238	1.8766	1.06208	1.67101	4.0768	5.02006	5.00059	0.108503	0.574672	2.58696	0.413985
c12773_g1	12.8676	39.9709	19.4674	15.8755	14.285	38.0926	42.638	9.74468	44.0213	16.1218	36.3843	36.8678	21.0763	10.9418	2.63029	24.6551	29.3519	12.5632	20.8966	27.1299	0	0.12068	0.0681167	0	0	0.160238	0	0	0	0.113245	0.109132	0	0	0.114934	0	0
c12778_g1	2.43168	3.37918	4.33785	3.35828	5.39655	3.62786	3.20587	5.59121	3.00145	4.25616	5.26038	6.56708	6.00676	5.94371	7.2596	7.56352	5.24684	4.83916	5.54931	6.82925	4.1457	2.89632	4.97252	3.90986	5.87314	5.12763	4.0419	3.65828	8.35505	3.96356	4.91093	5.39538	7.26972	5.86165	7.29892	8.69369
c12779_g1	90.7828	74.6317	75.9653	96.3724	86.7681	69.9188	79.1849	91.6959	66.0319	77.6427	86.9424	74.3117	81.6708	82.9418	60.4966	71.0185	73.1516	62.0716	67.4588	59.9665	121.57	104.509	98.2243	163.577	127.414	178.025	111.585	189.876	90.6801	164.091	114.261	119.225	131.506	118.382	85.924	67.8936
c12780_g1	0.30396	0.579289	0.317404	0.712362	0.529074	0	0.48088	0.319498	0.60029	1.16077	0	0.57606	0.105382	0.675422	0.420846	0.687593	0.380206	0.651426	0	0.0935514	0.672275	0.603399	0.749284	0.454634	0.815713	2.24334	0.433061	1.06208	0.334202	0.226489	0.218264	0.263189	1.30204	1.03441	0.554349	0.27599
c12781_g1	35.5633	27.3231	36.7131	38.9764	27.5118	33.3104	38.4704	29.7133	38.0184	36.6288	27.4709	26.2683	28.0315	28.0976	31.2478	27.6019	31.329	36.2937	30.6079	23.575	90.6451	104.871	82.6256	90.0176	128.883	83.9649	115.483	109.63	94.2449	64.4361	86.3233	75.4037	116.099	99.0734	106.065	143.377
c12789_g1	0.91188	0.868933	0.952212	0.407064	1.26978	0	0.96176	0.798744	0.60029	0.386924	0.438365	1.03691	0.316145	0.405253	0.946904	1.66987	0.608329	1.02367	0.953788	0.841963	0	0.12068	0.0681167	0	0.163143	0	0.144354	0	0	0	0.109132	0.131595	0.217007	0.229869	0	0
c12789_g2	3.0396	4.63431	4.23205	3.96887	3.70352	5.11199	4.16763	6.5497	4.60223	5.80386	2.48407	4.95411	6.21752	5.94371	4.41888	5.10783	6.08329	3.81549	3.2082	5.23888	0.112046	0	0.136233	0.272781	0	0.160238	0.144354	0.354027	0.668404	0.339734	0.327396	0.263189	0.542517	1.03441	0.277174	0.827971
c12790_g1	0	1.25513	0.952212	0.814128	0.529074	0.329806	2.56469	0.319498	1.20058	0.902823	2.0457	2.53466	1.26458	0.810507	0	1.17873	1.14062	0.558365	0.953788	1.21617	0	0	0	0	0	0	0	0	0	0	0	0	0	0	0	0
c12800_g1	127.157	67.0044	83.1598	80.4969	87.403	89.3774	87.0393	113.741	83.6405	115.174	85.6273	95.0499	81.3547	88.075	117.521	82.6094	73.3797	85.1507	69.193	72.5959	59.9446	38.4969	65.324	64.1035	92.1756	113.769	78.5284	80.9541	69.8482	73.7222	51.6194	65.1393	82.571	75.1671	58.4838	56.302
c12801_g1	27.863	13.2271	20.3139	15.5702	15.1315	6.92592	16.6705	21.8856	3.80184	24.6342	12.5665	11.406	19.7064	21.7486	19.9902	13.7519	11.1781	10.9812	11.9657	11.3197	0.896367	0.24136	0.272467	0.363708	2.61028	0.320477	1.44354	1.65213	0.891205	0.339734	1.09132	0.789567	0.542517	2.41362	3.41848	1.79394
c12803_g1	135.972	140.767	196.05	133.924	178.615	177.765	139.455	193.616	167.681	198.363	149.629	143.785	154.911	150.619	160.763	195.964	144.858	202.407	173.503	190.377	18.0394	12.9127	14.9176	16.3668	22.84	21.1515	30.1699	30.4463	24.7309	19.4781	20.8442	19.8708	35.2636	48.5023	24.6685	30.7729
c12805_g1	0.30396	1.83441	0.105801	0.101766	0	0.824515	0	0.319498	0.200097	0.128975	0.584487	1.15212	0.105382	0.270169	0	0.39291	0.608329	0.186122	0.173416	0.280654	0	0	0	0	0	0	0	0	0	0	0	0	0	0	0	0
c12806_g1	0	0.0965481	0.317404	0.101766	0.317444	0.164903	0	0.319498	0	0.644873	0	0.230424	0	0.540338	0.105212	0.39291	0.456247	0.186122	0.43354	0	4.1457	2.29292	2.72467	6.45581	5.05742	10.095	2.74272	3.54027	8.13225	5.77547	4.03788	4.34262	2.27857	4.94218	9.14675	4.41584
c12807_g1	66.7699	73.7628	81.7844	90.0629	71.3192	67.94	57.385	64.2191	52.6255	45.657	91.0338	75.6943	87.4668	85.6435	84.5901	64.5355	76.4214	71.843	85.3207	96.4515	115.071	196.949	163.003	114.022	67.7042	55.9232	84.4469	61.9547	99.3694	96.1446	139.689	135.937	59.4598	56.4328	109.853	77.1393
c12807_g2	0.10132	0.193096	0.105801	0	0.21163	0.164903	0	0.159749	0	0.257949	0.146122	0.460848	0	0.135084	0	0.196455	0.0760412	0.279183	0.086708	0.0935514	1.2325	2.29292	1.97539	1.18205	0.163143	0.160238	0.433061	0.354027	0.668404	1.24569	0.763923	2.23711	0.434013	0.80454	1.29348	1.10396
c12808_g1	6.5858	23.6543	7.51189	10.7872	5.29074	14.5115	19.2352	3.99372	20.4099	7.22258	24.4023	20.3925	10.222	7.56473	1.89381	11.7873	13.2312	5.76977	13.7866	13.7521	0.224092	0.12068	0.136233	0	0	0	0	0	0	0	0	0	0	0.229869	0	0.137995
c1281_g1	4.66072	13.1305	4.54946	5.29183	3.70352	10.224	12.3426	2.71573	8.20397	5.15899	10.5208	11.406	6.63905	4.99812	1.36775	6.48302	7.45203	4.46692	8.58409	7.85832	0	0	0	0	0	0	0	0	0	0	0	0	0	0	0	0.137995
c12812_g1	9.42277	10.1376	10.0511	10.4819	10.5815	15.8307	12.8235	17.8919	16.0077	17.2826	7.4522	9.67781	7.37672	8.78049	14.0983	13.5554	13.7635	10.8881	18.2087	11.9746	8.85163	7.96487	8.85518	9.54732	7.66771	7.37096	10.2491	9.44072	11.0287	7.36089	11.2406	8.29046	10.1993	10.9188	13.7663	13.1095
c12813_g1	22.9997	88.0519	29.4128	31.2422	23.2793	47.6569	78.0628	15.4956	60.2291	30.438	63.8552	79.6115	37.4105	15.1295	8.10129	36.3442	50.7955	23.0791	40.3192	47.6177	0.224092	0	0	0.0909269	0	0.160238	0	0.354027	0	0.113245	0	0.131595	0	0	0	0
c12814_g1	3.64752	10.5237	3.91465	4.783	2.53956	4.78218	6.41173	2.23648	4.80232	3.48232	7.15996	7.25835	4.74218	3.24203	1.05212	4.32201	5.55101	2.1404	7.02335	5.42598	0	0	0	0	0	0	0	0	0	0	0	0	0.217007	0	0	0
c12820_g1	2.43168	8.59278	3.70305	3.15475	2.64537	6.43121	6.73232	1.75724	6.80329	2.70847	7.74445	7.94963	4.21527	2.16135	0.420846	3.24151	4.79059	3.16407	4.24869	5.33243	0	0	0	0	0	0	0	0	0	0	0	0	0	0.229869	0.0923914	0
c12822_g1	12.7663	46.0535	17.9862	17.7073	12.2745	27.7037	35.4248	13.0994	22.6109	13.1554	27.617	33.6419	24.9755	16.7505	3.47198	17.2881	20.9113	7.44487	31.2149	25.6331	0.224092	0	0	0.0909269	0	0	0.144354	0.118009	0	0	0	0.131595	0.434013	0.229869	0.0923914	0
c12823_g1	13.2729	11.6823	10.3685	15.1631	10.5815	12.2028	10.4191	15.0164	9.80474	13.5423	12.4203	12.9037	14.3319	17.1557	19.0433	10.4121	13.2312	14.7967	10.7518	12.9101	22.073	23.2912	19.7539	22.9136	21.5348	17.1455	20.4982	16.9933	22.1687	23.8946	29.3565	19.8708	23.2197	18.6194	21.3424	20.4233
c12826_g1	0.20264	1.06203	0	0.203532	0.21163	0.164903	0.160293	0.479247	0.200097	0.257949	0.438365	1.9586	0.737672	0.405253	0.105212	0.196455	0.532288	0.372243	0.43354	0.374206	0	0	0	0	0	0	0	0	0	0	0	0	0	0	0	0
c12830_g1	3.74884	2.51025	2.64503	5.19007	3.06863	4.12257	4.00733	4.15347	6.4031	5.80386	6.13711	4.8389	3.89912	5.53846	6.20748	4.22379	4.86663	4.09468	4.68223	4.20981	5.93843	6.27535	8.10589	7.456	5.87314	8.01192	10.3935	7.67058	5.57003	7.58738	8.18489	6.71132	7.70373	6.89606	8.50001	5.51981
c12837_g1	1.62112	7.24111	3.49144	3.66358	2.1163	4.78218	5.44997	1.27799	5.60271	3.61129	5.26038	5.64539	4.42603	2.43152	0.736481	3.53619	3.8781	0.930608	5.28919	4.86467	0	0	0	0	0	0	0	0.236018	0	0	0	0	0	0	0	0
c12857_g1	0.91188	3.08954	1.05801	1.52649	0.634889	2.30864	3.20587	0.319498	1.40068	0.902823	2.92243	3.22594	2.00225	1.21576	0.315635	1.86632	1.90103	0.744487	1.90758	1.77748	0	0	0	0	0	0	0	0	0	0	0	0	0	0	0.0923914	0
c1286_g1	1.11452	0.675837	0.84641	1.01766	0.846518	0.824515	0.801467	0.479247	1.80087	0.386924	0.87673	1.38254	0.316145	0.810507	0.420846	0.687593	1.67291	0.651426	0.780372	0.841963	1.79273	1.68952	1.6348	1.27298	4.07857	3.20477	2.02095	3.65828	2.11661	1.92516	1.96437	1.84232	5.20816	3.10323	2.30979	4.13985
c12862_g1	5.066	9.94446	4.86686	2.54415	2.53956	5.7716	12.3426	3.51448	5.60271	2.32154	8.62118	11.406	5.90137	6.21388	1.15733	5.10783	8.21245	3.81549	5.72273	6.7357	0	0	0.0681167	0	0	0	0	0	0	0	0	0	0.108503	0	0	0
c12884_g1	1.72244	5.50324	1.79862	2.03532	1.58722	3.79277	3.84704	0.798744	2.60126	1.41872	4.23753	4.95411	2.10763	1.35084	0.210423	2.55392	3.34581	1.11673	2.1677	2.05813	0	0	0	0	0	0	0	0	0	0	0	0	0	0	0	0
c12888_g1	1.62112	0.868933	1.90442	1.42472	1.58722	1.48413	0.641173	1.91699	0.800387	2.19257	2.0457	1.72818	1.68611	2.02627	2.63029	1.96455	1.74895	1.58203	2.25441	2.52589	1.34455	1.32748	2.24785	2.63688	3.09971	1.60238	2.74272	1.2981	1.67101	1.58542	2.07351	1.71073	1.95306	1.95388	1.66305	0.413985
c12894_g1	0	0	0	0	0	0	0.160293	0	0.200097	0.128975	0	0	0	0	0	0	0	0	0	0	1.90478	3.62039	3.54207	4.54634	1.46828	0.801192	1.73224	1.65213	4.90163	1.58542	2.18264	1.97392	0.97653	2.29869	2.58696	3.44988
c12896_g1	1.41848	1.64132	2.11603	1.93355	1.48141	1.81393	1.12205	2.07674	1.60077	1.93462	2.33795	2.64988	2.10763	2.70169	1.7886	2.65214	2.81352	2.6057	3.98857	1.96458	7.28298	7.60283	6.40297	7.0923	6.03628	7.21073	7.65075	8.61465	10.1375	10.4185	9.49447	9.34321	7.48673	9.42462	11.3641	8.4177
c12896_g2	0.30396	0.386192	0.529007	0.50883	0.317444	0.164903	0.160293	0.319498	0	0.644873	0.730608	0.460848	0.316145	0.540338	0.315635	0.39291	0.228124	0.372243	1.0405	0.467757	0.672275	1.56884	1.77104	1.54576	1.30514	0.96143	1.8766	1.2981	2.11661	2.37813	1.41871	1.97392	0.97653	1.37921	1.29348	0.827971
c12899_g1	59.8802	42.7708	77.235	53.0201	62.4307	76.0202	60.11	75.2417	62.6303	76.353	60.4944	54.6105	59.9622	66.0563	84.2744	72.0008	60.3767	69.8887	73.7885	70.1636	32.3813	38.7382	51.2238	32.7337	48.9428	44.7065	43.5948	43.4273	43.2234	32.9542	45.1806	41.7155	63.1489	55.3984	59.6849	51.3342
c12900_g1	4.66072	1.64132	3.38564	6.20773	3.17444	2.30864	3.20587	0.958493	1.40068	2.45052	4.82201	4.14763	3.79374	2.02627	6.4179	2.65214	5.01872	4.37386	2.86136	2.99365	0	0.24136	0	0	0	0.320477	0	0	0	0	0.109132	0	0.108503	0	0.277174	0.137995
c12901_g1	8.6122	32.5367	14.8122	16.079	9.52333	26.8792	29.9749	8.94594	16.8081	14.5741	21.626	25.4618	16.5449	14.0488	2.63029	16.1093	17.4134	8.46854	20.4631	24.6976	0	0	0	0.181854	0.163143	0	0	0.118009	0	0.113245	0.109132	0	0	0	0.184783	0.137995
c12902_g1	0	0	0	0	0	0	0	0	0	0	0	0	0	0	0	0	0	0	0	0	3.02524	0.362039	1.02175	0.454634	5.87314	6.40953	2.30966	7.9066	5.34723	2.37813	8.94881	1.44754	1.51905	8.62008	0.554349	0
c12902_g2	0	0	0	0	0	0	0	0	0	0	0	0	0	0	0.105212	0	0	0	0	0	2.01683	0.12068	0.749284	0.909269	7.50456	3.52524	2.74272	3.54027	4.23322	1.92516	6.43878	1.31595	1.19354	3.56296	1.20109	0.551981
c12904_g1	0	0	0.211603	0.407064	0.529074	0.329806	0.48088	0.319498	0	0.386924	0.730608	0.345636	0.105382	0	0	0.491138	0.0760412	0.558365	0.43354	0.467757	0	0	0	0	0	1.12167	2.59837	0.590045	0.111401	0	0.218264	0	0	1.95388	0.184783	0.27599
c12912_g1	0	0	0	0	0	0	0	0	0	0	0	0	0	0	0	0	0	0	0	0	1.56864	3.37903	2.11162	0.727415	0.163143	0.160238	0.721769	0.590045	1.55961	1.24569	2.18264	1.18435	0.217007	1.72402	1.66305	2.06993
c12916_g1	15.6033	98.4791	40.4161	203.227	140.734	93.1701	135.127	104.316	144.87	113.24	72.9147	9.90823	10.4328	40.2552	44.7149	79.0732	116.875	69.8887	63.4703	29.2816	0.560229	0.12068	0.340584	1.3639	2.44714	4.80715	1.29918	4.83837	1.55961	0.679467	0.654791	0.131595	13.2374	9.07981	2.125	3.03589
c12919_g1	1.82376	3.66883	2.01022	0.915894	0.740704	2.14374	3.52645	1.11824	3.00145	0.902823	2.92243	5.7606	2.3184	2.29644	0.315635	2.25923	2.66144	1.48897	2.34112	3.36785	0	0	0	0	0	0	0	0	0	0	0	0	0	0	0	0
c12920_g1	35.2594	20.8544	18.092	22.8974	27.406	16.1605	14.1058	13.0994	16.0077	17.2826	25.7174	20.7382	26.3454	33.0957	38.1918	14.243	20.0749	20.1942	15.3473	14.1263	14.4539	15.447	14.1683	25.5505	27.7343	32.8489	32.4796	29.8563	20.8319	17.3264	19.3163	9.6064	42.9673	31.3771	25.4076	30.6349
c12921_g1	0	0	0	0	0	0	0	0	0	0	0	0.115212	0	0	0	0	0	0	0	0	1.56864	2.29292	0.953634	0.636488	0.326285	0.320477	0.721769	0.118009	2.00521	3.96356	3.27396	4.869	0.217007	0.80454	2.21739	1.65594
c12930_g1	0.20264	0.386192	0.211603	0	0.634889	0.329806	0.48088	0	0	0	0.292243	0.345636	0.526908	0.540338	0.105212	0.39291	0.608329	0.186122	1.30062	0.467757	0	0	0	0	0	0	0	0	0	0	0	0	0	0	0	0
c12933_g1	0.10132	0	0	0	0	0.164903	0.160293	0	0	0.257949	0.292243	0	0	0.135084	0.210423	0.39291	0.304165	0.186122	0.346832	0.374206	1.79273	4.34447	2.8609	1.63668	0.815713	0.96143	2.02095	2.12416	6.01563	3.28409	3.92875	3.68465	1.08503	1.26428	5.26631	9.52167
c12934_g1	0.10132	0	0.105801	0.407064	0.105815	0	0.160293	0	0	0.257949	0	0.115212	0.105382	0.135084	0	0	0	0	0.173416	0.0935514	1.90478	0.724079	1.77104	1.63668	2.93657	1.76262	2.16531	2.47819	2.45081	3.28409	1.41871	1.31595	3.79762	2.87336	1.01631	0.827971
c12935_g1	1.0132	2.6068	1.69282	2.84945	2.32793	1.15432	0.801467	1.91699	1.00048	1.5477	0.87673	1.15212	0.526908	1.7561	1.26254	0.589365	1.52082	0.837548	0.606956	0.561308	1.79273	3.13768	3.13337	3.45522	0.978856	1.28191	2.16531	0.472036	1.67101	1.69867	3.05569	1.71073	0.542517	0.574672	2.95653	8.69369
c12936_g1	1.41848	5.11705	1.90442	3.35828	1.90467	2.80335	5.28968	0.479247	5.20252	2.06359	4.52977	4.26284	2.63454	2.5666	0.631269	2.55392	2.96561	1.58203	3.46832	4.49047	0	0	0	0	0	0	0	0	0	0	0	0	0	0	0	0
c12939_g1	22.6957	21.3371	22.6415	22.3885	23.7025	21.9321	20.6778	19.4894	24.812	21.6677	26.1558	24.0793	22.0248	20.1276	25.0403	20.1367	20.6832	21.4971	16.5612	23.2943	59.2723	82.907	61.6457	55.1926	44.5379	39.7391	48.6472	49.0917	56.8143	48.0157	65.37	56.3225	46.4394	41.951	62.4566	76.5873
c12941_g1	50.66	60.7288	60.8358	76.9351	58.6214	66.7857	62.0335	58.7876	74.0358	60.3601	80.6592	57.8364	57.8545	85.2383	109.315	75.7335	94.215	100.227	94.425	76.2444	183.755	279.736	343.377	166.851	216.817	113.289	226.635	168.871	310.251	134.081	290.509	260.952	243.807	202.859	439.783	583.03
c12942_g1	3.74884	13.8064	5.29007	4.37594	3.38607	7.58553	12.022	3.51448	10.8052	5.03001	9.64403	7.60399	5.37447	2.83677	0.420846	4.51847	8.66869	2.79183	6.32969	8.13897	0	0	0	0	0	0	0	0	0	0	0	0	0	0	0.184783	0.137995
c1295_g1	0	0	0.105801	0	0	0	0.160293	0.159749	0	0	0	0	0	0	0	0	0.0760412	0.0930608	0.086708	0.0935514	0	0.603399	0.136233	0.0909269	0	0	0.288707	0.354027	0.111401	0.226489	0.218264	0.526378	0	0.114934	0.0923914	0.413985
c12950_g1	19.8587	15.7373	17.563	14.1455	15.1315	16.985	11.0602	14.2177	17.4084	14.5741	19.4342	12.3277	13.2781	16.4803	18.5172	15.8146	13.7635	14.0522	13.1796	14.2198	20.3924	19.4294	16.0074	17.8217	18.272	20.6707	19.6321	19.1174	18.1583	20.0443	18.3342	16.3177	17.686	16.4356	17.9239	14.6275
c12953_g1	0.60792	5.88944	1.79862	111.434	13.121	0.164903	3.84704	31.6303	0	20.6359	0	0.115212	0.421527	1.35084	0	1.17873	1.44478	0	34.8566	1.87103	0	0.12068	0	0.0909269	0	0	0	0	0	0	0	0	0	0	0	0
c12955_g1	0.20264	0.386192	0.529007	1.83179	0.423259	0	0.320587	1.43774	0	1.41872	0.438365	0.345636	0.63229	0.810507	0.315635	0.491138	0.760412	0.279183	1.56074	0.467757	68.5721	146.867	108.101	53.7378	10.278	6.2493	20.2095	11.4469	47.9023	83.9142	94.8356	95.4061	1.62755	4.36751	50.0762	38.9146
c12959_g1	2.83696	10.8134	3.91465	4.98653	2.22211	5.9365	8.17496	1.59749	6.60319	3.22437	10.3746	10.0234	4.95294	5.40338	1.47296	6.67948	6.69162	3.44325	6.06956	6.08084	0	0	0	0	0	0	0	0	0	0	0	0	0	0	0.0923914	0
c12967_g2	0.81056	3.37918	0.952212	1.52649	0.846518	0.989417	1.76323	0.638996	1.20058	1.0318	1.31509	2.8803	1.89687	0.810507	0.420846	1.47341	2.20519	0.558365	1.47404	1.87103	0	0	0	0	0	0	0	0	0	0	0	0	0	0	0	0
c12968_g1	0.40528	1.35167	0.84641	1.22119	0.317444	1.48413	1.76323	0.319498	0.60029	0.257949	1.31509	1.03691	1.26458	0.945591	0.105212	0.589365	0.912494	0.465304	1.30062	1.40327	0	0	0	0	0	0	0	0	0	0	0	0	0	0	0	0
c12969_g1	0.10132	0.289644	0.105801	0.101766	0.317444	0	0.160293	0	0.200097	0	0.146122	0.345636	0.105382	0.270169	0	0	0.228124	0.186122	0.173416	0.187103	0	0	0	0	0	0	0	0	0	0	0	0	0	0	0	0
c12969_g2	0.20264	0.482741	0.211603	0.203532	0.105815	0.164903	0.48088	0	0	0	0.146122	0.230424	0.105382	0.270169	0	0.0982276	0.304165	0	0.173416	0	0	0	0	0	0	0	0	0	0	0	0	0	0	0	0	0
c12975_g1	0.30396	1.25513	1.48122	0.915894	0.105815	1.97883	1.44264	0.479247	1.40068	1.28975	1.46122	2.07382	0.843053	0.405253	0.210423	0.884048	1.74895	0.279183	0.606956	1.40327	0	0	0	0	0	0	0	0	0	0	0	0	0	0	0	0
c1298_g1	0	0.0965481	0.211603	0.610596	0	0	0	0.159749	0	0	0	0	0	0	0	0	0	0	0	0	0.336138	0.12068	0	0.545561	0.652571	0.640953	0	0.354027	0	0	0	0	0	0	0	0
c12987_g2	2.33036	2.22061	2.53923	3.05298	2.01048	0.659612	2.88528	2.39623	2.00097	1.41872	3.94528	5.18454	4.32065	2.70169	1.57817	2.06278	2.28124	2.32652	3.98857	2.80654	24.314	38.7382	23.5684	10.2747	5.22057	4.64691	6.64027	9.55872	12.9225	21.9694	24.2273	26.1873	5.96768	4.36751	10.2555	10.6256
c12989_g1	2.73564	3.66883	5.71327	3.35828	3.91515	4.12257	4.16763	5.43146	3.80184	7.48053	3.94528	7.25835	6.21752	8.37523	5.05015	5.00961	4.48643	6.97956	5.63602	5.42598	7.84321	10.6198	8.37836	7.72879	7.50456	3.68548	7.65075	5.66443	9.13485	9.62578	10.5858	8.02727	4.44864	6.20645	11.5489	9.79766
c130_g1	5.87656	6.95146	6.66548	6.51302	5.714	6.76102	5.77056	7.1887	6.60319	6.96463	6.28323	7.60399	7.69286	8.37523	6.83875	8.15289	6.31142	7.07262	7.63031	8.88738	27.3392	42.4793	25.4075	22.2771	12.2357	11.0564	16.1676	13.9251	16.1531	21.0635	27.9378	23.687	6.18469	10.3441	17.9239	15.3175
c1300_g1	0	0	0	0	0	0	0	0	0	0	1.46122	1.38254	1.1592	1.21576	0.315635	0.589365	0.912494	0.837548	0.260124	0.374206	0	0	0.136233	0	0	0	0	0	0.111401	0.339734	0.109132	0.394784	0.108503	0	0.184783	0.27599
c1300_g2	0.10132	0.0965481	0.105801	0	0	0	0	0	0	0	7.74445	5.99102	7.90363	4.45779	6.62833	6.09011	6.23538	4.46692	3.55503	4.58402	0.448184	0.24136	0.0681167	0.454634	0	0.160238	0	0.118009	0.668404	2.26489	1.20045	1.44754	0.759523	0	0.554349	0.827971
c13003_g2	0.20264	0.289644	0.105801	0.101766	0	0	0	0	0	0	0.146122	0.230424	0.316145	0.405253	0	0.196455	0	0	0	0.0935514	0	0	0	0	0	0	0	0	0	0	0	0	0	0	0	0
c13004_g1	8.40956	27.2266	8.1467	12.0084	7.08959	15.9956	25.9675	8.94594	21.0102	10.318	23.5256	22.6968	14.5427	11.7523	1.7886	10.4121	15.5884	6.4212	17.1682	15.9973	0.112046	0.12068	0.0681167	0	0	0	0	0.118009	0	0.113245	0	0	0.217007	0.114934	0	0
c13010_g1	9.1188	4.34467	4.33785	5.0883	8.14774	6.43121	8.17496	5.11196	7.40358	3.74026	5.55262	3.68678	3.16145	4.59287	5.78663	3.24151	5.85517	4.00162	3.55503	1.87103	2.91319	3.13768	2.8609	7.0923	7.83085	7.5312	5.05238	2.83221	8.02085	3.17085	5.23833	2.5003	10.0908	9.65449	5.91305	3.58787
c13012_g1	0.10132	0	0	0	0.105815	0	0	0	0	0	0	0	0.210763	0.135084	0	0	0.0760412	0.0930608	0.173416	0	0.560229	0.24136	0.0681167	1.27298	0.489428	1.28191	0.144354	0.118009	1.67101	2.37813	0.545659	0.263189	0.434013	0.344803	0.369566	0.27599
c13018_g1	1.82376	3.28264	2.75083	5.29183	3.5977	3.29806	3.68675	2.87548	4.20203	2.83744	3.65304	2.64988	1.36996	2.43152	2.84071	2.94683	4.33435	3.07101	2.51453	2.05813	15.0141	14.4816	15.0538	10.7294	24.6345	13.7805	17.8999	16.5213	15.1505	6.1152	11.8954	9.738	21.8092	17.2402	20.9729	26.4951
c1302_g1	4.25544	15.5442	5.39587	4.57947	4.9733	8.24515	10.2588	3.51448	8.00387	4.90104	13.8816	13.8254	6.84981	4.18762	0.841692	7.17061	7.98432	4.00162	9.01763	8.41963	0	0	0	0	0	0	0	0	0	0	0	0.131595	0	0	0	0
c13020_g1	10.3346	41.5157	15.5528	17.1985	11.7454	18.7989	24.3646	9.42518	21.0102	14.0582	35.2153	27.7661	20.2333	18.2364	2.31465	17.4845	21.8238	10.0506	29.7409	24.4169	0	0	0.0681167	0	0	0	0	0	0.111401	0	0	0	0.108503	0.114934	0.0923914	0
c13021_g1	2.533	11.6823	3.49144	1.11943	0.740704	8.24515	5.28968	1.59749	7.00339	1.16077	9.93627	8.98653	6.95519	1.7561	1.05212	4.12556	5.77913	1.6751	2.51453	3.0872	0	0	0	0	0	0	0	0	0	0.113245	0	0	0	0	0.0923914	0
c13030_g1	0	0.0965481	0.317404	0	0.529074	0.659612	0.320587	0.159749	0.200097	0.257949	0	0.345636	0.210763	0.405253	0.105212	0.294683	0.380206	0	0.693664	0.65486	8.2914	14.4816	8.71894	15.3666	9.9517	7.05049	6.78462	4.13031	10.8059	12.7966	15.3876	11.1855	3.2551	7.12593	13.5815	5.10582
c13030_g2	0.5066	0.482741	0.952212	1.42472	1.05815	1.31922	1.92352	0.958493	2.00097	1.5477	0.438365	0.460848	0.421527	1.21576	0.526058	1.57164	1.44478	0.558365	1.21391	1.59037	7.84321	5.43059	4.49571	14.3664	10.9306	11.6974	4.47497	3.65828	8.91205	10.8715	10.0401	6.71132	3.90612	7.58567	9.7011	1.93193
c13035_g1	0.60792	0.193096	0	0	0	0	0	0	0	0	0	0	0	0	0	0	0.0760412	0.0930608	0.173416	0	2.46501	1.08612	3.06525	8.09249	3.58914	5.28787	2.88707	2.24217	3.45342	6.34169	2.61916	3.94784	1.08503	0.574672	0.831523	0.689976
c13039_g1	1.0132	3.18609	1.16381	1.01766	1.26978	1.64903	2.56469	0.798744	2.40116	0.902823	2.33795	3.34115	1.79149	1.62101	0.420846	1.86632	2.20519	1.02367	1.1272	2.05813	0	0	0	0	0	0	0	0	0	0	0	0	0	0	0	0
c13049_g1	2.533	5.50324	4.23205	10.1766	6.56052	5.11199	5.44997	7.02895	6.0029	10.318	3.65304	4.37805	3.79374	6.0788	5.89185	5.99188	6.23538	5.76977	5.72273	6.26794	5.49025	11.5853	6.53921	5.91025	5.22057	3.20477	5.9185	5.66443	8.57785	5.32249	7.5301	8.02727	8.46326	8.39021	8.86958	10.0736
c1305_g1	33.3343	26.9369	40.7335	34.6004	40.8445	30.6719	30.9366	48.7234	32.6158	59.4573	35.5076	24.1945	29.1907	38.9043	46.5035	40.6662	34.8269	36.666	29.9143	37.5141	9.74799	16.4125	10.2175	14.0027	13.2146	10.5757	14.0023	13.571	12.6997	12.6834	16.2606	14.3438	17.035	11.3785	15.337	15.5935
c13055_g1	0.40528	1.93096	0.317404	0.610596	0.529074	1.97883	1.60293	0.958493	1.40068	0.902823	0.730608	1.9586	1.36996	0.675422	0.210423	0.687593	0.684371	0.0930608	1.21391	0.841963	0	0	0	0	0	0	0	0	0	0	0	0	0	0	0	0
c13061_g1	0	0.0965481	0	0	0	0.164903	0	0	0	0	0	0.115212	0	0	0.105212	0	0	0	0	0	9.63595	12.7921	6.67544	12.3661	5.54685	7.5312	5.77415	4.95638	17.8241	22.5357	16.2606	12.3699	6.07619	5.97659	10.9022	16.5594
c1307_g1	3.0396	8.59278	4.12625	3.15475	3.70352	6.10141	11.7014	2.71573	7.00339	3.22437	7.4522	6.45187	4.53141	4.18762	0.736481	5.59897	5.01872	2.04734	5.80944	4.20981	0	0	0	0	0	0	0	0.118009	0	0	0	0	0	0.114934	0	0
c13072_g1	2.93828	4.24812	4.54946	5.29183	4.33841	4.78218	4.64851	4.47297	2.60126	3.86924	4.09141	3.22594	3.79374	3.78236	3.6824	4.32201	2.96561	4.18774	5.28919	3.36785	9.63595	15.447	9.46823	9.00176	11.7463	9.77454	10.2491	10.7388	10.2489	8.1536	10.5858	10.5276	13.2374	15.6311	11.3641	5.51981
c13072_g2	2.22904	2.99299	2.22183	3.56181	2.64537	2.80335	2.4044	2.55598	2.80136	2.57949	2.48407	2.8803	2.84531	2.02627	3.47198	3.43797	2.81352	2.41958	2.60124	2.71299	6.94685	9.05099	8.10589	7.456	9.9517	5.4481	9.81605	7.43456	6.34984	6.22845	7.2027	9.86959	8.78877	11.0337	8.31523	3.72587
c13078_g1	0.10132	0.193096	0.211603	0.101766	0.21163	0	0	0	0	0	0.146122	0.57606	0.421527	0.540338	0.315635	0	0.0760412	0	0.086708	0	80.673	321.37	155.851	99.7468	11.7463	8.81311	35.9441	43.3093	14.9277	314.48	99.31	221.21	3.2551	19.9986	25.6848	7.58973
c13080_g1	7.599	5.50324	5.07846	6.51302	5.81981	5.27689	2.72499	4.47297	3.40165	3.48232	6.13711	6.10623	7.90363	7.42964	6.52311	4.6167	7.52808	4.55998	5.02907	5.42598	3.02524	3.25835	3.06525	5.00098	3.09971	6.56977	3.89755	6.01846	4.12182	7.58738	4.36527	7.10611	4.12313	4.94218	2.86413	1.37995
c13081_g1	11.5505	12.0685	14.0716	14.4508	13.5443	12.6975	13.3043	16.1346	14.0068	12.7685	12.7126	13.3646	12.2243	13.3734	11.1524	13.4572	13.6874	12.0048	12.5727	14.8747	27.1151	20.1535	30.7207	21.4587	24.1451	22.7538	28.4377	24.7819	17.0443	17.4397	22.9177	23.5554	16.818	16.6655	15.9837	6.07179
c13084_g1	22.6957	80.0384	30.365	31.4457	16.8246	80.4726	87.1996	16.9334	88.6429	29.5352	56.5491	76.616	40.7827	26.7467	8.2065	41.6485	53.9892	22.5207	41.3597	47.1499	0	0.12068	0.136233	0.363708	0.163143	0	0	0.118009	0	0.113245	0	0.131595	0.108503	0.344803	0.184783	0
c13087_g1	2.43168	5.31015	4.12625	9.05717	4.44422	1.15432	4.64851	6.70945	2.80136	3.74026	0.292243	0.345636	1.26458	0.675422	0.631269	0.491138	0.380206	0.372243	0.520248	1.30972	12.8853	8.08555	14.2364	16.0031	11.42	15.8636	8.51687	12.981	4.01042	6.00196	3.27396	1.84232	1.30204	0.689606	2.40218	1.10396
c13091_g1	3.95148	12.3582	5.81907	4.57947	2.75118	4.45238	12.5029	2.55598	10.6051	4.38514	12.5665	10.7147	4.63679	2.5666	1.57817	6.48302	8.36453	4.00162	8.06385	7.57766	0	0	0	0	0	0	0	0.118009	0.111401	0	0	0	0.108503	0	0	0
c13094_g1	0.30396	0.579289	0.529007	1.62826	0.952333	0	0.320587	1.43774	0.200097	1.5477	0.584487	1.03691	0.737672	1.62101	0.315635	0.491138	0.456247	0.186122	0.86708	0.65486	0.224092	0.362039	0.136233	0.727415	0.326285	0.801192	0.433061	0.118009	0.334202	0.566223	0.109132	0.657973	0.217007	0.229869	1.84783	0.27599
c13096_g1	0.40528	0.0965481	0.634808	0.203532	0.21163	0.824515	0.160293	0.798744	0.400194	0.386924	0.584487	1.49776	0.526908	0.270169	0	0.589365	1.2927	0.558365	1.56074	0.748411	6.27457	3.74107	7.83343	7.63786	19.414	12.4986	9.96041	8.26063	18.0469	4.98276	8.62142	6.57973	19.9646	15.5161	21.5272	20.4233
c13099_g2	1.31716	2.70335	2.11603	1.22119	1.48141	3.79277	3.04557	1.11824	3.80184	0.773848	4.23753	4.26284	2.52916	1.21576	0.210423	1.7681	3.11769	1.30285	2.77466	2.52589	0.112046	0	0	0	0	0	0	0.118009	0	0	0	0	0	0	0	0
c13099_g3	8.81484	33.3091	13.7542	12.5172	8.46518	21.9321	28.6925	10.2239	23.2112	13.4134	25.7174	32.0289	20.5494	14.0488	2.84071	15.0288	19.4665	7.35181	20.5498	22.5459	0	0	0	0.0909269	0	0.160238	0	0	0	0	0.109132	0	0.217007	0.229869	0.0923914	0
c13103_g1	3.14092	2.4137	4.97266	4.98653	6.34889	1.31922	1.44264	7.5082	1.60077	9.80207	1.60734	2.99551	4.0045	3.64728	2.20944	3.43797	1.90103	2.88489	3.64174	2.99365	3.13728	5.06855	6.94791	3.728	3.58914	1.92286	2.30966	1.65213	1.89381	5.43574	3.60135	5.13219	1.62755	4.36751	2.40218	0.689976
c13106_g1	9.1188	6.37218	8.99311	9.15894	9.94659	5.7716	8.33525	7.5082	11.8057	15.09	45.1516	31.6833	36.2513	37.4184	51.238	46.4616	42.7351	60.5826	53.4989	41.4433	3.13728	3.86175	3.61019	5.18283	10.4411	9.13359	10.5378	5.90045	34.4228	19.5913	33.7217	18.0285	48.6095	56.4328	54.049	59.6139
c13110_g1	5.87656	20.4682	7.61769	6.10596	4.76167	8.90476	15.2279	4.95222	14.6071	3.74026	20.457	17.6274	5.58523	3.78236	2.10423	9.92099	13.6874	6.23508	8.15055	11.1326	0	0.12068	0.0681167	0	0	0	0	0	0	0	0	0	0	0	0.0923914	0
c13115_g1	1.11452	3.76538	1.05801	1.73002	1.05815	1.81393	4.64851	0.798744	5.20252	0.902823	3.3608	2.64988	1.79149	0.810507	0.210423	1.7681	2.81352	0.930608	2.94807	2.61944	0	0	0	0	0	0	0	0	0	0	0	0	0	0	0	0
c13123_g2	0.60792	0.868933	0.740609	1.83179	1.16396	0.164903	0.801467	0.798744	0.60029	0.128975	0.438365	0.115212	0.737672	0.405253	0.526058	0.294683	0.532288	0.372243	0.953788	0.748411	4.03365	5.06855	3.61019	3.45522	1.63143	1.28191	1.15483	1.18009	6.57264	4.98276	4.8018	3.94784	1.41054	1.37921	3.88044	6.48577
c13128_g1	0	0.675837	0.634808	1.01766	0.423259	0.164903	0.160293	0.798744	0.400194	0.257949	0.146122	0.57606	0.63229	0.945591	0.315635	0	0.532288	0.0930608	1.1272	0.467757	1.79273	3.62039	1.29422	1.72761	1.30514	1.60238	1.29918	2.36018	1.44821	3.17085	3.60135	4.60581	1.08503	0.574672	1.20109	1.37995
c13128_g2	0.30396	1.64132	0.634808	1.22119	0.846518	0.494709	1.12205	0.958493	0.800387	1.16077	0.584487	0.691272	0.421527	0.540338	0.946904	0.687593	0.912494	0.558365	1.30062	1.49682	6.49866	19.9122	9.40011	8.81991	7.17828	6.40953	9.96041	8.73266	8.80065	14.1556	13.3141	12.3699	5.31666	4.48244	11.6413	12.2816
c13131_g1	0.30396	0.0965481	0.529007	0.101766	0.529074	0.824515	0.320587	0.798744	0.60029	0.386924	0.584487	0.460848	0.737672	0	0.315635	0.687593	0.760412	0.372243	0.606956	0.841963	5.49025	1.8102	2.4522	1.0002	8.48342	7.5312	7.93945	13.689	7.79804	2.26489	4.58354	2.10551	12.0439	26.32	4.25001	5.7958
c13132_g1	4.15412	3.57228	3.70305	4.17241	3.49189	3.46296	1.92352	1.59749	3.40165	2.96642	5.4065	5.06933	4.10989	3.64728	3.36677	4.32201	4.03018	4.18774	5.02907	3.83561	7.95526	7.48215	7.76531	7.18322	4.40485	4.64691	3.89755	6.01846	7.57524	7.58738	8.29402	5.52697	4.12313	6.43632	6.09784	4.27785
c13142_g1	4.76204	7.72385	6.66548	12.5172	8.46518	5.7716	7.2132	9.58493	7.20348	6.19078	6.13711	4.49327	5.37447	5.67355	7.15438	6.48302	6.99579	5.49059	9.27776	7.76477	17.5912	28.3598	17.9147	27.9146	22.6768	23.2346	19.0547	26.552	25.8449	34.1998	21.2807	30.1352	41.7738	28.1589	21.1576	14.4895
c13146_g2	8.91616	11.103	10.7917	7.42892	6.87796	8.90476	12.5029	6.23021	14.6071	5.03001	52.3116	37.5591	31.4037	20.2627	14.3088	33.6921	27.679	42.6219	14.2201	20.2071	2.01683	2.17224	1.2261	0.909269	1.30514	1.76262	1.44354	1.18009	0.779804	2.49138	1.74611	1.71073	2.38707	1.37921	1.57065	1.24196
c13146_g3	17.3257	21.9164	27.7199	13.8402	18.835	19.2936	24.5249	10.5434	40.0194	11.2208	93.8101	67.2838	54.3769	36.0675	27.1446	64.6337	51.0236	96.6902	25.232	32.9301	4.36979	6.03399	2.8609	2.3641	4.73114	2.88429	3.32014	2.5962	2.22801	5.096	3.92875	4.21103	6.29319	2.64349	5.72827	6.76176
c13147_g1	12.7663	35.6263	11.7439	7.73422	7.19541	22.7566	22.4411	4.15347	28.6138	6.57771	32.439	43.3197	17.5987	7.69981	2.41987	20.3331	17.9457	11.3534	11.272	14.0327	0	0	0	0.0909269	0	0	0	0.118009	0	0	0	0	0	0	0	0.137995
c13150_g1	59.0696	41.4191	55.9689	27.6804	40.5271	39.9065	42.9586	35.624	48.0232	37.2737	78.3212	76.7312	72.9241	56.1951	73.2272	66.2054	64.4069	86.7327	50.2907	52.9501	3.36138	5.91331	2.38409	1.45483	1.142	0.640953	3.17578	0.826063	1.89381	3.73707	3.05569	3.02668	0.32551	0.689606	0.923914	1.79394
c13151_g1	6.88976	7.24111	8.4641	7.63245	9.73496	7.75044	9.13672	10.5434	8.80426	8.51233	14.9044	18.8948	17.5987	14.0488	18.0964	16.2076	16.1207	18.2399	16.2144	16.5586	14.2298	10.2578	6.40297	8.63805	12.0726	10.4155	11.837	11.8009	12.3655	19.2516	15.9332	14.0806	10.5248	14.8265	11.8261	14.7655
c13156_g1	0.20264	0.482741	0.529007	0.814128	0.740704	0	0.641173	0.638996	0.200097	1.16077	0.438365	0.345636	0.316145	0.135084	0.105212	0.0982276	0.380206	0.465304	1.64745	0.561308	10.8685	4.82719	5.24499	7.00137	25.124	20.5105	38.6868	29.8563	7.35244	7.24765	9.71273	5.39538	18.2286	28.8485	13.3968	12.1436
c13160_g1	0.40528	0.289644	0.529007	0.407064	0.529074	0.164903	0.160293	0.159749	0.400194	0.257949	0.584487	0.115212	0.526908	0.270169	0.315635	0.294683	0.532288	0.279183	0.260124	0.374206	237.313	309.544	236.501	216.497	219.916	100.95	146.808	59.2405	408.395	234.869	292.364	285.165	111.216	137.806	464.082	402.808
c13162_g1	11.5505	9.55826	10.7917	15.1631	12.6978	11.7081	12.8235	10.7032	12.2059	13.0264	11.1052	10.9451	10.5382	11.6173	16.6234	13.4572	12.0905	15.5412	12.1391	9.54224	29.4681	36.566	26.4974	28.0964	26.4291	19.7093	26.8498	23.6018	28.63	22.0827	31.6482	23.029	30.4894	24.7109	29.2881	37.1207
c13168_g1	1.11452	0.579289	0.634808	0.407064	0.105815	0	0.48088	0.159749	1.20058	0.128975	1.46122	1.26733	0.63229	0.945591	0.420846	0.294683	0.912494	1.11673	0.606956	0.65486	6.49866	2.4136	3.33772	8.4562	5.05742	13.6203	3.17578	5.3104	12.1427	19.1383	7.09357	5.79016	3.3636	4.48244	3.51087	1.79394
c1317_g1	8.71352	35.3366	14.918	20.5567	10.6873	25.395	29.1734	11.6617	19.4094	19.2172	14.6122	18.5491	22.3409	17.1557	3.78762	12.7696	15.2082	4.65304	32.2554	22.5459	0	0.12068	0.136233	0.0909269	0	0	0	0.236018	0	0	0	0	0.108503	0.459737	0	0.137995
c13170_g1	11.4492	49.143	15.8702	20.455	8.88844	34.6296	50.4924	8.78619	41.8202	16.1218	52.3116	42.6284	18.0203	11.6173	5.05015	25.048	29.2759	15.6342	19.5093	26.1008	0.224092	0.12068	0	0	0	0	0	0	0	0	0	0	0.217007	0	0	0.137995
c13172_g1	0.20264	1.54477	0.317404	1.01766	0.21163	0.659612	1.12205	0.319498	0.400194	0.257949	1.46122	1.26733	0.105382	0.270169	0.105212	0.196455	0.380206	0	0.173416	0.561308	0	0	0	0	0	0	0	0	0	0	0	0	0	0	0	0
c13182_g1	1.72244	4.15157	2.75083	2.44238	1.37559	3.46296	3.04557	0.958493	3.80184	1.28975	3.94528	3.68678	1.79149	1.48593	0	2.25923	1.82499	0.837548	2.77466	3.4614	0	0	0	0	0	0	0	0	0	0.113245	0	0	0	0	0	0
c13182_g2	1.62112	5.50324	3.49144	1.93355	1.90467	3.79277	4.16763	1.75724	4.40213	1.93462	4.82201	3.68678	2.73992	2.43152	0.315635	3.04505	3.04165	1.11673	2.86136	3.83561	0	0	0	0	0	0	0	0	0	0	0	0	0	0	0	0.137995
c13184_g1	7.19372	23.4612	9.09891	10.5837	7.08959	15.336	21.4793	6.23021	13.6066	7.6095	14.1738	19.1252	17.2826	13.5084	2.10423	10.0192	10.8739	4.00162	20.2897	17.9619	0	0	0	0	0	0	0	0	0	0	0	0	0	0	0	0
c13185_g1	2.533	3.57228	2.85664	2.13709	3.06863	4.12257	4.16763	5.11196	2.80136	3.35334	2.0457	4.37805	5.58523	4.45779	4.10325	5.20606	3.80206	3.81549	4.42211	5.14533	2.57706	3.25835	5.65369	4.91005	5.70999	4.48667	5.34109	4.83837	5.90423	4.19005	4.47441	5.26378	2.92959	5.51685	7.11414	6.20978
c13188_g1	2.533	2.12406	3.17404	1.62826	1.48141	4.12257	4.32792	2.39623	5.00242	1.28975	4.23753	4.60848	8.00901	3.91745	4.20846	4.6167	5.24684	5.86283	6.15627	6.9228	0.896367	0.12068	0.0681167	0.818342	18.9245	5.76858	5.48544	7.31655	3.34202	0.339734	1.52785	0	40.5802	18.8492	9.79349	10.4876
c1319_g1	0	0	0	0	0	0	0	0	0	0	0	0	0	0	0	0	0	0	0	0	0	0	0	0	106.369	54.8015	0	0.118009	0	0	0	0	0.108503	0	0.0923914	0
c13190_g1	0.91188	4.73086	1.58702	2.34062	2.01048	2.63845	3.20587	1.11824	1.80087	1.67667	3.06855	4.72369	1.89687	0.945591	0.315635	1.86632	2.28124	0.930608	1.30062	2.24523	0	0	0	0.0909269	0	0	0	0	0	0	0	0	0	0	0	0
c13190_g2	1.0132	3.47573	1.48122	1.52649	0.634889	4.28748	4.16763	0.319498	2.60126	1.67667	2.77631	3.57157	2.21302	1.7561	0.526058	2.65214	2.73748	0.558365	1.73416	2.33879	0	0	0	0	0	0	0	0	0	0	0	0	0	0	0	0
c13190_g3	2.22904	7.91695	4.44365	3.15475	1.90467	4.78218	7.69408	1.59749	5.80281	3.48232	4.96814	5.18454	4.32065	1.62101	0.526058	4.12556	4.03018	2.1404	4.3354	5.05178	0	0	0	0	0	0	0	0	0	0	0	0	0.108503	0	0	0
c13192_g1	0.10132	0.193096	0.105801	0.101766	0.21163	0.164903	0	0	0.400194	0.257949	0	0	0	0	0	0	0	0	0.260124	0	4.81797	4.82719	4.15512	5.18283	3.09971	3.84572	8.37252	5.66443	3.34202	1.35893	3.05569	2.89508	2.92959	2.18375	4.06522	4.96783
c13193_g1	79.4349	69.9008	74.6957	79.2757	74.3878	71.8977	70.2085	85.9449	75.2364	81.7699	59.9099	52.7671	60.0676	63.6248	68.0719	68.4646	69.4256	61.5132	64.1639	70.6313	76.4153	73.0113	77.4487	86.8352	140.14	103.995	84.3026	98.0654	94.5791	50.3938	69.2987	60.0071	162.755	129.646	99.7828	107.498
c13196_g1	12.8676	9.36517	11.7439	10.6854	11.1106	13.3571	8.49555	11.1824	13.0063	12.7685	8.18281	10.9451	9.69511	10.9418	10.7316	8.5458	7.7562	8.46854	8.06385	8.23252	31.821	30.532	23.0916	28.4601	16.3143	22.4334	26.7054	22.7757	24.2853	25.8197	28.4834	23.2922	12.3694	17.47	24.2066	23.4592
c13199_g1	2.73564	12.9374	5.71327	4.4777	3.49189	10.3889	13.4646	3.35473	11.4055	3.74026	11.2514	12.0973	6.42828	4.59287	0.631269	8.44757	8.51661	3.16407	7.19677	9.72935	0	0	0	0	0.326285	0	0	0	0	0	0	0	0	0.114934	0	0
c1320_g1	0.10132	0.482741	0	0.305298	0.105815	0.494709	0.641173	0	0.400194	0.128975	0	0.345636	0.210763	0.135084	0	0.39291	0.0760412	0	0.520248	0.187103	0	0	0	0	0	0	0	0	0	0	0	0	0	0	0	0
c13200_g1	16.1099	10.8134	19.2558	9.36247	16.6129	16.6552	12.6632	17.7321	10.2049	17.5406	16.3656	24.8858	23.6055	20.9381	20.0954	18.9579	20.1509	18.333	24.5384	25.2589	15.3503	16.1711	38.9628	20.4585	29.692	25.4779	33.9231	25.0179	13.1453	17.6661	17.2428	20.5288	14.865	20.1135	21.8968	5.51981
c13200_g2	28.8762	22.8819	40.2045	18.1143	25.3956	35.9488	24.2043	35.624	28.4137	34.6942	28.2015	40.785	42.8903	35.1219	37.7709	34.7726	30.6446	37.5966	44.1344	44.3434	31.821	36.566	68.9341	30.8242	67.5411	48.0715	49.2246	43.7813	50.5759	24.1211	49.4367	37.5045	56.8557	59.3061	73.7284	48.2983
c13203_g1	25.4313	22.1095	27.9315	26.968	26.4537	21.2725	21.1587	23.8026	28.6138	24.7631	18.9958	17.0514	18.0203	22.2889	34.6146	20.1367	21.5957	26.057	24.365	22.4523	49.3002	72.7699	88.0749	45.9181	49.4322	35.8934	69.8672	38.8249	69.8482	30.123	61.8778	54.8749	48.8265	43.9049	107.174	136.753
c13204_g1	0	0.0965481	0	0	0	0	0	0	0.200097	0	0	0	0	0	0	0.0982276	0.152082	0.0930608	0	0	0.560229	0.844759	1.77104	1.09112	1.95771	3.36501	1.01048	0.354027	2.00521	0.452978	0.654791	1.31595	1.41054	1.95388	1.75544	2.34592
c13212_g1	0.30396	1.15858	0.211603	0.712362	0.423259	0.329806	0.96176	0.159749	0.60029	0.644873	0.87673	0.921696	0.737672	0.405253	0	0.0982276	0.380206	0.0930608	0.43354	0.65486	0	0	0	0	0	0	0	0	0	0	0	0	0	0	0	0
c13212_g2	0.10132	0.0965481	0.105801	0.101766	0.317444	0.329806	0	0.159749	0.400194	0	0.146122	0.460848	0.316145	0.540338	0	0.196455	0.304165	0	0.43354	0	0	0	0	0	0	0	0	0	0	0	0	0	0	0	0	0
c13214_g1	0	0	0.211603	0.101766	0	0	0	0.159749	0	0	0	0.230424	0	0	0	0.0982276	0.228124	0.0930608	0.260124	0	5.3782	5.18923	11.7161	7.36508	3.58914	3.36501	2.88707	5.42841	10.9173	8.38009	10.4767	11.0539	1.19354	3.6779	13.4892	4.41584
c13216_g1	17.5284	12.3582	13.9658	11.1943	11.9571	14.8413	13.3043	12.9397	11.2054	10.8339	15.635	19.01	18.231	14.5891	18.7277	13.6536	15.3603	14.6106	13.6999	15.3424	15.1262	17.3779	12.9422	15.6394	16.1511	14.5817	15.5902	15.8132	20.4977	18.3456	14.2963	14.607	14.5394	14.8265	16.8152	14.3515
c13217_g1	0.60792	1.35167	0.105801	0.712362	0.740704	0.824515	0.160293	0.159749	1.80087	0.515899	0.438365	0.345636	0.421527	0.135084	0.105212	0.294683	0.0760412	1.11673	0.520248	0.935514	30.3644	10.9819	17.3698	29.1875	16.1511	25.6381	21.0756	28.7942	24.7309	48.4686	28.2651	35.7937	20.2901	25.1706	16.1685	26.9091
c13221_g1	3.44488	9.46172	3.80885	5.80066	2.43374	8.73985	10.0985	2.55598	6.60319	5.28796	9.35179	10.1387	6.53366	2.97186	0.631269	4.6167	5.70309	2.41958	8.93093	8.70028	0	0.12068	0	0	0	0.160238	0.144354	0.118009	0	0	0	0	0	0	0	0
c13224_g1	6.5858	23.9439	10.4743	10.3801	7.40704	15.6658	22.6014	6.07046	20.61	10.318	19.1419	18.8948	10.9597	8.91557	1.7886	12.1802	14.5999	5.95589	16.9948	15.0618	0	0	0	0	0.163143	0	0	0.118009	0	0	0	0	0	0	0	0.137995
c13236_g1	3.5462	13.034	4.54946	5.3936	2.96281	10.224	10.0985	2.39623	9.00436	2.45052	9.93627	8.87132	7.79824	5.26829	1.15733	5.10783	7.90828	2.79183	7.19677	7.39056	0	0	0	0	0	0	0	0	0	0	0	0	0	0	0	0
c13240_g1	0	0.675837	0.423205	0.610596	0.634889	1.15432	0.641173	1.59749	0	0.644873	0.292243	1.61297	0.948435	0.945591	0.210423	0.589365	1.2927	1.02367	2.86136	1.21617	5.04207	5.43059	4.15512	6.00117	4.89428	2.24334	3.89755	2.95022	4.23322	5.77547	3.05569	5.39538	4.66564	3.90777	2.49457	2.48391
c13242_g1	73.6597	64.108	62.7402	92.8106	61.3726	77.5044	66.8423	69.0115	78.4379	70.9361	106.084	98.391	94.422	109.689	120.993	92.1375	107.75	106.275	107.691	100.942	156.08	157.97	198.015	131.207	156.617	150.464	200.363	148.455	224.584	150.955	262.68	191.075	162.212	183.895	282.718	257.775
c13247_g1	5.97788	6.56527	7.40609	7.63245	9.52333	7.42063	7.2132	7.8277	8.00387	8.51233	8.62118	7.7192	9.06282	9.72608	13.2567	10.5104	8.36453	9.77139	10.3183	8.98094	15.2382	16.4125	20.9118	15.8213	24.9608	20.19	22.9522	20.7696	22.6143	13.0231	19.9711	18.0285	30.7064	23.1018	27.9022	21.9412
c1325_g1	38.0963	42.3846	71.7333	39.4852	55.447	55.9021	34.3028	75.8807	50.6245	89.1215	30.5394	36.8678	40.5719	45.2533	41.9794	57.3649	38.1727	51.8349	48.5565	66.5151	11.5407	18.2227	22.2742	15.8213	9.29913	10.736	14.8684	12.2729	13.3681	8.94632	14.5145	13.6858	7.48673	11.4934	21.5272	12.9715
c13253_g1	2.73564	5.2136	7.30029	7.22539	5.18492	4.61728	5.28968	8.78619	3.60174	5.67488	5.26038	3.68678	6.53366	7.02439	7.99608	6.67948	6.91975	4.2808	7.37018	5.51953	14.678	17.2572	15.5987	14.3664	15.3354	14.5817	19.4878	18.6454	12.5883	14.0423	13.5323	16.5809	15.4075	19.4239	13.4892	6.62377
c13256_g1	28.9775	28.3851	26.6619	32.0563	30.0514	27.8686	22.9219	30.6718	33.6163	37.0157	25.4252	21.0838	23.184	26.4765	33.0364	23.1817	32.3935	26.5223	21.5903	26.1008	62.9698	58.5297	63.5529	57.193	110.611	75.4723	61.206	89.2148	72.5218	51.866	77.4836	56.0593	108.72	81.8333	87.3099	109.292
c13257_g1	0	0	0	0	0	0	0	0	0.200097	0	1.60734	0.115212	0.210763	0	0	0.589365	0.988535	1.11673	0.86708	0.374206	0.112046	0	0	0	0.163143	0	0	0.118009	0.222801	0.113245	0.218264	0	0.65102	0.459737	1.47826	1.65594
c13260_g1	4.35676	12.2616	6.34808	4.88477	3.49189	14.5115	17.1514	3.19498	11.8057	4.12719	10.5208	13.595	6.53366	5.13321	1.15733	8.25112	7.98432	4.09468	8.23726	9.8229	0	0	0	0	0	0.160238	0	0	0	0.113245	0	0	0	0	0.0923914	0
c13261_g1	28.4709	29.2541	33.8564	43.6576	39.5747	30.3421	31.8984	35.9435	34.2166	51.9768	31.7084	19.3556	20.444	33.2308	38.0866	38.9963	40.8341	41.6913	39.5389	25.6331	2.46501	0.844759	1.43045	2.72781	3.75228	3.52524	2.74272	3.06823	2.00521	1.58542	2.18264	1.05276	3.3636	3.21816	2.125	2.34592
c13271_g1	0.5066	1.06203	1.90442	0.915894	1.58722	1.31922	0.320587	1.91699	0.800387	0.644873	1.60734	2.53466	2.95069	1.48593	1.47296	2.35746	1.36874	1.48897	1.38733	2.61944	2.6891	4.58583	6.33486	2.63688	2.77343	3.36501	3.17578	2.47819	4.45603	2.94436	4.14701	4.47422	1.84456	3.44803	6.19023	3.44988
c13280_g2	5.47128	3.57228	4.76106	7.63245	6.34889	6.43121	7.37349	6.8692	7.40358	8.38335	5.84487	4.95411	3.05607	6.88931	7.99608	4.22379	6.31142	6.32814	5.46261	3.36785	8.2914	4.10311	3.2696	6.45581	9.13599	12.9793	5.05238	9.2047	6.34984	7.92712	6.65704	6.31654	11.0673	5.86165	5.3587	2.06993
c13282_g1	1.11452	0.193096	0.211603	0.407064	0.21163	0.989417	0.320587	0.159749	0	0	0.292243	0.460848	0.210763	0.540338	0.841692	0.294683	0.304165	0.0930608	0.346832	0.0935514	0.672275	2.29292	1.6348	1.18205	1.30514	0.96143	1.44354	0.708054	2.00521	1.47218	1.41871	1.57913	1.08503	0.459737	2.125	2.34592
c13298_g1	1.82376	7.8204	2.85664	2.64592	2.857	5.11199	7.2132	1.27799	6.0029	2.70847	6.42935	7.60399	3.58298	3.51219	0.420846	2.65214	4.33435	2.1404	4.59553	4.30337	0	0	0	0	0	0	0	0	0	0	0	0	0	0	0	0
c133_g1	1.72244	4.53776	2.64503	2.44238	2.32793	5.27689	4.96909	1.27799	3.00145	4.25616	4.82201	5.7606	6.63905	3.91745	0.841692	2.45569	3.95414	1.02367	6.67652	5.14533	0	0	0	0	0	0	0	0	0	0	0.109132	0.131595	0	0	0	0
c13300_g2	9.01748	8.78588	8.67571	10.9907	7.08959	10.7187	8.81613	8.14719	7.40358	9.93105	7.59833	11.5212	10.5382	9.72608	11.8889	7.75998	8.44057	8.74772	7.37018	9.26159	18.2635	22.6878	16.6205	17.0033	16.3143	16.0238	16.0233	15.3412	23.5055	15.4013	22.5903	13.0279	14.2139	13.2175	17.9239	28.841
c13302_g1	0.91188	0.868933	1.26962	0.610596	2.32793	0.329806	0.160293	0.638996	0.60029	2.19257	0.87673	0.57606	0.316145	0.540338	0.631269	0.39291	1.36874	0.279183	0.606956	0.280654	18.1514	20.6362	13.6233	20.5495	11.42	26.5996	14.8684	13.689	9.46905	11.6642	9.71273	6.84292	10.6333	9.76942	11.1794	11.0396
c13309_g1	8.1056	10.5237	20.1022	10.889	15.3431	17.4797	11.3808	24.4416	14.2069	24.6342	6.86772	9.21696	8.53592	10.6717	11.4681	13.6536	10.3416	12.0048	12.486	15.0618	0.896367	0.844759	0.953634	1.18205	0.815713	1.12167	2.45401	3.18624	2.11661	2.26489	2.7283	1.97392	3.1466	2.29869	2.40218	1.93193
c13312_g1	3.74884	3.76538	3.27984	2.64592	3.49189	3.13316	4.00733	3.51448	1.80087	4.77206	3.3608	4.37805	4.42603	3.91745	2.7355	3.9291	4.48643	4.83916	3.46832	4.39692	7.84321	6.87875	7.56096	7.63786	3.75228	5.12763	5.05238	7.67058	5.90423	13.1364	7.63923	11.5803	2.92959	8.62008	5.72827	2.48391
c13315_g1	3.14092	4.15157	4.23205	5.6989	3.38607	2.63845	5.28968	4.63272	2.00097	4.25616	8.7673	5.29975	7.37672	8.51032	3.57719	7.4653	7.90828	5.11835	7.97714	6.08084	0.336138	0.12068	0.749284	0.454634	0.326285	3.84572	10.3935	0.354027	1.44821	3.17085	1.30958	1.97392	0.32551	2.18375	2.40218	1.10396
c13318_g1	0.40528	0.0965481	0.105801	0.101766	0.21163	0.659612	0.160293	0.159749	0	0.128975	0.292243	0.691272	0.105382	0.405253	0.105212	0.196455	0.152082	0.279183	0.520248	0.65486	0	0	0	0	0	0	0	0	0	0	0	0	0	0	0	0
c13324_g2	1.82376	5.31015	3.70305	2.34062	1.79885	5.4418	5.28968	1.11824	4.00194	2.19257	4.96814	5.7606	2.84531	1.7561	0.526058	2.94683	3.34581	1.48897	4.42211	2.90009	0	0.12068	0	0	0	0	0	0	0.111401	0	0.109132	0	0	0	0	0
c13325_g1	1.11452	3.57228	1.16381	2.03532	1.48141	1.81393	3.52645	0.958493	1.40068	1.16077	1.31509	3.22594	2.95069	0.675422	0.631269	0.884048	1.74895	0.558365	2.68795	2.71299	0.112046	0	0	0	0	0	0	0	0	0	0.109132	0	0	0	0	0
c13332_g1	9.92937	32.5367	12.3788	15.1631	11.0047	27.7037	36.2263	10.2239	29.4142	14.8321	30.5394	33.4115	18.1256	13.6435	3.36677	18.4668	21.3676	10.6089	20.8966	21.3297	0	0	0	0.0909269	0.163143	0	0	0	0	0	0	0.263189	0	0	0	0.137995
c13338_g1	20.4667	68.2595	28.6722	27.3751	24.9723	43.0397	66.2011	22.2051	45.8222	28.2454	54.6495	62.0993	42.785	32.8255	6.10227	31.7275	41.0622	15.355	50.8109	52.3888	0	0.12068	0.0681167	0	0	0.160238	0.144354	0.354027	0.111401	0	0.109132	0	0.217007	0	0.184783	0
c13340_g1	0	0.579289	0.317404	0.203532	0.105815	0.164903	0.641173	0.159749	0.400194	0	0.146122	0.230424	0.526908	0	0	0.294683	0.152082	0.0930608	0.086708	0.280654	0	0	0	0	0	0	0	0	0	0	0	0	0	0	0	0
c13346_g1	1.31716	10.4272	3.49144	3.66358	3.49189	5.11199	8.81613	1.11824	6.0029	3.74026	8.62118	6.45187	2.84531	2.70169	1.26254	3.63442	5.24684	1.76816	5.28919	6.08084	0	0.12068	0	0	0	0	0	0.118009	0	0	0	0	0	0	0	0
c13356_g1	0.20264	0.289644	0.105801	0.203532	0.21163	0.659612	0.320587	0.479247	0.200097	0.128975	0.584487	1.84339	1.1592	0.135084	0.315635	0.0982276	0.304165	0.465304	0.693664	0.187103	14.566	12.5507	13.8958	8.00157	7.17828	5.12763	8.22816	6.25447	15.5961	10.3053	14.4054	14.0806	2.92959	4.13764	14.2283	17.3874
c13361_g1	0.60792	0.289644	0.634808	0.610596	0.846518	0.494709	0.320587	0.479247	0.800387	0.386924	0.730608	0.921696	0.63229	0.405253	0.526058	0.196455	0.912494	0.279183	1.21391	0.748411	0.112046	0.482719	0.0681167	1.81854	0.978856	1.12167	0.577415	1.2981	0.334202	0.226489	0.218264	0.131595	0.97653	4.82724	0.64674	0.689976
c13365_g1	9.92937	11.3927	11.3207	10.4819	12.9094	15.6658	10.7397	10.7032	21.4104	16.2508	10.3746	4.95411	7.06057	9.45591	5.78663	11.8855	14.0676	9.21302	12.2258	8.23252	3.36138	1.32748	0.953634	8.4562	12.0726	4.1662	6.64027	9.08669	9.46905	5.43574	4.03788	2.89508	27.1258	14.4817	7.76088	9.65966
c13366_g1	0.81056	2.12406	0.952212	3.66358	2.53956	1.15432	3.68675	3.03523	2.20106	2.45052	4.23753	3.34115	3.4776	3.24203	5.36579	4.22379	3.8781	3.81549	3.12149	3.92916	1.90478	3.74107	2.65655	0.454634	0.815713	0.320477	1.01048	0.118009	2.89642	2.71787	2.51003	2.63189	2.27857	2.87336	4.06522	5.24382
c13370_g1	10.6386	2.89644	2.85664	4.07064	3.06863	4.61728	3.68675	2.39623	3.00145	1.5477	12.1281	8.18005	5.05832	4.72795	4.20846	6.58125	6.08329	9.49221	6.84993	3.64851	8.62753	4.10311	3.20149	4.36449	11.0937	10.5757	25.4063	9.32271	1.33681	2.15165	3.71048	1.44754	10.8503	13.5623	6.4674	6.62377
c13370_g2	1.41848	0.868933	0.634808	0.305298	0.952333	0.659612	0.48088	0.159749	0.200097	0.386924	3.50692	1.84339	1.89687	1.08068	1.15733	1.66987	2.20519	2.88489	2.08099	1.40327	1.4566	0.24136	0.476817	0.545561	0.978856	0.480715	3.32014	1.88814	0.557003	0.113245	0.545659	0.394784	0.759523	2.87336	1.01631	0.689976
c13380_g1	3.95148	11.4892	4.23205	6.20773	2.96281	6.43121	11.2205	1.91699	8.00387	5.93283	8.47506	8.6409	5.79599	4.45779	0.631269	5.50074	8.66869	2.79183	7.45689	6.64215	0	0	0	0	0	0	0	0.118009	0	0	0	0	0.108503	0.229869	0.0923914	0
c13384_g1	0.5066	0.579289	0	0	0.317444	0.164903	0.320587	0	0	0	0	0.115212	0.210763	0.270169	0	0.196455	0.0760412	0.0930608	0.346832	0.187103	0	0	0	0	0	0	0	0	0	0	0	0	0	0	0	0
c13386_g2	3.14092	5.40669	2.75083	2.64592	2.75118	5.11199	7.37349	1.59749	7.20348	3.09539	4.67589	6.68229	3.58298	1.89118	1.05212	3.14328	3.04165	1.86122	3.2949	5.70664	0	0	0	0	0	0	0	0	0	0	0	0	0	0	0	0
c13387_g1	15.4006	4.44121	7.08869	1.83179	4.44422	6.92592	4.00733	1.59749	5.00242	1.41872	33.0235	21.3142	22.1302	11.7523	10.6264	16.2076	9.65723	28.7558	6.84993	8.32608	9.07572	7.12011	5.72181	11.184	6.36256	18.9081	7.07333	4.48434	11.5857	16.5337	10.1493	12.3699	9.22278	11.1486	6.00544	16.9734
c13394_g1	5.5726	6.17908	2.32763	10.3801	5.714	3.95767	8.17496	4.47297	4.40213	5.54591	4.38365	3.22594	2.95069	4.72795	4.20846	3.43797	5.55101	2.88489	3.03478	2.61944	19.9442	10.6198	7.01602	29.0057	26.4291	36.6946	21.3643	34.6946	19.4951	23.8946	18.6615	19.476	34.5041	41.2614	21.3424	14.6275
c13396_g2	1.0132	3.08954	1.58702	2.44238	1.37559	1.97883	3.04557	0.638996	2.60126	1.28975	2.48407	2.99551	2.95069	1.7561	0.210423	1.57164	2.12915	1.76816	2.34112	2.33879	0	0	0	0	0	0	0	0	0	0	0	0	0	0	0	0
c13397_g1	1.41848	0.675837	1.05801	1.83179	1.16396	2.14374	1.28235	1.27799	2.40116	1.41872	2.48407	1.03691	1.47534	0.945591	1.68338	1.86632	1.67291	1.76816	1.1272	0.561308	1.34455	1.08612	0.681167	1.72761	3.09971	4.64691	1.15483	3.18624	1.22541	1.92516	1.41871	0.921162	2.38707	1.72402	1.57065	1.10396
c13402_g2	3.44488	2.51025	3.27984	3.96887	3.28026	2.80335	4.16763	3.03523	3.40165	3.35334	4.23753	2.53466	3.26683	3.10694	4.41888	4.51847	3.04165	4.09468	2.86136	4.39692	7.95526	14.4816	9.12764	6.36488	4.24171	4.1662	7.65075	4.95638	6.46124	7.1344	6.43878	7.76408	4.34013	3.90777	4.71196	4.82983
c13405_g1	93.1131	73.6662	120.19	72.4574	99.3601	106.857	72.6129	121.729	81.0392	121.107	83.8738	86.1786	106.962	106.852	118.047	107.166	84.1776	96.5041	96.9396	114.694	20.0562	19.9122	28.609	24.0047	38.5017	34.4512	35.511	32.3345	30.6352	17.8926	25.3186	23.1606	47.633	38.0433	37.5109	28.841
c13407_g1	0	0	0	0	0.105815	0	0	0	0	0	0	0	0	0	0	0	0	0	0	0	4.36979	7.24079	3.33772	0.0909269	0	0.160238	1.44354	0.236018	0.222801	0.339734	2.4009	0.921162	0	0.344803	0.184783	0.413985
c13407_g2	0	0	0	0	0	0	0	0	0	0	0	0	0	0	0	0	0	0	0	0	3.80956	3.13768	1.43045	0.181854	0.163143	0	2.16531	0.118009	0	1.0192	1.09132	1.44754	0	0	0.64674	0.413985
c13408_g1	0.20264	0.0965481	0.317404	0.101766	0.105815	0	0.160293	0	0	0.128975	0.292243	0.230424	0.105382	0.405253	0.631269	0.196455	0.152082	0.186122	0.346832	0	4.25774	6.03399	6.47109	4.91005	1.63143	0.801192	2.16531	1.18009	2.45081	1.47218	3.16482	3.02668	0.65102	0.80454	2.67935	4.27785
c13409_g1	5.16732	2.31715	1.79862	16.9949	4.65585	1.48413	6.73232	5.59121	2.20106	7.48053	2.19182	1.26733	1.1592	1.89118	2.41987	2.94683	4.71455	3.25713	6.06956	1.12262	33.2776	68.5461	24.5901	30.6424	16.1511	7.05049	27.7159	9.32271	29.0756	19.3648	19.2072	25.1346	12.9119	12.8726	14.9674	55.474
c1341_g1	22.5944	19.8889	19.2558	25.1362	20.4223	22.4268	22.4411	22.6843	27.6134	21.9257	34.6308	23.2728	24.3432	27.2871	39.9804	30.1559	28.8196	36.0145	34.2497	27.1299	46.1629	64.443	52.9267	50.2826	40.6225	34.7717	58.752	36.3468	72.299	55.9428	87.6329	70.5347	46.1139	50.686	94.9784	73.6894
c13416_g1	19.7574	18.3441	15.3412	19.4373	16.2955	15.6658	18.7543	20.1284	22.4108	16.8957	21.626	14.1711	16.9664	15.5347	20.3058	11.6891	15.2843	16.6579	17.0815	12.723	59.9446	60.3399	44.0034	45.0088	35.5651	32.8489	56.8754	41.7752	41.5524	39.2958	44.4167	39.3468	22.6772	24.7109	46.8425	54.2321
c13419_g1	1.5198	1.64132	0.634808	1.93355	2.1163	2.14374	1.28235	2.39623	3.60174	0.773848	2.63019	2.41945	1.47534	1.89118	2.7355	3.53619	2.5854	2.32652	3.55503	2.24523	3.80956	3.86175	5.51746	4.91005	3.75228	5.12763	5.62979	4.48434	5.45863	8.60658	6.32965	7.89567	4.55714	5.51685	3.51087	2.48391
c13420_g1	7.80164	5.11705	5.39587	3.96887	2.857	3.46296	3.36616	2.07674	4.40213	1.93462	7.4522	3.22594	3.58298	2.97186	4.83973	2.16101	1.44478	2.51264	1.1272	1.21617	0.336138	0.12068	0.20435	0.181854	0	0.320477	0.288707	0.118009	0.668404	0.339734	0.545659	0.921162	0.434013	0.344803	0.184783	0.137995
c13425_g1	10.5373	44.219	15.976	20.6585	15.3431	24.4056	34.4631	11.9812	29.6143	23.2154	43.3981	35.0244	21.7086	17.6961	3.99804	15.0288	26.4623	10.702	27.2263	24.3234	0.112046	0.12068	0.136233	0	0	0.160238	0	0	0.222801	0	0	0	0.108503	0.114934	0	0
c13429_g1	2.93828	5.2136	2.85664	1.93355	3.06863	4.12257	6.41173	1.59749	6.203	3.35334	6.57547	6.56708	5.69061	4.99812	0.420846	3.43797	4.03018	1.20979	5.46261	5.33243	0	0	0	0	0	0	0	0	0	0	0	0	0	0	0	0
c13433_g1	66.8712	47.8879	58.2965	49.3565	38.7282	54.418	45.8439	43.1322	55.4268	39.5952	96.1481	84.9112	83.8838	57.8161	64.2842	68.8575	60.0725	83.0103	49.1635	51.6404	61.2891	74.3388	52.0412	61.3756	52.8582	50.1546	60.7729	57.4704	61.9388	85.7261	70.9357	73.1666	47.3074	50.2263	56.7283	70.6535
c13434_g1	4.5594	3.76538	5.29007	4.27417	3.38607	4.78218	3.04557	3.67422	3.60174	6.44873	3.79916	5.41496	6.74443	6.21388	6.94396	4.81315	4.10622	5.30447	4.94236	5.89374	7.39503	14.8436	16.2118	9.63825	9.29913	6.40953	11.9814	8.02461	12.4769	6.90792	12.2228	10.7908	10.3078	11.0337	21.0652	13.5235
c13436_g1	0.91188	1.35167	0.529007	0.814128	0.634889	0.329806	0.801467	0.958493	0.60029	0.773848	0.87673	0.345636	0.421527	0.810507	1.26254	0.39291	0.988535	0.837548	0.520248	0.748411	0.112046	0.24136	0.136233	0.454634	0.326285	4.80715	2.02095	0.944072	0.111401	0	0.436527	0	0.542517	1.95388	3.2337	0.27599
c13440_g1	5.5726	14.6753	6.45388	6.61479	5.714	11.7081	16.5102	4.79247	13.4065	5.28796	13.7354	20.5077	8.95744	7.56473	1.57817	7.75998	12.0145	4.18774	8.58409	13.6585	0	0	0.0681167	0	0	0	0	0	0	0	0	0	0.108503	0	0	0
c13446_g1	0	0	0	0	0	0	0	0	0.200097	0	0	0	0	0	0	0	0	0	0	0	7.50707	9.05099	10.7624	1.3639	0.652571	0.160238	0.866122	0.944072	4.56743	2.83111	4.91093	5.79016	0.217007	0.919475	3.14131	3.44988
c13448_g1	67.2765	51.4601	56.4979	50.883	72.6948	69.2592	53.2174	91.2166	53.4258	85.3812	59.0331	57.4908	57.2222	62.1388	83.8536	56.5791	57.8673	68.4928	51.7647	65.486	54.1182	45.979	42.4367	61.7394	75.2088	63.7749	55.8649	68.6812	57.1485	61.8315	41.5792	50.7955	59.2428	54.249	39.8207	52.8521
c13450_g1	64.6422	115.278	97.972	157.432	163.061	76.6799	85.1158	152.081	38.0184	199.911	61.6633	107.608	117.922	98.3415	69.9657	71.5097	55.358	53.603	65.638	96.7322	72.8298	77.8385	82.285	37.4619	25.7765	30.1248	50.3794	42.3652	49.9075	89.1234	79.2297	103.828	19.3136	42.9854	53.8642	45.5384
c13453_g1	3.44488	10.8134	5.29007	4.88477	4.76167	5.9365	7.37349	2.55598	8.00387	5.03001	6.28323	9.10175	6.3229	4.72795	0.946904	5.10783	6.84371	2.88489	8.15055	6.64215	0	0	0	0	0	0	0	0	0.111401	0	0	0	0.108503	0	0.0923914	0
c13458_g1	180.654	155.636	123.999	162.011	140.099	156.163	137.692	145.212	176.485	137.487	218.89	158.993	154.49	159.129	194.747	172.881	185.921	171.232	147.057	148.934	446.391	410.432	410.948	505.735	338.684	415.498	312.237	513.811	317.38	525.341	451.697	502.691	473.4	414.453	312.006	208.097
c13460_g1	0	0.193096	0	0.203532	0.21163	0	0.320587	0	0.400194	0.128975	0.292243	0.115212	0.210763	0	0	0.196455	0.0760412	0.0930608	0.173416	0.280654	0	0	0	0	0	0	0	0	0	0	0	0	0	0	0	0
c13475_g3	0.10132	0.675837	0.211603	0.407064	0.105815	0.659612	0	0.798744	0.60029	0.128975	0	0.460848	0.210763	0.405253	0.105212	0	0.456247	0.0930608	0.86708	0.280654	2.80115	2.17224	2.17974	3.728	4.89428	5.4481	5.48544	4.24832	4.34462	4.0768	4.25614	1.84232	4.34013	3.90777	4.15762	4.82983
c13478_g1	21.9865	29.061	40.4161	38.3658	42.4317	41.5555	33.6616	51.1196	43.6211	62.5527	28.6398	19.7012	22.8678	32.9606	27.8811	41.452	32.3175	38.8994	35.4636	34.4269	18.7117	15.6884	14.7132	19.2765	17.2931	15.8636	18.9103	20.6516	19.7179	13.4761	14.7328	15.7913	17.035	13.3324	17.7392	31.8769
c1348_g1	0.10132	0.482741	0.317404	0.203532	0.105815	0.329806	0.641173	0.159749	0	0.257949	0.584487	0.691272	0	0	0	0.0982276	0.152082	0.279183	0.173416	0.187103	0	0	0	0	0	0	0	0	0	0	0	0	0	0	0	0
c13481_g1	17.731	9.84791	19.9964	11.6013	16.7187	12.8624	10.8999	18.3711	9.20445	16.5088	7.89057	10.8299	11.8027	15.5347	16.2026	9.13516	11.102	11.1673	9.53788	13.2843	12.325	14.2402	13.2828	10.7294	15.6617	9.29382	10.2491	7.9066	13.3681	8.26685	10.0401	9.21162	8.46326	10.574	15.4294	12.8335
c13482_g1	3.34356	8.59278	4.02045	4.88477	2.64537	4.61728	5.77056	2.39623	4.00194	3.61129	6.86772	7.60399	6.74443	5.13321	1.47296	3.73265	3.8781	1.86122	9.10434	7.76477	0	0	0	0	0	0	0	0	0	0	0	0	0	0	0.0923914	0
c13483_g1	17.3257	19.9855	26.2387	17.402	20.8455	16.4903	17.472	25.7196	21.4104	30.1801	9.49791	9.44738	11.592	11.4822	13.6775	17.8774	15.5884	14.3314	12.7461	16.3715	5.04207	3.74107	7.01602	4.81912	5.54685	6.73001	7.50639	5.54642	5.57003	2.0384	4.69267	4.07943	4.01462	5.17205	5.54349	4.55384
c13488_g1	3.34356	10.2341	3.91465	3.96887	3.38607	6.76102	8.33525	3.83397	4.40213	3.86924	7.30608	7.83441	8.74668	6.75422	1.99902	5.40252	4.79059	1.58203	12.486	8.04542	0	0	0	0	0	0	0	0	0.111401	0	0	0	0	0.114934	0	0
c13490_g1	3.0396	10.2341	3.27984	4.57947	3.17444	8.90476	9.45731	1.75724	11.2054	2.70847	6.7216	7.48878	4.0045	1.89118	0.946904	5.99188	5.85517	2.23346	3.2082	5.61308	0	0	0	0	0	0	0	0	0	0	0	0	0	0.229869	0	0.137995
c13491_g2	0.5066	1.25513	0.634808	0.50883	0.423259	0.989417	0.801467	0.638996	0.800387	0.515899	0.584487	1.49776	1.05382	0	0	0.294683	0.684371	0.372243	0.520248	1.12262	0	0	0	0	0	0	0	0	0.111401	0	0	0	0	0	0	0
c13492_g2	15.2993	13.034	14.7064	18.7249	17.9885	13.1922	16.6705	22.0453	12.8062	24.2472	9.93627	8.98653	6.11214	11.212	14.6244	10.0192	12.6989	9.49221	8.23726	11.2262	11.9889	6.99943	12.6697	16.0031	18.272	20.9912	14.7241	18.5274	11.0287	12.1172	8.62142	10.7908	12.3694	12.183	8.77719	4.69184
c13495_g1	29.9907	94.9068	36.6073	35.4146	34.0724	63.4876	103.069	27.7963	64.031	37.9185	89.1342	108.184	64.599	52.2777	8.94298	45.0865	63.7985	23.9166	68.2392	70.07	0	0	0.136233	0	0	0	0.144354	0	0.111401	0	0	0.263189	0.217007	0.229869	0.0923914	0.27599
c13497_g1	0	0	0	0.101766	0	0	0	0	0	0	0	0	0	0	0	0	0	0	0	0	2.12887	14.3609	7.15226	16.2759	1.63143	5.92882	3.46449	2.71421	0.779804	2.0384	0.327396	1.97392	3.1466	3.44803	6.4674	3.58787
c135_g1	18.6429	26.6473	15.3412	24.1185	22.3269	4.12257	14.9073	5.27171	5.40261	8.51233	12.5665	13.019	21.0763	28.5028	19.885	9.6263	13.7635	9.21302	5.28919	17.0264	0	0	0.0681167	0	0.163143	0	0	0	0.111401	0	0.109132	0	0	0	0.0923914	0
c1350_g1	0	0	0	0	0	0	0	0	0	0	0	0	0	0	0	0	0.152082	0	0	0	0	0	0	0	0	0	0	0	1.22541	0.679467	0.436527	0.526378	1.19354	2.52856	1.66305	1.51795
c13502_g1	0.70924	3.08954	0.952212	0.915894	1.48141	2.47354	1.44264	1.11824	1.20058	0.902823	1.46122	2.99551	2.10763	2.16135	0.210423	1.57164	1.59686	0.465304	1.90758	1.68393	0	0	0	0	0	0	0	0	0	0	0	0	0	0	0	0
c13502_g2	8.81484	26.068	11.6381	10.3801	8.99426	19.4585	26.6087	9.42518	16.608	10.4469	19.5803	25.4618	19.1795	12.5629	2.10423	12.2784	14.752	5.11835	19.6827	17.307	0	0	0	0	0	0	0	0	0	0	0	0	0.108503	0.114934	0	0
c13507_g1	12.8676	23.1715	33.2216	18.0126	26.2421	24.4056	17.7926	30.1925	24.6119	41.7878	17.973	21.199	19.601	25.9362	21.4632	37.2283	23.0405	32.1991	24.2782	28.3461	0.448184	0.482719	0.681167	0.545561	0.489428	0.160238	1.01048	0.354027	1.67101	0.226489	0.654791	0.921162	1.19354	0.80454	1.84783	1.79394
c13512_g2	4.5594	10.2341	4.54946	3.96887	3.17444	11.873	9.13672	3.99372	9.20445	3.48232	9.05954	12.0973	8.21977	4.72795	1.15733	4.22379	7.07183	3.53631	5.11577	8.70028	0	0	0	0.0909269	0	0	0	0	0.111401	0	0	0	0	0	0	0
c13519_g1	0.30396	0.386192	0.529007	1.01766	0.740704	0.329806	1.12205	0.958493	0.400194	0.644873	0.730608	0.691272	0.948435	1.08068	0.841692	0.785821	0.760412	0.279183	1.56074	0.748411	2.12887	2.17224	5.10876	2.72781	2.12085	2.56381	3.32014	3.42226	2.78502	2.37813	2.4009	2.63189	1.62755	2.18375	2.03261	0.965966
c13520_g1	0.10132	0.482741	0.211603	0.101766	0.105815	0.164903	0	0	0.200097	0	0.146122	0.57606	0.210763	0.270169	0.105212	0.0982276	0.380206	0	0.173416	0.280654	0	0	0	0	0	0	0	0	0	0	0	0	0	0	0	0
c13520_g2	0.30396	1.44822	0.529007	0.305298	0.423259	0.824515	0.96176	0	0.60029	0.257949	0.584487	0.806484	0.421527	0.135084	0	0.39291	0.152082	0.279183	0.260124	0.374206	0	0	0	0	0	0	0	0	0	0	0	0	0	0	0	0
c13537_g1	62.1092	42.8674	60.5183	55.0554	56.2935	50.1305	44.5615	57.3498	51.625	54.5563	55.5262	53.1127	66.6012	63.7598	75.5419	46.167	52.9247	60.4895	55.0596	50.3307	38.7679	27.7564	31.9468	37.0982	70.6408	46.9498	46.915	60.1846	47.4567	31.482	29.793	33.425	75.4098	59.6509	43.3316	49.2643
c13540_g1	1.0132	4.63431	5.07846	3.25651	5.81981	2.30864	2.56469	5.43146	4.00194	7.35156	0.584487	1.15212	2.3184	2.70169	0.420846	1.27696	2.96561	1.11673	5.20248	3.18075	3.36138	2.53428	3.13337	2.3641	1.79457	4.48667	3.46449	2.5962	2.22801	1.0192	1.96437	1.05276	0.32551	1.72402	2.125	0.551981
c13542_g2	0.30396	0	0.105801	0.203532	0.21163	0	0.160293	0.159749	0	0	0.146122	0.115212	0.210763	0.135084	0	0.0982276	0.152082	0.186122	0.346832	0.187103	1.79273	0.844759	0.544934	1.90946	1.79457	0.801192	4.33061	3.77629	0.445603	0.452978	0.436527	0.263189	0.32551	0.689606	1.38587	1.65594
c13544_g1	37.7924	30.4127	48.2454	36.1269	34.1782	43.5344	39.1116	33.3875	41.2199	29.5352	99.2166	74.6574	63.229	75.1069	65.3364	71.5097	71.7068	72.9597	73.6151	62.9601	73.8382	49.9614	20.1626	32.37	39.97	60.7303	119.958	75.4077	28.4072	25.8197	25.8642	7.2377	22.1347	77.5807	42.6848	38.9146
c13548_g1	3.14092	10.8134	2.75083	4.4777	3.5977	6.10141	8.33525	2.39623	6.80329	4.64309	11.3975	8.52569	6.11214	5.13321	1.36775	5.40252	6.15933	2.51264	7.80372	7.39056	0	0	0	0	0	0.160238	0	0	0	0	0	0	0	0	0	0
c13553_g1	0	0.482741	0.423205	0.203532	0.21163	0.329806	0	0	0.200097	0.128975	0.292243	0.230424	0.526908	0.135084	0	0.294683	0.152082	0.372243	0.173416	0.841963	0	0	0	0	0	0	0	0	0	0	0	0	0	0	0	0
c13556_g1	29.5855	22.5923	23.6995	25.0344	28.1467	14.5115	21.6396	23.0038	26.813	15.219	25.1329	20.3925	18.6526	17.561	23.6726	22.9853	21.2915	21.3109	16.5612	19.8329	18.0394	16.1711	21.3205	21.5497	12.2357	15.2226	15.5902	18.2914	21.9459	19.4781	19.6437	18.0285	17.252	19.7687	20.1413	12.8335
c13559_g1	0.10132	0.193096	0.105801	0.305298	0.105815	0	0	0.159749	0	0.257949	0.292243	0	0	0	0.420846	0.0982276	0.0760412	0.0930608	0	0	2.12887	1.2068	1.83915	0.545561	1.79457	1.92286	3.32014	2.47819	4.01042	1.92516	2.4009	2.23711	2.38707	5.28698	2.58696	3.17389
c13562_g1	1842.91	2244.65	2276.63	2287.8	2502.84	2107.29	2247.79	2543.36	2022.38	2965.51	1805.33	1263.07	1595.69	2259.56	2667.22	1902.96	1970.15	2112.85	1509.5	1685.14	13.4455	4.94787	7.42472	14.7302	24.3083	44.2258	29.3038	49.6818	14.8163	5.43574	8.18489	4.07943	75.0843	57.1224	19.9566	38.5006
c13563_g1	0.40528	0.772385	0.952212	0.50883	0.21163	0.659612	0.641173	0.319498	0.60029	0.128975	1.31509	2.53466	1.36996	1.08068	0.315635	0.687593	0.760412	0.558365	1.21391	1.30972	0	0	0	0	0	0	0	0	0	0	0	0	0	0	0	0
c13565_g1	0.70924	1.54477	1.05801	0.203532	0.317444	0.989417	0.801467	0.159749	1.20058	0.902823	1.46122	2.07382	0.526908	0.540338	0.105212	0.785821	0.836453	0.558365	1.64745	1.30972	0	0	0	0	0	0	0	0	0	0	0	0	0	0	0	0
c13567_g1	1329.62	353.366	476.741	419.887	405.906	517.465	422.213	418.063	380.384	353.777	758.371	686.087	771.394	730.537	909.764	475.618	457.844	636.536	392.007	586.942	69.9166	24.9807	38.3497	74.1963	68.0305	97.4249	105.667	121.903	45.7857	72.5897	57.4034	50.5323	91.4683	93.0968	59.4077	47.1943
c13569_g1	19.7574	468.451	66.3374	956.804	297.34	163.419	593.566	138.023	516.05	95.3123	158.834	4.95411	15.5965	68.758	50.2911	207.751	436.4	101.25	155.728	145.753	3.69751	1.44816	0.613051	5.27376	17.13	2.24334	3.89755	1.2981	0.668404	1.47218	3.38309	0.131595	2.06156	25.4005	12.8424	61.4078
c13571_g1	22.1891	8.59278	8.67571	4.4777	3.91515	17.9744	7.85437	7.02895	5.00242	2.96642	20.1648	30.6464	20.0225	14.7242	15.3609	6.18834	10.7218	17.4024	20.2897	15.7166	4.59388	0.24136	2.11162	2.27317	37.5228	63.9351	55.5762	24.3098	9.58045	2.60462	8.07576	1.18435	27.7768	86.3157	39.7283	15.1795
c13575_g1	13.9822	10.2341	9.31051	14.0437	11.3222	13.0273	11.7014	16.1346	13.0063	13.5423	14.3199	13.3646	11.1705	12.1576	15.8869	11.6891	13.2312	13.773	13.4397	14.7811	15.4623	17.2572	15.3263	12.5479	15.1723	17.7865	15.0128	13.099	14.3707	13.3629	16.0424	14.7386	18.4456	12.4129	15.337	15.7314
c13577_g1	2.83696	4.15157	5.39587	7.73422	5.39655	4.12257	3.68675	6.8692	3.00145	7.22258	3.21468	5.18454	5.58523	6.75422	5.89185	4.12556	3.95414	4.83916	8.93093	5.05178	6.72275	8.80963	10.5581	7.456	6.36256	3.52524	9.38299	4.95638	13.7023	7.36089	10.5858	10.1328	5.09966	5.97659	11.4565	21.1133
c13580_g1	95.9501	66.6182	76.4943	65.7408	73.118	72.8871	55.3012	64.3788	56.0271	51.7188	120.696	129.613	130.673	98.4765	88.6933	84.6722	86.839	99.5751	78.2106	89.6223	97.704	105.474	84.5329	78.1971	56.9368	73.7096	105.378	68.0912	62.1616	85.7261	89.4881	77.5092	34.5041	45.8588	61.8099	44.1584
c13583_g1	7.39636	7.8204	12.4846	9.46424	9.52333	8.73985	9.29701	10.0642	10.405	9.54412	4.67589	4.95411	4.53141	6.34897	5.05015	6.18834	5.01872	7.72405	3.81515	5.23888	0	0	0	0	0	0	0	0	0	0	0	0	0	0	0	0
c13586_g1	5.87656	7.24111	10.8975	7.93775	8.78263	7.25573	8.17496	8.14719	9.20445	8.77028	7.01384	10.2539	7.58748	10.4015	12.2045	9.92099	8.44057	9.58527	10.9252	11.5068	18.9358	26.4289	28.4047	17.1852	17.2931	17.7865	22.0861	14.1611	20.1635	11.6642	21.9355	18.0285	19.5306	17.0103	26.8859	29.255
c13594_g1	17.8323	14.7719	11.9555	14.9596	15.978	20.7778	20.9984	10.3837	19.2093	18.8303	27.9092	11.982	19.8118	29.4484	26.4081	24.2622	32.4696	23.2652	31.3016	10.1036	5.82639	5.43059	3.2696	8.54713	5.22057	15.5431	11.6927	6.37248	7.24104	10.5317	8.29402	5.13219	4.88265	9.88435	11.3641	11.4536
c13595_g1	0.10132	0.965481	0.105801	0.101766	0	0.329806	0.320587	0.159749	0.400194	0.128975	0.438365	0.230424	0.105382	0.270169	0	0.39291	0.304165	0.186122	0.520248	0.65486	0	0	0	0	0	0	0	0	0	0	0	0	0	0	0	0
c13596_g1	1.82376	3.28264	1.37542	5.0883	1.69304	3.13316	1.92352	1.59749	4.80232	2.96642	1.31509	0.691272	1.26458	1.48593	4.94494	2.16101	2.5854	2.41958	4.59553	2.15168	8.2914	4.46515	4.49571	3.00059	5.05742	2.88429	5.19673	3.65828	6.23844	1.69867	2.51003	3.42146	5.96768	3.3331	7.66849	12.1436
c13601_g1	40.4267	38.5227	56.4979	31.9545	51.426	50.4603	41.3557	58.3083	42.2204	74.4184	44.8593	52.5367	51.7424	51.197	48.2921	54.1234	42.5831	58.07	36.5041	51.921	4.03365	3.62039	3.95077	2.81873	4.89428	5.28787	4.33061	3.18624	5.01303	3.51058	3.60135	3.81624	4.23163	4.94218	3.88044	6.76176
c13606_g1	3.24224	1.83441	3.59724	5.19007	2.857	2.96825	5.12939	6.38996	5.40261	7.22258	2.0457	2.53466	1.89687	2.70169	5.15536	2.8486	3.19373	4.55998	5.46261	2.15168	0	0	0	0	0	0	0	0	0	0	0	0	0	0	0	0
c13611_g1	1.5198	2.31715	1.26962	0.814128	0.952333	1.97883	2.08381	1.11824	1.20058	0.902823	2.33795	4.8389	1.58073	0.945591	0	1.17873	1.74895	0.744487	1.56074	2.05813	0	0	0	0	0	0	0	0	0	0	0	0	0	0	0.0923914	0
c13611_g2	0.30396	0.289644	0.634808	0.305298	0.21163	0.659612	0.48088	0.319498	0.400194	0	0	0.57606	0.421527	0	0	0.0982276	0.152082	0.186122	0.346832	0.374206	0	0	0	0	0	0	0	0	0	0	0	0	0	0	0	0
c13617_g1	0.91188	0.193096	0.211603	0	0.105815	0	0	0.159749	0.200097	0	0.292243	0.57606	0.737672	0.270169	0.210423	0.294683	0	0.186122	0.173416	0.187103	5.82639	9.77506	5.58557	1.54576	0.326285	0.96143	1.44354	1.41611	2.89642	8.71983	3.92875	8.02727	0.108503	0.344803	2.125	1.24196
c13619_g1	8.81484	6.08253	6.55968	7.73422	4.23259	8.41005	6.09115	6.5497	7.20348	7.99643	9.64403	9.67781	8.43053	8.10507	12.3097	7.56352	7.14787	10.3298	7.89043	7.01636	15.7985	17.2572	11.5117	14.2755	11.9094	13.2998	14.8684	10.3848	12.3655	16.5337	15.6059	14.0806	10.5248	7.93047	10.5326	10.7636
c13621_g2	5.77524	1.64132	2.53923	3.05298	2.32793	3.95767	5.77056	3.35473	6.0029	2.57949	3.79916	6.45187	5.37447	3.91745	7.57523	3.43797	4.71455	6.32814	5.63602	3.4614	4.25774	2.53428	1.49857	1.27298	2.93657	2.88429	5.05238	2.71421	3.56482	0.905956	2.51003	1.71073	2.82109	3.10323	3.88044	6.76176
c13628_g1	1.82376	2.89644	2.96244	7.93775	2.1163	1.81393	1.92352	3.67422	1.20058	2.06359	2.19182	0.691272	0.737672	1.21576	0.631269	0.785821	2.43332	1.86122	3.81515	1.49682	4.1457	1.08612	1.70292	5.72839	5.87314	8.17216	5.77415	10.0308	3.23062	4.98276	2.94656	4.7374	9.8738	6.43632	2.77174	1.79394
c13630_g1	14.9954	19.4062	19.3616	24.1185	18.2001	10.224	14.5867	15.0164	15.6076	14.4452	5.11426	5.18454	6.95519	11.6173	5.99706	5.6972	7.37599	3.16407	6.84993	12.6294	6.16252	2.53428	6.60732	5.81932	1.30514	9.29382	3.60884	11.4469	8.24365	7.81387	6.11138	5.79016	4.88265	4.25257	3.04892	3.17389
c13630_g2	5.87656	2.70335	5.71327	2.03532	1.69304	2.30864	3.36616	2.07674	3.00145	0.644873	6.42935	5.41496	4.53141	2.16135	3.57719	2.94683	2.50936	5.30447	2.34112	2.33879	3.02524	0.482719	1.29422	2.09132	2.44714	4.00596	2.45401	2.24217	1.00261	1.35893	1.30958	0.131595	2.60408	1.03441	1.29348	0.413985
c13631_g1	8.91616	5.59979	7.7235	6.71656	9.20589	6.10141	6.57203	6.38996	5.20252	6.57771	8.7673	8.75611	8.32515	7.8349	7.78565	8.34934	7.90828	7.25875	6.84993	7.57766	6.38662	7.84419	11.103	11.0931	7.34142	8.01192	10.1048	9.32271	5.45863	9.51254	9.05794	12.3699	6.6187	9.42462	6.83697	2.20792
c13631_g2	22.797	18.9234	20.5255	19.3355	21.692	23.9109	17.6323	15.6554	16.8081	21.4098	23.8178	29.0334	24.7647	21.4784	25.2508	21.2172	21.8999	25.6848	21.7637	23.2943	26.2187	28.3598	29.0177	25.8232	33.2811	28.2019	37.2433	26.198	31.8606	25.8197	33.0669	28.2928	35.6976	34.2504	38.8968	37.8107
c13636_g1	81.8666	53.6808	53.8529	50.883	65.8168	69.7539	58.0262	52.2379	55.827	58.9414	56.6952	45.9696	49.1079	76.863	97.1102	49.8014	54.0653	51.2765	69.6265	32.1817	45.3786	30.0493	27.2467	36.5526	47.1482	62.0122	44.0279	82.0162	39.5472	72.4765	40.3788	50.6639	78.3394	63.5587	38.4348	44.9864
c13637_g1	0.40528	0.965481	0.84641	0.610596	0.740704	1.31922	0.641173	0.798744	0.800387	0.773848	1.16897	0.806484	2.10763	0.945591	0.105212	0.491138	1.06458	0.465304	1.30062	1.40327	29.244	37.4107	25.3394	16.2759	9.46227	16.9853	19.4878	13.9251	27.0704	29.6701	28.9199	31.9775	9.65679	13.2175	18.2011	27.737
c13639_g2	33.3343	40.7433	25.3923	67.0638	49.0981	41.8853	60.2703	40.5762	55.4268	119.431	43.3981	10.4843	15.7019	35.3921	31.7739	39.8804	61.6694	25.8709	47.7761	13.9392	68.0119	40.5484	22.4104	63.0123	93.807	158.476	69.4341	134.058	55.1433	52.2057	50.528	56.4541	194.004	132.404	80.011	150.001
c1364_g1	2.0264	2.12406	1.69282	2.03532	2.96281	1.48413	1.76323	2.55598	1.40068	2.83744	2.33795	2.07382	1.36996	2.5666	2.31465	1.66987	2.43332	1.48897	2.1677	2.24523	7.05889	5.67195	4.83629	3.63708	3.58914	2.0831	2.88707	2.47819	4.01042	4.64302	4.47441	3.55305	1.19354	1.37921	2.40218	1.24196
c13643_g1	9.22013	5.79289	7.51189	3.96887	5.81981	6.76102	6.57203	7.5082	10.0048	4.12719	3.50692	4.8389	4.0045	3.37711	3.89283	3.43797	3.49789	3.90856	5.46261	4.20981	0.672275	0.12068	1.02175	0.545561	3.58914	1.44215	2.30966	2.5962	0.779804	0	0.109132	0	1.95306	0.574672	1.47826	0.965966
c13644_g2	47.4178	34.8539	32.0578	52.9183	33.9665	33.1455	43.1189	27.6366	51.4249	37.4026	61.8095	34.794	35.5136	43.3621	57.6559	45.7741	45.3966	55.4643	35.3769	30.9655	32.6054	35.4799	26.3612	37.8256	52.0425	47.5908	32.7683	47.7936	57.8169	50.6203	41.0336	39.0836	78.8819	53.5594	49.0599	86.661
c13646_g1	33.8409	23.7508	28.1431	30.1227	28.1467	31.1666	23.2425	28.4353	29.014	29.1483	28.4937	25.9227	26.4508	26.8818	39.0335	26.325	27.4509	27.2668	30.0877	26.9428	26.1067	28.4804	37.5323	33.0065	44.8642	34.1308	35.7997	38.3529	29.6326	26.7257	25.646	31.0563	39.7122	31.0323	32.0598	33.5328
c13647_g1	0.60792	2.70335	1.05801	0.814128	0.740704	1.64903	1.60293	0	1.80087	0.644873	1.60734	1.9586	1.47534	0.945591	0.105212	0.884048	1.21666	0.279183	1.21391	1.49682	0	0	0	0	0	0	0	0	0	0	0	0	0	0	0	0
c1366_g1	0	0	0.317404	0.305298	0.317444	0	0	0	0.200097	0	0	0	0	0	0	0	0	0	0	0	0.224092	0.24136	0.136233	0.636488	1.30514	0.96143	0.433061	0.354027	0	0	0	0	0	0	0	0
c13661_g1	13.7795	12.2616	15.3412	14.7561	12.0629	13.6869	12.1823	13.4189	19.4094	20.12	13.8816	12.5581	10.5382	13.9137	16.6234	14.5377	12.0905	17.4024	11.5322	14.1263	9.74799	11.2232	8.92329	12.0933	14.846	12.1781	12.7031	11.6829	12.8111	11.2112	11.2406	10.7908	18.6626	12.8726	11.8261	16.6974
c13662_g1	0	0.0965481	0.211603	0.101766	0.21163	0.164903	0	0.319498	0.200097	0.515899	0.730608	0.691272	0.316145	0.270169	0.105212	0.39291	0.456247	0.279183	1.1272	0.374206	11.4287	10.3785	18.3915	6.18303	5.87314	1.28191	5.34109	4.48434	23.3941	12.9099	20.1894	21.0551	1.41054	4.36751	25.6848	5.93379
c13662_g2	0.20264	0.386192	1.05801	0.712362	0.952333	0	0.160293	0.319498	0.200097	0.386924	0.584487	0.691272	0.63229	0.675422	0.210423	0.884048	1.21666	0.930608	0.953788	0.561308	29.5801	32.9456	52.0412	21.8225	11.9094	7.69144	15.1571	9.2047	58.9309	28.4244	42.5614	47.6372	1.08503	10.9188	67.5381	32.8428
c13665_g1	3.24224	4.53776	3.17404	1.83179	3.49189	4.78218	2.56469	6.23021	3.00145	5.15899	3.06855	3.45636	2.3184	3.37711	4.5241	3.63442	1.74895	2.79183	3.38161	3.0872	3.24933	1.8102	4.49571	3.45522	5.54685	3.84572	5.19673	4.60235	7.24104	3.73707	3.27396	5.26378	9.8738	6.78113	5.63588	5.93379
c13678_g1	1.92508	7.72385	2.85664	3.25651	2.32793	6.92592	4.8088	2.07674	6.4031	2.45052	6.57547	8.52569	3.16145	3.24203	0.631269	2.75037	5.47496	1.95428	4.3354	4.39692	0	0	0	0	0.163143	0	0	0	0	0	0	0	0	0	0	0
c13679_g1	0.30396	0.386192	0.317404	0.712362	0.21163	0.329806	0.48088	0	0	0.128975	0.87673	1.03691	0.316145	0.405253	0.105212	0.294683	1.06458	0.279183	0.173416	0.561308	0	0	0	0	0	0	0	0	0	0	0	0	0	0	0	0
c13679_g3	0.30396	1.73787	0.634808	0.203532	0.634889	1.15432	1.76323	0.798744	0.800387	0.515899	1.16897	1.61297	1.26458	0.675422	0.210423	0.687593	1.2927	0.279183	0.693664	1.02907	0	0	0	0	0	0	0	0.118009	0	0	0	0	0	0	0	0
c13681_g2	13.6782	12.5513	10.6859	12.0084	13.3327	13.6869	12.1823	14.0579	11.8057	13.6713	14.0277	16.1297	14.0158	14.9944	15.3609	14.243	13.3072	13.1216	9.27776	17.4006	17.7033	20.5156	18.3915	19.0037	23.8188	25.7984	19.9208	23.1298	27.0704	20.9502	20.7351	20.7919	29.6214	22.9869	19.4946	29.9449
c13686_g1	6.5858	18.3441	8.67571	8.65011	5.714	15.9956	19.8764	5.91071	11.6056	7.48053	15.0505	17.8579	11.4866	8.37523	1.47296	9.92099	11.4062	4.65304	12.7461	12.0681	0.112046	0	0	0.0909269	0	0	0	0.118009	0	0	0	0	0.32551	0	0	0
c13692_g1	2.93828	9.94446	6.03067	3.46004	3.38607	6.26631	7.05291	2.07674	9.60465	3.86924	11.5436	9.79302	3.16145	1.48593	0.631269	6.48302	7.68016	3.16407	3.90186	5.05178	0.224092	0.362039	0.0681167	0	0.326285	0.160238	0.144354	0	0	0	0	0	0	0	0	0
c13694_g1	4.86336	16.1235	8.4641	5.19007	6.03144	14.5115	16.1896	3.51448	13.2064	5.80386	14.9044	17.397	9.16821	7.15947	0.946904	8.84048	10.7978	3.72243	9.01763	13.0036	0	0	0	0	0	0	0	0.118009	0	0	0	0.131595	0	0	0.0923914	0
c13695_g1	0.20264	0.675837	0.211603	0.305298	0	0.329806	0.320587	0.159749	0	0	0.584487	0.57606	0.421527	0.135084	0.105212	0.0982276	0.304165	0.0930608	0.43354	0.467757	0	0	0	0	0	0	0	0	0	0	0	0	0	0	0	0
c13697_g1	0.20264	0.482741	0.529007	0.203532	0.21163	1.48413	0.48088	0.159749	0.60029	0.515899	1.02285	0.345636	0.316145	0	0	0.785821	0.532288	0.0930608	0.346832	0.748411	0	0	0	0	0	0	0	0	0	0	0	0	0	0	0	0
c13698_g1	34.3475	28.1921	32.1636	17.0967	24.6548	37.9277	22.4411	19.1699	30.4147	10.7049	62.8323	68.5511	56.8007	31.7448	43.1367	44.89	39.1612	50.0667	31.3883	29.6558	48.1797	71.6838	57.1499	59.1025	25.124	32.5284	29.1594	30.3283	33.086	53.2249	49.4367	51.7167	19.6391	29.768	29.5653	31.8769
c13698_g2	20.7706	22.2061	20.4197	16.3843	17.9885	16.1605	15.7087	19.9686	19.8096	22.8285	18.1191	18.0883	17.9149	21.4784	20.6215	15.7164	17.1853	17.0301	15.2606	12.723	11.4287	10.8612	14.7132	6.18303	2.93657	5.60834	8.08381	7.55257	8.68925	28.7641	16.4789	27.898	3.03809	6.66619	7.02175	5.24382
c13699_g1	1.82376	3.18609	4.02045	2.64592	4.33841	3.62786	3.84704	3.35473	5.00242	5.67488	2.48407	3.68678	2.73992	3.78236	2.31465	5.40252	3.49789	3.81549	3.72845	5.23888	0.784321	0.24136	0.749284	0.0909269	0.489428	1.28191	1.01048	1.41611	0.668404	0.226489	0.763923	0.263189	1.08503	0.919475	0.554349	0.827971
c13699_g2	2.83696	4.24812	6.87708	3.46004	4.9733	7.75044	5.28968	7.1887	7.80378	8.51233	4.67589	4.26284	4.21527	4.45779	4.62931	7.4653	6.99579	6.4212	5.63602	5.80019	1.4566	0.362039	0.885518	0.818342	1.142	1.28191	1.58789	1.06208	1.22541	0.792712	1.09132	0.789567	0.108503	1.26428	1.1087	0
c13701_g1	1.11452	0.482741	0.740609	1.22119	0.529074	0.659612	1.12205	0.319498	0.800387	0.902823	0.87673	0.921696	0.421527	0.540338	0.315635	0.39291	0.760412	0.372243	1.56074	0.187103	2.57706	3.13768	2.11162	5.18283	2.61028	4.48667	3.46449	4.13031	6.57264	20.1575	10.4767	13.1595	2.60408	4.48244	4.15762	1.93193
c13705_g1	24.8234	12.5513	14.7064	19.8444	14.3908	16.6552	18.2734	15.9749	14.407	12.1236	23.964	23.388	19.2848	17.561	14.2036	19.7437	19.2384	19.0775	17.7751	19.2716	10.7564	7.84419	8.24213	13.0935	13.0514	17.3057	11.1152	14.1611	7.57524	13.2496	6.98444	9.34321	19.7476	14.4817	5.82066	2.62191
c13705_g2	6.0792	2.6068	4.23205	2.84945	4.76167	2.47354	2.24411	2.55598	1.00048	2.19257	1.16897	4.03242	5.90137	2.83677	3.05113	1.47341	1.21666	0.930608	1.64745	1.87103	13.8937	22.5671	21.1843	13.4572	4.89428	3.84572	9.6717	8.14262	4.01042	10.9847	11.1314	13.2911	1.19354	2.64349	5.3587	1.51795
c13712_g1	3.34356	0.965481	1.90442	1.22119	2.01048	1.81393	1.12205	0.958493	0.60029	1.41872	3.21468	2.64988	2.10763	1.48593	2.20944	1.37519	1.97707	1.11673	0.953788	1.40327	2.46501	0.724079	1.36233	3.00059	2.44714	2.24334	1.58789	2.47819	2.67362	2.83111	1.41871	2.23711	3.79762	1.83895	1.57065	0.137995
c13713_g1	0.40528	2.02751	1.69282	2.23885	1.37559	0.824515	0.96176	3.19498	0.800387	2.57949	0	0.57606	0.63229	0.540338	0.210423	0.294683	0.152082	0.372243	0.86708	1.12262	0	0	0	0	0	0	0	0	0	0	0	0	0	0	0	0
c13715_g1	25.4313	18.2476	23.0647	25.9503	23.4909	22.7566	22.6014	24.1221	28.0136	25.0211	22.5027	17.9731	19.8118	21.4784	27.6706	20.5296	22.5082	25.4056	17.515	20.02	27.4512	32.4629	24.7945	26.0051	24.4714	20.5105	25.695	22.1857	31.5264	25.5933	28.156	26.8453	26.8003	22.4122	31.2283	52.5762
c13717_g1	2.33036	10.7168	3.06824	6.41126	3.06863	5.11199	8.49555	2.55598	6.60319	3.48232	8.32893	8.18005	5.37447	4.99812	1.89381	4.02733	6.31142	2.6057	7.19677	6.45505	0	0	0	0.181854	0	0	0	0	0	0.113245	0	0	0.108503	0	0	0
c13731_g1	10.2333	9.94446	9.62792	6.00419	13.121	2.63845	6.73232	19.1699	1.40068	18.5723	5.84487	7.60399	13.9104	20.803	14.414	4.22379	7.52808	3.16407	9.88471	7.95187	123.363	99.5608	141.819	153.848	79.7768	60.0894	62.2164	97.4754	85.4443	167.489	96.5817	154.492	33.0935	47.238	52.6631	44.2964
c13742_g1	5.066	4.92395	4.86686	2.74768	1.26978	8.41005	4.32792	1.75724	8.60416	1.0318	16.5117	13.2494	7.06057	4.3227	4.31367	10.1174	7.83224	10.7951	4.50882	5.98729	0	0.24136	0	0.0909269	0.163143	0.480715	0.144354	0	0	0.226489	0.545659	0.131595	0	0.114934	0.0923914	0.137995
c13746_g1	29.6868	111.899	37.0305	38.1623	26.7711	93.1701	117.335	24.6013	119.058	32.5016	90.0109	95.3955	45.7356	25.8011	10.8368	50.7837	64.1787	26.6154	56.0134	57.9083	0.112046	0	0.340584	0	0	0.320477	0	0.354027	0	0.113245	0.218264	0.526378	0.434013	0	0.369566	0.413985
c13751_g2	0.60792	1.15858	0.952212	0.915894	0.846518	0.989417	2.08381	0.159749	0.800387	0.515899	1.46122	2.07382	0.526908	1.35084	0.105212	0.785821	1.21666	0.651426	1.21391	1.40327	0	0	0	0	0	0	0	0	0	0	0	0	0	0	0	0
c13757_g1	1.0132	1.64132	1.37542	1.22119	1.16396	0.164903	0	0.638996	0.800387	0	6.7216	6.68229	4.63679	3.10694	0.946904	4.22379	2.81352	5.58365	2.1677	2.24523	5.82639	5.30991	5.92616	3.81893	1.46828	3.36501	6.35156	1.77013	4.12182	7.81387	6.11138	4.7374	1.73605	5.40191	4.52718	1.37995
c13757_g2	1.41848	2.6068	3.49144	2.74768	3.06863	4.78218	2.72499	2.71573	4.40213	1.0318	20.6032	21.8903	13.0673	9.99625	4.83973	12.8678	10.8739	18.0538	8.58409	9.72935	20.9526	28.2391	19.7539	14.7302	10.9306	17.6262	25.1175	14.0431	24.5081	29.5568	30.7752	19.2128	5.75068	18.5044	29.4729	19.5953
c13759_g1	0	0.0965481	0	0	0.105815	0	0	0	0.200097	0.128975	0	0.115212	0	0	0	0	0	0	0	0	3.36138	3.37903	1.97539	7.00137	3.426	7.5312	2.74272	7.55257	3.89902	17.8926	4.8018	7.76408	0.65102	2.18375	1.01631	1.37995
c13759_g3	0	0	0	0	0	0	0	0	0	0.128975	0	0	0	0	0	0	0	0	0.086708	0	1.68069	1.32748	0.613051	2.18225	3.09971	2.24334	0.866122	3.18624	2.67362	7.24765	2.61916	3.55305	0.759523	1.03441	0.923914	1.24196
c13759_g4	0.10132	0	0	0	0.105815	0	0	0	0	0	0	0	0	0.135084	0	0	0.0760412	0	0.173416	0	2.80115	2.05156	1.6348	4.36449	4.07857	6.2493	2.16531	4.60235	5.23583	19.5913	6.54791	7.3693	1.62755	2.87336	1.38587	1.24196
c13763_g1	5.36996	14.4822	6.13648	7.42892	5.29074	11.0485	15.5485	3.35473	9.60465	6.83566	11.6897	13.7102	10.3274	6.75422	1.26254	8.34934	9.58119	3.16407	10.6651	12.8165	0	0	0	0.0909269	0	0	0	0	0	0.113245	0	0	0	0	0	0
c13764_g1	59.9815	44.219	50.573	49.0512	50.262	48.1516	42.4777	54.1549	43.0208	46.044	67.3621	57.7212	61.5429	56.8705	61.3383	47.2475	51.632	48.0194	46.9957	57.7212	97.592	105.474	124.586	98.292	162.164	124.665	126.309	139.487	97.9212	111.546	129.649	117.119	148.65	129.991	121.495	84.177
c13765_g1	0.30396	0.482741	0.317404	0.407064	0.21163	1.31922	0.96176	0.319498	0.200097	0.386924	0.438365	0.921696	0.526908	0.540338	0.105212	0.0982276	0.380206	0.0930608	0.953788	0.467757	0	0	0	0	0	0	0	0	0	0	0	0	0	0	0	0
c13767_g2	1.0132	0.772385	0.317404	1.22119	0.529074	1.15432	0.48088	0.159749	0.800387	0.386924	1.60734	0.806484	0.843053	0.945591	0.420846	0.982276	1.44478	1.02367	0.86708	0.65486	0	0	0.0681167	0	0	0.160238	0	0.354027	0.222801	0.226489	0.218264	0	0.108503	0	0	0.137995
c13769_g1	0.10132	0.193096	0.211603	0	0.21163	0.329806	0.641173	0	0	0.386924	0.292243	0.345636	0.210763	0	0.420846	0.0982276	0.152082	0.372243	0.086708	0.0935514	22.6333	18.9467	23.2959	15.0029	17.6194	7.85168	25.695	10.7388	21.9459	9.17281	9.27621	18.1601	13.5629	10.1142	18.2935	35.0508
c1377_g1	10.0307	8.97898	11.0033	12.0084	9.94659	9.39947	10.4191	10.8629	16.2078	7.73848	11.3975	7.60399	9.37897	9.05066	9.9951	9.42985	11.2541	10.8881	11.272	8.70028	14.2298	16.2918	18.0509	13.3663	17.6194	17.6262	20.4982	14.9871	20.1635	13.8158	20.1894	15.7913	30.5979	22.1823	25.4076	30.7729
c13781_g1	1.0132	1.44822	1.69282	2.74768	1.58722	2.14374	2.24411	2.39623	1.40068	0.902823	6.28323	5.18454	4.84756	5.40338	4.5241	4.51847	5.47496	4.7461	5.63602	5.14533	9.63595	13.2748	15.4625	14.8211	6.68885	8.17216	10.5378	10.6208	20.3863	15.4013	18.1159	15.265	10.6333	11.8382	14.875	15.7314
c13782_g1	1.0132	4.24812	1.69282	2.74768	0.846518	1.81393	2.88528	0.798744	2.60126	1.67667	3.06855	2.18903	2.52916	2.43152	0.105212	0.785821	1.2927	0.837548	2.08099	2.15168	0	0	0	0	0.163143	0	0	0	0	0	0	0	0	0	0	0
c13787_g1	0.81056	3.18609	1.16381	1.32296	1.69304	1.48413	2.56469	1.11824	0.800387	1.0318	2.63019	4.03242	1.58073	1.48593	0.315635	1.7681	2.28124	0.930608	2.34112	2.61944	0	0	0	0	0	0	0	0	0	0	0	0	0	0	0	0
c13792_g1	22.1891	17.1856	22.4299	26.968	26.5595	18.9638	25.1661	26.3586	20.4099	23.7313	30.8317	26.0379	24.2378	23.0994	29.9853	27.5037	30.5686	23.3583	32.6889	25.2589	16.6948	13.0334	20.5031	21.186	34.0968	24.0358	25.695	33.0425	24.8423	19.3648	15.9332	19.0812	41.4483	45.0543	22.6359	16.4214
c13793_g1	45.2901	54.26	55.4399	71.5415	76.9274	51.4497	54.4997	68.3725	63.2306	83.8335	43.252	27.5357	37.9374	54.1689	74.3846	53.534	50.7195	59.0936	46.4755	48.8338	7.50707	5.43059	5.38122	6.91044	15.1723	17.1455	10.2491	10.7388	13.0339	10.7582	10.0401	6.97451	25.7153	16.0908	11.3641	13.7995
c13795_g1	0.30396	0.482741	0.740609	0.814128	0.529074	0.659612	0.320587	0.479247	0.200097	0.644873	0.146122	0	0	0	0.315635	0.196455	0.532288	0.372243	0.43354	0.280654	0.784321	0.482719	0.613051	0.909269	0.489428	1.12167	0.433061	0.826063	1.33681	1.58542	0.654791	1.71073	0.217007	1.03441	0.369566	0
c13798_g1	111.148	173.304	165.685	245.968	178.086	150.721	150.515	164.701	181.488	191.785	173.885	134.222	140.368	222.214	299.116	170.327	228.732	215.994	221.539	186.635	593.731	1034.23	1294.15	533.832	629.568	436.81	755.692	480.886	807.766	373.254	1089.03	822.466	601.217	532.606	1432.9	1257
c138_g1	3.5462	13.4202	4.44365	4.57947	3.70352	6.10141	10.0985	3.03523	9.40455	4.77206	5.99099	11.1756	4.84756	4.05253	0.946904	5.20606	7.14787	3.53631	7.19677	7.76477	0	0	0	0	0	0	0	0	0	0	0	0	0	0.114934	0	0
c1380_g1	1.5198	0.965481	1.05801	1.11943	1.48141	0.989417	1.12205	0.479247	0.200097	0.644873	1.16897	0.691272	0.421527	0.405253	0.631269	0.294683	0.380206	0.651426	1.47404	0.935514	1.12046	0.482719	0.885518	1.18205	0.326285	1.12167	0.721769	0.944072	0.445603	1.0192	0.873055	1.84232	0.759523	1.60908	0.461957	0.827971
c13802_g1	37.5897	30.4127	32.3752	32.3616	35.977	33.8051	29.1734	36.4227	41.6201	46.1729	39.0145	29.6095	26.7669	37.6886	41.1377	33.5938	32.5456	36.8521	29.4807	32.9301	70.3648	88.0963	72.5443	61.4666	53.0214	47.751	51.5343	49.3277	56.7029	66.3613	87.5237	74.7457	55.0112	51.8354	62.2718	73.9654
c13804_g2	0	1.15858	0.317404	0.50883	0.952333	0.989417	0.320587	0.479247	1.40068	0.128975	0.146122	0	0	0.270169	0	0.0982276	0.608329	0	0.346832	0.0935514	30.7006	36.3246	34.8758	10.3657	1.46828	2.40358	10.6822	9.32271	21.2775	26.2727	36.7774	27.5033	1.41054	2.64349	16.5381	6.62377
c13804_g3	0	0.579289	0.105801	0	0.529074	0	0.160293	0.479247	0.400194	0.257949	0	0	0.105382	0.135084	0	0	0.0760412	0	0.086708	0	2.24092	3.74107	3.40584	3.81893	1.30514	2.40358	2.02095	2.83221	2.22801	3.28409	3.92875	2.89508	0.868026	1.95388	4.61957	0.827971
c13806_g1	17.0218	15.7373	16.9282	18.9285	20.2106	13.0273	12.1823	10.2239	12.6061	12.2526	18.2652	12.6733	15.7019	20.6679	23.9882	16.6005	19.2384	19.2636	17.7751	18.149	35.1824	70.2357	80.4459	44.9179	32.7917	18.9081	41.4295	26.788	56.1459	27.7449	49.8733	59.086	51.9731	44.5945	67.8153	49.4023
c13806_g2	18.035	19.9855	19.3616	21.4726	22.0095	21.1076	17.9529	13.5787	21.8106	16.5088	21.0415	14.2863	19.4956	19.3171	31.1426	17.7792	21.6717	24.9403	21.0701	18.149	65.995	98.4747	107.352	57.9204	73.5773	44.2258	71.8881	43.8993	116.414	34.9926	77.3745	69.4819	83.439	62.4094	148.843	250.737
c13807_g1	3.85016	15.9304	6.55968	6.61479	5.50237	5.9365	14.747	6.38996	9.00436	5.93283	13.1509	16.5905	10.4328	10.9418	1.15733	6.48302	8.51661	4.09468	11.7056	11.6004	0.112046	0	0	0	0	0	0	0.118009	0	0	0	0	0	0	0	0
c13811_g2	0.30396	1.35167	0.634808	0.610596	0.740704	1.15432	1.44264	0.319498	1.00048	0.644873	1.46122	1.61297	1.89687	1.7561	0.210423	0.785821	0.760412	0.279183	1.47404	1.59037	0	0	0	0	0	0	0	0	0	0	0	0	0	0	0	0
c13813_g1	236.886	202.268	221.336	212.894	214.381	234.822	223.449	225.725	202.898	208.294	221.082	207.266	238.163	250.852	259.241	200.384	236.792	189.937	225.874	220.501	430.368	579.022	482.607	387.894	404.268	374.637	359.585	442.652	298.999	369.177	385.672	410.575	426.852	349.86	300.734	303.451
c13814_g1	0	0	0	0	0	0	0	0	0	0	0	0	0	0	0	0	0	0	0	0	10.4203	11.1025	1.70292	0.636488	0.163143	0.480715	1.73224	2.71421	0.111401	6.34169	2.7283	3.68465	0	0.689606	2.67935	1.24196
c13814_g2	0.20264	2.12406	0.211603	0.610596	0.317444	1.31922	1.92352	0.159749	1.40068	0.515899	1.16897	0.57606	0.421527	0.675422	0	0.589365	1.36874	0.0930608	0.43354	0.935514	0	0	0	0	0	0	0	0	0	0	0	0	0	0	0	0
c13817_g1	1.21584	4.15157	2.64503	2.03532	1.69304	1.48413	3.52645	1.27799	1.60077	2.57949	3.3608	4.60848	2.73992	2.5666	0.315635	2.8486	2.81352	1.58203	2.42782	4.49047	0	0	0	0	0	0	0	0.118009	0	0	0	0	0	0	0	0
c13820_g1	3.74884	11.7789	5.29007	5.19007	4.23259	7.91534	12.1823	4.15347	7.80378	4.38514	7.15996	9.21696	6.74443	4.99812	0.736481	4.51847	8.97286	2.79183	7.37018	8.88738	0	0	0	0	0	0	0	0	0	0	0	0	0	0	0	0
c13825_g1	7.29504	7.14456	7.40609	10.1766	8.35937	8.90476	6.41173	8.78619	9.60465	7.99643	7.74445	5.06933	6.53366	4.86304	8.83777	8.64403	6.4635	9.49221	5.63602	6.9228	8.73958	5.18923	4.087	8.18342	7.34142	12.4986	6.06286	10.0308	9.24625	10.192	8.83968	7.63248	18.0115	9.42462	8.40762	10.0736
c13827_g1	29.3828	27.4197	30.0476	30.8351	28.8874	34.7945	33.8219	31.151	32.6158	37.1447	35.5076	27.3052	29.7176	32.2852	37.6657	29.1736	35.5112	33.9672	36.5908	38.0754	49.6363	56.1161	63.0761	46.9183	57.9156	44.0655	71.3107	49.3277	68.8456	39.1826	61.4412	60.5335	55.1197	59.536	88.511	100.46
c13829_g1	7.19372	8.97898	13.0136	7.02185	13.121	9.06966	6.73232	8.46669	6.0029	9.1572	5.99099	8.52569	8.43053	12.0225	11.8889	5.30429	6.53954	9.58527	8.58409	8.32608	29.6922	46.9444	79.4241	30.8242	27.2448	22.5936	43.7392	21.2416	50.2417	22.3092	53.5837	47.374	33.5275	28.044	78.9947	73.2754
c13835_g1	31.1053	19.1165	26.0271	18.0126	18.4118	30.6719	25.0058	26.5183	23.8115	26.1819	22.6489	25.001	21.9194	19.182	19.3589	23.0835	21.1394	21.0317	19.4226	17.4941	43.3618	16.4125	17.5741	37.6437	71.1302	91.0154	42.5843	66.321	41.1068	46.2038	30.0113	35.0042	96.0254	69.3054	42.5925	58.096
c13836_g1	9.72673	32.4402	13.86	14.0437	9.3117	26.0547	26.4484	12.9397	22.0106	13.5423	24.4023	26.0379	19.4956	15.1295	2.7355	16.6005	19.4665	6.60732	19.1625	20.7684	0	0.12068	0.0681167	0	0	0.160238	0	0	0.111401	0	0.109132	0	0	0	0.184783	0.137995
c13840_g2	5.67392	10.4272	9.62792	22.9991	10.0524	11.5432	13.4646	9.90443	17.2083	7.99643	26.3019	12.0973	13.1727	13.3734	18.9381	21.0207	29.1998	24.3819	19.7694	14.2198	15.6864	16.7745	11.8523	19.1856	21.698	19.0684	20.4982	22.3037	28.2958	14.1556	18.0068	12.7647	36.7826	23.3317	23.6522	62.3738
c13848_g1	10.132	18.7303	22.6415	27.9857	18.9408	2.63845	16.6705	28.4353	4.40213	28.6324	2.33795	14.1711	15.7019	17.2908	6.83875	4.12556	7.7562	2.1404	12.3992	8.13897	74.2864	83.8725	91.5489	47.8275	15.4986	7.37096	25.5506	24.3098	29.4098	49.2614	81.3032	60.4019	0.759523	6.32139	23.837	22.4932
c13848_g2	11.7531	25.8749	28.5664	31.6492	24.1258	9.56437	17.6323	33.2278	8.80426	36.4998	3.06855	13.8254	18.9687	20.803	9.88988	5.99188	9.50515	3.16407	16.4745	10.3842	91.7656	108.612	101.085	49.0096	23.0031	8.17216	34.6449	24.7819	71.2964	57.7547	115.898	67.3764	2.38707	7.58567	56.636	102.392
c13851_g1	0.5066	0.579289	0.529007	1.93355	0.634889	0.164903	0.48088	0.319498	0	1.5477	0	0	0	0	0	0	0	0	0	0	4.48184	3.25835	7.96966	1.3639	1.30514	1.28191	2.16531	1.2981	2.33941	6.56818	3.81961	5.92176	0.217007	0.459737	0.739132	1.10396
c13857_g1	0	0	0	0	0	0	0	0	0	0	0	0.115212	0	0	0	0	0	0	0	0	1.12046	0	0	0	0	0.160238	0.144354	0	0	0	5.56572	0	0	0	0	6.89976
c13862_g1	36.0699	46.4396	52.689	65.4355	33.6491	63.8174	66.682	38.6592	88.6429	34.4362	121.135	86.1786	88.3098	45.3884	77.3305	70.3309	76.4974	118.653	33.4693	58.9374	0	0.24136	0	0.272781	0.163143	0.160238	0	0	0.334202	0.452978	0.109132	0	0	0.344803	0.369566	0.137995
c13863_g1	10.132	8.30314	9.09891	8.85364	10.264	11.0485	9.13672	9.26544	10.0048	11.3498	8.7673	5.29975	7.27134	10.2664	10.7316	9.23339	7.7562	8.09629	8.49739	9.35514	7.28298	5.43059	7.83343	7.91064	7.50456	9.77454	6.64027	8.49664	9.58045	7.24765	6.32965	9.21162	12.5864	8.27527	8.96197	13.9375
c13864_g1	210.847	241.37	374.431	283.825	341.57	244.716	250.538	312.629	226.71	365.772	271.056	185.376	238.057	282.732	314.162	358.432	309.335	333.251	312.409	275.041	23.0815	27.2736	29.9033	31.7335	24.7977	25.3177	28.4377	31.5084	37.2078	29.3303	34.3765	40.5311	40.3632	35.9745	39.8207	30.9109
c13868_g1	5.5726	0.772385	1.37542	1.11943	0.529074	0.989417	0.48088	0.479247	0.800387	0.773848	1.31509	3.80199	2.73992	1.48593	2.52508	0.294683	0.836453	0.279183	1.0405	1.68393	18.8237	27.2736	20.3669	18.8219	11.0937	6.89025	14.0023	6.37248	26.7362	16.5337	21.3898	18.9496	2.92959	5.86165	20.1413	28.013
c13883_g1	0.40528	0.675837	0.423205	1.32296	0.21163	1.15432	1.60293	0.319498	0.60029	0.128975	0.730608	0.345636	0.210763	0.540338	0.210423	0.196455	0.532288	0.279183	0.43354	0.280654	0.112046	3.25835	0.340584	1.3639	1.79457	11.8576	2.30966	0	0.334202	0.339734	0.982187	0.394784	1.19354	0	1.47826	0.689976
c13895_g1	6.48448	8.59278	7.9351	6.41126	7.19541	6.10141	6.41173	7.66795	7.80378	9.02823	5.69874	8.75611	10.0113	8.10507	7.15438	7.4653	6.61558	6.8865	7.37018	7.01636	17.7033	18.8261	18.8683	19.7311	13.704	8.01192	21.5087	13.571	27.4046	15.5145	17.8976	19.0812	16.2755	16.5505	25.8696	40.8466
c13896_g2	29.7881	23.9439	21.5835	25.8486	20.9513	24.0758	26.769	21.7258	29.2141	23.0865	33.9002	33.8723	30.0338	26.2064	30.6166	23.9675	27.8311	30.524	24.2782	22.2652	36.4149	29.8079	27.3829	28.4601	26.266	31.2465	34.3562	36.3468	26.0677	39.6356	38.3053	31.9775	33.0935	35.9745	26.2392	23.8732
c13901_g1	17.8323	11.8754	13.0136	15.9773	19.7874	12.8624	14.1058	16.4541	12.0058	12.7685	15.9273	10.7147	13.5942	11.4822	17.5703	14.0465	17.4134	15.5412	15.1739	14.594	12.213	7.48215	9.67258	18.64	25.7765	22.7538	13.4249	23.1298	11.3629	9.51254	5.45659	10.7908	18.3371	19.6538	5.82066	5.10582
c13904_g1	1.82376	8.11004	3.06824	3.35828	2.1163	3.79277	7.2132	2.55598	2.60126	2.70847	2.33795	4.60848	5.58523	5.67355	0.526058	2.8486	2.73748	0.930608	7.28347	4.39692	0	0.12068	0.136233	0	0	0	0	0	0	0	0	0	0	0	0	0
c13904_g2	3.5462	12.3582	6.34808	7.22539	4.02096	11.3783	10.7397	4.15347	8.00387	6.70668	7.74445	9.33217	9.06282	6.21388	1.68338	6.09011	6.91975	1.48897	12.486	8.51318	0	0	0	0	0	0	0	0	0	0	0	0	0	0	0	0
c13908_g1	12.361	34.8539	16.2934	15.5702	14.0734	30.8368	39.5925	14.0579	32.0155	17.1536	30.8317	36.407	25.1862	18.7767	3.36677	18.9579	27.4509	10.4228	30.6946	27.7848	0	0	0	0	0.326285	0	0	0.118009	0	0	0	0	0	0.114934	0	0
c13911_g1	41.6425	28.5782	26.6619	26.2556	32.8026	23.746	11.8617	23.3233	20.0097	17.4116	42.8136	25.5771	30.9822	27.6923	43.1367	22.7888	27.2227	39.737	28.3535	35.7366	21.0646	23.1705	23.5003	20.2767	12.562	11.0564	11.6927	10.7388	20.6091	27.5184	19.2072	26.9769	17.252	16.2057	25.5924	17.6634
c13921_g1	0.40528	1.73787	1.69282	0.814128	0.423259	2.63845	2.56469	0.159749	1.80087	0.902823	1.16897	1.72818	0.843053	1.35084	0	0.687593	1.44478	1.11673	1.30062	1.21617	0	0	0	0	0	0	0	0	0	0	0	0	0	0	0	0
c13922_g1	0	0	0	0.101766	0	0	0	0	0	0	0	0	0	0	0	0	0.152082	0	0.086708	0	3.24933	2.17224	2.99714	5.36469	1.46828	2.40358	2.02095	4.24832	2.11661	7.02116	2.61916	4.34262	0.759523	1.83895	0.64674	0.413985
c13923_g1	11.4492	6.95146	9.31051	7.73422	9.41752	7.58553	7.2132	9.42518	6.203	7.09361	11.5436	7.7192	9.37897	10.2664	10.6264	8.05466	9.20098	8.74772	8.75751	8.88738	8.40344	9.65438	7.35661	7.456	6.52571	8.49263	8.94993	8.14262	5.01303	7.1344	6.11138	5.65857	5.20816	4.94218	5.17392	2.06993
c13926_g1	5.066	5.40669	3.06824	4.98653	3.70352	5.9365	3.36616	5.75096	4.60223	5.03001	4.38365	4.95411	5.37447	4.05253	6.4179	4.91138	4.71455	5.21141	3.55503	4.02271	3.58547	4.22379	5.04064	3.81893	9.13599	7.5312	6.64027	6.49049	6.90684	4.52978	4.8018	4.7374	9.54829	8.50514	7.66849	6.89976
c13926_g2	8.51088	5.40669	7.51189	7.83598	5.39655	5.7716	6.09115	6.23021	11.0053	6.31976	4.52977	6.56708	6.84981	5.53846	8.41692	5.89365	7.07183	7.91017	6.32969	6.5486	5.15411	6.15467	7.28849	6.18303	10.7674	7.69144	7.93945	7.78859	8.46645	5.20925	6.32965	6.18494	18.3371	12.8726	13.4892	17.6634
c13927_g1	3.85016	13.8064	8.1467	3.25651	7.83029	6.10141	15.7087	3.99372	4.60223	3.74026	18.9958	27.6509	10.7489	9.59099	1.36775	7.4653	9.80931	6.60732	9.62459	15.1553	0	0	0	0	0	0	0	0	0.111401	0	0	0	0	0	0.0923914	0
c13927_g2	5.36996	22.3992	10.6859	6.10596	8.88844	9.89417	18.7543	4.31322	8.60416	5.67488	19.2881	35.6005	14.4373	6.75422	1.26254	9.03694	11.5583	5.95589	12.8328	15.8102	0	0	0	0.0909269	0	0	0	0.118009	0	0	0	0	0	0	0	0
c13931_g2	2.533	2.51025	2.11603	2.13709	2.53956	1.81393	2.72499	1.91699	2.60126	2.70847	9.35179	8.87132	8.74668	9.86116	8.52213	10.2157	9.20098	10.4228	7.02335	9.54224	2.91319	2.05156	1.2261	2.27317	2.61028	2.56381	1.73224	1.65213	6.34984	9.05956	6.43878	5.00059	5.31666	5.05711	4.25001	2.62191
c13932_g1	41.4399	20.2751	25.8155	25.645	22.5386	28.3633	18.594	22.0453	30.2146	20.8939	22.3566	21.199	21.814	22.424	19.885	19.5473	21.5197	18.6122	19.3359	16.2779	51.9893	49.358	41.7556	42.7356	29.8551	39.5789	36.9545	34.3406	27.2932	43.1462	40.3788	35.7937	24.9558	23.9063	24.0218	22.7692
c13935_g1	0.20264	0.965481	0.529007	0	0.529074	0.494709	0.96176	0.159749	0.400194	0.128975	0.584487	0.691272	0.737672	0.135084	0.105212	0.39291	0.608329	0.186122	0.606956	0.561308	0	0	0	0	0	0	0	0	0	0	0	0	0	0	0	0
c13936_g1	0.10132	0.193096	0	0.101766	0	0	0	0	0	0.128975	0	0.115212	0.105382	0	0	0	0	0	0.346832	0	11.3166	3.37903	6.06239	16.0031	12.2357	19.5491	12.7031	18.2914	21.3889	17.2132	9.71273	11.7119	19.7476	20.6882	12.3805	12.0056
c13939_g1	14.3874	10.8134	16.505	15.2649	14.9199	13.1922	12.3426	11.8214	17.2083	14.9611	14.6122	9.56259	11.592	13.6435	15.6765	12.2784	15.2843	14.4244	12.486	12.6294	39.2161	46.7031	46.66	50.4644	39.8068	39.4186	42.44	40.9491	56.0345	37.2574	46.7084	46.5845	47.633	40.342	59.3153	70.3775
c1394_g1	12.1584	7.33766	8.4641	8.34481	7.40704	8.73985	7.53379	8.30694	7.00339	7.86745	7.15996	7.94963	10.7489	7.69981	7.2596	8.74225	8.21245	7.35181	8.41068	7.48411	7.28298	6.03399	9.19576	8.36527	6.85199	9.6143	8.51687	7.9066	2.78502	8.60658	5.67486	8.42205	8.46326	8.73501	2.67935	1.10396
c13942_g1	1.72244	1.83441	1.79862	0.915894	1.69304	2.30864	1.92352	1.43774	1.40068	1.28975	3.21468	2.07382	2.52916	2.43152	3.36677	1.37519	1.06458	2.1404	1.21391	2.33879	1.00841	0.603399	1.29422	0.727415	1.30514	0.96143	1.44354	0.944072	1.55961	1.35893	1.20045	0.921162	1.62755	0.919475	1.29348	0.827971
c13943_g1	0.30396	1.35167	2.22183	2.03532	1.58722	0.494709	1.44264	0.638996	0.800387	2.70847	0.584487	1.38254	0.526908	1.7561	0.315635	0.884048	0.684371	0.837548	1.47404	0.467757	77.3117	179.934	141.002	63.467	28.8763	9.13359	31.9022	23.9558	100.706	52.319	112.733	87.2472	8.68026	14.9415	110.5	153.175
c13944_g1	1.92508	6.08253	2.32763	1.93355	1.69304	4.94709	5.77056	1.75724	4.40213	2.32154	5.84487	5.18454	2.95069	2.29644	0.631269	2.8486	4.10622	1.30285	4.50882	4.02271	0	0	0	0	0	0	0	0	0	0	0	0	0	0	0	0
c13944_g2	2.43168	6.46872	3.06824	2.84945	2.43374	5.27689	6.09115	1.91699	4.00194	3.35334	4.67589	5.99102	3.37221	2.29644	0.526058	2.75037	3.19373	2.69876	4.68223	4.11626	0	0	0	0	0	0	0	0	0	0	0	0	0	0	0	0
c13948_g1	82.3732	61.5977	72.7913	73.3733	73.9645	80.9673	64.4379	82.4304	59.6288	79.3194	75.2527	70.7401	73.1349	86.5891	92.0601	72.3937	79.0068	77.8919	75.0024	72.5959	64.4264	67.8221	70.2965	70.7411	134.593	96.3032	87.1896	106.444	59.4879	68.0599	66.3522	67.1132	132.374	101.372	81.4893	62.5118
c13951_g1	77.6112	53.0049	65.7026	57.4978	61.3726	65.1366	56.1027	59.5863	63.8309	62.8107	71.1612	67.6294	64.7043	63.3546	85.4318	63.8479	67.9048	59.0936	55.7533	53.8856	58.8241	58.1677	62.0544	63.8307	73.4142	77.2349	61.639	75.5257	62.6072	68.9659	60.7864	67.3764	87.5622	75.8567	64.0273	66.6517
c13952_g1	19.5548	39.3916	34.7028	40.6046	54.7062	21.9321	35.1042	54.3146	38.0184	72.9997	23.6717	16.2449	20.7602	32.1501	28.6175	29.8612	28.7436	28.9419	27.92	31.3397	8.73958	7.96487	6.06239	11.9114	16.6406	15.8636	10.8265	11.3289	18.0469	12.9099	12.3319	9.47481	26.6918	18.5044	17.8315	20.8373
c13969_g1	0.91188	1.54477	0.634808	0.50883	1.48141	1.48413	1.12205	0.479247	0.800387	0.773848	1.75346	0.806484	1.26458	0.405253	0.105212	1.17873	0.988535	0.372243	1.1272	1.21617	0	0	0	0	0	0	0	0	0	0	0	0	0	0	0	0
c13971_g1	6.68712	6.17908	9.31051	8.14128	10.3698	5.6067	4.96909	8.14719	4.60223	5.93283	7.15996	5.99102	8.74668	10.8068	8.94298	9.92099	7.45203	7.91017	9.01763	7.85832	4.70593	6.63739	11.7161	8.63805	6.52571	5.4481	3.7532	6.37248	4.34462	6.34169	5.67486	7.63248	3.79762	6.78113	6.28262	2.06993
c13972_g1	0.20264	0.289644	0.105801	0.101766	0	0.164903	0	0	0	0.128975	0.146122	0.345636	0.210763	0.135084	0	0.491138	0.0760412	0	0.086708	0.187103	0	0	0	0	0	0	0	0	0	0	0	0	0	0	0	0
c13978_g2	0.5066	0.772385	0.317404	0.203532	0.21163	0.494709	1.12205	0.319498	1.00048	0.515899	0.438365	1.49776	1.36996	0.540338	0.210423	0.687593	0.532288	0	0.953788	0.748411	0	0	0	0	0	0	0	0	0	0	0	0	0	0	0	0
c13979_g1	0	0.386192	0.211603	0.915894	0.317444	0	0.320587	0.319498	0.200097	0	0.730608	0.230424	0.105382	0.135084	0.105212	0.196455	0.304165	0.279183	0.346832	0.187103	0.448184	0.482719	0.749284	0.727415	0.652571	1.60238	0.577415	0.472036	0.334202	0.452978	0.654791	0	0.434013	0.574672	0.184783	0
c13982_g1	4.66072	12.3582	6.98289	6.61479	4.23259	8.73985	14.5867	2.71573	10.405	6.19078	11.3975	11.7516	6.74443	5.94371	0.631269	6.09011	8.06036	2.79183	8.41068	9.16804	0	0	0	0.0909269	0	0	0	0	0	0	0	0	0	0.114934	0	0
c13985_g1	6.48448	4.44121	4.33785	6.92009	7.08959	3.29806	1.92352	6.23021	2.80136	5.03001	2.92243	6.79751	5.47985	4.05253	2.63029	3.43797	3.95414	4.2808	9.10434	9.07449	0.224092	0.24136	0.476817	0	0.326285	0.160238	0.144354	0.236018	0.668404	0.566223	0.218264	0.131595	0.108503	1.37921	0.64674	0
c13987_g1	2.93828	1.54477	2.75083	2.13709	1.69304	1.31922	0.96176	1.27799	2.60126	1.80565	2.77631	2.64988	2.10763	2.43152	0.946904	2.16101	2.05311	2.23346	1.99428	2.05813	8.51549	12.9127	9.74069	5.09191	1.63143	5.92882	5.48544	3.8943	4.90163	10.0788	7.09357	11.7119	3.2551	3.3331	4.15762	3.44988
c13988_g1	56.334	25.1991	53.4297	28.4945	28.0409	34.9594	30.7763	19.3296	30.8149	22.9575	55.8185	92.8608	81.8816	48.3602	36.5084	41.9432	39.6935	60.4895	37.4579	57.7212	2.12887	4.34447	4.15512	3.63708	1.46828	1.60238	5.9185	7.19855	2.11661	4.41654	4.03788	4.07943	1.62755	2.29869	2.30979	3.17389
c13991_g2	3.0396	2.99299	2.53923	2.54415	2.96281	1.64903	1.12205	0.958493	1.60077	0.515899	5.4065	4.72369	7.27134	5.53846	10.6264	2.94683	4.71455	1.6751	4.24869	3.36785	0.112046	0.482719	0.0681167	0.0909269	0	0	0.144354	0	0	0.226489	0.218264	0.131595	0.108503	0.689606	0.184783	0
c13992_g1	1.31716	2.6068	0.952212	0.915894	0.529074	3.13316	1.76323	0.479247	5.20252	1.0318	3.65304	1.72818	0.948435	0.675422	0.315635	1.96455	2.66144	1.6751	0.86708	1.77748	0	0	0	0	0	0.160238	0	0	0	0	0	0	0	0	0	0
c13993_g2	2.0264	5.50324	1.48122	2.34062	1.37559	5.27689	8.97643	1.59749	4.80232	2.96642	6.7216	5.7606	3.79374	2.83677	1.36775	2.55392	5.01872	2.32652	5.80944	4.30337	0	0	0	0	0	0	0	0	0	0	0	0	0	0	0	0
c13995_g1	17.9336	6.95146	7.40609	10.5837	9.52333	16.8201	16.3499	11.6617	13.2064	8.1254	15.9273	5.41496	7.37672	12.5629	17.886	13.2607	20.6072	12.0048	11.3588	11.4133	14.2298	8.68895	5.92616	12.0933	26.9185	21.4719	14.5797	30.2103	6.01563	4.19005	5.45659	3.55305	30.0554	16.4356	5.91305	6.34778
c13995_g2	7.39636	4.24812	3.27984	5.59713	4.23259	5.9365	4.8088	5.11196	5.80281	2.83744	5.84487	2.99551	2.73992	6.0788	7.47002	6.09011	7.83224	5.67671	6.76323	5.98729	4.48184	3.49971	2.31597	4.00078	9.9517	10.736	5.62979	12.1549	2.45081	1.47218	3.49222	2.23711	14.7565	8.27527	3.51087	4.41584
c13999_g1	18.6429	19.3096	15.6586	19.5391	16.6129	19.7883	18.4337	21.0869	20.0097	14.8321	28.6398	17.7426	20.6548	21.2083	25.9872	23.7711	21.8238	25.964	21.0701	22.8265	38.4317	40.1864	35.0801	44.736	31.976	35.7331	38.3981	48.2657	31.5264	32.0482	38.5235	29.214	31.3575	25.0557	29.1957	36.8447
c14003_g1	29.0789	16.5097	17.563	26.5609	14.6024	19.9533	16.8308	16.2944	19.4094	14.0582	26.7403	28.4574	27.1885	19.9925	35.3511	11.7873	19.6186	36.4798	20.9833	18.3361	31.9331	26.9116	20.2307	20.2767	31.8128	37.656	25.2619	28.0861	39.5472	19.4781	23.7907	15.0018	85.9346	39.1926	35.4783	62.6498
c14006_g1	50.1534	25.5853	20.3139	40.1976	33.2258	53.9233	50.9733	18.0516	53.6259	42.9486	70.1384	28.4574	29.4015	48.6304	51.0276	40.1751	54.0653	43.8317	32.2554	10.01	1.12046	0	0.0681167	0.636488	7.17828	4.1662	2.30966	2.00615	1.44821	0.339734	1.30958	0.131595	8.24625	7.58567	1.94022	0.965966
c14009_g1	0.20264	0.965481	2.22183	1.52649	2.64537	0.824515	3.52645	0.958493	2.80136	1.5477	0.584487	0	0.421527	0.945591	0.105212	1.47341	1.67291	1.48897	1.73416	0.561308	13.4455	30.2906	24.4539	12.7298	6.19942	9.93478	10.3935	11.3289	8.35505	13.3629	16.9154	14.4754	2.71258	5.17205	8.86958	11.7296
c14012_g1	6.0792	3.95847	5.81907	6.30949	5.39655	5.11199	4.48821	5.27171	5.40261	5.54591	7.15996	5.53017	7.27134	5.94371	8.62735	5.30429	4.94268	5.49059	5.54931	5.98729	14.0057	15.8091	14.5089	15.6394	15.8248	11.6974	13.1362	15.2232	18.6039	17.6661	14.6237	14.3438	13.1289	10.3441	19.6794	17.6634
c14015_g1	39.4135	52.4256	47.0816	53.0201	54.1772	52.7689	41.6763	48.2442	53.6259	38.8214	55.5262	47.6978	54.1662	64.9756	70.9126	50.7837	56.1944	57.0463	54.4526	62.4923	179.049	306.165	398.755	180.217	195.608	122.903	225.047	153.53	251.988	112.452	271.084	250.556	177.837	171.137	418.256	328.704
c14022_g1	21.3785	18.4407	19.8906	24.0168	21.3746	19.7883	20.0367	26.1988	21.8106	27.7295	18.2652	12.0973	17.7041	19.4522	26.3029	20.1367	18.6301	20.5664	15.9543	19.0845	33.6138	38.1348	33.5134	35.0069	34.7494	31.8874	24.9732	30.8003	34.8684	33.8601	37.3231	30.6615	32.2255	25.7453	30.5816	25.5291
c14036_g1	0.91188	4.82741	2.53923	1.42472	1.69304	3.46296	5.12939	1.43774	2.80136	2.06359	4.82201	2.30424	3.58298	2.29644	0.315635	1.66987	2.81352	1.11673	4.07528	4.11626	0	0	0	0	0	0	0	0.118009	0	0	0	0	0	0.114934	0	0
c14039_g1	0.20264	0.0965481	0	0.203532	0.105815	0.164903	0.801467	0	0.200097	0	0.146122	0.460848	0.105382	0	0	0	0.152082	0	0.43354	0.280654	0	0	0	0	0	0	0	0	0	0	0	0	0	0	0	0
c1404_g1	40.3254	38.04	38.1943	35.4146	40.1038	43.6993	43.1189	48.0844	49.0237	49.0104	40.3296	40.6698	39.5181	36.0675	44.0836	46.167	40.4539	45.9721	46.5622	47.337	42.9136	39.583	40.1889	38.9167	53.5108	51.2763	54.277	54.0481	44.0032	42.8064	36.8866	37.636	49.586	46.2036	43.7935	46.5044
c14041_g1	16.4138	17.6683	27.4025	18.2161	20.2106	16.4903	9.13672	24.7611	13.8067	21.2808	10.2285	14.9776	21.814	20.6679	16.413	12.4749	11.7864	12.5632	16.041	23.0136	115.183	109.215	109.259	128.48	85.4868	111.366	106.389	129.928	132.01	174.51	127.575	130.805	103.729	100.338	96.5491	100.874
c14042_g1	19.3521	25.6818	18.092	18.8267	21.3746	29.5176	22.7617	25.4001	29.8144	13.4134	16.5117	17.5122	18.3364	20.5328	18.412	12.1802	22.128	11.9118	20.5498	19.3651	3.47342	1.08612	1.70292	3.728	11.0937	6.2493	4.61932	2.71421	4.45603	4.0768	3.81961	2.23711	15.6245	5.17205	6.37501	3.03589
c14045_g1	2.63432	9.65481	3.59724	4.17241	2.857	6.92592	6.73232	2.07674	5.60271	4.38514	5.69874	6.91272	4.32065	3.10694	0.526058	4.91138	5.09476	2.41958	4.85565	6.26794	0.112046	0	0	0	0	0	0	0	0	0	0	0	0	0	0	0
c14046_g1	5.36996	21.0475	7.8293	7.32715	6.03144	11.873	14.4264	5.11196	14.8072	7.48053	16.6579	15.0928	13.4889	6.0788	2.41987	7.4653	12.3187	3.25713	12.1391	12.723	0	0	0	0	0	0	0	0	0	0	0	0	0	0.114934	0	0
c14049_g1	6.88976	1.35167	2.22183	1.52649	2.96281	5.11199	1.60293	3.83397	1.60077	3.22437	2.48407	2.41945	5.26908	2.5666	1.15733	1.27696	1.97707	0.744487	2.25441	4.77112	1.2325	1.08612	0.749284	2.54595	6.68885	2.0831	1.8766	2.36018	3.23062	3.39734	2.51003	2.23711	2.92959	1.83895	2.125	1.51795
c14051_g1	1.62112	3.37918	2.01022	1.73002	1.37559	2.47354	2.56469	1.27799	1.00048	1.28975	2.0457	2.76509	2.73992	2.02627	0.526058	1.0805	1.14062	0.0930608	2.68795	2.43234	0	0	0	0	0	0	0	0	0	0	0	0	0	0	0	0
c14054_g2	1.72244	8.88243	3.70305	1.93355	2.53956	4.61728	5.93085	1.11824	3.80184	3.99821	3.06855	6.10623	3.26683	2.29644	0.631269	2.8486	3.57394	1.11673	4.42211	3.83561	0	0	0.0681167	0	0	0	0	0	0	0.113245	0	0	0	0	0	0
c14056_g1	203.552	237.315	349.462	225.717	371.41	321.89	240.44	385.474	255.924	470.371	208.954	210.607	200.857	272.33	268.5	298.514	240.594	279.834	229.169	253.711	20.3924	20.6362	21.0481	23.641	22.6768	21.7924	32.7683	44.6074	28.7414	16.4205	19.5346	20.0024	39.4952	41.6062	21.3424	27.323
c14062_g1	1.41848	3.37918	1.58702	2.74768	3.17444	2.96825	2.24411	2.39623	1.60077	3.86924	2.33795	2.53466	2.00225	3.24203	3.47198	2.8486	2.35728	2.79183	2.34112	3.4614	8.85163	12.1887	12.9422	10.0929	7.17828	6.73001	11.2596	8.14262	11.0287	7.36089	14.1871	13.5542	7.37823	8.0454	16.1685	11.3156
c14063_g1	12.969	13.1305	11.7439	13.026	12.1687	13.1922	12.9838	10.2239	15.6076	10.06	13.8816	19.01	16.6503	11.4822	12.0993	16.8951	14.2957	16.0995	17.2549	15.6231	16.2467	15.8091	15.4625	14.8211	15.8248	15.3829	16.4563	19.1174	12.5883	14.835	18.0068	16.0545	24.6303	22.0674	17.1848	30.9109
c14066_g1	4.45808	11.4892	4.86686	3.25651	2.1163	11.2134	11.5411	2.23648	13.6066	3.86924	10.813	10.8299	4.63679	2.43152	0.420846	7.56352	7.98432	5.30447	4.24869	6.9228	0	0	0	0	0	0	0	0.118009	0	0	0	0	0	0	0	0
c14072_g1	12.361	41.033	17.6688	22.6938	16.5071	28.0335	27.5705	13.7384	18.0087	16.8957	20.7493	26.0379	42.5742	26.3415	4.5241	15.9129	18.8582	5.95589	42.9205	25.3524	0	0.12068	0	0	0	0	0	0.118009	0.111401	0	0	0	0.108503	0.114934	0.184783	0.137995
c14074_g1	63.1224	47.0189	53.2181	52.1042	55.7644	62.9929	51.935	61.8228	48.8236	59.9732	47.7818	43.5501	51.9532	54.8443	61.2331	46.167	46.233	46.0651	41.6199	46.4015	68.7962	72.4079	67.2312	73.2871	84.8342	79.1577	71.1664	78.4759	66.8404	61.8315	64.7152	63.1654	98.738	74.3625	72.3425	69.1356
c1408_g1	3.0396	5.98598	4.44365	6.61479	8.46518	4.94709	7.53379	11.5019	6.4031	10.4469	8.18281	4.14763	5.47985	6.21388	4.62931	9.6263	7.60412	5.49059	9.79801	9.6358	26.891	33.911	40.87	29.7331	27.0817	19.3888	38.6868	33.9866	13.1453	19.7045	22.4812	29.872	16.818	26.7797	16.8152	7.72773
c14080_g1	0.60792	3.28264	0.529007	0.712362	0.634889	0.824515	2.4044	0.479247	1.20058	0.644873	2.19182	3.11072	1.26458	1.48593	0	0.687593	1.52082	0.744487	0.780372	2.61944	0	0	0	0	0	0	0	0	0	0	0	0	0	0	0	0
c14089_g1	8.91616	9.75136	11.4265	9.15894	14.1792	6.76102	12.5029	13.0994	6.60319	13.6713	15.9273	10.2539	9.90588	10.9418	12.941	10.5104	12.3187	11.2604	14.8271	6.9228	4.25774	1.2068	1.77104	1.09112	1.79457	2.72405	4.47497	0.472036	2.33941	2.37813	2.61916	2.10551	1.30204	3.6779	3.51087	4.82983
c14091_g1	10.132	34.7573	15.2354	12.7208	12.3803	28.0335	32.5395	9.74468	25.4123	14.3162	28.6398	32.605	17.9149	14.1839	2.63029	18.565	20.303	9.58527	24.0181	22.8265	0.112046	0.12068	0	0	0	0	0	0.118009	0.111401	0	0	0	0.217007	0	0	0
c14091_g2	6.28184	19.7924	6.87708	6.92009	4.02096	12.2028	18.594	3.35473	15.0073	6.83566	14.6122	17.7426	9.06282	5.53846	0.841692	10.2157	12.7749	4.09468	11.0119	14.4069	0	0	0	0	0	0	0	0	0	0	0	0	0	0.114934	0	0.137995
c14093_g1	1.31716	5.2136	2.22183	1.73002	1.69304	2.47354	4.00733	1.75724	2.00097	3.61129	4.52977	4.26284	2.73992	1.48593	1.15733	1.27696	2.28124	0.744487	3.38161	4.20981	0	0	0	0	0	0	0	0	0	0.113245	0	0	0	0	0	0
c14094_g1	53.9023	187.303	76.3885	97.1865	56.5051	115.432	161.736	45.0492	98.0474	70.8071	121.281	136.065	98.005	80.5103	18.5172	80.6448	97.4087	38.7133	137.952	118.904	0.224092	0.362039	0.272467	0.181854	0	0.160238	0	0.708054	0.222801	0.339734	0.109132	0.263189	1.08503	0.919475	0.277174	0.827971
c14094_g2	1.5198	2.99299	1.79862	1.11943	0.846518	1.81393	2.08381	0.319498	1.60077	0.773848	3.94528	3.34115	2.63454	1.89118	0.631269	1.17873	1.52082	1.02367	2.34112	2.15168	0	0	0	0	0	0	0	0	0	0	0	0	0	0	0	0
c14095_g1	0.10132	1.73787	0.84641	0.50883	0.529074	0.824515	1.44264	0.319498	0.60029	0.644873	1.16897	1.61297	0.948435	0.540338	0.105212	0.294683	0.836453	0.930608	0.86708	1.21617	0	0	0	0	0	0	0	0	0	0	0	0	0	0.114934	0	0
c14105_g1	12.665	50.3981	17.7746	17.402	12.0629	26.3845	34.7837	10.5434	30.8149	16.5088	42.5214	42.5132	25.8185	14.1839	4.10325	23.0835	26.0821	11.5395	25.4922	29.7493	0	0	0	0	0.163143	0	0	0	0.111401	0	0	0	0.217007	0.229869	0.0923914	0.413985
c14106_g1	1.62112	9.46172	2.64503	3.35828	2.32793	5.27689	5.93085	1.91699	7.00339	2.83744	6.13711	5.53017	3.37221	2.83677	0.315635	3.9291	5.85517	2.6057	5.02907	4.20981	0	0	0	0	0	0	0	0	0	0	0	0	0.108503	0	0	0
c1411_g1	1.41848	1.83441	2.32763	0.610596	2.53956	1.81393	0.96176	0.638996	0.60029	0.386924	0.438365	0.345636	0.105382	0.135084	0.105212	0.687593	0.608329	0.279183	1.64745	1.68393	29.244	18.464	16.7567	44.6451	36.3808	47.4305	31.1804	46.6135	15.8189	14.6085	17.4611	21.0551	54.2517	28.5037	17.2772	16.8354
c14110_g1	38.8056	31.4747	25.0749	48.5424	33.3317	27.7037	37.0278	24.1221	45.422	27.9875	40.1835	31.9137	32.5629	34.4465	48.1869	30.7452	41.8987	38.6202	29.9143	24.0427	51.4291	63.7189	43.9353	55.0108	76.8402	61.852	41.5739	66.439	54.6977	45.7508	54.0203	49.8743	93.0958	71.2593	50.9077	60.9939
c14118_g1	256.644	255.659	374.219	215.642	360.194	282.808	256.149	430.843	218.906	463.922	197.118	214.179	279.999	288.135	288.49	294.388	249.795	234.793	247.378	302.639	23.9778	18.102	25.2713	21.5497	39.6437	33.4898	28.0046	27.7321	34.0886	23.4416	29.3565	25.3978	39.0612	31.8368	26.8859	33.1188
c14119_g1	0	0	0	0	0	0	0	0	0	0	0	0	0	0	0	0	0	0	0	0	0.784321	1.8102	2.31597	1.18205	0.652571	0	0.144354	0.826063	2.78502	1.69867	2.51003	1.57913	0	0.459737	2.49457	1.79394
c14122_g1	0	0	0	0.305298	0.105815	0.164903	0.160293	0	0	0	0.146122	0	0	0.135084	0.105212	0	0.152082	0	0.346832	0	12.9973	10.6198	12.4654	6.00117	3.26285	6.89025	14.4354	14.3971	10.9173	28.3111	16.3698	21.9763	1.73605	6.32139	7.11414	7.03775
c14123_g1	11.6518	9.55826	11.5323	11.1943	8.04192	2.47354	7.85437	11.1824	2.00097	20.8939	4.82201	5.99102	7.06057	10.9418	15.6765	4.42024	3.42185	2.41958	3.64174	3.83561	0	0.965438	0.0681167	0	0	0	0	0.118009	0.222801	0	0	0.131595	0	0.114934	0	0.551981
c14125_g2	1.41848	3.66883	1.90442	2.54415	1.79885	3.29806	3.84704	1.27799	2.60126	0.644873	3.94528	2.99551	1.68611	2.5666	0.420846	1.96455	1.97707	1.20979	2.86136	3.0872	0	0	0	0	0	0	0	0	0.111401	0	0	0	0	0	0	0
c14127_g1	10.8412	9.46172	10.1569	16.4861	12.8036	14.6764	11.3808	13.4189	17.4084	13.2844	10.813	5.7606	7.4821	11.7523	15.6765	10.2157	13.9916	11.2604	9.97142	9.91645	18.8237	17.9813	14.5089	18.0945	45.8431	32.6886	20.2095	26.788	25.1765	14.7218	16.3698	13.6858	77.9054	41.7212	30.4892	64.3057
c14129_g1	4.0528	2.89644	3.49144	1.42472	2.01048	3.95767	3.52645	2.07674	1.00048	0.644873	7.89057	11.406	8.43053	3.91745	3.47198	2.65214	4.25831	6.23508	2.94807	3.74206	0.784321	3.37903	0.885518	3.45522	9.78856	16.3443	8.08381	2.12416	1.22541	0.566223	2.4009	0.789567	2.27857	19.4239	31.875	1.24196
c14131_g1	9.01748	7.33766	10.1569	9.76954	7.61867	7.58553	5.93085	7.02895	8.00387	9.93105	9.79015	11.406	12.9619	8.78049	12.0993	6.7777	7.68016	8.93384	9.36447	10.2907	41.7931	57.4436	47.9542	31.9153	19.2508	16.3443	34.3562	17.9374	34.0886	39.2958	49.2185	34.4778	11.7184	15.4012	37.9729	37.9487
c14132_g1	0	0.193096	0.211603	0.407064	0	0.164903	0	0.479247	0.200097	0.128975	0.292243	0.345636	0.421527	0.135084	0.210423	0.39291	0.456247	0.279183	1.0405	0.467757	3.92161	6.75807	10.7624	4.09171	1.30514	2.24334	3.32014	2.36018	4.67883	5.096	6.65704	7.10611	1.08503	1.26428	4.89675	3.03589
c14136_g1	11.5505	11.5858	10.8975	12.9243	9.20589	10.224	9.29701	8.30694	15.4075	10.8339	18.1191	16.5905	15.4911	16.075	21.884	14.1448	12.6989	18.333	15.6942	14.8747	17.4792	20.6362	16.8248	14.0937	12.2357	11.0564	23.0966	11.3289	20.6091	18.3456	25.4277	17.7653	15.082	15.4012	27.1631	24.1492
c14141_g1	14.9954	54.6462	20.1022	23.915	16.0838	26.7143	38.9513	11.6617	26.2127	17.6695	45.7361	46.0848	26.6616	19.5872	4.20846	21.0207	35.131	13.6799	35.1168	32.2752	0.112046	0.24136	0.20435	0	0	0	0.144354	0	0	0	0	0	0.217007	0.229869	0.369566	0
c14144_g1	5.77524	17.5718	6.55968	6.71656	4.65585	12.2028	16.1896	3.03523	14.6071	7.73848	11.5436	14.2863	6.95519	5.67355	1.26254	7.56352	12.1666	3.81549	9.7113	12.0681	0	0	0	0.0909269	0	0	0	0.236018	0	0	0	0	0	0.114934	0	0.137995
c14148_g1	4.45808	4.34467	5.07846	5.6989	3.49189	0.824515	2.88528	5.43146	2.40116	9.1572	2.63019	4.03242	2.42378	2.83677	3.78762	3.33974	3.80206	2.04734	4.3354	2.61944	1.79273	4.58583	5.44934	2.3641	1.142	2.56381	3.46449	4.95638	5.57003	9.73903	9.27621	8.68524	0.868026	5.63178	2.67935	2.06993
c14154_g1	0.81056	0.579289	0.634808	1.22119	1.05815	0.824515	0.48088	0.159749	0.200097	0.644873	0.730608	0.691272	0.737672	0.405253	0.841692	0.884048	0.836453	0.651426	0.173416	1.21617	1.00841	0.844759	1.56669	0.818342	0	0.640953	0.866122	0.944072	0.668404	0.679467	0.982187	1.31595	0.542517	0.574672	0.831523	0.27599
c14155_g1	29.7881	32.6333	44.8598	37.3481	40.3154	41.7204	38.4704	48.0844	38.0184	59.8442	40.0373	39.5177	40.2558	40.6604	45.767	50.6854	41.8226	44.39	42.9205	49.9565	9.41185	8.93031	9.53634	11.9114	13.5408	9.13359	12.1257	14.2791	9.91466	9.62578	10.0401	10.0012	11.3928	12.4129	11.087	6.20978
c14164_g1	13.0703	9.46172	9.20471	8.34481	8.04192	2.80335	8.65584	11.1824	1.60077	8.6413	4.96814	5.06933	9.8005	9.59099	8.2065	5.6972	4.18226	2.88489	4.3354	3.55495	0.336138	0.24136	0.272467	0.909269	0.978856	0.320477	0.433061	0.708054	0.668404	1.0192	1.74611	0.526378	0.542517	1.49415	0.923914	0.27599
c14167_g1	0.10132	0.0965481	0.105801	0.203532	0.21163	0	0	0.319498	0.200097	0.257949	0.146122	0	0.210763	0	0.105212	0.0982276	0.152082	0.0930608	0	0.280654	1.2325	0.844759	0.340584	0.727415	23.4925	18.1069	6.78462	6.49049	8.80065	0.905956	1.20045	0.263189	37.3251	25.5154	6.65218	3.72587
c14168_g1	8.6122	3.86192	8.56991	2.54415	6.34889	4.78218	3.04557	6.5497	3.40165	7.86745	3.21468	4.8389	5.47985	6.75422	6.73354	2.94683	3.19373	2.79183	1.99428	3.64851	2.57706	0.482719	1.29422	1.18205	1.95771	2.88429	1.44354	0.944072	1.78241	2.37813	2.51003	0.921162	2.27857	1.95388	1.38587	0.827971
c14172_g1	1.62112	1.83441	1.79862	0.610596	1.37559	1.31922	1.44264	0.479247	3.00145	0.257949	4.82201	5.06933	2.52916	1.89118	0.946904	2.65214	2.12915	2.97795	0.693664	1.49682	21.8489	22.6878	13.6233	8.91083	5.87314	10.095	11.6927	19.9435	12.0313	27.6317	19.9711	18.6864	2.82109	11.2636	10.1631	10.4876
c14175_g1	0.70924	3.37918	1.26962	1.83179	0.846518	0.989417	2.24411	1.11824	2.40116	1.5477	2.0457	1.84339	1.89687	1.08068	0.526058	1.96455	2.12915	0.651426	1.99428	1.87103	0	0	0	0	0	0	0	0	0	0	0	0	0	0	0	0
c14176_g2	1.21584	1.83441	1.26962	0.712362	1.48141	2.80335	3.04557	0.638996	1.40068	0.257949	2.0457	4.49327	2.3184	2.02627	0	2.35746	2.88956	0.465304	3.2082	2.33879	0	0	0	0	0	0	0	0	0	0	0	0	0	0	0	0
c14176_g4	0.81056	1.83441	0.84641	0.712362	0.634889	0.824515	1.60293	0.638996	0.400194	0.644873	1.60734	1.61297	1.26458	0.810507	0.315635	1.0805	1.14062	0.279183	1.38733	1.40327	0	0	0	0	0	0	0	0	0	0	0	0	0	0	0	0
c14179_g1	14.3874	16.3166	24.9691	19.4373	23.3851	19.9533	12.9838	22.6843	14.0068	19.3462	17.0962	23.0424	23.5001	21.8837	20.0954	15.0288	17.2613	15.355	18.8156	26.0073	46.7231	68.6668	110.485	53.0104	49.7585	42.7836	71.3107	48.6197	51.4671	28.7641	57.8399	59.8755	32.334	44.7095	79.549	41.8125
c14180_g1	302.947	1338.25	309.257	142.981	117.878	919.993	749.371	107.99	1045.91	196.686	1285.72	1312.49	735.248	277.328	117.521	538.189	814.173	384.993	352.902	465.699	0.448184	0.844759	1.36233	1.09112	0.815713	0.96143	0.433061	1.77013	1.33681	2.37813	0.873055	0.526378	0.542517	1.37921	0.739132	0.965966
c14181_g1	6.68712	5.59979	5.18426	6.92009	5.92563	5.4418	6.25144	5.75096	9.60465	9.41515	7.4522	4.26284	3.79374	4.99812	9.25861	6.28656	6.61558	7.16568	6.5031	6.64215	6.61071	5.55127	5.10876	6.54674	10.7674	9.93478	9.09428	8.85067	9.02345	4.52978	7.42097	5.26378	11.1758	10.1142	9.23914	14.4895
c14183_g1	0.70924	2.02751	1.16381	1.01766	0.317444	1.97883	3.04557	0.159749	0.400194	0.773848	1.75346	1.72818	1.05382	0.810507	0.315635	0.785821	1.21666	0.372243	0.86708	1.30972	0	0	0	0	0	0	0	0	0	0	0	0	0	0	0	0
c14186_g1	0.81056	1.73787	1.48122	1.52649	1.69304	0.824515	0.801467	2.07674	1.20058	1.80565	1.46122	1.61297	0.948435	2.16135	1.57817	1.37519	0.988535	0.930608	0.780372	0.748411	58.0398	95.8198	56.6731	44.9179	26.7554	30.926	57.5971	35.1667	38.8788	41.1078	50.4189	45.6633	23.7622	24.481	48.6903	68.0316
c14187_g1	87.3379	59.2805	75.5421	61.1614	72.9064	68.5996	74.3761	75.8807	64.6313	74.5473	56.403	65.21	66.812	62.8143	68.7031	64.3391	64.8631	51.6488	47.9495	66.0473	61.9614	43.0827	46.5237	51.4646	50.2479	70.6651	51.823	55.9362	57.1485	69.9851	44.5258	60.6651	58.3748	63.2139	43.5164	42.7785
c14188_g1	1.0132	2.89644	1.90442	2.03532	0.529074	0.824515	1.92352	0.319498	2.00097	1.67667	2.33795	2.64988	2.3184	0.810507	0.631269	1.37519	2.5854	0.837548	1.56074	1.30972	0	0	0	0	0	0	0.144354	0	0	0	0	0	0	0	0	0
c14198_g1	5.16732	5.40669	7.19449	6.41126	7.30122	6.26631	5.12939	7.98744	3.60174	8.38335	3.50692	5.29975	5.05832	6.21388	6.4179	5.30429	6.4635	6.60732	7.89043	7.10991	5.49025	2.89632	5.38122	7.18322	8.8097	6.08906	6.92898	8.85067	5.79283	4.30329	4.36527	3.94784	7.05272	7.7006	4.71196	3.44988
c1420_g1	9.32145	13.5167	7.9351	19.2338	15.6606	11.873	13.3043	11.3422	16.8081	15.7349	7.74445	2.30424	3.16145	10.1313	15.6765	6.97416	12.1666	5.76977	11.0986	4.49047	16.4707	21.119	20.1626	17.0033	19.2508	14.2612	11.837	14.0431	17.8241	18.0059	17.1337	20.134	31.0319	19.7687	16.0761	9.38367
c14200_g1	0	0.482741	0.317404	0.305298	0	0.164903	1.76323	0	0.200097	0	0.584487	0.921696	0.421527	0.540338	0	0.39291	0	0.279183	0.346832	0.561308	0	0	0	0.0909269	0	0	0	0	0	0	0	0	0	0	0	0
c14201_g1	3.0396	3.47573	1.58702	5.49536	4.02096	2.63845	3.20587	4.31322	6.0029	11.9946	1.16897	0.691272	1.36996	3.37711	2.41987	1.0805	1.90103	0.930608	3.03478	2.52589	5.49025	8.68895	7.69719	5.81932	7.01513	4.80715	5.77415	10.5028	11.9199	14.4953	12.2228	8.55365	12.4779	11.0337	13.3968	7.03775
c14202_g1	71.0254	33.6953	37.8769	55.5642	35.6596	42.8748	29.8146	47.7649	36.0174	48.2365	38.43	55.993	55.0092	47.5497	61.9696	42.6308	44.332	41.8774	54.7995	45.466	112.606	140.351	124.177	105.657	118.931	119.858	106.244	113.407	171.668	256.499	198.838	235.423	150.06	139.3	137.848	113.846
c14205_g1	0.30396	1.93096	0.634808	0.610596	0.423259	1.81393	1.44264	0.638996	1.20058	0.773848	1.89958	1.03691	0.948435	0.405253	0	0.982276	0.912494	0.465304	1.0405	0.748411	0	0	0	0	0	0	0	0	0	0	0	0	0	0	0	0
c14207_g1	0.20264	1.15858	2.01022	0.305298	0.952333	0.989417	1.12205	1.59749	0.60029	1.80565	0	0.806484	0.63229	0.810507	0.210423	0.687593	0.608329	0.651426	0.346832	1.21617	3.24933	3.98243	4.83629	2.27317	2.12085	3.20477	1.44354	0.944072	7.57524	3.51058	3.60135	2.63189	2.49558	2.06882	3.69566	4.41584
c14208_g1	178.323	107.844	134.791	139.521	134.173	125.491	121.663	153.519	114.655	140.324	152.551	160.375	133.729	158.319	197.798	140.367	150.409	154.574	150.438	134.059	94.3426	74.9422	98.7693	105.475	121.868	125.787	103.502	116.711	98.9238	115.056	88.2877	101.328	98.8465	98.2689	76.9621	82.1071
c14209_g1	0.30396	0.965481	0.211603	0	0	0.824515	0.801467	0	0.200097	0	0.438365	0.115212	0.105382	0.135084	0	0.196455	0.228124	0	0.520248	0.0935514	1.56864	0	0.544934	0.727415	43.3959	15.2226	113.895	59.4765	42.7778	0.566223	19.9711	0	15.082	338.482	144.962	12.6956
c14212_g1	0	0.0965481	0	0	0.105815	0	0	0	0	0	0	0	0	0	0	0	0.0760412	0	0	0	11.4287	15.8091	7.56096	5.27376	1.142	0.96143	5.19673	1.65213	11.3629	7.24765	10.2584	8.55365	0.32551	1.37921	7.94566	19.8713
c14215_g1	2.0264	1.73787	2.53923	2.95121	1.69304	2.96825	2.56469	4.31322	2.20106	5.41694	1.02285	0.806484	0.843053	1.35084	1.7886	0.687593	1.59686	1.86122	1.99428	0.935514	3.24933	3.98243	3.06525	2.00039	5.05742	7.05049	5.19673	4.83837	2.78502	2.15165	2.4009	2.10551	3.90612	3.21816	1.75544	1.37995
c14224_g1	0.10132	0.0965481	0.211603	0.101766	0.317444	0	0.48088	0.319498	0.400194	0.644873	0	0	0	0.135084	0	0.196455	0.152082	0.0930608	0.86708	0.280654	11.7648	15.9297	10.4219	11.8205	8.32028	9.6143	9.81605	9.08669	12.5883	10.3053	12.5502	10.1328	7.37823	8.39021	17.8315	15.7314
c14228_g1	0	0	0	0	0	0	0	0	0	0	0	0	0	0	0	0	0	0	0	0	0	0	0	0	15.8248	31.567	0.144354	0	0.111401	0	0	0	0	0.114934	0.461957	0.413985
c1423_g1	15.6033	129.568	225.78	124.765	154.913	78.3289	130.639	179.398	119.658	358.034	30.2472	55.417	81.9869	123.062	28.828	124.553	53.7611	65.6079	62.3431	135.369	0.224092	0.12068	0.4087	0.454634	0.978856	0.320477	0.866122	0	0.445603	2.0384	0.654791	0.131595	0.542517	0.229869	0.64674	0.137995
c14230_g1	0	0	0	0	0	0	0	0	0.200097	0	0.146122	0	0	0	0	0	0	0	0.086708	0	0.560229	0.965438	1.08987	1.45483	0.815713	2.0831	1.15483	0.944072	1.89381	2.0384	2.61916	2.89508	3.90612	1.60908	2.58696	2.62191
c14232_g1	0.40528	0.0965481	0.105801	0	0.529074	0	0	0.319498	0	0.257949	0	0.115212	0.316145	0	0	0	0	0	0.173416	0	5.49025	0.844759	0.613051	2.09132	3.26285	10.5757	2.88707	4.36633	6.12703	1.13245	3.38309	0.131595	9.43979	5.63178	4.80436	1.65594
c14239_g1	28.2683	52.8118	47.7164	100.24	95.3391	65.6314	103.549	79.5549	80.8391	130.651	52.0193	16.3601	18.3364	57.2758	66.3885	76.0281	77.3339	66.1663	71.3607	28.6267	5.15411	6.15467	5.51746	12.0023	12.2357	11.3769	8.51687	11.0928	8.57785	4.75627	6.11138	8.29046	13.7799	10.6889	7.02175	10.4876
c14246_g1	24.5195	20.7578	25.6039	19.2338	23.7025	22.4268	22.6014	28.4353	25.4123	25.7949	29.5166	30.992	30.2445	25.8011	32.9312	24.8516	30.1123	30.617	30.5212	29.6558	37.9836	46.2204	62.6674	44.3723	41.9277	35.4127	52.6891	36.2287	49.2391	39.4091	54.1294	42.6366	37.7592	40.227	59.4077	47.3323
c14260_g1	0	0	0.105801	0	0	0	0.160293	0	0	0.128975	0	0.115212	0.105382	0	0	0.0982276	0.380206	0.0930608	0.173416	0	2.35296	4.70651	6.33486	2.81873	1.63143	0.96143	1.73224	1.88814	4.67883	2.60462	5.78399	4.47422	0	1.49415	7.02175	6.34778
c14265_g1	2.83696	10.7168	4.23205	3.46004	2.64537	4.61728	10.5794	1.75724	8.20397	3.61129	9.64403	13.019	5.26908	2.5666	0.841692	4.51847	7.29995	3.90856	4.16199	5.98729	0	0	0	0	0	0	0	0	0	0.113245	0	0	0	0.229869	0	0
c14267_g1	0	0	0	0	0	0	0	0	0	0	0	0	0.105382	0	0	0	0	0	0	0	5.04207	12.6714	7.83343	9.09269	1.142	0.160238	3.03143	0.826063	4.34462	2.37813	7.2027	5.52697	0	0.344803	5.3587	7.58973
c14275_g1	0.60792	0.675837	0.423205	1.22119	0.634889	1.31922	0.48088	1.27799	1.60077	1.0318	2.33795	0.57606	1.36996	1.35084	3.15635	3.63442	3.57394	5.39753	3.2949	2.99365	4.03365	22.4464	33.854	15.6394	3.91542	2.56381	17.3224	4.0123	3.89902	1.81191	11.1314	6.44813	4.44864	2.29869	19.125	16.0074
c14275_g2	0.70924	0.386192	0.84641	0.712362	0.529074	0.659612	0.320587	0.479247	0.200097	1.0318	0.438365	0.806484	0	0.540338	0.315635	0.589365	0.912494	0.558365	0.693664	0.748411	21.8489	58.7711	87.4619	24.914	6.36256	1.60238	18.4773	3.54027	19.4951	8.94632	40.8153	28.9508	0	3.3331	50.0762	19.3193
c14280_g1	1.21584	1.54477	2.01022	0.915894	2.64537	2.80335	0.641173	2.87548	1.60077	1.28975	12.4203	7.37357	11.1705	11.0769	7.99608	29.0754	29.3519	23.1721	29.9143	27.8783	4.1457	1.93088	2.31597	7.36508	4.89428	5.76858	4.0419	5.54642	21.1661	7.81387	8.83968	6.57973	25.3898	20.8031	13.4892	20.6993
c14281_g1	0.91188	3.47573	0.952212	1.93355	0.952333	3.62786	4.00733	0.798744	2.60126	1.67667	4.67589	3.22594	1.47534	0.405253	0.420846	1.86632	1.97707	1.48897	1.64745	2.05813	0	0	0	0	0	0	0	0	0	0	0	0	0	0	0	0
c14282_g1	7.19372	5.2136	2.85664	5.0883	3.28026	3.62786	3.84704	3.19498	3.80184	3.35334	8.18281	5.29975	4.32065	3.64728	9.1534	2.65214	5.62705	4.18774	4.42211	2.80654	15.3503	17.2572	8.31024	18.8219	11.9094	21.1515	14.8684	14.5151	17.2671	22.9886	15.1693	15.1334	13.6714	16.3207	11.087	17.6634
c14287_g1	7.39636	7.72385	6.66548	9.26071	8.14774	6.59612	5.77056	8.14719	7.20348	8.51233	6.57547	6.68229	6.74443	7.29456	11.3628	8.5458	7.37599	7.63099	8.6708	7.01636	7.05889	7.48215	8.71894	7.54693	5.70999	5.60834	5.19673	6.13646	10.1375	8.04036	9.6036	8.68524	9.54829	9.30968	5.82066	4.41584
c14293_g1	0	0	0	0.101766	0	0	0	0	0	0	0	0	0	0	0	0	0	0	0	0	1.12046	0	0.136233	0.454634	1.95771	1.76262	1.29918	0.708054	1.33681	0.452978	0.873055	0.526378	1.62755	1.26428	1.57065	1.10396
c14294_g1	11.5505	11.6823	2.64503	11.0925	13.4385	8.24515	33.0204	5.59121	29.4142	62.0368	23.3795	0.57606	2.10763	5.53846	4.94494	9.92099	29.2759	4.46692	14.3935	0.748411	9.63595	11.3439	3.81454	12.7298	18.4351	32.5284	13.5692	37.8809	7.12964	7.70063	9.6036	6.57973	58.3748	42.2958	28.549	30.2209
c14295_g1	62.7171	45.9569	50.573	47.9318	46.6643	54.0882	46.3248	44.8894	46.6226	43.2065	52.6038	54.38	56.8007	55.1144	52.2901	44.7918	51.708	41.5051	47.6894	47.6177	64.4264	82.907	74.0429	65.0127	58.2419	66.4989	69.5785	70.8054	53.9179	63.1904	65.1517	60.6651	61.7384	61.4899	56.2664	57.82
c14316_g1	1.92508	5.59979	2.01022	3.05298	1.26978	3.79277	5.44997	1.27799	3.60174	3.74026	4.23753	4.95411	4.0045	2.02627	0.526058	2.94683	3.34581	1.02367	4.94236	2.52589	0	0	0	0.0909269	0	0	0	0	0	0	0	0	0.108503	0	0	0
c14317_g1	0	0	0.105801	0	0	0	0	0.159749	0	0	0	0	0.105382	0	0	0	0	0	0	0	0.560229	0.362039	0.272467	0.727415	0.978856	1.12167	1.29918	0.944072	0.779804	0.226489	0.327396	0.789567	2.17007	1.37921	0.369566	0.413985
c14318_g1	0.70924	2.02751	0.634808	1.32296	0.529074	1.64903	1.28235	0.638996	0.800387	0.773848	1.02285	1.03691	1.05382	0.810507	0	0.687593	0.684371	0.186122	1.21391	1.68393	0	0	0	0.0909269	0	0	0	0	0	0	0	0	0	0	0	0
c14321_g1	25.33	35.5297	45.9178	57.5996	53.9655	58.3756	51.4542	69.1713	53.4258	84.3494	29.6627	19.9317	20.444	36.4728	39.8752	47.3457	42.507	34.5256	45.6951	38.4496	22.9694	15.5677	16.6886	15.2757	39.1542	35.7331	32.1909	25.1359	25.2879	20.837	25.1003	21.8447	47.4159	68.9606	23.4674	13.9375
c14323_g1	6.0792	2.31715	2.11603	2.64592	2.96281	3.13316	1.76323	4.31322	3.20155	3.86924	0.730608	2.07382	1.36996	2.70169	5.05015	0.982276	1.74895	1.48897	1.1272	0.748411	0.448184	0.12068	0.0681167	0.181854	0.652571	0.640953	0.144354	0	0.445603	0.452978	0.218264	0	0.65102	0.229869	0.739132	0.551981
c14327_g2	0	0	0	0	0	0	0	0	0	0	0	0	0	0	0	0	0	0	0	0	0.896367	0.362039	0.20435	0.545561	0.326285	0.640953	1.15483	0.236018	0.334202	0.679467	0.982187	0.131595	1.19354	0.80454	0.923914	0.27599
c1433_g1	60.4881	56.8668	62.1054	61.5684	61.2668	61.8386	64.7585	62.1423	67.8328	66.8089	56.8413	44.011	51.0047	53.4934	60.6018	52.5518	50.5674	59.0936	45.0015	45.3724	96.6956	98.8368	86.6445	103.475	115.994	101.431	100.615	116.593	90.9029	70.2116	90.7977	74.3509	100.04	92.5222	90.4512	97.8386
c14331_g1	0.10132	0	0	0	0	0	0	0	0	0	0	0.230424	0.105382	0.135084	0	0.0982276	0	0.186122	0.086708	0	9.63595	14.2402	15.5987	15.5485	9.78856	6.40953	9.6717	7.9066	16.1531	20.1575	20.4077	21.4499	16.7095	12.5278	39.174	17.1114
c14333_g1	101.624	27.7093	34.7028	42.0294	42.6434	21.2725	38.1498	26.8378	38.6187	40.3691	58.4487	31.4529	36.4621	46.8743	65.2311	51.8642	72.2391	63.1883	87.9219	33.7721	55.9109	63.3569	65.6645	72.7415	63.4625	95.6623	46.0488	97.7114	102.489	113.584	97.5639	94.7481	91.2513	71.0294	45.4566	85.005
c14336_g1	0	0	0	0	0	0	0	0	0	0	0	0	0	0	0	0	0.0760412	0	0	0	3.02524	5.43059	7.28849	4.45542	1.95771	0.480715	1.01048	1.41611	3.00782	2.0384	2.4009	3.68465	0.32551	0.344803	4.80436	4.27785
c14345_g1	16.4138	12.2616	11.8497	14.349	14.0734	15.0062	11.8617	15.3359	13.0063	14.5741	13.7354	11.406	11.9081	12.1576	16.5182	12.966	12.1666	11.8187	11.1853	12.5359	29.5801	32.7042	18.5959	25.3686	24.1451	22.7538	25.2619	24.5459	21.9459	26.4992	27.8286	23.8186	24.4132	21.3778	23.5598	32.7049
c14348_g1	2.33036	23.6543	16.6108	65.9444	35.0247	2.63845	5.93085	7.34845	6.0029	21.7967	6.42935	5.99102	7.58748	34.1764	13.5723	7.56352	4.86663	1.95428	3.46832	14.7811	3.24933	0.603399	0.544934	1.81854	0	0	5.9185	16.0492	0.334202	0.566223	0.327396	0.657973	0	0.919475	0.0923914	0.827971
c14350_g1	0.20264	0.193096	0.317404	0.50883	0.105815	0.164903	0.160293	0.319498	0.800387	0.257949	0.146122	0.230424	0.210763	0.135084	0	0	0.456247	0.0930608	0.346832	0.280654	42.0172	56.3575	31.0612	43.0084	41.4382	36.6946	39.2642	43.6633	43.4462	43.9389	50.9646	38.5572	49.803	38.503	51.1849	54.3701
c14350_g2	0	0	0	0	0	0.164903	0	0.159749	0	0.128975	0	0.115212	0.105382	0.135084	0.105212	0	0	0.0930608	0.173416	0	9.07572	9.41303	7.62908	9.27454	6.19942	7.85168	7.36204	9.91275	6.90684	9.96552	7.5301	8.42205	7.59523	7.3558	6.4674	4.69184
c14351_g2	5.47128	13.9029	11.3207	26.3574	20.3164	8.57495	16.6705	19.8089	11.2054	20.6359	8.7673	5.64539	10.4328	15.1295	5.99706	11.1979	15.8926	9.21302	23.9314	13.1907	0	0.12068	0.272467	0.0909269	0.163143	0	0.288707	0.118009	0.111401	0.226489	0.327396	0.657973	0.108503	0.229869	0.277174	0.27599
c1437_g1	21.7838	23.2681	24.7575	31.4457	25.9246	23.0864	25.8072	30.512	21.6105	27.4716	26.3019	21.199	24.7647	24.1801	35.8771	22.2977	26.0821	24.1028	24.7118	23.1072	106.22	167.383	116.207	94.1093	75.3719	66.9796	93.3969	95.5872	85.1101	105.657	103.348	125.804	59.6768	73.558	102.739	133.993
c14371_g1	0.20264	0.965481	2.96244	0.305298	0.846518	0.659612	0.641173	1.11824	0.800387	0.773848	0.730608	0.460848	0.105382	0.135084	0.631269	0.196455	0.532288	0.744487	0.43354	1.02907	0.672275	0.482719	0.544934	0.0909269	0.489428	0.801192	0.288707	0	0.445603	0.226489	0	0.263189	0.434013	0.229869	0.184783	0
c14375_g1	0.91188	2.51025	1.16381	1.42472	1.05815	1.64903	1.60293	0.319498	3.00145	1.41872	2.48407	2.53466	1.89687	1.62101	0.315635	1.17873	1.90103	0.465304	1.90758	2.15168	0	0	0.0681167	0	0	0	0	0	0	0	0	0	0	0	0	0
c14376_g2	11.2465	47.212	19.9964	12.8225	15.8722	25.56	47.1262	15.0164	23.4113	15.348	50.5581	62.3297	23.5001	8.6454	1.68338	29.37	28.1352	14.5175	16.7346	38.9174	0.112046	0	0	0	0	0.160238	0	0	0	0.113245	0	0	0	0	0	0
c14377_g1	0	0	0	0.101766	0	0	0	0	0	0.128975	0	0	0.105382	0	0	0	0	0	0.173416	0.374206	0.560229	1.32748	1.49857	0.727415	1.142	0.480715	1.58789	1.06208	2.33941	0.679467	1.09132	0.394784	0.434013	0.574672	1.47826	1.79394
c1438_g1	2.22904	11.6823	4.44365	3.35828	2.32793	6.10141	10.4191	2.39623	12.0058	4.25616	8.32893	8.87132	2.84531	3.64728	0.526058	3.9291	6.91975	3.07101	5.28919	5.89374	0	0	0	0	0	0	0	0	0	0	0	0	0	0	0	0
c14384_g1	7.80164	23.9439	8.56991	9.05717	8.14774	18.634	22.2808	7.34845	21.0102	10.318	19.4342	18.8948	12.9619	9.72608	2.10423	11.9838	13.4593	5.11835	13.0062	15.7166	0	0	0	0	0	0	0	0	0	0.113245	0	0	0	0	0	0
c14385_g1	114.998	108.424	121.037	115.504	102.429	114.608	96.4966	98.2456	110.053	102.277	123.181	122.701	127.09	113.201	146.244	114.632	113.986	127.214	125.467	113.665	317.202	478.978	388.265	245.503	323.186	210.393	286.398	305.643	253.659	254.687	319.102	347.41	370.322	284.003	373.908	422.817
c14386_g1	7.39636	6.75837	9.52212	7.42892	11.0047	12.3677	7.2132	11.3422	6.60319	10.06	8.7673	9.56259	12.1189	12.0225	9.88988	11.1979	9.73327	9.86445	10.405	16.1844	14.1178	13.3955	26.7018	13.4572	38.0122	21.1515	28.149	19.8255	24.7309	10.7582	20.1894	15.5282	35.1551	26.8946	32.4294	24.4251
c14389_g1	100.611	106.01	154.893	105.43	128.248	151.051	136.57	175.404	152.274	230.22	117.336	126.964	131.2	119.685	89.6402	168.853	145.467	135.217	129.368	159.131	9.29981	6.03399	6.33486	12.2751	26.4291	21.9527	17.3224	26.67	13.7023	13.5893	13.7506	10.396	47.1989	35.8595	16.6305	23.1832
c14393_g1	4.66072	16.6063	6.34808	6.71656	5.39655	13.0273	18.594	4.79247	14.6071	7.73848	14.466	19.586	8.53592	7.02439	1.15733	8.74225	9.58119	4.09468	8.93093	12.723	0	0	0	0.0909269	0	0	0.144354	0.236018	0	0	0.109132	0	0	0	0	0
c14394_g1	5.5726	19.2131	8.0409	7.22539	5.714	15.0062	17.9529	3.67422	17.2083	6.96463	14.7583	13.3646	10.7489	6.21388	1.15733	7.66175	11.7103	4.18774	10.8385	12.4423	0	0	0	0.0909269	0	0.160238	0	0	0	0	0	0	0	0	0	0
c14401_g1	22.6957	16.4132	17.563	19.2338	19.8932	18.3042	18.2734	19.8089	21.0102	20.7649	22.2105	16.3601	21.4979	22.9644	25.7768	20.2349	21.6717	23.5444	21.7637	18.7103	12.4371	10.0164	10.49	11.9114	23.1663	20.5105	15.7346	13.335	25.6221	13.2496	15.715	12.2383	32.8765	24.481	22.5435	30.6349
c14405_g1	3.5462	11.103	5.39587	4.4777	3.38607	8.57495	11.7014	2.55598	8.20397	4.77206	11.8359	10.7147	6.42828	3.37711	0.841692	4.12556	6.84371	2.97795	8.49739	7.10991	0	0	0	0	0	0	0	0.118009	0	0	0.109132	0	0.108503	0	0.0923914	0
c14407_g1	28.8762	33.116	37.9827	31.8528	36.5061	34.9594	26.4484	36.5825	26.4128	36.2419	34.3386	31.6833	31.9306	38.364	47.1348	32.2186	33.3821	34.8048	32.7756	40.2271	52.6616	76.2696	107.965	65.1036	49.1059	49.3534	71.4551	44.3714	84.7759	45.411	83.7041	77.1144	68.0316	66.7769	108.006	100.322
c14408_g1	29.2815	22.4957	26.2387	33.3792	25.6072	25.56	23.4028	24.9208	21.4104	23.3444	37.261	32.2594	32.2468	33.2308	31.6687	27.1108	24.1051	24.0097	23.151	25.8202	49.3002	59.8572	44.4802	48.0094	36.2177	42.9439	44.7497	41.7752	33.1974	61.605	37.5414	47.9004	26.3663	33.9056	31.5055	25.6671
c14410_g1	1.5198	5.79289	1.16381	2.84945	1.16396	2.96825	4.32792	1.43774	3.00145	1.93462	3.06855	4.03242	2.52916	2.16135	0.631269	1.86632	1.97707	1.30285	3.46832	2.52589	0	0	0	0	0	0	0	0	0	0	0	0	0	0	0.0923914	0
c14411_g1	0.30396	0	0	0.101766	0.21163	0.494709	0	0	0	0.386924	0.438365	0.345636	0.105382	0.135084	0.105212	0.39291	0.0760412	0.279183	0.086708	0.280654	0.784321	0.603399	1.2261	0.636488	0.326285	0.640953	0.144354	0.472036	0.668404	2.15165	0.327396	2.10551	0.32551	0.344803	0.184783	0.137995
c14427_g1	1.11452	4.05502	0.952212	1.52649	1.69304	2.14374	2.08381	1.11824	2.40116	0.773848	2.63019	4.26284	2.21302	1.08068	0.526058	1.7681	2.73748	1.20979	2.60124	2.24523	0	0	0	0.0909269	0	0	0	0	0	0	0.109132	0	0	0	0	0
c1443_g1	168.597	118.754	133.627	157.534	136.713	135.385	151.157	151.921	138.067	150.771	174.615	179.731	172.721	170.747	201.585	163.942	174.591	167.23	192.145	168.767	145.099	141.799	190.454	168.306	216.653	199.657	254.496	192.001	180.023	171.226	179.194	193.707	234.367	236.42	194.022	172.356
c14430_g1	0.30396	1.06203	0.105801	12.8225	6.56052	0	0	4.79247	0	10.189	0.146122	0.115212	0.843053	2.29644	0.526058	0.0982276	0.608329	0.0930608	5.63602	0.467757	0	0	0	0.0909269	0	0	0	0	0	0	0	0	0	0	0.0923914	0
c14433_g1	1.82376	5.79289	2.64503	2.95121	2.1163	4.45238	4.16763	1.75724	4.20203	3.74026	5.69874	4.03242	3.37221	2.5666	0.736481	1.7681	3.11769	2.04734	5.63602	4.11626	0	0.12068	0	0	0	0	0	0	0	0	0	0	0	0	0	0.137995
c14434_g1	5.97788	9.07552	11.1091	2.74768	12.8036	15.1711	11.8617	10.8629	5.00242	15.348	2.92243	1.15212	2.21302	3.64728	3.15635	5.79543	5.24684	3.62937	5.98285	4.67757	1.4566	1.93088	1.77104	2.45503	3.91542	3.84572	1.44354	4.48434	3.23062	2.37813	1.74611	3.28986	4.34013	5.74672	3.41848	4.27785
c14436_g1	1.0132	1.25513	2.32763	1.32296	1.48141	2.30864	1.44264	2.07674	3.00145	2.70847	0.146122	0.921696	0.105382	1.21576	1.7886	1.37519	1.06458	0.558365	1.47404	1.87103	4.36979	4.70651	9.33199	5.81932	4.73114	5.76858	6.20721	5.66443	9.46905	2.71787	6.43878	5.00059	4.12313	4.48244	8.50001	6.20978
c14444_g1	0.5066	0.0965481	0.211603	0.305298	0.21163	0	0.160293	0	0.200097	0	0.292243	0	0	0	0.210423	0	0.304165	0.186122	0.173416	0.280654	1.00841	1.08612	0.885518	0.636488	0.652571	1.44215	0.866122	0.590045	0.779804	1.35893	0.982187	0.526378	0.32551	0.344803	0.739132	0.413985
c14445_g1	0	0	0.105801	0	0	0	0	0	0	0	0	0	0	0	0	0	0	0	0	0.0935514	4.36979	6.99943	3.06525	4.27356	3.58914	0.801192	2.45401	0.354027	6.46124	5.32249	5.1292	4.34262	1.41054	2.18375	7.48371	5.24382
c14457_g1	45.7967	77.7212	110.139	78.9704	105.709	81.9567	70.8496	110.227	80.639	115.303	69.4078	43.4349	50.0563	66.3264	77.5409	90.7623	80.2995	98.4584	83.5865	85.3189	11.4287	12.068	11.1711	11.8205	24.1451	16.0238	16.1676	20.0615	17.6013	7.47414	11.1314	9.6064	45.4629	25.7453	20.2337	42.3645
c14458_g1	5.67392	3.57228	4.76106	5.29183	4.55004	3.79277	4.96909	3.83397	4.00194	5.15899	5.69874	3.91721	4.0045	4.59287	7.15438	4.22379	4.10622	5.67671	3.98857	4.02271	9.5239	10.3785	12.1248	8.91083	10.278	10.095	12.9918	10.0308	12.6997	8.38009	9.82187	8.68524	9.8738	11.0337	12.75	9.65966
c14462_g1	6.38316	16.4132	5.81907	6.92009	4.65585	9.56437	13.9455	6.38996	14.2069	5.28796	15.4889	15.3232	8.53592	5.26829	1.7886	8.44757	9.88535	2.97795	9.53788	10.7584	0	0	0.0681167	0	0	0	0	0.118009	0	0	0	0	0	0.114934	0	0
c14463_g1	2.43168	7.72385	3.49144	4.07064	2.22211	4.78218	7.37349	1.75724	6.203	3.22437	8.7673	6.91272	3.16145	2.5666	0.736481	3.33974	5.77913	3.35019	5.02907	3.55495	0	0	0	0	0	0	0	0.118009	0	0	0	0	0	0.229869	0	0
c14466_g1	0.81056	0.675837	0.423205	0.305298	0.529074	0.329806	0.160293	0.798744	0	0.644873	1.31509	1.15212	0.843053	1.08068	0.946904	1.17873	0.836453	1.11673	1.56074	0.467757	2.46501	2.65496	2.24785	2.90966	1.63143	0.96143	2.30966	0.826063	2.00521	6.00196	3.05569	2.3687	0.868026	4.71231	5.26631	5.24382
c14471_g1	4.45808	3.86192	2.64503	4.07064	3.5977	3.13316	3.20587	2.55598	4.00194	2.57949	4.23753	4.8389	3.26683	4.72795	4.73452	2.75037	3.64998	4.00162	4.24869	4.77112	10.6444	13.5161	10.6262	7.54693	6.03628	4.96739	9.52734	6.25447	13.5909	6.79467	10.1493	6.84292	8.46326	6.55126	18.1087	35.8787
c14475_g1	0.40528	0.675837	0.423205	0.305298	0.846518	0.329806	1.28235	0.798744	0.400194	0.257949	0.584487	0.230424	0.843053	0.540338	0.420846	0.196455	0.228124	0.372243	0.43354	0.374206	6.38662	4.82719	4.97252	3.81893	2.12085	4.80715	16.1676	4.83837	1.55961	2.37813	3.81961	1.97392	0.759523	2.52856	4.06522	2.62191
c14478_g1	1.92508	5.98598	1.69282	1.83179	1.26978	6.59612	4.8088	1.11824	6.4031	2.57949	4.09141	5.41496	2.10763	0.810507	0.420846	3.33974	3.42185	1.76816	3.98857	2.52589	0	0	0	0.0909269	0	0	0	0	0	0	0	0	0	0	0	0
c14480_g1	52.8891	39.5847	42.3205	41.0117	45.3945	39.7416	38.9513	48.7234	41.42	49.1393	41.6447	48.6195	43.8388	50.5216	60.2862	38.6034	39.0852	46.1582	37.9781	37.4206	58.2639	59.3745	64.7109	62.3758	57.2631	60.7303	53.5552	57.4704	70.7394	81.4228	65.37	75.6669	53.1666	56.088	58.0218	60.1659
c14483_g1	0.20264	0.965481	0.529007	0.712362	0.529074	0.329806	1.28235	0.798744	1.00048	1.28975	0.292243	0.115212	0	0.135084	0.105212	0	0.0760412	0	0.346832	0	7.73117	24.7394	9.67258	9.27454	4.89428	2.72405	4.76367	5.78244	4.79023	6.56818	5.1292	10.2644	1.19354	1.37921	4.80436	5.6578
c14485_g1	20.8719	17.5718	5.92487	21.7779	10.7931	12.6975	23.8837	7.34845	8.00387	4.38514	31.4162	56.1082	40.1504	17.4259	7.68044	19.7437	23.7248	29.3142	57.8343	36.8593	1.12046	5.79263	0.817401	6.0921	0.652571	4.32644	2.74272	6.96253	6.57264	11.098	8.29402	6.05335	19.2051	7.93047	5.82066	4.82983
c14493_g1	2.533	9.55826	3.38564	3.46004	1.79885	5.7716	10.0985	2.23648	6.80329	3.74026	7.01384	6.91272	3.58298	2.5666	0.315635	3.83088	4.56247	1.39591	7.19677	6.45505	0.112046	0	0	0	0	0	0	0	0	0	0	0	0	0	0	0
c14505_g1	11.9558	11.6823	13.7542	17.8091	13.4385	17.9744	18.1131	13.0994	17.4084	16.1218	16.0734	15.784	16.3342	14.454	20.8319	15.9129	15.7405	17.9607	15.5207	18.5232	26.2187	15.2057	21.7292	24.823	36.544	41.5017	34.9336	34.9306	24.1739	18.1191	21.1716	18.1601	33.636	39.0777	27.9946	24.5631
c14508_g1	0.20264	1.54477	0.529007	1.11943	0.317444	0.989417	1.44264	0.159749	1.40068	0.902823	0.87673	0.806484	0.210763	0.135084	0.105212	0.294683	1.14062	1.02367	0.43354	0.561308	0	0	0	0.0909269	0	0	0	0	0	0	0	0	0	0	0	0
c14510_g1	1.31716	2.99299	3.17404	8.44658	2.01048	1.97883	2.4044	5.43146	0.60029	1.93462	3.65304	3.22594	2.42378	4.18762	1.26254	1.7681	2.50936	1.58203	4.59553	1.87103	241.795	297.234	210.14	74.651	67.3779	135.882	160.81	166.511	90.3459	179.946	231.36	181.601	38.8442	240.558	142.745	136.201
c14512_g1	1.72244	1.54477	1.90442	0.712362	1.90467	0.824515	1.12205	1.11824	0.60029	0.515899	1.02285	1.84339	2.10763	1.62101	1.15733	0.294683	1.74895	0.465304	0.520248	0.841963	23.8658	17.4986	18.3234	42.8266	28.55	41.662	24.3958	27.8501	36.7622	38.7296	32.1939	26.5821	66.9465	48.962	31.0435	29.393
c14518_g1	0	0.0965481	0	0	0	0	0.160293	0	0	0	0	0	0	0	0	0	0	0	0	0	1.12046	2.4136	0.544934	0.636488	0.163143	0.96143	1.58789	0.590045	0	0.452978	0.109132	0.394784	0.108503	0.689606	0.0923914	0
c14519_g1	9.42277	10.5237	18.7268	10.2784	12.8036	10.5538	9.29701	15.3359	8.80426	19.3462	11.6897	11.0603	14.4373	13.7786	17.6755	14.5377	10.0374	15.262	12.486	14.6876	5.26616	3.13768	3.54207	4.00078	6.19942	8.97335	5.05238	6.96253	10.1375	4.64302	6.87531	5.65857	9.54829	12.5278	10.0707	13.1095
c1452_g1	16.6165	14.8684	15.976	13.5349	14.285	13.522	12.5029	12.1409	15.8076	12.2526	15.1967	18.8948	21.0763	16.7505	15.8869	14.0465	13.3832	16.0995	14.0467	14.7811	18.8237	21.3603	14.9176	22.4589	20.7191	18.4274	14.8684	22.1857	22.7257	22.1959	19.3163	24.2134	28.5364	25.4005	16.1685	18.0774
c14526_g1	0.81056	0.868933	0	9.46424	0.105815	1.15432	1.28235	0	5.80281	0	2.19182	0	0.105382	1.7561	21.4632	0.294683	0.988535	0.930608	0.260124	0.0935514	8.0673	0.12068	0.476817	2.45503	1.142	16.5045	5.77415	3.18624	17.2671	4.19005	7.96662	0.394784	22.5687	15.0564	6.92936	2.48391
c14527_g1	1.11452	5.40669	1.05801	0.915894	0.423259	2.63845	3.20587	0.319498	3.60174	1.41872	3.65304	3.22594	1.47534	0.810507	0.210423	1.96455	2.81352	1.11673	2.25441	1.87103	0	0	0.136233	0.0909269	0	0	0	0	0	0.226489	0	0	0	0	0	0
c14527_g2	1.0132	2.12406	0.634808	0.814128	0.317444	2.14374	1.76323	0.159749	0.60029	0.644873	2.19182	1.72818	0.316145	0.270169	0	0.884048	1.82499	0.465304	0.43354	0.65486	0	0	0	0	0	0	0	0	0	0	0	0	0.108503	0	0	0
c14529_g1	44.1755	26.5507	26.1329	33.7863	17.7769	29.6825	22.9219	11.6617	32.6158	3.99821	78.7596	64.1731	55.22	31.3396	41.8742	38.8981	42.1268	73.425	33.2959	35.0818	6.27457	15.085	7.69719	8.18342	4.24171	9.93478	11.1152	8.49664	9.24625	17.6661	13.6415	10.2644	4.77415	6.20645	7.85327	7.31374
c14530_g1	88.1484	76.8523	63.904	91.5894	72.2715	81.2971	96.176	63.4203	93.045	65.6481	98.9244	61.408	67.5497	65.3809	76.3836	68.9558	81.7443	74.3556	66.2449	59.6858	220.282	174.744	145.021	182.854	91.3599	149.983	159.944	197.311	136.354	203.953	185.088	191.47	79.6414	128.037	119.185	122.264
c14531_g1	79.5362	87.7622	73.5319	109.398	77.8797	77.5044	89.4437	68.2128	86.6419	78.2876	98.7782	79.8419	76.8232	103.204	128.674	79.3679	93.9869	88.9662	93.7314	77.0864	222.411	375.314	240.248	209.586	113.221	97.4249	207.869	151.523	181.137	209.389	307.752	235.159	88.9727	112.291	206.31	163.11
c14535_g3	15.9072	13.7098	15.3412	15.7737	17.0362	19.9533	16.8308	17.7321	13.2064	20.249	13.5893	14.4015	15.175	18.2364	18.9381	16.6005	15.8926	14.1452	15.6074	16.5586	14.566	13.7575	14.4407	16.7305	14.5197	13.1395	14.291	15.8132	10.1375	14.1556	11.568	11.9751	10.8503	12.183	11.4565	7.45174
c14536_g1	39.7175	34.6608	40.5219	34.804	35.448	35.1243	30.9366	38.0202	35.6172	41.1429	46.9051	43.8958	42.6796	47.4146	53.5527	45.6758	37.7925	50.9043	37.8914	42.4723	43.0256	52.4957	54.2209	40.0078	38.3385	44.7065	52.5448	38.5889	58.5967	46.317	69.1896	52.3746	44.2694	51.4906	65.4131	40.7086
c14538_g1	136.883	83.5141	128.76	67.3691	111	95.149	89.4437	112.942	83.4404	139.937	152.405	202.658	223.409	214.649	225.047	151.565	132.464	180.724	111.42	182.987	84.8187	139.506	102.72	86.5624	42.254	43.9053	46.6262	46.6135	75.8638	134.308	124.083	127.515	51.5391	38.8478	50.2609	50.7822
c14544_g1	0.60792	1.64132	1.48122	1.93355	1.05815	2.14374	0.801467	1.75724	1.60077	1.28975	0.584487	0.691272	0.737672	0.540338	0.315635	0.294683	0.228124	0.186122	0.693664	0.467757	7.50707	8.93031	6.19862	8.09249	7.50456	5.76858	3.60884	4.60235	4.01042	3.73707	4.58354	5.39538	6.07619	5.17205	5.26631	3.58787
c14547_g1	0.40528	1.25513	0.740609	0.305298	0.317444	0.494709	1.12205	0	0.800387	0.386924	1.02285	2.30424	0.421527	0.945591	0.105212	0.884048	0.532288	0.372243	1.0405	1.02907	0	0	0	0	0	0	0	0	0	0	0	0	0	0	0	0
c14547_g2	1.0132	1.44822	0.84641	0.610596	0.740704	0.659612	1.28235	0.159749	0.200097	0.515899	1.75346	1.61297	1.79149	0.810507	0.210423	0.884048	1.06458	0.186122	1.1272	2.24523	0	0	0	0	0	0	0	0	0	0	0	0	0	0	0	0
c14548_g1	1.82376	1.54477	1.79862	1.01766	1.79885	0.989417	1.76323	1.91699	0.800387	1.0318	1.31509	1.84339	1.47534	2.5666	1.99902	2.16101	1.74895	1.76816	1.99428	1.77748	1.90478	2.53428	3.13337	3.09151	1.79457	1.60238	2.45401	1.65213	3.00782	2.26489	1.20045	3.94784	2.06156	2.98829	1.84783	0.413985
c14552_g1	5.36996	18.8269	8.56991	7.63245	4.86748	12.0379	19.0749	4.47297	14.0068	7.22258	15.635	18.4339	9.58973	7.69981	1.99902	7.75998	12.3187	5.21141	8.84422	11.7875	0	0	0	0	0	0	0	0	0	0	0	0	0	0	0	0
c14553_g1	0	0.289644	0	0.814128	0.317444	0	0.48088	0	0.200097	0.128975	0	0	0.105382	0.135084	0	0.0982276	0.532288	0.0930608	0.086708	0.280654	0.224092	1.44816	0.476817	1.0002	1.142	4.1662	0.721769	2.47819	0.222801	0.679467	0.982187	1.18435	3.79762	1.26428	0.64674	0.689976
c14553_g2	0.40528	1.73787	0.423205	7.12362	2.43374	0.329806	1.92352	0.798744	1.40068	1.28975	1.31509	0	0	1.62101	0.105212	0.982276	1.36874	0.558365	0.346832	0.935514	2.91319	23.4119	4.22324	9.00176	16.6406	32.6886	8.51687	24.0738	1.55961	6.1152	13.9689	7.50089	61.8469	15.746	11.087	37.8107
c14556_g1	1.5198	1.06203	1.16381	1.62826	1.05815	0.989417	0.96176	1.11824	0.800387	0.257949	2.33795	1.38254	0.63229	0.810507	0.315635	1.37519	1.14062	1.02367	2.60124	0.467757	1.56864	1.32748	3.81454	1.45483	1.30514	4.1662	8.94993	6.84452	4.12182	0.905956	5.67486	1.05276	1.51905	3.10323	3.60327	2.34592
c14561_g1	51.2679	47.4051	50.7846	54.4448	46.7701	55.7372	46.0042	51.7586	50.4244	52.4927	47.9279	40.209	37.6213	49.3058	67.9666	46.3634	49.883	51.8349	46.8223	49.4887	85.2669	118.749	148.835	84.1074	82.8765	76.4337	117.071	71.8674	116.414	59.6799	128.339	97.2484	77.4714	76.6612	143.669	118.814
c14565_g1	34.5501	33.3091	42.6379	37.9587	42.6434	43.0397	31.4175	43.2919	30.8149	46.4309	35.3614	42.2828	43.7334	46.0638	53.4475	35.4602	39.9216	41.8774	51.1577	42.9401	44.5943	49.358	104.082	53.8287	102.617	82.5227	97.15	80.6001	73.7472	36.8045	63.2965	54.4802	103.729	88.3845	106.343	78.9332
c14567_g1	0.30396	0.482741	0.529007	0.101766	0.21163	0.164903	0	0.319498	0.200097	0.257949	0.730608	0.230424	0.421527	0.270169	0.315635	0.491138	0.228124	0.186122	0.43354	0.561308	6.61071	5.18923	4.22324	5.09191	9.46227	6.89025	3.32014	5.19239	6.57264	7.36089	8.94881	4.869	10.5248	6.09152	4.71196	8.27971
c14567_g2	0.60792	0.0965481	0.423205	0.712362	0.423259	0.494709	0.320587	0	0.200097	0.257949	1.02285	0.345636	0.421527	0.270169	0.526058	0.491138	0.152082	0.186122	0.780372	0.561308	7.17094	6.99943	6.60732	6.45581	9.62542	9.29382	5.62979	8.85067	7.35244	12.9099	10.6949	11.4487	9.11428	7.011	4.25001	1.79394
c14568_g1	2.43168	8.39969	3.27984	2.03532	2.01048	5.6067	6.73232	2.07674	5.60271	2.32154	5.99099	5.99102	4.74218	2.16135	0.420846	4.02733	3.57394	1.6751	5.28919	6.3615	0	0	0	0.0909269	0	0	0	0	0	0	0	0	0	0	0	0
c14569_g1	38.1977	37.7503	43.5901	26.3574	22.4327	41.2257	37.3483	19.9686	63.8309	12.5105	81.2436	89.6349	68.0766	47.1445	31.353	65.4196	56.6507	79.8462	33.1225	40.4142	0.336138	0.24136	0.340584	0.272781	0	1.12167	0	0	0.445603	0.905956	0.982187	0.131595	0.108503	0.229869	0.184783	0.413985
c14569_g2	17.731	18.7303	19.4674	12.2119	13.3327	18.9638	13.4646	7.02895	21.0102	5.15899	43.9826	45.2783	32.2468	24.045	12.941	30.0576	24.4092	30.4309	15.9543	20.7684	0	0.24136	0.20435	0.181854	0.163143	0	0.144354	0.118009	0.334202	0.452978	0.218264	0	0.108503	0.344803	0	0.137995
c14573_g1	1.5198	3.08954	4.86686	2.95121	4.44422	3.46296	2.56469	4.31322	4.60223	4.64309	3.94528	3.91721	4.74218	4.3227	4.41888	5.89365	4.18226	3.81549	6.24298	5.61308	2.80115	3.017	4.01889	2.90966	4.56799	4.32644	5.9185	4.0123	5.01303	2.94436	4.36527	4.21103	6.29319	4.94218	7.39132	2.7599
c14574_g2	0.5066	2.51025	0.952212	0.50883	0.529074	1.15432	1.12205	0.479247	2.60126	0.257949	1.75346	2.8803	1.36996	0.675422	0.210423	1.57164	1.14062	0.465304	0.86708	1.68393	0	0	0	0	0	0	0	0	0	0	0	0	0	0	0	0
c14576_g1	1.5198	0.579289	0.423205	1.11943	0.740704	0.659612	0.801467	0	0.400194	0.128975	1.02285	0.691272	0.421527	0.135084	0.315635	0.491138	0.228124	0.0930608	0.086708	0.0935514	440.564	425.517	404.545	385.348	162.98	274.168	328.549	537.767	209.433	245.401	490.22	275.559	188.145	351.354	221.37	181.602
c14580_g2	1.21584	4.53776	2.01022	1.83179	1.37559	3.62786	4.32792	1.59749	3.60174	1.41872	4.52977	3.91721	4.74218	1.7561	0.946904	2.55392	2.96561	1.39591	3.38161	3.4614	0	0	0	0	0	0.160238	0	0	0	0	0	0	0	0	0	0
c14581_g1	0	0	0	0.101766	0	0	0	0	0	0.128975	0	0	0	0	0	0	0	0	0.086708	0	6.38662	4.58583	5.38122	2.81873	0.815713	0.640953	1.29918	0.472036	2.33941	2.60462	4.69267	4.07943	0.32551	0.114934	1.84783	1.79394
c14583_g1	43.8716	43.6398	38.7233	62.2808	53.0132	47.8218	47.9277	49.3624	44.6216	53.9114	37.1149	33.5267	36.6728	51.4672	58.0768	38.7999	55.0538	39.5509	52.8052	39.0109	120.898	114.646	178.398	105.293	390.727	245.325	219.273	194.951	178.575	65.6818	162.061	110.803	373.36	254.35	244.283	242.595
c14584_g1	7.39636	7.14456	10.5801	10.6854	9.52333	6.76102	9.29701	9.58493	8.60416	9.93105	6.42935	7.02793	6.95519	6.34897	9.78467	10.2157	6.61558	9.77139	7.5436	9.07449	6.16252	4.58583	5.31311	6.18303	12.3988	9.29382	7.07333	7.9066	5.79283	4.64302	5.45659	3.68465	10.7418	7.93047	6.65218	9.52167
c14588_g1	0.5066	3.76538	5.39587	13.8402	7.61867	0.659612	3.36616	18.0516	1.20058	8.6413	0.292243	0.57606	0.105382	1.08068	0.210423	1.37519	1.52082	0.186122	7.63031	2.15168	4.93002	3.13768	5.78992	4.36449	6.85199	6.08906	6.64027	5.19239	5.90423	3.73707	5.89312	4.7374	9.65679	8.50514	9.23914	11.3156
c14591_g1	41.4399	27.999	33.539	32.8704	34.0724	38.7522	34.1425	32.2693	39.0189	32.6306	44.5671	45.5087	43.5226	40.1201	44.7149	34.969	39.1612	38.7133	37.6313	38.9174	53.67	57.2022	55.3789	51.3737	38.9911	34.6115	47.4924	42.9553	58.5967	70.3248	66.6796	71.4558	49.369	49.1919	55.9892	49.8162
c14594_g1	6.18052	14.6753	5.92487	7.32715	5.18492	11.5432	12.5029	5.43146	8.40407	6.83566	13.2971	12.9037	9.27359	6.0788	1.7886	7.75998	10.7978	3.90856	10.0581	10.4778	0	0	0	0	0	0	0	0.118009	0	0	0	0	0	0	0.0923914	0
c14599_g2	0.20264	0.386192	0.423205	0.610596	0.423259	0.329806	0.160293	0.479247	0	0.644873	0.292243	0.230424	0.210763	0.540338	0.736481	0.0982276	0.684371	0.372243	0.260124	0.280654	0.224092	0.724079	0.817401	0.727415	0.978856	0.320477	1.01048	0.354027	1.00261	0.226489	0.982187	1.18435	1.30204	1.03441	2.03261	0.827971
c14602_g1	31.5105	32.2471	35.8666	37.2464	30.4747	33.1455	32.6998	34.8253	41.42	37.1447	41.9369	34.5636	37.6213	32.4203	39.4543	39.7822	36.3477	44.7623	35.2902	38.6367	54.1182	50.2028	52.5861	54.2834	66.7253	56.7244	69.1454	66.203	78.6488	52.8852	57.1851	56.4541	63.5829	62.5243	78.7175	103.634
c14603_g1	0.60792	3.66883	1.79862	2.13709	1.48141	1.48413	2.72499	1.91699	2.00097	2.19257	2.63019	3.45636	1.68611	1.62101	0.315635	0.982276	1.67291	0.837548	3.2082	3.4614	0	0	0.0681167	0	0	0	0	0	0	0	0	0	0.108503	0.114934	0	0
c14610_g1	15.502	11.972	12.5904	9.97307	10.0524	6.92592	11.0602	11.5019	9.20445	13.0264	5.26038	4.26284	8.32515	6.0788	9.88988	5.40252	4.33435	5.02529	4.59553	2.52589	3.24933	1.8102	2.31597	4.27356	3.58914	4.32644	2.16531	2.24217	4.90163	6.45494	3.49222	4.47422	5.96768	4.82724	5.17392	4.13985
c14612_g1	1.41848	1.93096	1.37542	0.712362	1.26978	1.15432	0.48088	1.11824	0.60029	0.644873	1.02285	2.8803	1.26458	2.43152	1.99902	1.47341	1.36874	2.1404	0.86708	1.40327	3.80956	0.603399	1.2261	1.27298	1.46828	5.12763	1.29918	1.88814	7.79804	2.83111	4.91093	7.10611	4.88265	4.82724	3.51087	1.93193
c14615_g1	28.3696	24.8129	31.952	28.698	30.7921	22.4268	21.6396	26.0391	16.8081	24.7631	28.6398	31.1072	33.406	36.4728	33.6677	25.5392	28.9717	30.2448	32.8623	34.8011	86.8356	133.231	130.58	80.1066	50.2479	44.2258	62.6495	56.6443	64.2782	77.9122	86.105	93.6953	33.5275	44.4796	61.2555	47.4703
c14616_g1	30.1934	24.3301	28.2489	28.9015	28.57	28.6931	31.5778	33.2278	24.812	32.3726	24.9868	29.2638	29.1907	27.9625	33.7729	24.8516	26.1582	24.2889	25.6656	26.3815	23.7537	26.4289	46.66	30.5514	49.9217	47.9113	35.6554	46.9676	25.3993	28.8773	31.1026	36.7149	48.8265	45.0543	40.0055	24.7011
c14617_g1	4.45808	14.096	7.40609	8.54834	5.18492	14.1817	15.7087	2.39623	12.0058	7.99643	11.5436	14.9776	9.69511	6.48405	1.15733	7.66175	11.2541	3.62937	11.4455	12.2552	0.112046	0	0	0	0	0	0	0	0	0	0	0	0	0	0.0923914	0
c14618_g1	1.21584	2.4137	1.79862	1.32296	1.26978	0.824515	1.92352	1.11824	1.60077	0.773848	3.3608	2.53466	2.00225	1.89118	0.210423	1.37519	2.20519	0.837548	2.25441	1.77748	0	0	0	0	0	0	0	0	0	0	0	0	0	0	0.0923914	0
c14619_g1	3.85016	11.5858	5.07846	6.30949	3.49189	9.72927	9.77789	2.87548	12.0058	6.83566	11.3975	8.06484	5.47985	3.78236	1.05212	6.09011	8.28849	2.6057	6.76323	8.13897	0	0	0.136233	0.0909269	0	0	0	0.118009	0	0	0	0	0	0	0	0
c14621_g1	1.31716	4.92395	1.90442	1.22119	0.740704	2.14374	2.56469	0.479247	3.60174	1.93462	2.48407	3.11072	1.68611	2.43152	0.420846	2.35746	2.88956	1.48897	2.51453	2.15168	0	0	0	0	0	0	0	0	0	0	0	0	0	0.114934	0	0
c14623_g1	40.2241	65.6527	94.4806	32.2598	87.403	52.1093	66.3614	91.5361	62.6303	149.095	27.9092	50.5781	41.7311	55.5197	19.885	94.2002	56.0423	56.9532	67.5456	52.2017	0.112046	0.12068	0.136233	0.0909269	0	0.480715	0.144354	0.236018	0	0.113245	0.218264	0	0.108503	0.574672	0.277174	0
c14624_g2	16.0086	23.2681	26.6619	25.7468	20.2106	20.6129	17.472	23.4831	22.811	20.8939	26.0097	24.6554	23.184	31.3396	35.8771	20.8242	26.5384	27.7321	28.8738	24.604	85.0428	164.728	213.137	88.7446	63.4625	49.3534	105.523	46.0235	123.655	57.8679	170.573	130.015	53.0581	60.3405	212.316	143.101
c14626_g1	4.0528	2.31715	3.59724	1.32296	2.53956	0.659612	1.92352	3.51448	0.200097	3.48232	1.02285	2.41945	2.95069	3.24203	2.84071	1.27696	1.14062	1.39591	0.953788	1.30972	1.34455	1.68952	1.43045	1.63668	0.978856	0.160238	1.15483	0.118009	1.44821	1.35893	1.20045	1.31595	0.108503	0.114934	1.01631	0.827971
c14626_g2	51.3693	24.3301	29.4128	18.2161	26.5595	7.75044	25.1661	50.3209	3.60174	61.263	16.2195	18.5491	32.1414	37.2833	41.3481	16.6987	14.752	14.7967	13.6132	18.3361	14.2298	22.5671	15.9393	11.2749	4.89428	2.40358	8.08381	2.12416	24.2853	12.7966	17.4611	11.7119	2.17007	2.06882	24.7609	35.0508
c14628_g1	0.91188	1.35167	5.29007	2.23885	2.96281	3.79277	5.12939	1.59749	4.60223	3.35334	1.46122	0.921696	1.68611	0.540338	0.210423	7.66175	3.72602	3.62937	2.34112	4.30337	7.50707	9.29235	13.8958	20.8223	13.8671	16.825	15.3015	25.3719	17.1557	16.3072	15.715	13.1595	16.4925	11.3785	15.7065	9.38367
c14635_g2	0.10132	0.193096	0.105801	0.101766	0.21163	0.494709	0.48088	0	0.800387	0.128975	0.584487	0.57606	0	0.135084	0	0.294683	0.0760412	0	0.260124	0.0935514	0	0	0	0	0	0	0	0	0	0	0	0	0	0	0	0
c14640_g1	2.0264	8.78588	2.64503	2.74768	3.70352	5.6067	5.28968	2.71573	6.80329	4.25616	6.42935	7.83441	2.95069	3.51219	0.736481	3.63442	5.55101	2.04734	5.46261	6.26794	0	0.12068	0	0	0	0	0	0	0	0	0	0	0	0	0	0
c14645_g1	13.1716	12.8409	8.56991	23.3044	14.7083	15.1711	16.8308	15.9749	18.4089	19.7331	17.3885	13.7102	12.1189	24.4503	38.0866	18.8597	25.3978	17.9607	21.1568	17.307	14.1178	14.6023	19.4814	13.639	49.9217	33.0091	26.8498	31.2724	28.1844	8.71983	23.5725	16.3177	73.1312	47.9276	39.174	48.4363
c14646_g1	33.4356	27.7093	41.6857	32.0563	29.2049	27.3739	28.2116	25.7196	28.4137	22.6995	39.0145	42.7436	44.8926	31.7448	33.8781	37.0318	31.2529	37.4105	33.7294	38.169	51.205	62.9949	55.0383	49.1914	43.7222	32.5284	42.8731	48.7377	44.1147	58.7739	54.0203	63.0338	44.9204	39.9972	46.4729	34.7748
c14649_g1	0.40528	0.482741	0.105801	0.610596	0.634889	0.329806	0.320587	1.27799	0.400194	1.0318	1.60734	0.460848	0.526908	0.540338	1.15733	0.785821	0.532288	0.651426	0.780372	1.02907	1.4566	1.8102	1.77104	1.63668	1.95771	1.44215	2.74272	1.2981	2.67362	0.679467	2.07351	0.921162	1.62755	1.14934	2.03261	2.8979
c14649_g2	0.40528	0.193096	0.529007	1.01766	0.317444	0.164903	0.160293	0.319498	0.800387	0.902823	0.438365	0.691272	0.316145	0.675422	0.420846	0.294683	0.304165	0.651426	0.606956	0.561308	1.34455	2.89632	1.77104	0.636488	1.142	1.12167	3.03143	2.12416	1.44821	0.566223	0.873055	1.18435	1.51905	0.80454	2.86413	2.62191
c14652_g1	0.10132	0	0	0	0.105815	0	0	0	0	0	0	0	0	0	0	0	0	0	0	0	3.02524	3.74107	9.94504	2.09132	5.22057	4.32644	4.76367	0.826063	6.90684	2.26489	3.92875	4.07943	3.03809	8.0454	5.72827	3.86386
c14654_g1	21.6825	23.075	19.8906	29.3086	22.1153	22.4268	31.7381	20.4479	29.8144	27.9875	37.5533	26.3835	25.8185	23.2345	24.1987	28.486	31.405	33.688	30.6079	22.5459	9.18776	7.24079	6.94791	10.0929	19.0877	14.101	7.65075	10.3848	9.69186	13.9291	10.0401	7.2377	36.7826	19.6538	12.2881	20.5613
c14657_g1	0.5066	1.44822	4.12625	1.42472	4.55004	2.47354	1.12205	4.63272	2.00097	8.6413	0.146122	0.115212	0.421527	2.43152	0.315635	4.12556	1.90103	2.04734	2.86136	2.24523	0.224092	0	0.136233	0.909269	0	0.320477	0	0.354027	0.779804	0.226489	0.436527	0	0.108503	0.344803	1.01631	0.689976
c14659_g1	1.21584	3.37918	1.05801	1.93355	0.846518	2.96825	1.92352	0.479247	3.80184	1.28975	2.63019	2.18903	0.737672	1.7561	0.315635	1.0805	1.44478	0.930608	2.25441	1.59037	0	0	0.0681167	0	0	0	0	0	0	0	0	0	0	0	0	0
c14662_g1	4.96468	17.8614	6.03067	7.53068	4.55004	12.5326	16.3499	6.07046	10.8052	6.70668	14.7583	17.2818	8.95744	7.02439	1.7886	6.97416	10.5697	3.35019	8.32397	10.01	0	0	0	0	0	0	0	0.118009	0	0	0	0	0	0	0	0
c14665_g1	1.31716	1.44822	2.32763	1.01766	0.740704	2.14374	1.76323	1.43774	1.40068	2.32154	1.31509	3.34115	2.95069	1.48593	2.20944	1.47341	1.44478	2.04734	1.99428	2.33879	3.36138	3.74107	3.40584	3.00059	0.652571	1.28191	1.44354	0.826063	3.23062	2.83111	3.38309	4.07943	1.41054	2.06882	2.30979	1.93193
c14667_g1	4.76204	17.5718	6.45388	6.51302	5.29074	13.0273	14.5867	3.67422	15.8076	6.57771	15.635	14.7471	8.43053	5.67355	1.57817	8.44757	11.7864	4.55998	8.6708	13.2843	0	0	0	0	0	0	0	0	0	0	0	0	0	0.114934	0	0
c14668_g1	0	0.0965481	0.105801	0	0	0	0	0	0	0	0	0	0	0.135084	0	0	0.228124	0.186122	0.86708	0.187103	2.57706	1.68952	2.8609	7.91064	4.73114	2.40358	7.50639	9.08669	4.79023	0.679467	1.30958	1.31595	5.20816	5.05711	9.42393	2.7599
c14670_g1	0.81056	4.44121	1.69282	2.34062	1.26978	0.989417	6.41173	0.798744	2.80136	1.93462	3.65304	3.57157	2.10763	1.08068	0.946904	2.16101	2.81352	1.02367	3.2082	2.71299	0	0	0.0681167	0	0	0	0	0	0	0	0	0	0	0	0	0
c14672_g1	0.40528	0.579289	0.317404	0.915894	0.423259	0.329806	0.160293	0.479247	0.400194	0.773848	0	0.230424	0.421527	0.270169	0.420846	0.589365	0.532288	0.837548	0.520248	0.561308	1.12046	0.482719	0.953634	0.636488	0.652571	0.801192	0.577415	0.708054	0.557003	0.452978	0.327396	0.394784	0.217007	0.689606	0.554349	0.27599
c14673_g1	2.73564	2.31715	2.75083	3.35828	2.43374	1.97883	2.88528	2.23648	1.60077	2.19257	2.92243	0.921696	2.63454	3.10694	3.6824	2.06278	3.42185	2.41958	2.60124	1.96458	2.6891	1.44816	3.13337	2.81873	4.24171	5.60834	1.58789	5.19239	2.11661	4.19005	1.96437	2.76349	2.60408	4.0227	1.47826	0.965966
c14676_g1	75.4834	76.9489	73.2145	79.581	69.6261	71.8977	76.6202	63.7398	71.4346	52.3637	105.208	83.9895	85.2538	84.0225	83.3275	77.698	95.964	75.1001	81.1587	76.8993	155.744	203.587	139.571	144.119	107.674	112.167	135.115	136.772	126.106	179.832	178.649	160.414	117.184	101.602	121.495	143.377
c14679_g1	0	0.193096	0.105801	0	0.105815	0	0	0	0	0.128975	0	0	0.421527	0	0	0	0.0760412	0	0	0.0935514	0	0.362039	0.136233	0.0909269	0.326285	0	0	0.354027	0	0.113245	0.654791	0	0	0.689606	0.0923914	0
c14682_g1	0	0	0	0.101766	0	0	0	0.159749	0	0	0	0	0	0	0.210423	0	0	0	0	0.0935514	4.70593	10.8612	5.72181	3.63708	1.142	1.12167	2.88707	1.88814	3.67622	2.94436	5.23833	3.94784	1.51905	1.49415	3.60327	4.55384
c14684_g1	0.30396	1.15858	1.48122	1.93355	2.1163	0.659612	1.44264	2.23648	0.800387	4.64309	0.730608	1.84339	1.36996	1.21576	0.736481	2.55392	2.88956	0.930608	3.46832	1.68393	10.4203	9.65438	10.4219	6.36488	3.75228	4.48667	4.47497	4.83837	7.46384	10.5317	10.4767	10.7908	4.88265	5.74672	9.14675	9.24567
c14686_g1	0	0	0	0	0	0	0	0	0	0	0	0	0	0	0	0	0	0	0.086708	0	4.36979	1.32748	3.20149	0.181854	0.163143	0.96143	0.288707	0.118009	8.24365	17.5529	5.02006	9.86959	0.108503	0.344803	1.1087	0.413985
c14693_g1	25.634	22.3026	20.5255	19.6408	20.7397	23.746	23.8837	19.8089	28.2136	20.12	23.8178	22.9272	24.9755	29.5835	29.0384	21.5118	27.1467	23.3583	25.4055	28.2525	25.6585	31.6181	25.7481	29.0057	23.982	28.2019	19.7765	22.4217	30.301	36.3515	31.5391	29.4772	32.2255	32.2966	28.549	26.0811
c147_g1	2.0264	1.25513	2.11603	2.23885	2.01048	2.96825	0.96176	3.03523	1.80087	3.35334	1.89958	1.26733	1.58073	1.7561	2.84071	1.66987	1.82499	1.86122	2.34112	1.21617	1.12046	0.603399	0.885518	0.818342	1.30514	1.12167	1.29918	1.88814	1.44821	1.47218	1.30958	1.05276	1.30204	0.919475	1.29348	1.10396
c14704_g1	61.1973	51.7498	63.1634	70.2185	58.833	66.4559	59.3085	65.497	64.8314	69.0014	59.3254	56.3387	52.3747	66.0563	77.9617	58.5436	65.0152	71.5638	63.557	69.1345	115.407	172.451	170.36	102.384	136.714	101.11	140.312	97.2394	125.883	85.4996	148.092	126.594	109.805	103.671	191.62	183.396
c14707_g1	6.99108	8.68933	13.9658	11.3978	14.0734	15.0062	13.4646	15.6554	12.2059	16.7667	11.5436	12.9037	11.592	12.4278	17.0443	19.5473	15.3603	17.9607	16.6479	19.5522	4.70593	3.49971	3.33772	3.27337	6.85199	6.40953	4.33061	4.60235	3.89902	1.81191	4.47441	4.21103	6.72721	6.32139	6.28262	3.58787
c14713_g1	24.7221	14.8684	16.8224	16.5879	16.9304	15.9956	15.2279	14.6969	15.0073	13.1554	15.1967	14.6319	17.7041	15.6698	21.3579	14.5377	16.1968	14.8897	15.7809	18.0554	20.6164	17.2572	19.7539	30.0968	45.3537	36.0536	29.5925	40.7131	30.1896	21.1767	22.1538	20.9235	72.5887	45.1692	22.6359	28.427
c14715_g1	1.92508	0.772385	1.16381	1.01766	0.846518	0.329806	1.76323	1.43774	0.200097	1.67667	0.730608	0.806484	1.1592	1.35084	1.47296	0.39291	0.912494	0.558365	0.520248	0.935514	22.8574	57.685	24.9307	9.63825	1.95771	0.160238	2.74272	2.95022	4.56743	12.4569	23.4633	14.2122	0.217007	0.114934	5.72827	6.07179
c14719_g1	34.3475	37.171	45.3888	39.1799	39.4689	42.8748	33.5013	45.8479	37.6182	46.4309	45.8822	47.2369	45.1034	51.197	53.237	39.5857	44.0278	46.7165	52.8052	54.0727	85.491	117.904	207.211	87.2898	113.221	85.407	145.509	90.2768	101.375	65.6818	160.751	123.173	109.263	98.7286	211.576	99.4945
c14723_g1	12.4624	50.5912	15.8702	20.2514	13.2268	21.1076	41.0351	13.7384	27.0131	19.3462	30.6855	34.218	24.1324	15.8049	4.83973	16.6005	27.3748	11.7257	32.5155	30.4978	0	0.12068	0.136233	0.181854	0	0.160238	0	0	0	0.113245	0.109132	0	0	0	0	0
c14724_g1	62.0079	68.163	68.3476	57.1925	61.161	69.9188	65.56	85.4657	67.6327	76.9979	68.5311	83.4135	85.3592	73.0807	57.3403	74.1618	60.2246	74.914	72.6613	80.922	46.0509	32.1008	32.696	39.4623	31.976	45.5077	55.5762	54.5201	35.0912	34.3131	39.8331	32.2407	31.3575	44.8244	34.5544	40.7086
c14729_g2	1.62112	2.51025	4.02045	6.10596	3.38607	5.27689	2.4044	4.15347	3.40165	2.70847	1.16897	3.34115	2.3184	2.02627	2.31465	2.16101	1.90103	2.23346	2.34112	2.90009	1.68069	1.2068	1.49857	2.54595	2.77343	3.84572	1.8766	3.65828	1.78241	2.37813	0.873055	1.18435	2.27857	2.75842	1.29348	1.79394
c14730_g1	94.4303	55.4186	60.7299	62.7896	55.2353	78.3289	68.285	48.8832	65.2316	58.5545	80.2208	81.1092	64.7043	68.8931	58.2872	58.4454	66.3839	73.5181	56.6203	51.0791	66.5553	55.9954	44.2759	64.0125	85.3236	100.95	56.8754	83.7863	50.0189	68.9659	63.5147	58.9544	90.6003	75.8567	55.6197	41.9505
c14732_g2	0.81056	1.15858	0.952212	1.52649	0.317444	0.164903	0.320587	0.479247	0.200097	0.515899	0.146122	0.57606	0.737672	0.675422	0.210423	0.294683	0.456247	0.186122	0.346832	0.561308	14.9021	9.41303	10.2175	13.0025	2.44714	7.5312	3.17578	5.3104	22.1687	24.0078	20.0803	21.7131	1.95306	7.7006	6.65218	10.0736
c14733_g1	2.0264	6.17908	2.22183	0.915894	1.48141	3.46296	4.64851	0.479247	6.80329	1.93462	4.09141	7.37357	2.73992	2.29644	0.315635	3.04505	3.8781	1.86122	2.42782	1.87103	0	0	0	0	0	0	0	0	0	0	0	0	0	0	0	0
c14735_g1	0	0	0	0	0	0	0	0	0	0	0	0	0	0	0	0	0	0	0	0	0.224092	0	0.136233	0.545561	0	0.801192	0.577415	0.354027	1.11401	0.679467	0.982187	0.263189	2.06156	1.26428	1.1087	0.827971
c14749_g1	6.38316	8.88243	11.2149	7.12362	7.51285	10.0591	5.28968	6.5497	6.0029	7.22258	5.55262	7.60399	7.90363	5.40338	5.68142	4.71492	5.24684	6.4212	7.45689	8.41963	11.2046	12.9127	11.1711	10.5475	6.85199	7.05049	14.291	6.25447	9.24625	6.22845	10.5858	9.86959	5.42517	8.39021	15.4294	14.4895
c14755_g1	0	0	0	0.101766	0.317444	0.164903	0.320587	0	0	0.902823	0	0	0	0	0	0	0.0760412	0.279183	0.260124	0	15.6864	3.49971	4.70006	16.185	21.698	27.561	15.8789	15.4592	21.8345	21.6297	11.3497	10.0012	22.0262	19.0791	14.3207	16.8354
c14758_g1	146.002	171.759	183.354	189.997	169.409	174.962	164.621	176.842	189.292	150.9	170.67	167.057	164.817	153.456	172.652	160.897	161.664	176.35	192.579	162.779	326.502	328.732	310.067	301.604	454.842	326.245	401.881	562.667	287.971	227.961	302.732	235.423	367.392	316.414	360.789	395.218
[truncated: 22,898 more rows]
