# Supplementary material for: Genome-wide transcriptional and physiological responses to drought stress in leaves and roots of two willow genotypes
Source: BMC Plant Biol. 2015 Oct 12;15:244. doi: 10.1186/s12870-015-0630-2 (PMC4604075; doi:10.1186/s12870-015-0630-2)
Supplement: Additional file 4: — Normalization factors used in egdeR. (XLSX 58 kb) [file 12870_2015_630_MOESM4_ESM.xlsx]

## Sheet: Sheet1
	lib.size	norm.factors
592 leaves
pool3_control_592_11_Leaves	9836757	1.00335
pool3_control_592_1_Leaves	9905715	1.04561
pool3_control_592_23_Leaves	9403959	1.00507
pool3_control_592_2_Leaves	9641161	1.01922
pool3_control_592_4_Leaves	9607421	0.983664
pool4_drought_592_10_Leaves	6026267	1.00629
pool4_drought_592_20_Leaves	6258755	0.996774
pool4_drought_592_29_Leaves	6310762	0.991928
pool4_drought_592_6_Leaves	4918503	1.01608
pool4_drought_592_7_Leaves	8286265	0.9357
520 leaves
pool1_control_520_11_Leaves	7369939	0.928585
pool1_control_520_1_Leaves	8514698	1.01937
pool1_control_520_23_Leaves	9234677	1.02757
pool1_control_520_25_Leaves	7409868	0.999043
pool1_control_520_3_Leaves	10009987	0.949518
pool2_drought_520_16_Leaves	10156091	1.0024
pool2_drought_520_18_Leaves	13587593	0.967851
pool2_drought_520_26_Leaves	10775523	0.997228
pool2_drought_520_28_Leaves	10743999	1.07343
pool2_drought_520_30_Leaves	10242902	1.04358
592 root tips
pool3_control_592_11_Roots	8871109	1.00607
pool3_control_592_23_Roots	9664759	0.857382
pool3_control_592_2_Roots	16130466	0.910121
pool3_control_592_4_Roots	10703311	1.02752
pool4_drought_592_10_Roots	5766333	1.063
pool4_drought_592_20_Roots	5757828	1.08386
pool4_drought_592_29_Roots	6442640	1.07525
pool4_drought_592_7_Roots	8468181	1.00068
520 root tips
pool1_control_520_1_Roots	8093106	1.10917
pool1_control_520_23_Roots	9284897	0.951055
pool1_control_520_25_Roots	9783608	0.93659
pool1_control_520_3_Roots	8062753	0.942494
pool2_drought_520_16_Roots	9484542	0.971719
pool2_drought_520_18_Roots	8266520	1.05251
pool2_drought_520_26_Roots	10433002	1.03743
pool2_drought_520_30_Roots	7159690	1.01214
