# Supplementary material for: Genome-wide transcriptional and physiological responses to drought stress in leaves and roots of two willow genotypes
Source: BMC Plant Biol. 2015 Oct 12;15:244. doi: 10.1186/s12870-015-0630-2 (PMC4604075; doi:10.1186/s12870-015-0630-2)
Supplement: Additional file 5: — Differentially expressed gene models (DEGs). (XLSX 1313 kb) [file 12870_2015_630_MOESM5_ESM.xlsx]

## Sheet: 592-leaves-up
gene	pool3_control_592_11_Leaves	pool3_control_592_1_Leaves	pool3_control_592_23_Leaves	pool3_control_592_2_Leaves	pool3_control_592_4_Leaves	pool4_drought_592_10_Leaves	pool4_drought_592_20_Leaves	pool4_drought_592_29_Leaves	pool4_drought_592_6_Leaves	pool4_drought_592_7_Leaves	logFC	logCPM	PValue	FDR
c29668_g4	0.70924	3.08954	14.6006	4.27417	3.5977	17.3148	21.7999	10.0642	72.0348	33.9203	2.55841	4.18435	2.79853e-05	0.02278

## Sheet: 592-leaves-down
gene	pool3_control_592_11_Leaves	pool3_control_592_1_Leaves	pool3_control_592_23_Leaves	pool3_control_592_2_Leaves	pool3_control_592_4_Leaves	pool4_drought_592_10_Leaves	pool4_drought_592_20_Leaves	pool4_drought_592_29_Leaves	pool4_drought_592_6_Leaves	pool4_drought_592_7_Leaves	logFC	logCPM	PValue	FDR
c36474_g1	107.197	73.3766	72.6855	76.9351	68.1447	34.6296	31.2572	29.234	49.8241	35.855	-1.14108	5.86393	1.46453e-06	0.00275107
c28350_g1	78.523	38.3296	37.9827	35.9234	64.1238	23.0864	31.8984	11.9812	17.6085	16.5088	-1.33377	5.16743	1.70917e-05	0.0154585
c30429_g1	49.2415	49.6257	42.0031	172.188	58.1981	22.097	37.3483	21.8856	33.4162	20.507	-1.45736	5.67234	6.01705e-05	0.0408156
c135_g1	18.6429	26.6473	15.3412	24.1185	22.3269	4.12257	14.9073	5.27171	5.40261	8.51233	-1.48063	3.89572	3.34502e-05	0.0257963
c36557_g1	12.5637	9.94446	11.5323	9.97307	15.1315	2.30864	2.72499	4.95222	3.20155	7.35156	-1.50796	3.0566	4.92595e-05	0.0364521
c23381_g1	36.1713	19.5993	10.6859	9.97307	13.121	7.75044	7.53379	6.38996	3.40165	3.86924	-1.62618	3.60964	6.5328e-05	0.0431165
c36554_g3	17.6297	14.8684	18.8326	12.0084	12.1687	4.78218	6.41173	1.91699	6.60319	2.96642	-1.74249	3.34562	3.04296e-06	0.00459795
c33785_g1	4.15412	3.86192	4.97266	5.3936	7.19541	0.989417	1.92352	1.59749	1.20058	1.16077	-1.88274	1.84114	2.8823e-06	0.00459795
c29592_g1	9.92937	13.6133	5.71327	28.9015	16.6129	4.12257	4.00733	4.95222	2.20106	2.83744	-2.03772	3.2722	2.06862e-06	0.00360826
c30499_g1	3.34356	2.51025	2.53923	3.35828	3.38607	0.824515	0.641173	0.958493	0.60029	0.515899	-2.07778	1.13529	1.24651e-06	0.00275107
c36331_g9	6.28184	7.72385	1.16381	3.66358	4.55004	0.989417	1.12205	0.638996	1.80087	0.902823	-2.10646	1.69092	5.93344e-05	0.0408156
c34731_g4	2.12772	0.965481	1.58702	3.05298	2.32793	0.329806	0.48088	0.479247	0	0.515899	-2.36752	0.596212	1.20656e-05	0.0122767
c36459_g1	3.74884	1.15858	1.69282	2.95121	2.43374	0.494709	0.48088	0.479247	0.200097	0.515899	-2.39398	0.803885	4.24426e-06	0.00545499
c36525_g1	25.2287	19.1165	23.0647	21.5744	18.9408	4.12257	5.77056	4.31322	3.60174	2.32154	-2.42356	3.72154	3.29685e-14	2.68363e-10
c8804_g1	9.32145	51.9429	47.0816	4.07064	24.2316	9.06966	2.72499	4.95222	3.00145	2.70847	-2.60191	4.02766	5.08513e-06	0.00620894
c36478_g1	1.21584	2.12406	1.69282	3.86711	1.90467	0.329806	0.48088	0.159749	0	0.644873	-2.60425	0.656967	6.5339e-06	0.00759799
c23345_g1	2.12772	0.868933	1.16381	1.93355	1.26978	0.164903	0.160293	0	0.60029	0.257949	-2.62486	0.218457	2.41704e-05	0.0203532
c34696_g2	3.14092	2.6068	1.37542	1.73002	1.58722	0.824515	0.160293	0	0.200097	0.386924	-2.65913	0.615528	3.20087e-06	0.00459795
c24649_g1	2.0264	2.7999	0.740609	0.915894	1.69304	0	0.160293	0	0.400194	0.386924	-3.0059	0.307101	7.98646e-06	0.00886497
c18745_g1	1.21584	1.25513	0.84641	1.52649	1.05815	0.164903	0.320587	0.159749	0	0	-3.05928	-0.0525798	4.07556e-06	0.00545499
c32885_g2	3.64752	4.44121	1.05801	14.8578	5.60818	0.329806	0.48088	1.27799	0.200097	0.902823	-3.15397	1.87279	1.449e-06	0.00275107
c21900_g2	3.44488	3.37918	4.02045	29.6139	1.79885	0.164903	1.76323	0.958493	1.00048	0.257949	-3.33841	2.33072	1.55938e-05	0.015232
c36554_g1	2.22904	1.54477	2.01022	1.62826	1.26978	0	0.320587	0.159749	0	0.128975	-3.61695	0.332308	7.78532e-09	3.80235e-05
c36469_g1	1.72244	1.06203	1.26962	1.42472	1.37559	0	0.160293	0	0.200097	0.128975	-3.63606	0.0720358	7.20566e-08	0.000219953
c36545_g1	1.0132	1.06203	1.58702	0.610596	1.69304	0	0	0.319498	0	0	-3.92245	-0.0889916	4.74499e-07	0.00128747
c35478_g1	1.31716	0.965481	1.26962	1.62826	0.952333	0	0	0.159749	0	0.128975	-3.97348	-0.0608382	4.52594e-08	0.000157891
c36540_g1	10.6386	5.98598	6.24228	6.61479	7.30122	0.494709	0.641173	0	0.60029	0.386924	-4.08897	2.0994	3.0072e-16	3.67179e-12
c20514_g1	1.72244	1.73787	1.26962	1.22119	1.05815	0	0.160293	0	0.200097	0	-4.15114	0.0806876	2.17932e-08	8.86982e-05
c26910_g1	1.31716	0.772385	0.952212	1.01766	0.634889	0	0	0	0	0.128975	-4.33765	-0.340599	5.68837e-07	0.0013891
c40525_g1	0.5066	0.482741	0.317404	0.610596	0.529074	0	0	0	0	0	-5.0204	-0.91742	1.70034e-05	0.0154585
c36183_g1	2.63432	1.44822	1.58702	1.01766	1.26978	0.164903	0	0	0	0	-5.07818	0.191938	6.33919e-10	3.87008e-06
c36217_g2	0.70924	0	0.317404	0.610596	0.952333	0	0	0	0	0	-5.09105	-0.881482	5.77551e-05	0.0408156
c35618_g1	1.62112	0.193096	0.529007	0.305298	0.529074	0	0	0	0	0	-5.38437	-0.713444	2.1803e-05	0.0190153
c19190_g1	0.81056	0.386192	0.634808	0.610596	0.846518	0	0	0	0	0	-5.42985	-0.685959	1.10983e-05	0.0117835

## Sheet: 520-leaves-up
gene	pool1_control_520_11_Leaves	pool1_control_520_1_Leaves	pool1_control_520_23_Leaves	pool1_control_520_25_Leaves	pool1_control_520_3_Leaves	pool2_drought_520_16_Leaves	pool2_drought_520_18_Leaves	pool2_drought_520_26_Leaves	pool2_drought_520_28_Leaves	pool2_drought_520_30_Leaves	logFC	logCPM	PValue	FDR
c36281_g1	0	0	0	0	0	0.39291	0.228124	0.0930608	9.88471	1.12262	7.53396	0.532749	3.34365e-06	0.00102065
c15948_g1	0	0	0.105382	0	0	1.57164	0.380206	0.0930608	11.7923	0.0935514	6.28788	0.750784	1.82866e-05	0.00369058
c30661_g3	0	0	0.105382	0.135084	0.210423	6.09011	2.28124	0.558365	23.3245	2.24523	6.023	1.92422	2.0481e-09	2.33277e-06
c29771_g1	0.146122	0	0.526908	0	0	0.884048	0.836453	0.186122	44.2211	0.65486	5.96208	2.34004	3.25855e-05	0.00572473
c28413_g1	0	0.691272	0.63229	0.675422	0.631269	19.2526	10.9499	3.53631	78.3841	2.33879	5.39168	3.58884	4.93306e-10	8.03102e-07
c29771_g2	0.438365	0.230424	0	0.270169	0	0.491138	0.608329	0.465304	37.9781	0.65486	5.38045	2.14526	3.93751e-05	0.00645329
c22980_g1	1.31509	0	0.105382	0.135084	0	13.2607	4.48643	8.84078	7.71701	11.6004	4.96211	2.3287	2.96732e-13	1.03517e-09
c25644_g1	0	0	0	0	0	0.294683	0.304165	0.372243	0.260124	0.374206	4.70932	-1.39657	0.000121192	0.0148719
c26618_g2	2.19182	0	0	0	0	18.4668	9.20098	8.28241	11.272	6.9228	4.67808	2.56535	1.71565e-07	9.31026e-05
c29668_g4	4.09141	1.9586	2.84531	1.7561	1.15733	78.5821	36.3477	35.2701	95.7257	45.8402	4.63274	4.93849	5.83453e-31	1.42479e-26
c12953_g1	0	0.115212	0.421527	1.35084	0	1.17873	1.44478	0	34.8566	1.87103	4.34956	2.14694	0.000698568	0.0490238
c5621_g1	7.01384	1.49776	10.7489	12.6979	1.47296	110.997	111.704	43.9247	277.899	91.5868	4.25033	6.07201	2.05643e-13	8.36968e-10
c10059_g1	2.48407	0	0	0	0	15.127	8.59265	6.32814	12.7461	2.99365	4.23989	2.35366	1.26618e-05	0.00283671
c22252_g2	0	0	0.105382	0	0	0.491138	0.684371	0	1.38733	0.748411	4.22398	-0.791784	2.46146e-05	0.00455371
c19281_g1	1.46122	0.460848	4.63679	8.6454	0.420846	53.0429	52.8486	12.8424	116.449	39.0109	4.13218	4.87283	3.481e-09	3.40024e-06
c36097_g5	0	0.115212	0	0	0	0.294683	0.532288	0.372243	1.47404	0.0935514	3.96527	-0.941228	0.000124989	0.0151852
c8556_g1	0	0	0.105382	0	0	0.39291	0.380206	0.279183	0.953788	0.467757	3.80422	-1.04325	4.26531e-05	0.00671993
c23241_g1	0.146122	0	0.421527	0.675422	0.420846	2.25923	5.01872	0.372243	12.0524	2.24523	3.67154	1.408	5.28313e-06	0.00141774
c33042_g1	3.79916	3.22594	4.42603	1.7561	0.420846	34.2814	58.9319	45.3206	24.4517	6.9228	3.63661	4.22274	4.53493e-11	9.22859e-08
c31495_g2	0.292243	0.460848	0.737672	0.540338	0.420846	3.9291	3.64998	0.465304	19.596	2.99365	3.59949	1.84878	1.5207e-06	0.000538196
c23059_g1	5.4065	1.26733	1.79149	2.16135	0.526058	19.3508	46.3091	26.4293	35.5503	6.08084	3.5966	3.88797	2.02549e-10	3.80481e-07
c20590_g1	0.730608	0	0.105382	0	0.105212	1.37519	1.59686	0.744487	6.58981	0.748411	3.56017	0.547204	4.44776e-05	0.00685998
c23903_g1	0.292243	0	0	0	0.105212	0.39291	0.304165	0.279183	2.25441	1.49682	3.47636	-0.420949	0.00023088	0.0230252
c26618_g1	4.82201	0	0.105382	0	0.105212	20.2349	12.0905	11.8187	5.63602	5.51953	3.47553	2.65649	0.000318787	0.0288421
c28592_g1	0.292243	0	0	0	0.210423	0.785821	0.760412	0.930608	2.68795	0.374206	3.36295	-0.241033	3.16069e-05	0.00559304
c35090_g2	0.292243	0	0	0	0.105212	0.785821	1.06458	0.279183	1.73416	0.374206	3.33954	-0.511404	6.56455e-05	0.00916036
c34347_g1	2.0457	4.60848	2.3184	3.37711	1.15733	20.5296	15.6645	3.25713	74.3088	19.8329	3.30142	3.90827	5.96433e-08	3.93646e-05
c10757_g2	0.292243	0.230424	0.210763	0	0	2.35746	1.36874	2.1404	0.606956	0.935514	3.24925	0.0770088	1.62181e-06	0.00056452
c33858_g1	0.146122	0.460848	0.105382	0	0.526058	0.196455	1.67291	1.02367	9.01763	0.65486	3.24775	0.727672	0.000415432	0.0348404
c30663_g1	1.08715	0	0.109597	0.405253	0	3.74149	1.5923	0.563018	4.40563	3.59331	3.16564	0.846043	5.53471e-05	0.00809327
c30663_g2	0.730608	0.345636	0.210763	0.135084	0.105212	3.24151	1.67291	0.930608	3.81515	3.4614	3.1064	0.779564	1.96651e-07	0.000102175
c22178_g1	16.804	1.15212	3.16145	18.9118	10.8368	81.4307	84.1776	17.9607	181.046	46.6822	3.01704	5.53973	9.4733e-07	0.000367203
c32118_g1	0	0.230424	0.105382	0.135084	0	0.491138	0.760412	0.465304	0.780372	1.77748	3.0045	-0.497707	4.88407e-05	0.00727251
c27841_g1	1.46122	0.115212	0.316145	1.48593	0.526058	4.42024	6.53954	0.651426	13.8733	5.23888	2.9902	1.90445	1.85046e-05	0.00370396
c27370_g2	143.199	88.0219	58.5922	485.223	40.6117	2099.71	992.946	781.339	1207.58	1313.74	2.97121	9.49461	1.34697e-08	1.13424e-05
c35042_g2	2.0457	2.8803	1.47534	1.08068	0.210423	14.1448	6.15933	7.07262	18.122	11.3197	2.8819	2.74986	1.51437e-08	1.19595e-05
c23156_g1	0.146122	0.230424	0.526908	0.270169	0.105212	3.33974	0.760412	1.11673	2.77466	1.87103	2.85671	0.441342	2.11672e-06	0.000698517
c22479_g1	0.730608	0.691272	0.526908	0.945591	0.210423	2.45569	5.39892	1.30285	11.7923	1.49682	2.85097	1.50461	1.40548e-05	0.00293348
c19136_g2	0.146122	0.115212	0.210763	0.405253	0	0.491138	1.06458	0.186122	2.60124	1.87103	2.78284	-0.0712601	0.000409077	0.0345663
c31495_g1	1.75346	1.49776	1.47534	4.45779	0.526058	9.42985	16.7291	1.11673	21.4169	15.0618	2.71848	2.93293	1.32436e-05	0.00286908
c24302_g1	0.87673	0.460848	0.316145	0.675422	0.736481	4.91138	4.25831	4.83916	2.60124	3.55495	2.71548	1.36942	8.51055e-10	1.22252e-06
c32175_g3	1.89958	0.230424	0.105382	0.945591	1.57817	3.63442	7.98432	3.16407	13.0929	1.96458	2.65259	1.90425	4.70283e-05	0.00708908
c24413_g1	1.31509	0.230424	0.737672	0.270169	0.210423	1.27696	5.24684	1.02367	8.84422	0.841963	2.64158	1.18738	0.000346927	0.0308218
c26734_g1	0.292243	0.230424	0.526908	1.89118	0.526058	1.57164	2.81352	0.651426	14.2201	2.24523	2.62458	1.47045	0.000634457	0.0454353
c34940_g1	1.75346	1.61297	0.526908	1.7561	0.526058	8.44757	4.86663	2.97795	11.879	7.76477	2.55206	2.1621	3.45438e-07	0.000165404
c26184_g1	0.438365	0	0.105382	0.540338	0.210423	1.96455	1.52082	0.837548	1.90758	0.935514	2.49537	0.115829	2.36299e-05	0.00443878
c30483_g2	0.584487	1.61297	1.68611	0.540338	0.210423	2.65214	2.35728	1.76816	14.0467	5.70664	2.49023	1.76155	0.000103821	0.0131364
c36057_g3	73.207	24.7706	26.4508	33.5009	13.8879	264.822	208.125	229.953	142.201	118.249	2.48924	6.83027	6.03874e-12	1.47466e-08
c18772_g1	36.3843	50.9237	171.14	594.507	82.8015	405.091	673.497	191.054	3147.07	735.501	2.46098	9.25052	0.00051863	0.0406113
c25699_g1	9.35179	16.5905	11.6974	8.78049	4.41888	18.0739	37.4883	16.9371	167.086	34.2398	2.42789	5.03418	6.39954e-06	0.00164502
c31094_g2	0.438365	1.26733	0.316145	0.675422	0.526058	1.96455	3.8781	0.930608	6.93664	3.74206	2.41567	1.22416	2.5893e-05	0.00471872
c21824_g1	0.730608	0	0.105382	0.675422	0.526058	2.55392	1.21666	0.558365	4.59553	1.59037	2.37331	0.582815	0.000601537	0.0447851
c32037_g1	3.3608	2.41945	2.95069	1.08068	2.10423	11.4926	21.2915	13.5869	9.97142	2.33879	2.29538	2.87765	3.60686e-06	0.0010874
c29562_g2	3.50692	5.18454	4.0045	9.45591	2.10423	42.729	11.026	18.333	25.9257	19.0845	2.27247	3.8475	1.19231e-07	6.93245e-05
c19698_g1	1.60734	1.38254	1.1592	1.62101	0.420846	6.28656	5.32288	4.46692	6.5031	6.3615	2.23521	1.91537	4.19574e-08	2.92743e-05
c17034_g1	0.584487	0.115212	0.63229	0.945591	0.526058	4.12556	1.74895	2.1404	3.98857	1.12262	2.21527	0.877842	4.36642e-05	0.00683513
c14628_g1	1.46122	0.921696	1.68611	0.540338	0.210423	7.66175	3.72602	3.62937	2.34112	4.30337	2.15684	1.53458	1.92296e-05	0.00378698
c33077_g1	11.2514	7.14314	8.32515	23.2345	7.68044	62.6692	60.5288	19.6358	69.9734	39.2916	2.13184	4.96583	2.01379e-08	1.53677e-05
c29811_g1	1.02285	1.15212	1.58073	2.43152	0.315635	7.26884	3.11769	5.86283	6.41639	5.70664	2.12527	1.9023	4.28735e-06	0.00120341
c24894_g2	0.584487	0.460848	0.526908	0.945591	0.420846	1.0805	3.34581	1.48897	4.68223	2.05813	2.10755	0.861594	6.44344e-05	0.00904304
c35370_g1	0.438365	0.921696	0.421527	0.675422	0.105212	1.57164	1.97707	0.837548	4.85565	1.68393	2.08192	0.676875	0.000391597	0.0334363
c28307_g1	6.42935	2.76509	1.79149	4.86304	2.52508	13.7519	35.131	1.6751	16.9948	9.26159	2.06902	3.29391	0.000318893	0.0288421
c23863_g1	7.01384	3.22594	1.89687	3.64728	2.52508	18.3686	16.1207	10.8881	9.62459	18.8974	2.02377	3.24476	3.83552e-07	0.000180122
c28810_g1	21.0415	14.5167	13.0673	11.4822	9.9951	52.4535	35.2071	51.3696	82.2859	57.2535	1.99281	5.13482	8.07421e-13	2.46465e-09
c17888_g1	27.3247	5.41496	5.79599	16.4803	7.36481	54.9092	90.0327	60.0242	23.2378	14.0327	1.96085	4.94173	7.10085e-05	0.00974172
c35810_g1	1.46122	4.72369	6.21752	4.59287	1.36775	10.2157	4.71455	4.37386	21.0701	28.8138	1.90659	3.17288	0.000620884	0.0453282
c34608_g2	0.292243	0.345636	0.63229	0.675422	0.105212	2.06278	1.14062	0.558365	1.38733	2.52589	1.87565	0.268223	0.000700158	0.0490238
c30663_g4	8.99525	3.57157	2.94647	1.89118	0.946904	17.181	12.0951	11.5349	12.0689	13.9944	1.8752	3.13286	5.89129e-05	0.00846267
c18135_g1	0.87673	0.230424	0.421527	0.675422	0.210423	1.86632	2.28124	0.744487	2.1677	1.59037	1.8734	0.426498	0.000370592	0.032321
c22824_g1	47.3434	17.0514	15.8073	32.1501	10.5212	117.284	80.2995	79.1948	96.506	75.6831	1.87295	5.84397	1.5182e-08	1.19595e-05
c24372_g1	2.63019	1.26733	0.843053	1.62101	0.946904	4.91138	6.91975	2.32652	7.5436	4.67757	1.86997	1.85805	3.82104e-05	0.00630472
c31886_g2	1.02285	1.03691	0.737672	1.08068	0.526058	3.83088	2.50936	1.86122	3.98857	3.83561	1.86468	1.1931	1.40294e-05	0.00293348
c35155_g1	0.292243	0.345636	1.05382	0.540338	0.210423	1.17873	1.82499	0.837548	3.2949	1.96458	1.85577	0.487253	0.000584254	0.0440464
c37479_g1	16.3656	7.48878	9.8005	12.9681	8.10129	42.1396	41.4424	28.6627	55.4064	26.0073	1.82783	4.64992	1.51665e-09	1.85183e-06
c22762_g1	15.0505	4.03242	5.58523	14.9944	5.471	37.5229	32.6977	26.6154	29.2206	30.6849	1.80323	4.35345	7.2012e-07	0.000298056
c3736_g1	58.0103	5.41496	7.06057	44.0375	19.885	81.0378	161.359	68.0275	112.547	34.7076	1.76943	5.89426	0.000721464	0.0498414
c18965_g1	10.813	7.83441	6.95519	6.0788	5.36579	20.2349	27.8311	12.284	36.4174	28.159	1.75642	4.04142	1.82074e-07	9.66574e-05
c29142_g1	1.31509	0	1.1592	1.08068	1.36775	2.55392	3.57394	2.41958	5.11577	2.99365	1.75246	1.26896	0.000434022	0.0358068
c32378_g2	26.0097	16.1297	13.0673	8.51032	1.89381	79.4661	32.6977	31.6407	33.7294	40.3207	1.73302	4.83753	0.000161925	0.0176528
c27740_g2	2.63019	0.921696	0.948435	0.810507	1.26254	3.9291	4.25831	3.72243	5.89615	3.18075	1.68899	1.58614	7.02846e-05	0.00969689
c24926_g1	9.20566	7.60399	6.74443	4.45779	3.05113	21.0207	14.828	19.0775	26.3592	18.5232	1.68606	3.73806	7.40804e-07	0.000301507
c15125_g1	4.82201	0.691272	1.89687	1.62101	2.52508	7.26884	8.06036	6.70038	8.41068	5.70664	1.65498	2.32789	0.000143067	0.0169597
c32934_g1	9.79015	6.79751	7.58748	6.61914	6.62833	18.565	20.0749	13.4008	43.6141	21.891	1.65221	3.97838	1.23238e-06	0.000442568
c28655_g1	18.1191	4.95411	5.79599	10.8068	5.57621	37.7194	29.3519	26.9876	23.3245	22.3588	1.63392	4.2285	6.64793e-06	0.00169107
c14977_g1	13.5893	9.90823	5.26908	6.75422	5.26058	24.4587	22.5082	30.8962	26.1858	21.7039	1.62995	4.0795	3.1479e-07	0.000153743
c31562_g4	4.09141	8.87132	9.06282	9.72608	4.10325	18.1721	18.9343	6.23508	46.1287	19.9265	1.60719	3.88703	0.000268331	0.0260026
c24617_g2	0.87673	0.57606	0.421527	0.405253	0.631269	1.86632	2.12915	1.11673	2.08099	1.59037	1.59307	0.492028	0.000347348	0.0308218
c10170_g1	217.575	116.479	88.3098	188.983	52.2901	361.576	488.565	309.055	660.628	166.802	1.58233	8.05141	1.90173e-05	0.00377563
c34503_g2	8.47506	1.9586	3.05607	2.97186	7.57523	16.1093	20.379	8.74772	18.6422	6.9228	1.56019	3.28498	0.000532679	0.0415592
c25451_g2	41.6447	31.5681	29.7176	46.1989	18.0964	107.559	69.6537	85.3368	99.6275	110.765	1.50172	6.00596	2.46979e-09	2.61031e-06
c14280_g1	12.4203	7.37357	11.1705	11.0769	7.99608	29.0754	29.3519	23.1721	29.9143	27.8783	1.48049	4.26297	2.56669e-08	1.89935e-05
c18509_g2	12.8587	5.53017	5.79599	17.4259	14.414	38.1123	29.6561	32.1991	35.4636	19.4587	1.46925	4.41567	1.70616e-05	0.00347204
c19847_g1	204.716	148.163	155.543	245.043	212.422	670.6	432.142	428.545	510.45	623.333	1.46436	8.50521	1.1717e-11	2.60118e-08
c27494_g1	2.0457	1.84339	2.10763	4.45779	1.99902	6.18834	6.61558	4.2808	9.27776	7.76477	1.45835	2.29454	0.000205036	0.021216
c29614_g1	9.64403	12.0973	8.11439	11.6173	5.89185	30.0576	17.2613	25.964	35.03	21.4233	1.45483	4.16667	1.64132e-06	0.00056452
c27826_g1	5.26038	5.7606	6.63905	12.6979	9.04819	22.887	16.2728	20.4734	23.151	22.4523	1.41584	3.87928	5.73433e-06	0.00152209
c20445_g1	3.65304	3.91721	3.16145	5.26829	3.6824	11.7873	6.91975	10.8881	9.36447	11.2262	1.34962	2.85357	6.00313e-05	0.00857289
c24926_g2	12.7126	9.21696	8.85206	4.05253	4.94494	18.0739	13.8395	24.1958	24.1048	20.862	1.34643	3.84105	9.05582e-05	0.0117629
c18027_g1	148.167	40.4394	40.1504	71.4597	97.1102	191.151	268.882	151.317	252.06	138.55	1.33518	7.13116	4.22381e-05	0.00671993
c24278_g1	9.49791	4.8389	5.05832	10.2664	8.41692	19.3508	22.8124	12.4702	21.5036	19.0845	1.3264	3.76344	4.12918e-05	0.00667778
c23370_g2	1.60734	0.806484	1.1592	0.945591	1.68338	2.55392	3.42185	3.35019	3.55503	2.71299	1.32446	1.27578	0.000556503	0.0428796
c24200_g1	7.15996	3.22594	3.26683	8.10507	6.83875	16.8951	11.9385	14.9828	16.1277	10.7584	1.30959	3.34638	0.000234476	0.0232443
c31860_g1	10.9591	16.3601	10.6435	14.0488	5.89185	28.1913	22.3561	15.8203	48.2097	26.3815	1.28421	4.33174	0.000161164	0.0176528
c27938_g1	14.0277	12.6733	12.2243	14.454	12.5202	34.4779	24.7134	28.2905	41.9667	27.9719	1.25666	4.49696	5.6544e-07	0.000246572
c34788_g2	6.53164	4.47022	3.16145	3.75535	4.41888	12.3335	9.20098	12.5055	7.46816	11.3871	1.24633	2.95614	0.000302013	0.0281494
c30911_g1	46.1744	9.56259	12.6458	29.0431	37.6657	70.0363	72.7714	69.7956	71.6208	35.1753	1.24284	5.51393	0.000574082	0.0439162
c25855_g1	71.7457	33.0658	28.98	48.0901	38.7178	125.83	111.476	95.0151	107.605	77.5541	1.23211	6.21042	9.92271e-07	0.000378614
c21866_g1	8.18281	9.10175	9.8005	15.1295	11.1524	22.1994	20.6832	26.7085	28.9605	24.5105	1.20469	4.16115	1.05712e-05	0.00241261
c25080_g1	14.3199	23.1576	15.5965	22.424	11.3628	44.6935	25.93	43.7386	34.8566	49.1145	1.19083	4.84598	1.34396e-05	0.00287891
c5675_g1	17.0962	10.0234	8.21977	15.8049	14.2036	34.969	26.5384	30.1517	31.8218	23.4814	1.17216	4.42429	2.15539e-05	0.0040802
c10049_g1	13.4432	11.8668	12.435	15.3996	13.1514	33.7903	20.9874	28.3836	29.3073	36.1108	1.16387	4.4415	4.21132e-06	0.00120341
c7068_g1	11.1052	21.6599	20.444	12.9681	8.52213	44.3989	19.8467	41.0398	38.5851	22.2652	1.15048	4.60461	0.000381436	0.0327982
c31141_g1	53.9189	31.1072	31.7199	35.9325	23.357	41.0591	90.8692	36.2937	118.183	102.065	1.14336	5.82525	0.000351818	0.0309043
c11884_g1	24.9868	11.6364	10.0113	20.1276	10.4159	36.246	31.405	30.3378	44.3945	27.1299	1.14006	4.63825	0.000150387	0.017405
c11081_g1	18.9958	21.7751	22.9732	18.7767	11.2576	47.4439	29.8842	37.2243	43.7008	46.4951	1.12595	4.91143	8.84832e-06	0.00211839
c34263_g1	7.74445	7.25835	9.58973	13.6435	13.3619	21.8065	16.653	12.5632	32.082	29.3751	1.12238	4.05783	0.000628253	0.0453282
c31552_g1	15.9273	7.14314	10.222	15.2645	21.6736	31.3346	29.1238	33.2227	32.2554	26.0073	1.11322	4.48946	0.000151222	0.0174191
c18196_g1	14.3199	25.1162	16.2288	19.3171	13.7827	44.3006	28.5915	32.0129	33.9895	52.4823	1.10704	4.82048	2.90709e-05	0.0052586
c11342_g1	11.2514	19.7012	19.2848	18.7767	10.3107	40.4698	26.7665	31.4546	37.6313	33.6785	1.09786	4.65405	4.04369e-05	0.00658313
c24760_g1	30.9778	38.3656	27.5046	37.8236	26.9342	80.6448	48.058	77.7058	65.638	72.8766	1.09383	5.66935	4.19736e-07	0.000193395
c30868_g1	12.4203	9.79302	9.16821	11.3471	8.31171	24.7533	18.3259	23.8236	20.9833	19.4587	1.07478	4.00671	6.19781e-05	0.00879945
c25883_g1	27.7631	16.5905	22.1302	29.3133	25.356	57.6596	44.7122	54.8128	52.5451	40.3207	1.04649	5.22339	4.41701e-06	0.00122572
c29291_g1	5.4065	5.18454	6.21752	7.15947	7.36481	16.3058	11.1781	12.0979	12.3125	12.723	1.04067	3.2979	0.000625711	0.0453282
c34980_g2	12.2742	6.79751	8.32515	9.72608	9.1534	19.3508	16.577	24.9403	20.8966	13.0972	1.03779	3.84298	0.000494744	0.0394825
c4372_g1	216.845	165.79	163.236	311.37	176.124	548.503	368.191	434.687	422.355	341.93	1.03403	8.29984	4.24406e-06	0.00120341
c26468_g1	302.472	117.977	139.947	204.923	146.454	345.859	415.033	345.721	409.695	311.526	1.00398	8.09906	4.25861e-05	0.00671993

## Sheet: 520-leaves-down
gene	pool1_control_520_11_Leaves	pool1_control_520_1_Leaves	pool1_control_520_23_Leaves	pool1_control_520_25_Leaves	pool1_control_520_3_Leaves	pool2_drought_520_16_Leaves	pool2_drought_520_18_Leaves	pool2_drought_520_26_Leaves	pool2_drought_520_28_Leaves	pool2_drought_520_30_Leaves	logFC	logCPM	PValue	FDR
c24827_g1	30.3933	30.992	38.5697	46.1989	45.9774	20.4313	22.9644	16.1926	19.2492	17.1199	-1.00096	4.85691	2.45113e-05	0.00455371
c34807_g1	103.308	133.3	143.214	119.685	136.775	65.7142	72.9235	58.163	46.3888	73.9056	-1.00498	6.57757	5.17485e-07	0.000229764
c32633_g1	145.829	124.659	129.409	62.5441	65.5468	61.3922	57.4111	69.5164	30.4345	42.0046	-1.01756	6.30434	0.000306416	0.0284513
c30737_g2	91.9105	138.485	131.2	84.5628	96.3738	47.8368	47.5257	75.2862	49.2502	48.0854	-1.01803	6.34382	4.06418e-06	0.00118151
c26873_g1	28.3476	25.9227	33.3006	32.1501	54.8152	17.2881	18.2499	21.1248	10.0581	19.4587	-1.01901	4.71405	0.000298255	0.0279057
c35506_g1	200.041	140.443	236.898	364.053	457.67	158.048	207.516	106.182	114.628	103.094	-1.02082	7.70757	0.000577277	0.0439162
c27663_g1	338.126	516.15	385.486	171.557	188.644	183.882	141.513	220.089	126.073	112.075	-1.02985	7.89799	0.000390563	0.0334363
c31976_g1	31.1239	61.6384	75.7694	63.7598	55.0256	26.8161	26.7665	30.2448	15.8676	40.6013	-1.03508	5.42413	0.000163228	0.0177157
c25631_g2	71.8919	120.857	89.9959	103.069	116.364	50.0961	49.4268	47.0888	60.002	37.7948	-1.03902	6.22554	8.61004e-07	0.000344684
c31084_g1	522.573	540.237	560.287	489.15	609.532	215.897	270.627	360.295	216.307	249.734	-1.05185	8.65689	9.18685e-08	5.75238e-05
c33354_g1	116.459	169.822	158.283	220.593	226.626	66.4018	79.1589	113.255	79.8581	90.1836	-1.05632	7.04693	2.8645e-06	0.000920408
c30829_g5	56.9232	40.6698	65.1259	96.1801	158.63	43.4166	55.1298	37.2243	33.556	30.451	-1.06333	5.95205	0.000607505	0.045092
c34256_g1	28.2015	19.2404	17.1772	23.7749	29.2488	14.4395	8.74473	8.28241	8.41068	16.2779	-1.06698	4.13192	0.000423538	0.0351796
c25631_g1	18.1191	29.0334	25.1862	25.531	35.5615	11.7873	10.3416	17.4024	15.7809	8.41963	-1.06703	4.31405	0.000225792	0.0226907
c34693_g2	43.6889	74.7818	47.251	43.9335	73.1199	22.1857	27.5444	36.3393	19.7486	28.7614	-1.07181	5.38918	1.57471e-05	0.00323146
c27228_g2	22.0644	32.0289	32.7737	27.8274	31.9843	10.1174	12.6989	14.5175	15.7809	16.0908	-1.0842	4.44365	1.99841e-05	0.00387311
c28367_g1	74.9604	72.1227	71.6595	58.0863	119.415	30.2541	39.7695	50.7182	35.8104	29.8429	-1.08815	5.86879	4.80003e-06	0.00130241
c33328_g1	49.9736	42.0524	65.8635	136.165	74.8054	32.5133	54.9017	25.3125	28.1801	31.9946	-1.09184	5.76373	0.000317601	0.0288421
c33803_g3	59.4715	76.8464	53.9554	39.1745	31.2478	22.003	26.0061	31.4546	24.1915	18.5232	-1.09252	5.26472	3.10161e-05	0.00552857
c36385_g1	181.191	96.5476	112.126	52.6829	85.3266	57.0702	56.8028	69.3303	29.3073	34.8011	-1.09336	6.27916	0.000312381	0.0288157
c34581_g1	178.268	401.629	253.232	181.418	227.257	100.683	140.22	145.826	104.05	87.4706	-1.10268	7.50922	8.5154e-06	0.00205887
c34155_g1	225.466	337.341	336.273	427.677	527.425	141.153	206.224	180.91	174.11	159.692	-1.10486	8.08641	1.17733e-06	0.00042911
c29679_g1	11.2514	19.7012	24.9755	22.5591	26.6185	6.87593	8.21245	10.2367	8.75751	14.7811	-1.10655	3.96108	0.000541108	0.0420823
c23209_g1	62.2478	70.7401	55.3254	33.0957	22.9361	19.2526	25.5498	30.1517	18.122	20.02	-1.11036	5.16583	0.000172093	0.018432
c36156_g3	18.9958	19.2404	16.4395	11.6173	27.7758	5.6972	8.82078	10.5159	9.79801	8.60673	-1.11427	3.79948	0.000372749	0.0323934
c31696_g1	56.8413	46.8913	55.7469	64.8405	101.108	34.969	28.1352	46.5304	9.36447	30.6849	-1.12087	5.57517	0.0005844	0.0440464
c24176_g1	17.6807	22.2359	21.3925	10.6717	19.6746	6.58125	6.15933	13.4938	9.36447	6.5486	-1.1218	3.76038	0.000662659	0.0471782
c27300_g1	21.7721	29.3791	28.8746	23.5047	19.6746	10.0192	10.8739	16.0065	9.97142	9.6358	-1.12447	4.1807	3.66289e-05	0.00612656
c30680_g1	18.7036	24.4249	18.9687	10.9418	13.1514	7.4653	8.13641	8.65466	7.19677	7.10991	-1.15925	3.65977	0.00016869	0.0181472
c36444_g2	331.258	332.041	458.2	613.283	496.914	169.541	268.882	186.959	206.972	162.218	-1.16579	8.33444	2.43489e-07	0.000121347
c35592_g1	22.2105	23.5032	22.4463	17.561	17.5703	8.44757	8.66869	14.3314	5.54931	8.51318	-1.18218	3.91048	9.30514e-05	0.0120228
c22168_g2	10.2285	11.5212	9.16821	8.24015	6.62833	6.28656	3.49789	3.53631	3.03478	3.64851	-1.19426	2.7514	0.000629249	0.0453282
c29649_g1	9.35325	16.6861	19.3997	23.4939	23.5737	7.86508	8.13336	8.5951	4.71171	11.1298	-1.19494	3.75108	0.000378256	0.0326396
c38235_g1	18.7036	17.6274	25.2916	11.4822	23.7778	8.25112	7.68016	12.191	4.50882	9.44869	-1.20474	3.81421	0.000284747	0.0271622
c35189_g1	94.6868	144.245	122.875	103.745	96.8998	48.9173	49.5028	55.8365	41.1863	47.9919	-1.2084	6.33539	1.32954e-09	1.75918e-06
c17522_g1	15.3428	25.8075	29.6122	22.5591	21.9892	8.05466	9.88535	13.1216	8.49739	10.2907	-1.21062	4.06061	2.14166e-05	0.0040802
c29775_g1	72.6225	201.506	185.893	151.565	119.941	88.9942	46.7653	68.772	17.6884	93.0837	-1.21456	6.71217	0.000700626	0.0490238
c24350_g2	54.065	139.176	155.649	123.332	142.351	40.4698	41.4424	45.5068	42.4002	95.0482	-1.21483	6.4614	4.41841e-05	0.00685998
c27495_g3	35.6537	50.5781	68.0766	46.334	48.0817	19.0561	26.0061	20.3803	22.284	18.8974	-1.22179	5.15811	1.30756e-07	7.25695e-05
c34927_g1	18.8497	56.9147	62.1752	29.0431	25.5664	14.7341	11.9385	14.6106	16.5612	23.1072	-1.25138	4.7828	0.0001616	0.0176528
c22674_g2	31.5623	38.2504	22.9732	25.1257	50.712	10.3139	16.5009	21.6832	9.88471	11.6939	-1.26626	4.58706	3.40683e-05	0.00585878
c35701_g2	18.9958	35.0244	39.0966	22.0188	30.4061	10.805	13.3832	11.9118	11.1853	10.1036	-1.34298	4.35523	1.17115e-06	0.00042911
c18530_g2	2.48407	3.45636	6.21752	5.80863	6.10227	1.86632	1.97707	1.39591	2.1677	2.05813	-1.34501	1.81949	0.000609939	0.0451355
c26745_g1	19.4342	30.5312	40.5719	73.0807	81.4337	18.6632	20.9113	20.6595	18.2954	17.0264	-1.35856	5.09706	3.34671e-05	0.00583762
c19432_g1	3.06855	2.99551	2.73992	5.26829	3.99804	1.86632	1.2927	1.02367	1.1272	1.68393	-1.36321	1.41426	0.000454931	0.0370164
c23399_g1	134.578	118.092	86.0968	89.9662	145.402	40.4698	79.2349	59.1867	16.041	27.4106	-1.36783	6.31833	3.7153e-05	0.00617195
c26589_g1	16.804	15.4384	22.1302	34.4465	67.2302	10.0192	12.927	10.5159	11.0119	13.9392	-1.41757	4.43424	0.000129982	0.0155597
c17360_g1	182.944	167.749	182.943	159.4	671.565	89.3871	94.8233	148.897	78.7309	97.6677	-1.42144	7.55144	7.93502e-05	0.0106469
c18071_g1	5.69874	5.06933	5.26908	2.29644	3.05113	1.66987	1.44478	1.48897	1.64745	1.68393	-1.42394	1.62839	0.000276507	0.0264796
c25394_g2	4.09141	6.45187	7.4821	6.48405	6.83875	2.35746	1.82499	2.69876	1.1272	3.55495	-1.4423	2.15615	0.000210709	0.0214147
c22935_g1	80.2208	54.38	61.016	72.4052	163.604	21.3154	44.8643	35.0839	39.192	16.1844	-1.46146	5.88241	6.97832e-06	0.00172679
c34972_g1	2.33795	2.41945	4.10989	1.89118	2.94592	1.0805	0.988535	1.11673	0.346832	1.40327	-1.47608	1.02855	0.000593169	0.0444331
c23381_g1	9.05954	22.2359	17.0718	13.2383	20.3058	2.45569	5.93121	5.95589	7.02335	7.29701	-1.51365	3.48919	3.61602e-05	0.00612484
c35510_g2	23.8178	60.7167	78.404	74.9719	85.7474	12.3767	21.6717	21.8693	15.7809	40.3207	-1.53096	5.45077	7.87897e-06	0.00192404
c32408_g2	32.439	32.605	20.444	21.4784	16.5182	9.92099	7.7562	8.28241	4.07528	12.4423	-1.53855	4.06413	3.83721e-06	0.00114274
c27159_g1	41.9369	82.9526	85.043	115.227	108.789	28.1913	38.9331	32.6644	20.5498	28.2525	-1.54583	5.86821	6.88351e-09	6.4652e-06
c27788_g2	257.466	830.794	990.166	824.69	506.278	272.68	229.188	178.677	206.799	279.625	-1.5468	8.83857	1.17565e-07	6.93245e-05
c29911_g1	1.46122	4.14763	3.37221	1.89118	3.78762	0.785821	0.760412	1.11673	1.1272	1.21617	-1.55452	1.10328	0.000336884	0.0302304
c31220_g1	4.82201	5.99102	13.9104	19.4522	18.9381	5.30429	4.79059	3.16407	2.68795	5.51953	-1.55514	3.10785	0.00031594	0.0288421
c33249_g1	8.62118	7.02793	9.06282	6.21388	20.5162	2.75037	3.8781	3.53631	4.3354	2.71299	-1.57716	2.81528	7.69199e-05	0.0104806
c7037_g1	9.05954	16.3601	12.1189	9.05066	17.3599	1.47341	5.32288	4.18774	2.68795	7.67122	-1.58076	3.12058	0.000159319	0.0176528
c33073_g2	5.11426	5.18454	8.11439	11.212	13.0462	4.81315	2.12915	2.79183	1.56074	2.99365	-1.58127	2.54939	0.000158938	0.0176528
c28923_g1	7.15996	22.3511	35.0921	28.5028	41.0325	6.87593	8.82078	4.55998	7.28347	17.2135	-1.58396	4.17523	0.000190025	0.0200883
c10215_g1	5.26038	6.91272	14.1211	10.1313	3.99804	4.02733	2.81352	3.25713	0.780372	2.52589	-1.59179	2.46975	0.000556626	0.0428796
c29885_g1	9.93627	17.7426	13.5942	13.9137	18.9381	2.25923	5.85517	5.95589	7.02335	3.36785	-1.59534	3.3252	1.29932e-05	0.00286835
c28350_g1	63.4168	36.2918	54.2716	105.231	115.312	22.2977	42.3549	34.6186	6.84993	15.9973	-1.6157	5.63832	5.17571e-05	0.0076583
c35592_g3	2.0457	1.84339	1.79149	0.810507	1.15733	0.491138	0.380206	0.651426	0.173416	0.748411	-1.63389	0.237177	0.000716608	0.0497147
c29110_g3	45.4438	42.398	8.00901	13.9137	8.41692	4.81315	7.60412	6.51426	8.32397	10.4778	-1.6434	3.97262	0.000439989	0.0360554
c9403_g2	12.2742	11.1756	17.8095	50.3865	47.24	4.32201	15.5124	4.93222	13.8733	5.33243	-1.65558	4.2048	0.000579152	0.043922
c9403_g1	6.42935	8.52569	13.2781	24.9906	30.1957	2.55392	9.35306	3.72243	6.67652	3.92916	-1.66366	3.47667	0.00033278	0.029987
c36172_g2	76.7139	107.493	59.7514	66.5966	87.7464	20.9225	21.7478	36.3868	26.7928	17.9619	-1.68547	5.71023	5.10126e-12	1.38414e-08
c20824_g1	1.75346	4.49327	4.0045	2.97186	3.6824	1.66987	0.608329	1.11673	0.43354	1.40327	-1.70315	1.25317	0.000168252	0.0181472
c35034_g1	9.93627	5.41496	8.21977	16.8856	35.8771	3.9291	6.53954	6.04895	2.42782	4.30337	-1.71263	3.33946	0.00031459	0.0288421
c20517_g1	5.84487	3.57157	9.16821	8.10507	1.36775	1.86632	1.90103	2.51264	0.606956	1.49682	-1.73421	1.92003	0.00064348	0.0459468
c23996_g1	4.23753	8.6409	4.84756	9.05066	6.73354	3.53619	1.59686	3.07101	0.520248	1.30972	-1.7401	2.17037	0.00020036	0.0209991
c20960_g1	2.33795	1.72818	2.52916	4.05253	4.62931	1.0805	1.2927	0.837548	0.346832	0.841963	-1.77911	1.09095	8.27289e-05	0.0109796
c30883_g1	9.20566	6.33666	3.89912	4.59287	21.3579	1.17873	3.04165	3.07101	4.50882	1.30972	-1.7851	2.58885	0.000551453	0.0427508
c23836_g1	6.13711	11.0603	11.2758	11.212	15.5713	1.57164	4.33435	2.79183	4.50882	2.71299	-1.78834	2.86455	3.9189e-06	0.00115301
c23036_g1	1.02285	2.41945	2.3184	1.62101	2.94592	0.39291	0.684371	0.372243	0.260124	1.21617	-1.81073	0.590429	0.00026402	0.0256867
c22515_g1	17.973	132.724	135.942	56.06	22.5153	14.4395	12.6228	10.0506	42.5736	22.8265	-1.83262	5.55286	0.000294681	0.0278451
c24481_g1	1.46122	2.30424	0.843053	0.810507	1.47296	0.39291	0.152082	0.558365	0.606956	0.187103	-1.84163	0.0708008	0.000513152	0.040554
c34437_g1	7.89057	5.87581	7.58748	12.0225	6.62833	3.73265	2.43332	1.95428	0.86708	2.05813	-1.85185	2.38858	6.79458e-06	0.00171055
c17226_g1	3.21468	3.22594	11.9081	18.6416	15.8869	2.8486	2.88956	1.58203	2.60124	4.20981	-1.9004	2.77716	0.000158796	0.0176528
c28882_g1	1.31509	9.67781	6.3229	6.61914	3.15635	1.17873	2.12915	0.744487	0.693664	2.15168	-1.96257	1.83266	0.0002029	0.0211745
c32122_g1	440.265	325.128	746.84	1083.92	1520.52	153.431	336.938	144.71	97.113	305.82	-1.98755	9.01016	6.05833e-07	0.000255077
c35976_g1	7.30608	14.6319	4.21527	9.32082	13.9931	1.47341	2.81352	2.69876	2.42782	2.71299	-2.02114	2.65707	9.41419e-07	0.000367203
c22880_g1	19.6709	190.851	200.759	99.98	34.804	18.8587	16.5032	17.4368	59.2606	21.3868	-2.03245	6.08993	8.63227e-05	0.0113333
c36501_g1	87.0885	86.1786	100.323	116.578	268.289	29.5665	42.0508	42.1566	14.9138	23.6685	-2.11128	6.34403	8.51034e-10	1.22252e-06
c26760_g1	20.8954	33.0658	31.7199	21.8837	13.6775	9.82276	5.85517	6.04895	1.1272	4.58402	-2.14332	3.90706	6.03269e-07	0.000255077
c27194_g1	10.5208	8.98653	9.58973	3.64728	3.05113	1.96455	1.06458	2.69876	0.346832	1.96458	-2.15162	2.17412	3.04402e-05	0.0054658
c36518_g2	62.2478	74.6574	75.1371	81.4559	141.825	11.5909	25.4738	19.822	17.2549	22.8265	-2.16521	5.73811	1.55702e-15	1.26741e-11
c35050_g2	7.89057	7.48878	9.06282	5.94371	6.94396	1.66987	1.97707	2.1404	1.21391	1.21617	-2.174	2.23192	2.56541e-09	2.61031e-06
c24581_g1	2.63019	3.80199	6.21752	9.32082	8.83777	2.16101	2.05311	0.651426	0.606956	1.12262	-2.2129	1.96082	7.00048e-06	0.00172679
c31034_g1	39.1606	35.1397	44.2603	48.3602	117.732	10.9033	17.4895	17.7746	7.28347	7.85832	-2.21374	5.11892	1.36873e-09	1.75918e-06
c35976_g2	6.13711	13.2494	6.84981	10.1313	12.5202	1.86632	2.88956	1.86122	1.38733	2.43234	-2.2192	2.60399	1.08894e-08	9.49713e-06
c24394_g1	15.4889	9.67781	2.00225	2.83677	1.99902	1.86632	1.82499	0.558365	1.0405	1.49682	-2.21997	1.99038	0.000206968	0.021236
c36518_g1	6.42935	6.68229	6.53366	8.6454	13.1514	0.785821	2.28124	1.11673	1.82087	2.80654	-2.22163	2.37125	1.29865e-07	7.25695e-05
c35471_g1	148.606	239.295	173.353	321.636	360.77	63.6515	44.7882	65.6079	28.0934	55.9437	-2.26889	7.23176	2.94921e-15	1.80049e-11
c20251_g4	10.6669	6.79751	9.48435	12.9681	24.0934	0.982276	3.95414	4.00162	2.1677	1.68393	-2.31341	2.96824	4.54863e-07	0.000205699
c28830_g1	51.5809	56.4539	10.222	9.72608	9.25861	1.86632	4.56247	5.02529	6.06956	8.23252	-2.40956	4.03478	9.77483e-06	0.0022952
c21397_g1	13.1509	19.4708	17.8095	5.40338	7.57523	1.0805	4.03018	3.25713	0.43354	2.80654	-2.44001	2.93424	3.10996e-06	0.000961333
c32885_g4	2.0457	4.03242	4.53141	11.6173	8.2065	0.687593	1.59686	0.186122	0.693664	2.24523	-2.47395	1.89712	2.03233e-05	0.00390784
c29292_g1	92.0566	78.5746	126.353	116.983	273.55	19.7437	30.3404	36.4798	16.2144	16.465	-2.52688	6.3367	8.958e-14	4.37509e-10
c27040_g2	130.487	196.206	179.043	142.244	222.102	18.7615	45.9289	29.035	18.3821	37.4206	-2.53954	6.67382	3.01963e-20	3.68697e-16
c35478_g1	0.584487	0.460848	0.737672	1.21576	0.526058	0.39291	0	0.0930608	0.086708	0	-2.55665	-0.781253	0.00029536	0.0278451
c34117_g1	5.26038	10.7147	5.05832	3.10694	3.78762	0.294683	0.836453	1.20979	1.21391	1.02907	-2.58801	1.76274	5.90322e-08	3.93646e-05
c34888_g1	28.4937	617.882	697.627	262.604	22.8309	24.2622	37.032	16.6579	143.762	45.3724	-2.60868	7.56844	0.000429126	0.0355229
c26294_g1	2.33795	2.30424	1.47534	1.35084	1.89381	0.196455	0.532288	0.372243	0.173416	0.0935514	-2.68003	0.296967	2.92254e-08	2.09907e-05
c21900_g2	1.60734	1.38254	2.52916	0.810507	1.68338	0.589365	0	0.279183	0.260124	0.0935514	-2.71183	0.124997	1.99908e-06	0.000668732
c32885_g2	1.60734	4.72369	5.69061	12.9681	7.89086	0.294683	1.59686	1.02367	0.260124	1.59037	-2.76342	1.9639	2.45838e-06	0.000800448
c26124_g1	0.146122	0.460848	0.316145	0.945591	0.526058	0	0.228124	0	0	0	-2.92127	-1.16068	0.00044751	0.0365491
c30942_g2	0.730608	2.64988	3.05607	8.78049	7.47002	0.0982276	0.228124	0.186122	1.38733	0.748411	-3.06645	1.42057	1.39923e-05	0.00293348
c13078_g1	0.146122	0.57606	0.421527	0.540338	0.315635	0	0.0760412	0	0.086708	0	-3.11748	-1.30505	0.000254976	0.024906
c35012_g3	0.292243	1.03691	0.316145	0.270169	0.105212	0	0.0760412	0.0930608	0	0	-3.12248	-1.30181	0.000633256	0.0454353
c20339_g1	1.60734	2.41945	1.1592	2.29644	3.15635	0.196455	0.228124	0.651426	0.086708	0	-3.13481	0.41576	6.15713e-08	3.95677e-05
c23669_g1	0.730608	3.80199	3.05607	3.91745	1.99902	0.294683	0.304165	0.0930608	0.43354	0.187103	-3.29431	0.70845	9.90166e-09	8.9555e-06
c28651_g1	0.438365	0.345636	0.63229	2.5666	11.2576	0.294683	0.380206	0.186122	0.260124	0.280654	-3.38569	0.883124	9.91881e-05	0.0126815
c21399_g2	0	0.691272	0.526908	1.21576	0.420846	0.0982276	0	0	0.086708	0	-3.59337	-1.0494	5.56978e-05	0.00809607
c32935_g1	1.16897	2.18903	0.63229	0.405253	0.841692	0	0	0.279183	0	0.0935514	-3.64984	-0.460875	1.84527e-06	0.000625853
c21399_g1	0.146122	1.26733	0.843053	1.62101	0.420846	0	0.0760412	0.186122	0	0	-3.72887	-0.674824	5.91131e-06	0.00155219
c24649_g1	2.19182	1.61297	3.79374	8.37523	19.2537	0.39291	0.684371	0.0930608	0.260124	0.187103	-4.37349	1.93889	2.1016e-09	2.33277e-06
c5554_g1	0	0.115212	0.63229	3.10694	1.36775	0	0	0	0.086708	0.0935514	-4.4446	-0.51685	0.000122177	0.0149178
c36331_g9	9.64403	5.99102	8.95744	25.666	78.8034	0.491138	2.81352	0.651426	0.780372	1.02907	-4.45776	3.76853	2.71818e-10	4.74128e-07

## Sheet: 592-roots-down
gene	pool3_control_592_11_Roots	pool3_control_592_23_Roots	pool3_control_592_2_Roots	pool3_control_592_4_Roots	pool4_drought_592_10_Roots	pool4_drought_592_20_Roots	pool4_drought_592_29_Roots	pool4_drought_592_7_Roots	logFC	logCPM	PValue	FDR
c34383_g3	55.6868	107.526	69.8878	48.1003	48.1271	25.4779	30.1699	36.7008	-1.00048	5.72766	0.00118847	0.00949927
c35712_g1	218.377	406.208	315.925	240.593	144.871	152.547	138.147	154.71	-1.0005	7.79258	0.000239783	0.0026246
c34443_g1	1227.8	2027.06	1761.16	1071.21	635.604	529.107	998.928	878.105	-1.0008	10.1566	0.00100243	0.00826819
c25352_g2	15.5744	21.843	35.3526	15.0939	10.6043	7.21073	13.4249	12.627	-1.00145	4.07022	0.00461342	0.0274847
c35419_g1	488.296	319.922	947.163	1136.22	311.766	370.151	274.561	487.495	-1.00183	9.08296	0.00646227	0.0354786
c33882_g3	73.9503	112.112	78.2661	58.1023	37.1965	33.3296	47.0593	43.1913	-1.00223	5.92336	0.000245808	0.00267497
c25565_g1	42.9136	92.8028	43.186	55.92	23.6557	30.6055	26.128	36.5828	-1.00243	5.46773	0.000901121	0.00758806
c33366_g1	13.1094	14.6023	20.98	12.1842	7.34142	8.01192	8.37252	6.72651	-1.00284	3.5515	0.00195786	0.0141442
c34418_g1	124.259	185.244	165.66	137.845	58.8945	78.3565	84.0139	84.4944	-1.00288	6.84738	0.000130238	0.00162018
c26346_g1	64.8746	111.87	73.1574	44.6451	53.8371	17.466	48.9359	26.67	-1.00338	5.79327	0.00619076	0.034312
c20508_g1	39.4402	60.8226	83.7836	47.1911	26.4291	17.9467	39.1199	31.7444	-1.00408	5.44756	0.00130558	0.0102813
c32777_g1	34.174	53.9439	55.8557	26.6416	18.4351	16.6648	29.8812	19.9435	-1.00558	5.01118	0.00138663	0.0107619
c33524_g1	36.3029	65.5291	51.4281	36.4617	29.2025	20.831	28.582	15.9312	-1.00591	5.16258	0.000891324	0.00752112
c18164_g1	100.393	165.814	123.087	92.1999	56.9368	48.0715	72.1769	62.4267	-1.00592	6.49875	0.000277205	0.00294448
c33476_g1	24.7621	44.7722	26.0887	23.5501	15.988	15.8636	17.3224	10.1488	-1.00659	4.49699	0.0013432	0.0105011
c29833_g1	72.4937	103.543	84.1923	61.7394	41.4382	30.1248	51.6786	36.7008	-1.00863	5.91961	0.000225056	0.00250349
c17280_g1	53.782	76.6317	60.079	35.8252	24.7977	19.5491	37.3876	30.5643	-1.00864	5.4135	0.000769467	0.00666562
c30133_g1	50.7568	73.0113	62.9399	48.1912	24.4714	26.2791	31.7578	33.9866	-1.00947	5.46683	0.000105195	0.00136497
c29538_g1	29.356	37.1694	38.6222	18.2763	11.5831	8.49263	21.0756	19.9435	-1.01004	4.54705	0.00409158	0.0250318
c13698_g1	48.1797	71.6838	57.1499	59.1025	25.124	32.5284	29.1594	30.3283	-1.0102	5.47421	5.78522e-05	0.00084293
c14615_g1	86.8356	133.231	130.58	80.1066	50.2479	44.2258	62.6495	56.6443	-1.0102	6.33757	0.000224566	0.0024995
c14912_g1	15.9105	15.447	22.751	12.0933	6.19942	4.96739	10.1048	11.4469	-1.01035	3.66561	0.0049926	0.0291534
c28430_g1	45.6027	86.6481	67.5718	43.1903	24.7977	27.4008	38.3981	29.8563	-1.0112	5.51503	0.000525938	0.00498056
c33389_g2	237.313	245.101	194.541	184.4	127.904	89.0925	125.732	84.6124	-1.01124	7.33423	0.000141673	0.00172896
c11946_g1	54.4543	89.9065	52.9267	35.3706	14.846	26.4393	29.4482	44.3714	-1.01134	5.45163	0.00385474	0.0239402
c36035_g2	77.0876	123.697	120.567	103.02	38.9911	64.0953	40.8521	66.439	-1.01159	6.31572	0.000376117	0.00379066
c34213_g3	21.4008	41.0311	25.2713	17.0943	12.562	7.5312	20.0652	11.6829	-1.01207	4.31179	0.00529586	0.0304365
c33377_g1	90.0849	132.989	121.861	80.1066	51.8794	39.7391	65.9696	52.986	-1.01263	6.31749	0.000244942	0.00266673
c34890_g1	62.8577	64.081	62.5993	47.3729	26.5923	27.8815	33.3457	29.5022	-1.01271	5.47823	4.26967e-05	0.000663265
c35519_g1	162.803	244.98	174.788	136.754	85.4868	90.2142	106.389	74.3456	-1.01283	7.07418	0.000192246	0.0022051
c35757_g1	34.7432	41.4608	33.5577	47.2302	15.523	13.9087	20.6758	27.3557	-1.01391	4.88828	0.000467192	0.00453993
c33412_g2	15.6864	20.1535	30.7207	16.0031	8.15713	7.37096	13.1362	12.1549	-1.01401	3.97749	0.00285473	0.0189231
c35631_g1	398.323	632.362	498.819	386.985	221.548	192.927	287.12	246.757	-1.01476	8.48544	0.000190732	0.00219494
c32839_g1	158.881	202.38	61.5094	59.4662	48.1271	40.8608	66.5471	82.7243	-1.01545	6.49696	0.00966464	0.0486319
c24838_g2	10.5323	14.7229	14.7813	9.91103	4.89428	5.4481	7.7951	6.49049	-1.01556	3.26636	0.00266434	0.0179658
c30044_g1	381.852	502.149	446.233	315.88	175.705	166.968	271.962	199.317	-1.01584	8.26589	0.000217544	0.00244137
c21246_g1	11.4287	21.843	8.44648	11.184	6.36256	7.05049	8.08381	4.60235	-1.01585	3.34024	0.00755905	0.0400677
c20735_g1	9.97208	9.53371	7.01602	6.36488	2.93657	4.1662	5.77415	3.30425	-1.01632	2.67921	0.00637048	0.035093
c19825_g1	93.7824	112.956	122.133	73.9236	39.3174	47.1101	53.4109	59.1225	-1.01647	6.23901	0.000149575	0.00180555
c26835_g1	16.5828	24.7394	24.9307	16.6396	6.19942	11.5372	9.38299	13.689	-1.01722	3.9794	0.00207972	0.0148462
c32734_g1	61.5132	94.1303	86.3039	51.1009	30.1814	29.3236	53.2665	31.8624	-1.01804	5.78166	0.000580839	0.00539114
c34199_g1	165.38	463.048	426.615	332.338	112.732	97.1044	267.632	207.342	-1.01828	8.01875	0.00682577	0.0370329
c25482_g1	88.5163	118.749	75.0647	58.9206	33.6074	42.9439	48.5028	43.1913	-1.01864	5.99927	0.000247622	0.00268991
c31390_g3	36.8631	36.0833	75.3371	40.7352	15.4986	17.1455	21.6531	38.8249	-1.01887	5.15483	0.00345271	0.0219955
c14975_g1	22.5212	38.3762	45.8426	22.368	16.9668	10.2553	22.0861	14.3971	-1.0192	4.60979	0.00245161	0.0168406
c33045_g1	2716.1	5041.4	3632.73	3247.09	1663.57	1664.56	1875.59	2017.01	-1.01941	11.416	0.000179207	0.0020879
c22225_g1	78.5442	136.489	89.846	57.7386	39.8068	35.5729	57.7415	45.5515	-1.01977	6.08635	0.000718707	0.00630267
c27365_g1	21.961	31.3768	29.767	19.2765	13.704	9.77454	14.4354	12.5089	-1.02044	4.27792	0.000602341	0.00554227
c24761_g1	7.17094	8.68895	10.3537	7.00137	4.24171	3.68548	5.05238	3.42226	-1.02099	2.70003	0.00375508	0.0234493
c32624_g1	10.4203	17.0159	12.9422	9.18362	6.03628	4.64691	7.50639	6.13646	-1.02123	3.2513	0.00327807	0.0210828
c6774_g1	13.1094	12.1887	13.2146	15.0029	2.44714	5.60834	9.52734	8.61465	-1.02142	3.36118	0.00890281	0.0455397
c30003_g1	16.2467	14.8436	14.9176	13.3663	9.62542	8.17216	5.62979	5.90045	-1.02178	3.50722	0.00153539	0.0116695
c33773_g2	35.8547	36.566	52.1774	32.279	20.556	20.831	19.3434	16.6393	-1.02248	4.88715	0.000148174	0.00179573
c23681_g1	30.7006	51.1682	83.5792	29.2785	23.4925	17.466	28.582	26.316	-1.02264	5.19621	0.00300108	0.0196879
c18521_g1	151.038	224.102	164.229	114.022	82.2239	66.6591	84.1582	88.2707	-1.02324	6.93226	0.00019149	0.00220055
c21317_g2	353.057	717.321	781.231	414.172	357.119	166.968	362.617	227.993	-1.02341	8.72408	0.00251715	0.0171653
c32463_g1	12.9973	22.9292	21.3887	13.0935	8.48342	5.4481	12.1257	8.49664	-1.02406	3.74651	0.0037984	0.0236746
c23812_g1	20.3924	16.5331	24.9307	17.6398	7.83085	8.01192	12.5588	10.6208	-1.0243	3.91952	0.00100197	0.00826819
c33097_g1	429.808	798.056	687.094	549.289	204.418	222.09	391.054	393.442	-1.02467	8.84462	0.000962836	0.00800288
c28583_g1	5.49025	4.94787	5.31311	3.09151	2.44714	1.76262	2.88707	2.12416	-1.02517	1.92125	0.00880996	0.0451783
c15378_g1	251.543	438.912	507.878	241.138	184.514	126.749	256.083	139.841	-1.02545	8.06957	0.00167854	0.0125113
c34856_g1	29.6922	31.7388	30.9931	32.37	11.9094	15.0624	15.1571	18.9994	-1.02546	4.55747	0.000144598	0.0017585
c14131_g1	41.7931	57.4436	47.9542	31.9153	19.2508	16.3443	34.3562	17.9374	-1.02584	5.07327	0.000904741	0.00761067
c32834_g2	11.8769	10.1371	11.9885	12.457	3.91542	8.49263	5.48544	4.95638	-1.02598	3.16316	0.00323609	0.0208841
c28949_g1	120.799	168.259	135.234	90.3104	55.0606	40.4698	91.6242	65.312	-1.02639	6.58769	0.000727348	0.00635714
c30530_g2	95.3511	160.142	112.393	85.0166	48.2902	46.9498	72.3212	54.5201	-1.02716	6.40367	0.000293226	0.00308512
c24312_g1	45.8268	63.8396	60.1471	36.007	24.7977	18.1069	33.9231	24.0738	-1.02731	5.27208	0.00038286	0.00384909
c28708_g2	20.2803	24.2566	19.9582	14.6392	9.13599	12.0179	9.52734	8.14262	-1.02755	3.90941	0.000855094	0.0072631
c32331_g1	16.1346	18.2227	27.996	15.3666	6.03628	8.49263	14.0023	9.55872	-1.02772	3.8876	0.00326422	0.0210263
c29542_g1	57.7036	114.525	62.3268	61.2847	32.4654	34.932	40.419	37.0548	-1.02834	5.79101	0.000264155	0.00283671
c29609_g1	44.2581	54.9093	51.8368	43.8268	24.7977	19.7093	33.2014	17.8194	-1.02874	5.19342	0.000191839	0.00220146
c28973_g10	7.17094	9.29235	7.42472	5.18283	4.24171	4.00596	4.0419	2.00615	-1.02969	2.50809	0.00828365	0.0429575
c21088_g1	19.496	24.9807	41.0744	20.7313	13.8671	11.5372	15.8789	10.8568	-1.03065	4.33108	0.00131527	0.0103343
c21629_g1	27.3392	30.532	63.8254	31.6426	17.7826	13.7805	23.8184	19.7075	-1.03094	4.85292	0.00150719	0.0114909
c30401_g1	9.41185	13.0334	11.103	11.0931	6.03628	3.52524	6.78462	5.42841	-1.03139	3.10334	0.00256166	0.0174101
c34019_g1	382.749	422.741	433.972	185.218	87.2813	197.574	187.082	224.807	-1.03158	8.05251	0.00260201	0.0176258
c31872_g1	112.382	167.624	123.904	103.748	62.1574	48.392	75.9301	61.7187	-1.0316	6.56643	0.000129003	0.00161056
c29087_g1	48.2918	68.5461	47.8861	34.4613	21.0454	18.2672	34.0675	23.8378	-1.03234	5.22257	0.000514949	0.00489683
c28638_g1	168.629	233.636	219.404	136.572	66.2359	71.4663	133.238	99.4815	-1.03285	7.14356	0.000555288	0.00520543
c24650_g1	31.5969	35.9626	40.7338	17.0943	15.3354	11.3769	24.5401	10.0308	-1.03339	4.56271	0.00369742	0.0231694
c33072_g2	30.0283	48.5133	36.9193	29.4603	14.0303	20.3503	16.4563	19.8255	-1.03362	4.76776	0.000273574	0.00291733
c12395_g1	59.9446	57.685	48.3629	46.4636	12.8883	30.7658	23.3853	36.4648	-1.03388	5.3146	0.000806747	0.00692957
c34518_g4	3057.96	3199.95	3011.58	1471.11	1340.54	772.99	1678.83	1451.98	-1.0342	10.9646	0.00128959	0.0101783
c27061_g1	242.243	417.794	301.962	237.592	138.182	120.339	171.781	155.182	-1.03446	7.80368	0.000188456	0.00217285
c35939_g1	244.596	436.74	340.175	182.672	145.034	133.639	138.435	170.287	-1.03531	7.80893	0.0004924	0.00472844
c24386_g1	25.9946	23.0498	27.451	13.1844	7.66771	11.5372	12.4144	12.0369	-1.03546	4.08501	0.00141006	0.0109105
c34362_g1	14.566	22.0844	14.5089	12.457	6.19942	8.17216	6.20721	10.2668	-1.0355	3.59625	0.00199457	0.0143341
c28568_g1	44.8184	52.8578	36.2381	21.0041	13.704	27.561	23.8184	10.5028	-1.03569	4.86194	0.00415721	0.0253671
c36467_g1	15.0141	22.2051	14.7813	14.6392	6.52571	7.69144	9.52734	8.61465	-1.03569	3.66221	0.00104051	0.00851231
c1117_g1	419.276	615.588	485.264	325.791	165.59	159.918	346.593	227.993	-1.03591	8.42438	0.000944093	0.00788197
c26264_g1	37.4233	80.6141	48.6354	43.7358	25.9397	23.3948	23.9627	29.1482	-1.03605	5.2999	0.000322865	0.00334367
c2678_g1	12.8853	16.5331	10.0132	8.81991	7.34142	4.64691	7.50639	4.0123	-1.03612	3.20697	0.00509448	0.0295644
c17980_g1	132.102	231.947	154.557	108.476	65.7465	55.2822	97.4388	87.0906	-1.03618	6.8688	0.000603919	0.00555355
c34041_g1	27.8994	40.6691	30.925	39.4623	15.988	17.9467	16.4563	17.2293	-1.03775	4.70691	0.00010204	0.00132755
c25727_g1	384.429	511.32	386.699	230.682	157.106	134.76	249.876	194.833	-1.03827	8.13703	0.000654552	0.00587437
c35903_g1	61.8493	99.6815	66.8225	60.3755	28.8763	40.5403	31.4691	39.533	-1.0383	5.7531	0.00010684	0.00138093
c22449_g1	191.935	364.332	484.719	210.223	154.17	106.879	217.685	130.4	-1.03858	7.86339	0.0022218	0.0156044
c27360_g1	72.7178	97.0266	95.9084	61.9212	29.2025	21.6322	65.1035	43.3093	-1.03904	5.93467	0.00158669	0.0119737
c30524_g1	71.4853	115.008	89.6416	78.379	32.1391	38.7777	39.6973	61.6007	-1.03921	6.04766	0.000243926	0.00265969
c26230_g1	4.36979	10.1371	11.2393	8.81991	2.77343	3.68548	4.47497	5.78244	-1.03965	2.75016	0.00973649	0.0489238
c35007_g1	778.831	1469.04	915.353	606.573	480.292	508.116	314.98	530.214	-1.03971	9.45267	0.00088005	0.0074337
c24254_g1	41.7931	73.494	35.4888	31.2788	17.4563	19.2286	27.8603	23.7198	-1.04075	5.09018	0.000965243	0.00801197
c26250_g1	333.224	368.073	386.971	316.789	88.097	148.701	198.775	246.639	-1.04176	8.02919	0.000747881	0.00649707
c23605_g2	38.4317	56.7195	54.6296	35.0978	21.0454	15.5431	31.7578	21.3596	-1.04204	5.1139	0.000439812	0.00432202
c27159_g1	290.535	440.602	366.196	269.235	157.106	286.506	81.5598	138.188	-1.04288	7.98884	0.00269566	0.0180965
c30053_g1	2209.43	2609.1	2605.81	1469.83	586.335	641.114	1306.98	1781.7	-1.04302	10.6897	0.00386367	0.0239773
c34904_g1	144.757	232.077	200.481	122.486	74.0668	84.9263	67.9473	112.227	-1.04416	7.02434	0.000301962	0.0031607
c33390_g2	179.834	422.5	252.645	251.413	149.765	121.461	129.341	135.828	-1.04426	7.68395	0.000334277	0.00343129
c34210_g2	6.16252	4.82719	5.04064	5.45561	2.77343	2.56381	2.45401	2.5962	-1.04446	2.09284	0.00352799	0.0223358
c32068_g2	82.914	138.42	79.356	71.3776	38.5017	37.1753	49.802	54.5201	-1.04542	6.11468	0.000266559	0.00285374
c30235_g1	36.8631	33.6697	32.5598	26.7325	8.97285	6.73001	21.5087	25.3719	-1.04618	4.60696	0.00592138	0.0331787
c28138_g2	10.4203	7.72351	6.06239	4.63727	3.426	2.40358	4.47497	3.54027	-1.0466	2.48749	0.00835577	0.0432763
c9788_g1	13.5576	11.5853	11.4436	10.6384	3.26285	5.92882	8.51687	5.07438	-1.04679	3.17677	0.00359984	0.0226918
c18576_g2	32.4933	55.6334	32.696	29.0966	14.6828	14.7419	25.2619	17.7013	-1.04689	4.81103	0.000661783	0.0059262
c35567_g1	23.1935	26.0668	37.1917	19.4584	13.0514	9.93478	12.9918	15.2232	-1.04725	4.31919	0.000567073	0.00528748
c34708_g1	129.749	183.192	136.574	105.566	55.7948	56.5641	82.2816	73.6376	-1.04787	6.68952	0.000125265	0.00157193
c21420_g1	69.9166	82.3036	78.9473	62.8305	31.6497	38.297	35.078	37.0548	-1.04839	5.77642	1.5615e-05	0.000286921
c22399_g2	10.8035	17.3839	11.6936	6.38943	6.14232	5.92882	5.87375	4.40645	-1.04843	3.14531	0.00545261	0.0311308
c34082_g2	18.7117	19.9122	19.0727	11.8205	6.36256	8.33239	11.4039	7.43456	-1.04914	3.71962	0.00145925	0.0111927
c24372_g1	320.675	529.302	248.83	252.959	120.726	97.7454	180.442	253.837	-1.04946	7.9707	0.00247126	0.0169517
c20498_g1	30.1403	37.0487	31.4018	35.4615	11.5831	20.5105	13.4249	19.1174	-1.04969	4.65173	0.000222126	0.00247799
c34434_g2	33.1577	45.3141	87.1193	53.6469	19.0877	23.2346	37.532	26.08	-1.04984	5.35734	0.00129315	0.0101966
c30818_g1	34.8463	47.1858	89.5735	35.1887	21.0454	16.1841	31.6135	30.9183	-1.05101	5.2732	0.00243493	0.0167496
c28934_g2	52.1013	87.1308	59.6022	52.1011	26.9185	25.4779	41.8626	26.67	-1.05187	5.54759	0.000187406	0.00216278
c26873_g2	23.9778	35.7212	42.5048	37.0072	13.5408	10.5757	20.0652	22.7757	-1.05232	4.70605	0.000798546	0.00687121
c31310_g1	55.9109	83.3898	65.7327	48.6459	31.1602	22.9141	40.419	27.7321	-1.05246	5.56322	0.000155403	0.00185753
c29904_g2	6.27457	15.6884	9.05953	7.54693	4.40485	4.48667	5.62979	4.0123	-1.0526	2.8898	0.00656846	0.0359551
c30421_g2	45.7147	79.6487	55.1746	47.8275	30.6708	22.9141	34.6449	21.8317	-1.05279	5.41242	0.000189218	0.00217957
c31897_g2	340.395	636.465	788.247	348.432	247.977	166.167	373.299	231.18	-1.05303	8.61415	0.00197143	0.0142096
c30874_g1	41.2329	85.4413	77.2444	50.1916	14.1934	16.1841	47.4924	44.3714	-1.05309	5.56593	0.00733875	0.0391122
c27747_g1	162.691	378.09	507.81	176.671	146.992	91.4961	237.751	114.233	-1.05323	7.82844	0.00735082	0.0391595
c7390_g1	7.17094	6.63739	9.26388	5.45561	2.93657	3.52524	4.47497	2.83221	-1.05377	2.48175	0.00466461	0.0276735
c33686_g1	21.1767	28.2391	51.905	27.6418	13.0514	9.29382	25.2619	14.5151	-1.05401	4.59862	0.00381882	0.0237725
c31294_g1	158.657	227.602	190.386	158.304	68.1936	65.6977	108.265	111.518	-1.05418	7.09157	0.00017735	0.0020712
c32171_g1	247.621	280.701	214.976	177.58	77.8191	103.354	151.427	110.456	-1.05494	7.41605	0.000184963	0.00214066
c33999_g2	126.612	212.517	133.645	167.669	62.3205	75.6325	72.3212	97.7114	-1.05506	6.89302	0.000124045	0.00155822
c29817_g1	37.4233	53.2198	41.415	29.0966	18.1088	16.1841	21.9418	21.1236	-1.0558	4.91212	0.000150797	0.00181671
c26643_g1	142.41	201.535	148.29	111.658	65.0939	54.0003	86.1792	84.9664	-1.0559	6.80818	0.000162927	0.00193704
c18698_g1	19.608	34.5144	27.1105	25.3686	7.34142	18.4274	13.4249	12.0369	-1.0561	4.32367	0.00128274	0.0101396
c35764_g2	139.721	214.81	289.019	123.57	94.6227	49.5136	136.126	88.5067	-1.05665	7.15295	0.00230491	0.0160496
c35332_g1	5.3782	5.55127	9.46823	4.81912	2.284	2.72405	4.0419	3.06823	-1.05706	2.31639	0.00776551	0.0408341
c499_g1	31.821	50.8062	33.6497	22.8226	15.8248	13.46	21.3643	16.0492	-1.05753	4.70094	0.000581957	0.0053981
c27392_g2	16.3587	26.3082	19.6176	15.1848	9.62542	6.40953	10.5378	10.5028	-1.05771	3.86901	0.00103015	0.00844741
c26958_g1	96.4715	121.766	110.077	72.3778	38.0122	34.6115	66.6914	52.986	-1.05771	6.21782	0.000261438	0.00281495
c25802_g1	14.7901	19.4294	17.5741	14.4574	3.75228	7.37096	11.6927	8.85067	-1.0584	3.64892	0.00314064	0.020392
c21982_g1	6.27457	6.15467	5.58557	5.27376	1.46828	3.36501	3.17578	3.06823	-1.05925	2.1957	0.00552126	0.0314068
c22285_g1	17.9273	18.9467	37.0555	16.6396	8.15713	10.2553	15.8789	9.2047	-1.06015	4.09534	0.00272145	0.0182226
c27765_g2	17.8153	40.5484	30.7207	17.1852	8.64656	7.21073	19.199	15.6952	-1.06109	4.31712	0.00589706	0.0330745
c28066_g3	325.493	465.462	392.625	221.498	145.523	153.508	212.344	161.908	-1.06115	8.02289	0.000230359	0.00254657
c14624_g2	85.0428	164.728	213.137	88.7446	63.4625	49.3534	105.523	46.0235	-1.06156	6.67703	0.00299784	0.0196741
c29000_g1	235.969	292.287	345.624	188.491	90.8705	184.274	86.4679	147.157	-1.06214	7.61992	0.000675985	0.00602465
c23100_g2	82.8019	137.213	95.6359	74.8328	38.3385	47.1101	46.7706	54.5201	-1.06269	6.17887	0.000106605	0.00137886
c31697_g1	247.846	352.747	339.834	206.404	107.674	97.9056	203.972	138.779	-1.06419	7.72933	0.000465554	0.00452581
c14684_g1	10.4203	9.65438	10.4219	6.36488	3.75228	4.48667	4.47497	4.83837	-1.06431	2.82692	0.00217791	0.0153669
c30523_g1	33.6138	43.4447	30.9931	35.4615	10.1148	11.6974	19.199	27.2601	-1.06465	4.74322	0.00116025	0.00932325
c29469_g1	27.6753	45.617	36.9874	22.7317	16.1511	14.4215	21.9418	11.0928	-1.06466	4.63612	0.000798837	0.0068713
c29634_g1	38.8799	29.2045	23.2278	15.2757	12.2357	13.2998	12.2701	12.981	-1.06626	4.31829	0.000890098	0.00751337
c32492_g1	197.873	209.983	139.776	63.1033	38.6648	66.6591	91.5203	94.4072	-1.0671	6.82064	0.00429876	0.0260138
c35750_g1	108.46	145.298	90.8677	89.1993	38.828	56.0834	46.3375	65.377	-1.06826	6.32817	0.000119779	0.00151555
c35593_g1	76.9755	141.437	100.336	53.6469	48.9428	51.9172	34.6449	42.0112	-1.06875	6.10901	0.000554286	0.00519803
c5646_g1	30.2524	50.0821	24.4539	29.4603	14.6828	15.5431	17.7555	15.8132	-1.06975	4.64559	0.00030032	0.0031482
c28055_g1	49.0761	59.7365	46.5237	34.3704	13.704	26.2791	22.5192	27.6141	-1.07054	5.14057	0.000276749	0.0029409
c21777_g1	30.7006	44.6515	29.9033	23.2773	13.3777	13.46	11.4039	22.6577	-1.07126	4.58341	0.00069972	0.00618428
c34252_g1	55.9109	77.2351	68.9341	44.736	23.0031	26.92	38.1094	29.2662	-1.07177	5.51782	0.000100696	0.00131286
c34202_g1	104.539	119.352	171.722	79.4701	45.0274	40.7005	74.9196	65.2589	-1.07182	6.45872	0.000468072	0.00454485
c9095_g2	36.8631	59.4951	37.8048	33.6429	22.5137	19.2286	18.4773	19.4715	-1.07287	4.96438	0.000106454	0.00137764
c18110_g2	13.8937	19.9122	12.1248	11.3659	6.19942	6.2493	7.07333	7.55257	-1.07321	3.43651	0.00107839	0.00878983
c35602_g1	77.3117	76.7524	96.1127	109.203	27.0817	33.0091	51.2456	59.1225	-1.07418	6.05665	0.000276613	0.00294074
c15136_g1	22.2971	34.9971	28.1322	21.2769	12.562	11.8576	12.7031	13.453	-1.07442	4.31875	0.000177761	0.00207501
c10862_g1	7.61912	9.77506	15.735	7.00137	3.09971	3.36501	6.49592	6.01846	-1.07446	2.94849	0.00791708	0.0414526
c34630_g1	8.85163	11.7059	11.7842	10.6384	6.03628	3.84572	6.78462	3.77629	-1.07481	3.0396	0.00226039	0.0158129
c34912_g3	5.93843	10.9819	8.37836	8.09249	4.40485	2.88429	3.60884	4.83837	-1.07605	2.68558	0.00335346	0.0214544
c25076_g1	50.5327	85.3206	59.4659	43.0993	21.3717	17.3057	44.7497	29.3842	-1.07715	5.46602	0.00100824	0.00829839
c30661_g1	15.7985	34.0317	43.186	40.0078	12.8883	7.21073	17.7555	25.0179	-1.07751	4.63425	0.00578325	0.0325483
c12043_g1	27.4512	44.5309	39.5077	41.099	18.272	12.3384	16.6007	24.7819	-1.07981	4.82723	0.000229322	0.0025397
c27426_g1	83.9224	117.542	78.9473	52.8285	33.7705	25.6381	46.915	50.9799	-1.08043	5.94517	0.000432337	0.00425541
c35565_g1	34.062	47.4272	43.186	24.1866	13.704	13.46	21.7974	21.2416	-1.08044	4.79135	0.000422099	0.00417858
c29201_g1	47.0593	74.5801	77.04	43.2812	23.0031	24.5165	36.2328	30.5643	-1.08045	5.48705	0.000167622	0.00197937
c35772_g2	209.302	280.701	132.828	110.84	100.985	63.2941	103.213	79.302	-1.08046	7.08027	0.000739182	0.00643752
c32604_g5	10.6444	5.91331	12.1929	12.8207	4.73114	7.37096	3.03143	4.60235	-1.08096	2.99535	0.00589967	0.0330815
c21884_g1	40.5606	67.9427	57.8992	40.2806	18.5983	25.4779	26.7054	26.788	-1.08102	5.26066	9.901e-05	0.00129573
c22727_g1	11.0925	15.447	11.4436	11.3659	6.85199	4.64691	7.07333	4.72036	-1.08207	3.22699	0.00130496	0.0102797
c30945_g1	58.488	88.0963	75.5415	65.3764	22.1874	28.5224	37.6763	47.0856	-1.08253	5.73302	0.000148641	0.00179919
c31002_g1	4.1457	5.18923	5.51746	3.728	1.30514	2.24334	3.17578	2.00615	-1.08255	1.88912	0.00697274	0.0375881
c26261_g1	37.3113	38.6175	43.7991	45.4634	19.9034	10.4155	20.2095	27.2601	-1.0828	4.93998	0.00031116	0.00323755
c21101_g1	4.25774	4.22379	8.99141	4.36449	2.284	2.56381	3.03143	2.47819	-1.08335	2.11899	0.00943395	0.0476872
c33267_g1	246.389	407.777	232.891	164.941	109.469	104.956	148.829	132.996	-1.0834	7.59853	0.000335536	0.00344277
c18401_g1	213.896	183.795	259.457	363.798	92.9913	125.146	111.874	151.641	-1.08357	7.5558	0.000176874	0.00206762
c19161_g1	93.5583	148.919	116.752	73.1961	48.9428	40.5403	55.7205	58.6504	-1.08367	6.31897	0.000128634	0.0016076
c33353_g1	18.9358	22.8085	39.9164	21.186	10.1148	7.85168	15.0128	15.4592	-1.08408	4.26714	0.00155036	0.0117577
c34735_g1	1107.8	564.299	1259.75	1544.57	323.838	389.86	504.949	891.794	-1.08467	9.686	0.00302998	0.019851
c29745_g2	23.9778	32.5835	33.241	22.4589	15.988	11.0564	16.8894	9.08669	-1.08468	4.3895	0.000424531	0.00419379
c18057_g2	37.3113	53.2198	37.3961	29.824	19.2508	18.2672	21.0756	15.6952	-1.08567	4.8723	8.55231e-05	0.00116026
c33639_g3	10.9805	15.5677	9.19576	8.72898	4.89428	4.1662	8.66122	3.18624	-1.08589	3.07767	0.00571402	0.032218
c25152_g1	7.61912	10.9819	14.1683	8.54713	4.40485	5.60834	4.76367	4.72036	-1.08612	2.98408	0.00216179	0.0152962
c25039_g1	29.1319	39.4623	41.6874	25.6414	9.9517	15.2226	19.3434	19.2355	-1.08869	4.65974	0.000357209	0.00362705
c35464_g2	27.7874	47.1858	29.0858	24.823	9.9517	8.01192	24.1071	18.2914	-1.08882	4.58207	0.00287613	0.0190226
c18576_g1	51.8772	84.5965	68.1849	55.1017	20.3928	22.2731	44.894	34.3406	-1.08903	5.58547	0.000328953	0.00339232
c22749_g1	122.13	162.194	141.41	119.751	38.6648	74.3506	56.8754	86.2645	-1.08926	6.6513	0.000163589	0.00194207
c28678_g1	92.3258	130.334	92.6388	63.1033	34.4231	35.5729	57.8858	49.6818	-1.08977	6.12498	0.000208243	0.00235104
c34736_g1	21.7369	33.6697	58.7847	32.0063	14.846	10.4155	28.4377	14.9871	-1.09031	4.76579	0.00308977	0.0201421
c27688_g1	5.15411	6.75807	11.0349	5.00098	2.44714	3.84572	4.0419	2.83221	-1.09105	2.44748	0.00765504	0.0404449
c14009_g1	13.4455	30.2906	24.4539	12.7298	6.19942	9.93478	10.3935	11.3289	-1.0912	3.9213	0.00282274	0.0187565
c30540_g1	306.109	393.296	292.698	245.23	112.242	101.11	203.827	162.97	-1.09215	7.82964	0.000205963	0.00232852
c28973_g4	5.82639	5.91331	7.56096	4.36449	1.79457	3.68548	2.88707	2.71421	-1.09352	2.21427	0.00506473	0.0294338
c22963_g1	16.1346	20.1535	34.6714	15.5485	7.50456	5.76858	12.9918	14.1611	-1.09353	4.01914	0.00387841	0.0240261
c23582_g1	34.062	53.5818	42.1643	40.9171	14.6828	21.4719	17.0337	26.552	-1.09443	4.98256	0.00011378	0.00145471
c23969_g1	15.1262	18.3433	30.3801	10.1838	8.32028	8.01192	9.38299	8.96868	-1.0949	3.79899	0.00249004	0.017036
c25787_g1	16.2467	16.8952	32.083	12.0933	8.97285	7.05049	10.2491	9.91275	-1.09588	3.86045	0.00220955	0.0155381
c14995_g1	30.0283	42.3586	39.5758	31.6426	16.8037	16.0238	20.2095	14.1611	-1.09609	4.73618	5.47679e-05	0.000805681
c29104_g3	16.5828	19.9122	22.4785	15.0939	4.40485	7.21073	14.4354	8.49664	-1.09626	3.79613	0.00281179	0.0186891
c28006_g3	59.7205	99.3195	78.8792	42.5538	27.7343	26.1188	46.7706	30.4463	-1.09631	5.69325	0.000385955	0.00387224
c43061_g1	5.26616	8.56827	4.90441	3.728	3.426	2.0831	2.45401	2.47819	-1.09648	2.13016	0.00764672	0.0404184
c21839_g1	48.74	72.6492	61.1007	44.736	27.408	20.5105	35.511	22.7757	-1.0967	5.39156	8.28771e-05	0.00113318
c35764_g3	208.069	454.489	297.073	300.495	162.164	127.229	128.33	171.349	-1.09673	7.85455	0.000144186	0.0017561
c33842_g1	26.5549	36.928	33.5816	25.9142	11.0937	13.7805	17.7555	14.7511	-1.09709	4.51414	0.000107621	0.00138812
c25793_g1	207.733	381.228	460.265	187.4	151.07	99.3478	212.056	115.531	-1.09733	7.82752	0.00146873	0.0112386
c17349_g1	57.9277	56.8402	30.9931	43.7358	12.7251	21.1515	32.7683	21.7136	-1.0974	5.12985	0.000626444	0.00570387
c36035_g3	110.477	189.226	133.441	105.657	55.4685	74.5108	53.5552	68.0912	-1.09787	6.63078	7.55976e-05	0.00105491
c32314_g1	13.2214	4.82719	19.0046	12.457	6.19942	7.69144	5.48544	3.8943	-1.09818	3.23656	0.00926183	0.0470411
c19547_g1	81.6815	129.248	97.3388	70.5593	43.5591	31.8874	57.3084	44.0173	-1.09855	6.12408	0.000118018	0.0014972
c29247_g1	27.6753	40.6691	31.8786	21.2769	9.9517	17.9467	9.52734	19.1174	-1.09933	4.49539	0.000837323	0.00712951
c35415_g1	31.1488	45.8583	51.1557	31.0061	13.8671	22.5936	14.4354	23.2478	-1.10051	4.88185	0.000242064	0.00264247
c18743_g1	20.6164	43.3241	42.9817	23.0954	12.7251	12.6588	22.9522	12.2729	-1.10083	4.59335	0.00137364	0.0106761
c33523_g1	2144.78	3612.31	2922.48	1815.81	1278.22	757.126	1436.75	1420.12	-1.10115	10.9097	0.000331968	0.00341477
c30100_g3	5.04207	4.94787	4.49571	3.36429	1.63143	2.56381	2.45401	1.65213	-1.10121	1.82518	0.00559293	0.0316742
c19142_g1	137.592	152.539	121.588	86.9261	67.0516	24.8369	105.523	34.9306	-1.10158	6.51826	0.00430364	0.0260266
c6143_g1	168.293	304.113	194.269	157.394	71.7828	70.9856	120.824	120.133	-1.10168	7.24103	0.000317235	0.00329655
c30295_g1	65.2107	45.979	97.6794	75.5602	21.5348	37.3355	25.9837	47.5576	-1.10201	5.71299	0.000450829	0.00440194
c25181_g1	481.797	689.685	544.253	322.154	188.593	168.41	308.917	282.631	-1.10294	8.54539	0.000330325	0.00340073
c22372_g1	19.9442	50.9269	27.0423	14.4574	9.46227	12.0179	16.6007	14.0431	-1.10388	4.38145	0.0036357	0.0228647
c15502_g1	17.031	21.6017	12.6697	12.457	6.52571	7.21073	6.64027	9.08669	-1.10432	3.577	0.00079698	0.00686015
c32669_g1	177.481	313.164	218.927	167.578	93.1545	81.0806	137.713	95.8233	-1.10463	7.33012	0.000145594	0.00176886
c19260_g1	65.6589	91.958	72.8849	51.1918	29.5288	23.0743	44.894	33.2785	-1.10526	5.69652	0.00011101	0.00142602
c22431_g1	24.9862	36.3246	24.1133	20.2767	10.1148	6.08906	17.4668	15.2232	-1.10555	4.29434	0.00156258	0.0118283
c22078_g1	2280.92	1440.07	3297.67	2813.73	670.843	909.833	1090.74	1897.35	-1.10568	10.8142	0.00158767	0.0119774
c37742_g1	50.0845	70.839	54.3572	40.5534	20.3928	24.5165	25.4063	29.7383	-1.10614	5.31419	3.96708e-05	0.000625007
c23253_g1	13.6696	18.7054	10.2175	5.81932	6.52571	5.4481	5.48544	4.95638	-1.10634	3.18834	0.00466476	0.0276735
c33836_g1	31.2608	54.0646	44.1396	33.0065	16.8037	16.5045	21.3643	20.6516	-1.10642	4.90829	7.65222e-05	0.00106538
c23822_g1	16.0226	17.4986	29.4264	25.2777	7.34142	10.4155	6.92898	16.1672	-1.10662	4.04256	0.00174955	0.0129193
c28258_g2	34.062	54.4266	74.3154	44.6451	19.7403	17.7865	33.9231	24.7819	-1.10762	5.2591	0.000348646	0.00355934
c35867_g2	39.7763	34.7558	48.0223	39.6441	15.8248	17.466	19.0547	22.7757	-1.1084	4.9064	2.48108e-05	0.0004231
c40059_g1	11.4287	15.3263	20.0263	14.7302	6.19942	6.08906	8.66122	7.55257	-1.10843	3.5327	0.000694514	0.00614494
c24124_g1	49.8604	64.443	73.498	26.6416	25.6134	30.1248	27.8603	15.9312	-1.10911	5.30556	0.000780806	0.00674948
c12310_g1	8.40344	8.32691	8.31024	5.72839	3.26285	2.72405	4.90803	3.30425	-1.10932	2.56365	0.00246499	0.0169277
c34161_g1	143.979	225.913	238	120.023	97.5593	48.392	115.772	75.4077	-1.11037	7.06011	0.000621971	0.00567338
c33023_g2	233.28	335.973	290.722	256.414	122.194	97.4249	157.779	139.015	-1.11184	7.67532	2.98902e-05	0.000494525
c21025_g1	147.452	232.188	152.582	115.75	71.2933	52.2377	94.696	81.1902	-1.11282	6.89139	0.000153526	0.0018414
c16894_g2	6.27457	8.20623	7.15226	4.27356	1.46828	3.20477	4.76367	2.47819	-1.11296	2.32594	0.00891799	0.0456078
c11771_g1	4.70593	8.56827	10.2856	4.18264	4.24171	2.0831	3.32014	3.18624	-1.11316	2.42688	0.00919426	0.046766
c30431_g2	14.2298	17.2572	14.9176	10.3657	3.91542	6.56977	10.1048	5.54642	-1.11492	3.41374	0.00214936	0.015227
c33897_g2	5.04207	5.30991	7.76531	5.63747	2.12085	1.60238	3.60884	3.54027	-1.11529	2.21552	0.00552688	0.0314241
c30845_g2	88.7684	142.289	171.129	79.1482	62.6468	40.7005	78.2397	40.5951	-1.11575	6.46366	0.000573193	0.00534047
c36422_g5	87.0597	156.642	115.73	64.1035	52.8582	40.0596	46.1932	56.1723	-1.11589	6.27892	0.000196695	0.00224764
c33006_g1	57.9277	72.0458	83.2387	79.0155	23.6557	30.926	35.078	44.8434	-1.11733	5.74609	3.64204e-05	0.000583354
c23237_g1	23.4176	19.7915	22.6148	15.9122	10.278	10.2553	10.2491	6.96253	-1.1178	3.92892	0.000255706	0.00276175
c26648_g2	10.9805	13.3955	9.26388	8.91083	4.73114	3.84572	5.19673	5.66443	-1.11903	3.00623	0.00103272	0.00846562
c29018_g1	22.1851	19.4294	28.7453	18.1854	12.7251	9.77454	13.5692	4.83837	-1.11987	4.04331	0.00144534	0.0111166
c35285_g1	13.5576	14.1195	26.7699	16.0031	5.54685	5.92882	13.1362	7.78859	-1.12003	3.72205	0.00278397	0.0185548
c29173_g1	315.073	503.838	473.003	243.593	162.653	168.731	236.884	138.188	-1.12006	8.13212	0.000213011	0.00239601
c26168_g1	39.104	47.4272	53.8803	31.3698	24.9608	12.8191	31.6135	9.67673	-1.12107	4.9846	0.00183152	0.013395
c34761_g1	344.093	503.114	389.492	239.592	116.81	125.787	257.816	178.075	-1.12119	8.07495	0.000486541	0.00468691
c23829_g1	139.049	221.568	151.492	111.749	68.5199	69.3832	81.8486	66.7931	-1.12198	6.83404	4.69391e-05	0.000712866
c42684_g1	10.0841	15.8091	20.0944	8.18342	6.85199	4.80715	7.21769	6.01846	-1.12209	3.35044	0.00271146	0.0181656
c34434_g1	36.7589	46.0406	86.0335	45.0088	20.0665	18.1069	36.2328	23.8378	-1.12238	5.29865	0.000579947	0.00538695
c37841_g1	5.3782	3.49971	3.95077	3.90986	1.46828	1.76262	1.73224	2.5962	-1.12264	1.73356	0.00480004	0.0282996
c30329_g1	40.1124	67.5807	38.3497	31.4607	20.3928	20.3503	21.6531	18.9994	-1.12291	5.02864	0.000113062	0.00144781
c25456_g1	55.7989	80.0107	75.7458	42.7356	27.0817	17.3057	41.2852	30.8003	-1.12481	5.54405	0.00027984	0.00296643
c12807_g1	115.071	196.949	163.003	114.022	67.7042	55.9232	84.4469	61.9547	-1.12497	6.75072	5.66126e-05	0.000827832
c11857_g2	77.3117	129.61	108.51	68.0133	33.9337	39.2584	52.9778	49.4457	-1.12521	6.13323	8.96545e-05	0.00120097
c34768_g1	59.8325	63.2362	101.017	89.3811	28.2237	31.567	44.0279	39.769	-1.12601	5.8448	4.69406e-05	0.000712866
c31708_g4	67.418	120.626	76.6456	57.0403	36.7071	29.8043	49.2246	31.5084	-1.12673	5.88043	0.000141318	0.00172703
c16642_g1	17.3671	24.136	15.2582	13.5481	6.68885	8.01192	9.81605	7.55257	-1.12742	3.70926	0.000495264	0.00475033
c35770_g1	27.8994	35.2385	52.4499	25.9142	14.1934	13.1395	20.0652	17.3473	-1.12742	4.7068	0.000230669	0.00254808
c36542_g1	15.1262	13.1541	14.6451	19.4584	6.36256	8.33239	5.9185	7.9066	-1.12749	3.54479	0.000373931	0.00377331
c34659_g1	164.595	256.807	535.67	181.126	132.472	75.7927	227.501	84.8484	-1.12868	7.69842	0.0064143	0.0352627
c22442_g1	32.2692	53.3405	35.3526	26.6416	15.6617	16.825	20.7869	14.1611	-1.12883	4.76373	0.000139712	0.00171102
c4689_g1	11.2046	16.7745	14.7132	8.27435	3.426	5.4481	6.35156	7.9066	-1.12888	3.25826	0.00250063	0.0170717
c25846_g1	366.838	682.324	569.728	288.147	230.357	148.22	288.13	204.509	-1.13011	8.44123	0.000427901	0.00422048
c26586_g1	30.5885	47.0651	33.1729	31.6426	16.9668	10.8962	20.9313	16.1672	-1.13013	4.71287	0.000116427	0.00148305
c27771_g1	13.2214	21.2396	12.6016	14.912	8.15713	8.01192	6.35156	5.78244	-1.13078	3.53126	0.000633699	0.00575063
c35233_g3	67.5637	113.439	89.0967	56.3747	33.6074	30.7658	48.9359	35.6387	-1.13111	5.90036	8.49395e-05	0.00115427
c24772_g1	55.3507	75.0628	85.8271	45.9181	29.692	23.2346	42.5843	24.1918	-1.13124	5.58642	0.000128087	0.00160157
c34801_g2	318.883	506.493	332.75	246.776	131.167	103.514	211.911	194.361	-1.13161	8.00018	0.000301902	0.0031607
c6112_g1	11.7648	19.1881	23.9771	15.2757	4.89428	8.65287	10.6822	7.78859	-1.13179	3.71166	0.00136375	0.0106166
c25282_g1	162.13	211.19	142.5	109.749	56.4474	45.6679	94.8404	88.0347	-1.13286	6.8344	0.00024105	0.00263494
c36369_g1	136.472	159.056	166.409	177.762	68.1936	67.9411	74.4865	80.9541	-1.13309	6.86701	4.50878e-06	0.000102474
c25172_g1	52.9977	88.579	58.1717	43.0993	28.55	24.5165	34.9336	22.6577	-1.13321	5.47491	8.25605e-05	0.00112948
c26098_g2	16.9189	20.3949	12.1929	11.0022	5.54685	6.2493	7.93945	7.67058	-1.13322	3.49447	0.0008071	0.00693016
c130_g1	27.3392	42.4793	25.4075	22.2771	12.2357	11.0564	16.1676	13.9251	-1.13353	4.43611	0.00018224	0.00211416
c36518_g1	40.4486	70.9597	72.2719	43.8268	35.5651	19.5491	23.9627	24.6639	-1.13361	5.38259	0.000136021	0.00167084
c33551_g4	2.24092	3.37903	3.81454	3.18244	0.815713	1.12167	1.44354	2.24217	-1.13401	1.36768	0.00971479	0.0488541
c5396_g1	82.2417	126.11	87.6662	74.7419	37.0334	37.3355	48.3585	45.9055	-1.13497	6.08156	2.2467e-05	0.000389385
c24745_g2	96.6956	164.004	98.02	81.1068	39.97	46.4691	58.3189	55.2282	-1.13548	6.32675	7.47852e-05	0.00104477
c25352_g1	13.1094	18.2227	33.9903	16.0031	8.64656	6.73001	12.7031	8.96868	-1.13555	3.9204	0.00199902	0.0143576
c29041_g1	4.03365	4.58583	3.47395	3.36429	2.284	2.40358	1.58789	0.826063	-1.13679	1.62326	0.00847986	0.0437787
c26568_g1	19.8321	34.3937	28.1322	20.6404	7.99399	8.01192	17.3224	13.335	-1.13693	4.24926	0.000828156	0.00707613
c16441_g2	348.911	657.222	419.122	250.776	122.683	196.773	179.865	262.334	-1.13737	8.25272	0.000583003	0.0053981
c30113_g3	35.7426	41.0311	64.8471	24.914	17.7826	15.5431	26.8498	15.5772	-1.13745	4.93625	0.000527285	0.00498888
c26329_g1	6.61071	13.0334	16.4161	18.2763	8.15713	4.00596	6.06286	6.49049	-1.13763	3.35136	0.00343238	0.0218848
c19914_g1	22.073	32.2215	20.1626	15.2757	7.83085	7.37096	11.9814	13.335	-1.13825	4.05087	0.000742468	0.00646154
c32391_g2	6.72275	12.6714	9.40011	5.63747	5.87314	2.72405	4.47497	2.5962	-1.13831	2.70938	0.00630845	0.0348141
c36154_g1	73.5021	70.115	85.9633	52.283	20.3928	22.4334	32.6239	52.278	-1.13846	5.68744	0.000318982	0.00330982
c26863_g1	6.49866	8.93031	9.60446	5.63747	2.93657	3.84572	4.33061	2.83221	-1.1385	2.55444	0.00249188	0.0170405
c18252_g1	39.104	62.3915	42.3005	30.5514	20.0665	17.466	24.1071	17.4653	-1.13868	4.99865	8.38467e-05	0.00114132
c35234_g1	67.6757	41.9966	87.4619	21.0041	8.64656	21.4719	31.7578	37.0548	-1.13869	5.32136	0.00978827	0.0491279
c33882_g2	11.7648	16.7745	15.735	10.4566	6.68885	5.28787	7.07333	5.78244	-1.13881	3.3568	0.000547407	0.00514933
c12172_g2	10.5323	11.1025	11.5117	8.4562	5.22057	2.88429	4.76367	5.90045	-1.13946	2.97286	0.0011988	0.00955125
c34688_g1	17.2551	30.6527	13.419	11.0022	6.68885	6.56977	8.22816	11.0928	-1.14019	3.74297	0.00257582	0.0174872
c16680_g1	43.5859	56.8402	50.3383	29.5512	17.6194	21.3117	19.3434	23.3658	-1.14082	5.04653	4.8324e-05	0.000730243
c15220_g1	75.5189	128.041	91.6851	70.7411	33.4442	40.5403	50.6682	41.1851	-1.14085	6.06128	3.95636e-05	0.000623721
c27498_g1	15.1262	18.7054	20.7756	12.2751	5.38371	6.56977	12.5588	5.78244	-1.14149	3.63875	0.0015888	0.0119823
c22715_g1	41.0088	61.1847	49.2484	29.0966	24.6345	18.5876	22.8079	15.8132	-1.14193	5.04828	0.000117007	0.00148741
c19536_g1	6.94685	9.89574	11.7161	6.36488	3.58914	1.76262	6.64027	3.77629	-1.14201	2.73309	0.00733267	0.0390969
c22858_g1	8.40344	19.1881	16.893	13.0935	3.75228	10.2553	5.19673	6.84452	-1.14305	3.42742	0.00365285	0.0229426
c18329_g1	2232.18	3238.2	2169.79	1133.59	1245.27	681.974	1117.44	927.904	-1.14309	10.6381	0.000476258	0.00460238
c24493_g1	116.752	119.835	140.457	77.106	37.3597	26.5996	70.1559	71.2774	-1.14314	6.37109	0.000640792	0.00580205
c16463_g1	32.4933	58.2883	83.3068	33.0065	20.2297	9.13359	45.6158	18.7634	-1.14317	5.24584	0.00763778	0.0403799
c7642_g1	45.9388	88.4583	55.8557	34.5522	23.3294	24.0358	27.7159	26.434	-1.14495	5.36036	0.000144883	0.00176109
c34792_g2	14.4539	22.2051	13.5552	7.0923	5.38371	5.76858	7.65075	6.96253	-1.14536	3.41466	0.00259528	0.0175949
c24916_g1	4.1457	5.06855	3.13337	4.81912	0.978856	3.36501	1.73224	1.65213	-1.14554	1.75736	0.00884201	0.0452951
c33250_g2	96.2474	171.365	122.27	86.6533	48.7797	49.1932	55.2875	61.9547	-1.14561	6.43913	4.44203e-05	0.000682228
c30756_g1	97.2558	176.434	134.871	89.8358	42.254	52.8787	77.0849	52.868	-1.14611	6.50364	0.000126432	0.00158413
c30695_g1	21.6249	60.9433	30.1076	21.3678	13.8671	8.17216	26.8498	11.5649	-1.14636	4.62007	0.0056484	0.0319421
c32256_g1	50.6447	64.443	48.0223	37.5528	18.1088	14.9022	33.3457	24.0738	-1.14664	5.1972	0.000160026	0.00190626
c5851_g1	176.584	195.622	239.567	234.5	62.4836	91.1756	83.7252	144.561	-1.14686	7.26553	9.32712e-05	0.00123922
c21960_g1	3.92161	4.10311	6.94791	5.09191	3.58914	1.92286	1.8766	1.77013	-1.14852	1.98433	0.00638932	0.0351735
c23538_g1	24.2019	28.8425	12.6016	11.0022	6.68885	7.37096	13.2805	7.08054	-1.1493	3.82234	0.00326667	0.0210263
c32956_g1	236.305	223.016	242.836	117.387	36.3808	70.6651	112.596	149.517	-1.14954	7.21837	0.00266721	0.0179727
c33796_g2	1173.01	1739.6	1573.29	1204.96	497.096	596.728	541.904	929.202	-1.14958	10.0116	6.49051e-05	0.00092852
c33096_g1	161.57	275.995	230.984	218.588	65.9096	53.3594	134.249	145.977	-1.14999	7.33232	0.000689375	0.0061172
c27920_g2	24.5381	28.8425	29.3583	31.9153	7.50456	14.4215	12.4144	17.1113	-1.15115	4.39808	0.000163899	0.0019437
c25342_g1	7.39503	6.87875	6.19862	4.45542	1.30514	3.36501	3.7532	2.71421	-1.15118	2.26115	0.00502509	0.0292772
c12029_g1	55.1266	70.477	48.5672	39.4623	20.556	17.466	31.4691	26.434	-1.15175	5.28506	5.92777e-05	0.000859087
c27961_g1	11.0925	16.6538	12.6697	8.54713	5.22057	5.76858	5.9185	5.07438	-1.15213	3.19469	0.000783467	0.00676529
c28386_g2	690.091	933.458	768.493	619.758	221.385	276.892	512.023	344.704	-1.15214	9.09318	0.000131381	0.00163069
c15343_g1	19.2719	28.6011	31.0612	13.1844	10.6043	8.33239	11.1152	11.3289	-1.15249	4.08764	0.000540998	0.00510675
c10444_g1	7.39503	7.96487	9.12764	5.18283	1.95771	4.1662	4.61932	2.5962	-1.15282	2.50422	0.00371147	0.0232395
c13868_g1	18.8237	27.2736	20.3669	18.8219	11.0937	6.89025	14.0023	6.37248	-1.153	3.97682	0.000622056	0.00567338
c17593_g1	96.5836	132.748	199.446	104.475	57.0999	68.9025	48.6472	65.1409	-1.15339	6.59944	7.0403e-05	0.000993206
c34617_g1	540.285	829.674	769.583	526.921	235.089	253.978	376.041	332.903	-1.1541	8.91701	4.17417e-05	0.000651331
c21316_g1	42.2413	49.358	42.7092	36.1889	13.2146	19.8696	22.9522	20.4155	-1.15416	4.96229	2.18442e-05	0.000380483
c22287_g1	11.5407	10.4991	10.6262	7.81971	5.54685	3.20477	5.77415	3.65828	-1.15426	2.93072	0.00134127	0.0104913
c27664_g1	25.5465	45.3756	33.3772	21.9134	15.8248	14.9022	12.7031	13.217	-1.1553	4.5329	0.000132937	0.00164371
c33693_g2	20.8405	19.0674	19.8901	10.6384	7.66771	5.92882	10.3935	7.55257	-1.15565	3.70574	0.000664271	0.00594412
c34048_g2	20.0775	39.665	28.5838	22.7208	12.8883	11.0564	15.5902	10.2668	-1.15619	4.35053	0.000207048	0.00233863
c23981_g1	6.49866	8.56827	15.0538	6.63766	3.09971	3.52524	4.61932	5.19239	-1.15748	2.80445	0.0038764	0.0240261
c34208_g4	140.213	227.506	126.896	76.6841	43.5738	55.4761	77.6941	78.6954	-1.15984	6.69532	0.000502647	0.00480605
c16717_g1	29.1319	31.1354	54.0847	29.6422	13.3777	12.4986	20.3539	18.1734	-1.15993	4.72213	0.000171394	0.00201513
c30539_g2	273.952	259.1	377.912	83.4709	53.0214	96.4635	144.787	150.343	-1.16086	7.49362	0.00481549	0.0283565
c36248_g3	3.92161	5.06855	3.95077	3.45522	1.30514	2.56381	1.01048	2.36018	-1.16158	1.69374	0.00605707	0.0337354
c34182_g1	91.7656	135.765	118.183	65.5583	35.2388	44.2258	50.3794	53.8121	-1.16171	6.22259	5.39133e-05	0.000795987
c29150_g1	264.876	257.41	302.711	285.874	67.7042	130.594	119.381	178.548	-1.16194	7.65263	9.51006e-05	0.00125698
c24281_g1	29.4681	38.3762	71.8632	43.6449	14.3566	15.0624	28.149	24.3098	-1.16206	5.06658	0.000522408	0.00495617
c34227_g1	46.6111	63.4776	101.903	57.2839	21.3717	22.7538	36.6658	39.415	-1.16213	5.61583	0.000205071	0.00232059
c33386_g3	23.0815	44.0481	31.0612	17.458	12.3988	11.0564	15.7346	12.3909	-1.16223	4.4058	0.000394012	0.00393367
c29977_g1	110.141	181.382	130.58	77.9243	44.7011	33.1693	77.8066	67.5011	-1.16234	6.50314	0.000448875	0.00438988
c9135_g1	17.3671	23.8946	20.435	35.6433	6.52571	8.49263	15.4458	12.863	-1.16274	4.16219	0.000908038	0.00763052
c35684_g1	11.7648	38.0141	23.4322	11.5477	5.87314	8.97335	15.0128	7.9066	-1.16311	3.96398	0.00634392	0.0349703
c27745_g1	167.397	326.318	533.831	197.22	116.321	75.7927	248.433	106.208	-1.16358	7.79307	0.00451307	0.0270585
c29435_g1	354.737	287.701	415.716	235.592	58.7314	103.674	169.327	245.459	-1.16378	7.87169	0.00196898	0.0142004
c34712_g1	596.308	1158.16	772.648	513.282	329.874	294.037	423.245	309.773	-1.16382	9.10319	0.000108452	0.00139684
c23599_g1	4.1457	4.10311	4.83629	3.728	1.46828	2.0831	2.16531	1.77013	-1.16404	1.735	0.00250677	0.0171088
c20488_g1	5.49025	12.3093	6.81167	13.2753	4.24171	2.72405	4.61932	5.19239	-1.1647	2.83358	0.00418674	0.025509
c32933_g2	52.8857	55.6334	95.704	60.1936	27.2448	24.196	35.9441	30.5643	-1.16488	5.58913	2.80957e-05	0.00047122
c29134_g1	108.236	123.938	99.0417	106.384	41.9277	37.656	66.2584	49.0917	-1.1654	6.31057	1.18067e-05	0.00022738
c119_g1	9.18776	19.4294	14.1683	13.3663	7.99399	6.89025	6.20721	4.0123	-1.16603	3.38448	0.00132058	0.010356
c36518_g2	305.549	725.044	378.593	247.594	330.527	110.404	160.954	136.182	-1.16659	8.22702	0.00296243	0.0194731
c34215_g5	9.18776	14.6023	7.56096	6.45581	5.54685	3.36501	4.33061	3.54027	-1.16699	2.82574	0.0027912	0.0185725
c19829_g1	88.1801	101.371	150.129	110.022	33.9337	47.2703	64.9592	54.0481	-1.16702	6.35014	4.34897e-05	0.000671738
c31280_g1	11.2046	25.2221	12.8059	18.64	6.52571	8.65287	10.6822	4.36633	-1.16711	3.64847	0.00230271	0.0160434
c12115_g1	3.92161	10.4991	9.33199	6.27396	3.75228	2.56381	5.19673	1.88814	-1.16738	2.51681	0.00912176	0.046436
c33797_g1	760.904	952.888	910.312	435.358	337.542	270.162	407.799	345.176	-1.16885	9.11069	7.87221e-05	0.00109041
c31664_g1	155.408	282.27	192.634	125.297	66.3991	62.493	102.924	103.966	-1.16908	7.09517	0.000165366	0.00195804
c8520_g1	21.8489	58.2883	34.0584	16.7305	7.34142	20.19	13.5692	16.9933	-1.16917	4.57997	0.00381525	0.0237614
c19507_g1	31.709	93.1648	34.2627	26.9144	18.9245	25.4779	17.8999	20.2975	-1.16951	5.08081	0.00174872	0.012917
c23983_g2	57.5916	80.2521	68.6617	46.9183	23.4925	18.7479	41.5739	28.6762	-1.16973	5.5251	8.66314e-05	0.00117139
c29851_g1	62.0734	87.0101	69.411	48.8277	21.698	36.3741	31.7578	28.9122	-1.16973	5.60165	2.18977e-05	0.00038087
c30041_g2	23.8658	37.4107	30.6525	16.6396	9.9517	8.17216	18.3329	11.6829	-1.16974	4.31409	0.000714813	0.00627811
c32261_g2	573.787	792.263	661.618	514.192	234.11	228.34	350.346	316.5	-1.17021	8.843	1.86762e-05	0.000332658
c26036_g1	60.5048	80.0107	54.1528	41.8264	25.124	24.3562	34.3562	21.1236	-1.17104	5.42524	3.51949e-05	0.000567675
c36381_g2	30.1403	31.8595	55.447	34.0976	14.3566	13.6203	22.6635	16.6393	-1.17178	4.79156	0.000107662	0.00138812
c11715_g1	16.8069	11.7059	29.4264	15.6394	7.17828	12.4986	5.05238	8.02461	-1.17222	3.76879	0.00225207	0.0157671
c26816_g1	23.5296	23.7739	35.2845	21.2769	8.48342	12.3384	12.8475	12.3909	-1.1723	4.25325	9.81889e-05	0.00128913
c21791_g1	19.2719	24.498	11.3074	7.54693	6.19942	5.12763	11.2596	5.07438	-1.17351	3.52949	0.00555132	0.031519
c34702_g1	579.053	890.014	467.621	426.538	221.058	217.764	323.064	285.582	-1.17353	8.73682	8.08864e-05	0.00111281
c34205_g3	104.763	156.28	113.006	76.6514	56.6105	45.5077	49.6577	47.9116	-1.17396	6.35036	2.06326e-05	0.00036318
c32819_g4	20.5044	21.9637	19.2089	16.2759	10.7674	6.56977	10.2491	6.96253	-1.17414	3.8436	0.000181759	0.00211159
c35537_g1	35.4065	51.2889	36.9874	31.2788	17.13	16.1841	19.199	16.0492	-1.17476	4.81942	1.44539e-05	0.000270264
c27519_g1	84.1465	141.195	126.357	59.8299	50.0848	23.555	66.5471	42.0112	-1.17491	6.21968	0.000713063	0.00627043
c33319_g1	3.36138	4.22379	3.40584	2.63688	1.142	1.44215	1.44354	1.88814	-1.17546	1.44531	0.00439793	0.0264787
c34156_g2	53.5579	76.7524	56.8094	36.5526	21.0454	22.7538	26.128	28.7942	-1.177	5.3434	2.93624e-05	0.000487436
c31557_g1	175.464	301.337	289.36	152.666	83.529	70.6651	144.065	107.86	-1.17744	7.37452	0.000197542	0.00225314
c30137_g1	67.6757	124.3	43.186	38.553	24.1451	27.7212	40.9965	27.9681	-1.17753	5.63169	0.00094533	0.0078874
c23485_g1	8.51549	15.6884	19.4133	10.1838	6.03628	6.08906	5.62979	6.01846	-1.17964	3.32448	0.00103907	0.00850335
c28711_g1	49.7484	68.3048	60.1471	43.4631	19.0877	21.3117	33.3457	23.9558	-1.18009	5.33021	2.06576e-05	0.00036318
c29740_g2	11.3166	18.7054	16.5524	14.5483	5.05742	7.05049	7.21769	7.55257	-1.18023	3.49942	0.000295923	0.0031092
c34208_g1	1472.96	1655.12	1528.54	899.903	439.343	693.832	678.895	639.726	-1.18027	9.96773	3.49787e-05	0.000564945
c29445_g2	41.2867	70.3925	55.5172	40.5216	19.1301	17.1808	32.2313	22.9055	-1.1814	5.23662	6.70711e-05	0.000953917
c31530_g1	56.0229	59.8572	101.494	48.1003	34.4231	22.2731	35.7997	24.6639	-1.18145	5.58995	7.94487e-05	0.00109679
c34208_g6	162.915	302.182	178.875	111.658	51.0637	47.4305	162.398	71.9855	-1.18204	7.09125	0.00321857	0.020793
c20924_g1	97.2558	102.94	116.139	92.6545	21.0454	34.4512	53.2665	71.1594	-1.18232	6.20851	0.000349929	0.00356509
c4520_g1	75.1828	118.87	81.672	46.3727	31.3234	22.4334	50.5238	37.4088	-1.18292	5.86472	0.000282602	0.00299264
c35120_g3	61.8493	101.371	81.5357	38.6439	27.2448	29.3236	32.3352	35.7567	-1.1831	5.68125	8.59455e-05	0.0011647
c25991_g1	269.134	392.089	287.657	157.667	117.626	100.309	158.645	110.338	-1.18402	7.64009	0.000100167	0.00130876
c32056_g1	57.2555	86.5274	40.4613	52.7376	27.2448	13.46	45.1827	18.2914	-1.18438	5.42369	0.0010977	0.00890265
c26289_g1	13.5576	18.9467	19.0046	10.7294	6.68885	4.80715	9.81605	6.01846	-1.18517	3.52397	0.000776096	0.00671352
c31362_g2	26.4148	27.4619	9.38717	9.58097	3.29385	8.11767	12.5588	7.883	-1.1859	3.73832	0.00958962	0.0483447
c30364_g1	82.1296	63.4776	84.601	69.8318	24.4714	26.2791	50.2351	30.8003	-1.18608	5.76295	2.92613e-05	0.000486758
c34747_g1	110.925	131.541	116.275	71.2867	42.254	41.662	44.3166	60.5386	-1.1861	6.27912	1.79933e-05	0.000322041
c20375_g1	24.426	25.2221	51.8368	27.1871	11.0937	9.45406	26.128	9.91275	-1.18622	4.55495	0.00200851	0.0144197
c29541_g2	42.5774	75.7869	53.9485	34.5522	26.7554	18.1069	25.9837	19.9435	-1.18744	5.22885	7.04665e-05	0.000993529
c1155_g1	7.05889	6.39603	6.67544	9.09269	2.44714	3.68548	4.47497	2.24217	-1.18749	2.47356	0.00177477	0.0130542
c29273_g1	170.534	174.986	140.593	99.0194	61.3416	47.2703	82.2816	65.849	-1.1875	6.72157	2.76522e-05	0.00046538
c26510_g2	39.8883	35.3592	55.447	26.3688	21.0454	12.9793	22.8079	12.1549	-1.18922	4.83689	0.000197445	0.00225309
c24059_g1	327.51	599.658	375.459	328.155	174.236	194.369	156.768	189.64	-1.1893	8.19731	2.09582e-05	0.000367936
c32510_g4	14.0057	20.3949	17.7785	18.4582	6.52571	6.40953	8.08381	9.79474	-1.18934	3.69983	0.000150577	0.00181495
c27106_g1	24.5381	30.4113	49.6571	19.0946	11.0937	8.33239	17.3224	17.3473	-1.19066	4.49653	0.000864741	0.00732974
c26583_g1	17.8153	18.9467	19.8901	9.36547	5.54685	7.69144	10.8265	4.83837	-1.19188	3.60461	0.00135591	0.0105652
c26542_g1	51.7652	65.5291	111.03	52.7376	25.9397	22.9141	48.0698	26.08	-1.19257	5.6683	0.000258432	0.0027875
c33943_g1	348.239	495.994	486.081	261.415	115.505	128.351	192.135	260.092	-1.1927	8.16142	0.000218476	0.00244846
c29335_g1	52.7736	99.4402	67.708	43.1903	24.3083	24.5165	37.532	28.5582	-1.19331	5.57144	7.62723e-05	0.0010625
c17937_g1	6.94685	10.2578	6.13051	8.63805	4.40485	4.1662	4.18626	1.2981	-1.19355	2.59021	0.00472157	0.0279207
c16575_g1	31.4849	44.6515	32.7642	21.7315	11.5831	10.8962	17.1781	17.2293	-1.1938	4.56937	0.000116717	0.00148499
c10190_g1	53.8941	66.2532	88.4836	57.4658	26.9185	20.5105	41.7182	27.1421	-1.19401	5.58889	3.4098e-05	0.00055302
c27809_g2	68.9082	98.4747	66.2776	51.6465	27.5711	26.92	34.9336	35.0487	-1.19416	5.68707	1.13602e-05	0.000219649
c26513_g1	294.12	463.893	312.792	333.065	103.269	197.414	131.218	181.262	-1.19469	7.97976	3.8614e-05	0.000611911
c25780_g1	240.563	362.884	359.725	201.858	99.8433	94.2201	175.823	138.424	-1.19617	7.71074	7.94525e-05	0.00109679
c34930_g1	154.175	279.736	196.926	142.755	80.2662	60.0894	112.018	85.0844	-1.19624	7.12086	6.17552e-05	0.00088814
c29754_g1	36.0788	66.9773	37.1917	46.3727	16.1511	19.8696	30.603	14.7511	-1.19638	5.07844	0.000148317	0.00179658
c28830_g1	1674.86	2030.08	2042.07	985.557	363.971	460.685	1067.93	1044.38	-1.19671	10.2396	0.00134339	0.0105011
c9507_g1	13.7816	26.6702	33.1047	14.4574	8.97285	6.08906	16.0233	7.31655	-1.19677	4.01162	0.00244458	0.0168018
c31134_g1	34.062	48.0306	47.0687	42.9175	16.3143	18.9081	22.6635	17.1113	-1.19798	4.96346	6.00616e-06	0.000128546
c35469_g1	23.1935	37.7728	40.5295	36.007	14.6828	14.101	11.6927	19.3535	-1.19823	4.64354	4.53353e-05	0.000692796
c24072_g2	14.7901	15.5955	17.4379	8.27435	5.22057	7.69144	6.20721	5.3104	-1.20007	3.37414	0.000682654	0.00606698
c24320_g1	94.7908	125.628	95.5678	73.4689	36.2177	27.0803	49.9464	55.7002	-1.20249	6.13157	4.19543e-05	0.000653812
c30649_g3	100.617	151.091	108.851	80.5612	26.266	62.6532	48.7916	53.8121	-1.20249	6.31076	0.000101605	0.00132331
c19971_g2	43.1377	77.5971	54.834	46.5546	16.9668	18.7479	27.5716	32.9245	-1.20279	5.32569	6.38814e-05	0.000914946
c32629_g7	6.49866	11.1025	9.12764	3.18244	3.26285	2.56381	4.0419	3.06823	-1.20281	2.49708	0.00587691	0.0330018
c33581_g3	8.66003	12.5507	19.4637	9.23363	4.73114	3.84572	6.92898	6.13646	-1.20291	3.21419	0.00159184	0.0120014
c30391_g1	25.4344	36.928	46.66	25.6414	11.5831	12.3384	18.3329	16.1672	-1.20295	4.61286	8.86182e-05	0.00119086
c33105_g2	80.673	141.919	85.759	66.8313	48.7797	36.6946	45.6158	31.8624	-1.20302	6.07792	4.3218e-05	0.000668811
c33049_g1	80.3369	132.024	108.238	73.4689	35.2388	33.9705	59.7624	42.0112	-1.2035	6.14857	3.79069e-05	0.000603446
c14538_g1	84.8187	139.506	102.72	86.5624	42.254	43.9053	46.6262	46.6135	-1.20416	6.21781	4.24235e-06	9.78263e-05
c30389_g1	22.6333	55.2714	57.3543	21.095	17.9457	12.1781	22.3748	15.3412	-1.20435	4.82511	0.00106593	0.00869406
c29393_g1	21.1767	27.153	15.19	17.0033	14.1934	1.92286	10.9709	7.78859	-1.20464	3.87822	0.00739887	0.0393459
c35727_g1	89.9729	138.782	129.899	80.6521	42.4171	46.1486	46.7706	55.1102	-1.20488	6.30446	9.04038e-06	0.000183208
c19315_g1	14.1178	19.0674	30.9931	19.0037	6.68885	6.08906	11.4039	11.8009	-1.205	3.93026	0.000714964	0.00627811
c34450_g2	114.959	175.348	136.915	93.9275	54.4897	49.6739	67.9906	53.8121	-1.205	6.54987	1.11992e-05	0.000217397
c10307_g1	396.867	494.184	406.316	240.411	121.378	150.784	203.972	190.584	-1.20526	8.10785	4.22971e-05	0.000657895
c18508_g1	31.3728	49.1167	102.107	48.6459	17.9457	16.825	36.0884	29.3842	-1.20534	5.38568	0.00106117	0.00865809
c19666_g1	98.0402	150.126	135.62	92.3817	51.7162	42.3029	55.5762	56.7623	-1.2055	6.42007	7.13057e-06	0.000149853
c11404_g1	8.2914	10.9819	9.26388	7.91064	4.07857	4.80715	3.60884	3.30425	-1.2078	2.76985	0.000544094	0.0051241
c35041_g1	72.1576	148.798	81.9444	67.195	37.5228	34.291	44.3166	43.8993	-1.20785	6.05653	4.86684e-05	0.000733178
c36492_g1	24.314	28.9632	23.6365	21.9134	9.62542	8.81311	13.7136	10.5028	-1.20831	4.16894	2.84205e-05	0.000475362
c33579_g1	24.314	44.4102	26.1568	23.2773	13.704	8.81311	15.0128	13.453	-1.20841	4.42185	0.000135914	0.00167037
c19848_g1	54.5663	78.8039	69.5472	40.8262	23.0031	15.0624	37.0989	30.0923	-1.20895	5.45749	0.000131417	0.00163069
c34349_g2	4.03365	3.25835	4.01889	2.18225	0.815713	2.0831	1.8766	1.06208	-1.20899	1.43227	0.00720475	0.0386292
c31671_g1	358.659	573.35	315.789	421.628	113.058	152.547	151.716	304.345	-1.20923	8.22496	0.000261757	0.00281714
c30188_g3	14.7901	21.843	18.3234	13.639	8.48342	4.1662	8.51687	8.37863	-1.20967	3.65227	0.000392041	0.0039204
c17468_g1	18.4876	25.4634	36.0338	19.0946	10.6043	5.4481	14.4354	12.2729	-1.2099	4.17544	0.000621402	0.00567338
c26687_g1	4.81797	3.98243	8.10589	8.00157	3.426	2.24334	2.30966	2.83221	-1.20994	2.25919	0.00305765	0.0199807
c29752_g1	47.2834	44.7722	43.3222	22.6408	15.1723	16.0238	21.22	15.8132	-1.21003	4.83711	4.99597e-05	0.000748302
c20729_g1	13.1094	28.8425	23.1597	7.00137	7.01513	8.17216	10.5378	5.42841	-1.21059	3.72275	0.00427404	0.025931
c33038_g1	152.831	334.886	218.314	78.4699	90.5442	57.2051	103.069	88.0347	-1.21062	7.13663	0.00119098	0.00951361
c25529_g1	597.765	667.239	624.154	464	163.306	254.939	350.346	247.701	-1.2111	8.71937	2.41542e-05	0.000413185
c33965_g1	121.346	165.09	125.471	93.2001	37.1965	62.493	50.0907	68.0912	-1.2117	6.50271	2.27854e-05	0.000393786
c7195_g1	40.5606	61.5467	64.3022	44.736	17.9457	21.1515	20.2095	31.6264	-1.21218	5.25134	2.0434e-05	0.000360548
c23712_g1	5.71434	8.56827	4.76817	5.91025	2.284	0.96143	5.05238	2.36018	-1.21307	2.24257	0.00864857	0.0445472
c27950_g1	327.734	173.296	247.332	104.475	107.348	81.2408	142.766	36.5828	-1.21311	7.25641	0.00264372	0.0178588
c34794_g2	5.3782	10.2578	11.2393	5.63747	2.93657	2.88429	3.7532	4.36633	-1.21334	2.61431	0.00234444	0.0162587
c26772_g1	9.5239	13.1541	21.1843	11.0022	4.24171	4.00596	7.65075	7.67058	-1.21355	3.34324	0.00166734	0.0124668
c31743_g1	65.2107	90.7512	77.1082	57.4658	21.0454	21.4719	49.369	33.1605	-1.21407	5.70773	9.03461e-05	0.00120692
c21140_g1	126.388	280.46	282.003	126.297	77.6559	59.9291	129.918	83.7863	-1.21414	7.19113	0.000469854	0.00455311
c31893_g2	50.6447	73.3733	115.594	54.1924	24.9608	17.7865	43.7392	40.005	-1.21452	5.72501	0.000400797	0.00399488
c20936_g1	128.18	192.484	145.021	107.385	51.5531	59.1279	65.6809	70.2153	-1.21557	6.68318	6.91343e-06	0.000145917
c35706_g1	33.6138	39.2209	39.099	34.4613	6.36256	13.7805	14.8684	27.7321	-1.21557	4.72666	0.000752039	0.00653087
c19091_g1	14.2298	25.4634	44.8889	20.6404	11.0937	7.5312	15.0128	11.6829	-1.21559	4.26095	0.00111305	0.0090122
c5344_g1	6.94685	13.8782	11.7161	5.91025	3.09971	4.00596	5.48544	3.8943	-1.21658	2.84136	0.00223027	0.0156594
c30207_g2	27.0031	34.2731	15.2582	15.1848	7.99399	8.33239	13.2805	9.67673	-1.21675	4.05727	0.000553538	0.005193
c27593_g2	10.3082	14.7229	12.5335	13.0025	5.70999	4.96739	5.48544	5.54642	-1.21677	3.22298	0.000154674	0.00185063
c23981_g2	12.4371	16.6538	28.1322	13.0935	6.36256	5.92882	8.94993	8.96868	-1.21695	3.69058	0.000728914	0.00636626
c22100_g1	120.785	147.712	111.03	78.7427	50.9005	44.5463	51.2456	50.2718	-1.21737	6.36111	5.19782e-06	0.000114342
c43264_g1	10.9805	11.2232	11.0349	8.81991	2.12085	7.21073	4.47497	4.24832	-1.2176	2.96583	0.00158094	0.011934
c33581_g2	18.5996	22.8085	38.5541	22.1862	9.46227	7.5312	13.2805	13.571	-1.21787	4.21712	0.000261975	0.00281825
c30093_g1	67.1155	118.99	77.4487	57.1021	44.0485	26.4393	37.6763	29.6202	-1.21828	5.84791	3.57665e-05	0.000574617
c4923_g1	14.566	24.7394	12.3291	6.00117	4.24171	6.2493	8.37252	5.78244	-1.21851	3.40006	0.00392594	0.0242529
c28338_g2	103.467	166.216	138.696	86.3033	48.4615	42.3782	67.0104	54.5473	-1.21887	6.47081	2.06465e-05	0.00036318
c29752_g2	69.1323	62.8742	71.182	41.099	20.0665	24.5165	31.1804	28.9122	-1.22068	5.45743	9.34897e-06	0.000187903
c6344_g1	4.59388	4.94787	4.63194	2.72781	1.30514	1.28191	2.16531	2.36018	-1.22086	1.71937	0.00352872	0.0223358
c30658_g7	10.4203	7.60283	14.5089	7.18322	4.89428	3.52524	5.48544	3.18624	-1.22244	2.89168	0.00144408	0.011113
c36149_g1	48.74	18.2227	37.8048	54.1015	14.1934	16.5045	26.4167	10.9748	-1.2234	4.84265	0.00081177	0.00695898
c33222_g2	71.7094	196.949	99.3142	55.7382	45.1905	47.2703	40.8521	48.0296	-1.22343	6.24631	0.000452298	0.00441452
c16443_g1	68.348	102.699	71.0458	34.5522	33.2811	22.2731	43.8835	18.9994	-1.22372	5.63436	0.000468474	0.00454515
c34091_g1	7.73117	8.68895	13.8958	5.36469	3.91542	3.20477	4.61932	3.54027	-1.22553	2.74268	0.00187809	0.0136619
c35885_g2	192.271	446.033	538.803	212.132	137.856	100.95	226.635	128.394	-1.22614	7.9555	0.000874684	0.00739861
c30248_g3	26.891	36.928	36.5787	15.2757	11.7463	9.6143	15.5902	12.3909	-1.22694	4.38815	0.000218954	0.0024524
c40138_g1	32.6054	53.9439	87.5981	47.6457	16.8037	12.9793	37.3876	27.4961	-1.22699	5.31895	0.000854315	0.00726153
c33083_g6	80.1128	149.522	204.418	79.1064	60.0365	31.8874	79.6832	47.5576	-1.22749	6.52172	0.000691458	0.00613107
c26893_g1	8.85163	12.5507	18.0509	8.63805	3.26285	4.48667	5.34109	7.31655	-1.22864	3.15393	0.00153324	0.0116604
c31388_g1	2.6891	2.89632	4.42759	2.54595	1.46828	1.12167	0.577415	2.12416	-1.22925	1.3434	0.00799939	0.0417583
c36511_g2	10.5323	14.8436	10.2175	6.72859	5.54685	5.60834	3.60884	3.30425	-1.23028	2.96805	0.00123976	0.00983914
c21203_g1	4.70593	6.15467	9.60446	5.36469	2.44714	3.52524	1.73224	3.30425	-1.2311	2.30056	0.00284003	0.0188512
c9882_g1	8.85163	9.77506	6.33486	5.36469	2.93657	3.20477	3.60884	3.06823	-1.23185	2.5034	0.000909781	0.00763991
c34898_g1	49.9725	69.5116	59.8746	50.8281	21.2085	19.0684	28.7264	28.7942	-1.23189	5.36859	3.3012e-06	7.99754e-05
c21015_g1	22.9694	43.9275	55.1064	24.7321	11.42	10.736	27.4272	12.863	-1.23192	4.72706	0.00118167	0.00947712
c30064_g1	92.662	121.042	96.1808	91.2906	30.834	32.8489	63.3713	43.5453	-1.23207	6.16559	1.73174e-05	0.000311866
c19395_g1	1458.73	1613.37	1386.52	588.206	411.609	555.546	529.634	650.229	-1.23292	9.81304	0.000121576	0.00153431
c23618_g3	63.176	60.9976	104.838	30.7524	15.0091	24.3562	42.1513	28.9122	-1.23322	5.54293	0.000936369	0.00783623
c2129_g1	26.3308	35.4799	59.7384	25.9142	16.1511	8.81311	24.6845	13.099	-1.23334	4.73459	0.000768289	0.00665777
c35449_g1	214.68	297.958	330.639	256.141	68.1936	76.9144	188.67	132.996	-1.23542	7.61554	0.00019099	0.00219688
c25381_g1	6.72275	6.99943	7.08414	4.54634	1.79457	2.24334	3.03143	3.54027	-1.23715	2.26246	0.00144885	0.0111401
c25680_g1	232.159	301.217	287.385	180.49	105.064	63.1339	151.716	104.674	-1.23729	7.48017	4.86477e-05	0.000733178
c28861_g1	39.3281	65.8912	36.4425	25.0958	14.6828	16.825	26.9941	12.1549	-1.23746	4.90483	0.000340498	0.0034849
c32512_g1	15.7985	20.2742	25.68	10.5475	7.66771	5.4481	11.4039	6.13646	-1.23803	3.7214	0.000858534	0.00728724
c24449_g1	74.2864	114.767	93.4562	55.7382	33.9337	24.5165	50.0907	34.6946	-1.23847	5.91874	4.06841e-05	0.00063768
c32290_g1	134.231	192.967	163.957	109.021	62.9731	50.4751	73.476	67.2651	-1.23875	6.74292	5.66817e-06	0.00012271
c31196_g1	88.5163	158.332	71.2501	38.6439	36.0545	31.4067	48.5028	34.9306	-1.23997	5.99383	0.000565632	0.00527607
c35451_g1	58.6	81.4589	76.2908	43.7358	22.1874	19.7093	36.8102	31.1544	-1.24096	5.54112	2.77128e-05	0.00046579
c20641_g1	1.79273	2.29292	2.31597	3.18244	1.142	1.12167	0.721769	1.06208	-1.24124	0.989556	0.00599825	0.0334935
c29405_g2	5.82639	5.43059	10.2175	5.45561	2.44714	1.60238	3.60884	3.65828	-1.24224	2.35442	0.0026972	0.0180999
c42568_g1	139.833	233.274	120.09	88.9265	49.7585	57.846	78.8171	59.4765	-1.24226	6.69749	7.47182e-05	0.00104443
c26784_g1	19.2719	31.0147	18.4596	9.63825	10.1148	5.4481	10.5378	6.96253	-1.24229	3.82891	0.00133156	0.010432
c33572_g2	6.16252	13.1541	8.03778	5.45561	2.284	3.68548	5.48544	2.36018	-1.24285	2.61083	0.00402049	0.0246591
c31208_g1	74.3985	134.075	92.3663	63.5579	36.3808	34.4512	53.4109	29.6202	-1.24347	6.02414	3.68106e-05	0.00058868
c5587_g1	176.36	298.803	221.243	111.658	93.6439	70.3446	94.4073	82.7243	-1.24385	7.16942	5.03673e-05	0.000751814
c9278_g1	74.2864	145.298	204.486	72.3778	53.6739	34.6115	86.9009	34.3406	-1.24487	6.46906	0.00134716	0.0105205
c23191_g1	276.417	456.652	203.124	159.577	82.8765	96.3032	143.343	139.487	-1.24514	7.60738	0.000237559	0.00260845
c23338_g1	6.61071	8.32691	4.90441	4.91005	2.93657	1.44215	3.60884	2.36018	-1.2452	2.2212	0.00238544	0.0164881
c31147_g1	59.7205	57.8056	42.2324	42.0991	15.0091	15.5431	25.5506	28.6762	-1.2461	5.17542	2.55396e-05	0.000434315
c34614_g7	7.13396	7.32647	11.4225	5.34014	3.03282	2.0831	4.33061	3.65828	-1.24717	2.55225	0.00175717	0.0129638
c30259_g1	4.93002	5.67195	9.94504	3.36429	2.44714	1.12167	2.88707	3.54027	-1.24744	2.19246	0.00766822	0.0404707
c34415_g2	115.855	198.518	146.315	84.8348	47.8008	53.6798	66.4027	61.7187	-1.24754	6.60284	2.4105e-05	0.000412794
c34876_g1	212.887	318.112	274.102	256.141	103.432	95.3418	131.218	116.593	-1.24837	7.56069	1.48528e-06	4.11697e-05
c17244_g1	269.134	335.369	352.64	235.228	83.529	113.929	144.787	159.076	-1.24941	7.72821	1.11375e-05	0.000216543
c30389_g2	52.6616	110.181	130.512	57.2839	30.3445	29.4839	48.6472	38.943	-1.24948	5.96802	0.000141156	0.0017261
c30262_g2	22.073	27.7564	21.4568	21.6406	7.34142	7.69144	12.9918	10.8568	-1.25021	4.06899	4.14837e-05	0.000648158
c36190_g1	67.4516	109.336	96.1808	61.4666	28.7131	30.926	38.2537	42.4832	-1.25049	5.89897	7.14285e-06	0.000149853
c17349_g2	48.0677	48.8753	19.7539	25.0049	7.99399	17.7865	22.0861	11.5649	-1.2506	4.66728	0.0010442	0.00853682
c28960_g1	91.4294	155.798	126.22	51.3737	51.5531	33.3296	48.9359	44.6074	-1.25095	6.24245	0.000126963	0.00158915
c30984_g1	232.943	252.945	174.856	146.574	46.6588	69.8639	110.575	111.754	-1.2512	7.1657	8.97521e-05	0.00120162
c35946_g7	34.174	48.0306	92.2301	33.7339	11.42	13.6203	33.3457	28.9122	-1.25192	5.22134	0.00183535	0.0134109
c9659_g1	80.561	56.7195	92.5707	17.9126	11.2568	24.6767	35.3667	32.5705	-1.25255	5.46901	0.00400132	0.0245941
c19954_g1	14.678	20.6362	33.7859	18.0035	7.34142	5.28787	15.1571	8.73266	-1.25295	3.98192	0.0010504	0.00857884
c11446_g1	9.18776	19.1881	10.4219	9.8201	6.68885	2.88429	6.64027	4.13031	-1.25315	3.15398	0.00168527	0.0125508
c12894_g1	1.90478	3.62039	3.54207	4.54634	1.46828	0.801192	1.73224	1.65213	-1.25325	1.43672	0.00490026	0.0287447
c23733_g1	27.3392	38.7382	27.451	21.095	12.0726	7.37096	17.7555	10.7388	-1.25444	4.36585	0.000144256	0.0017561
c27833_g1	54.3423	79.4073	63.4848	38.7349	16.9668	21.1515	35.9441	24.6639	-1.25482	5.39734	4.51986e-05	0.000692006
c36127_g1	287.51	406.208	289.973	145.847	91.0336	142.452	121.979	117.537	-1.25551	7.64828	6.15829e-05	0.000886184
c27620_g3	2.80115	4.58583	5.78992	5.81932	2.44714	1.76262	2.88707	0.944072	-1.25554	1.88026	0.00573981	0.0323485
c23209_g1	286.837	351.178	242.019	97.3827	35.5651	79.318	222.016	71.8674	-1.25733	7.43936	0.00808014	0.0421078
c29689_g1	55.0145	65.8912	82.4894	29.4603	8.32028	18.4274	36.9545	33.5145	-1.25751	5.37858	0.00225152	0.0157671
c26883_g1	40.4486	54.668	42.8454	38.4621	14.846	14.5817	21.0756	23.0117	-1.25801	4.97985	5.4818e-06	0.000119416
c31117_g1	55.5748	60.7019	137.391	71.9232	23.982	24.196	51.3899	36.4648	-1.25884	5.85984	0.000271998	0.0029056
c18182_g1	5.82639	12.1887	7.15226	3.18244	2.284	2.88429	2.88707	3.65828	-1.25937	2.40311	0.00507891	0.0295021
c32970_g2	28.6837	49.358	42.4367	24.5503	14.6828	12.6588	18.0442	15.1051	-1.25965	4.70054	3.05608e-05	0.000503913
c19652_g1	5.71434	11.1025	19.0046	6.72859	2.93657	2.56381	7.36204	4.83837	-1.26161	2.97858	0.00686966	0.0372049
c34292_g1	34.062	43.4447	50.0658	22.1862	15.4986	11.0564	23.3853	12.5089	-1.26172	4.7467	0.000159952	0.00190626
c31613_g1	4.93002	4.70651	12.5335	4.63727	2.77343	1.92286	4.0419	2.47819	-1.26203	2.34981	0.00621945	0.0344216
c29478_g2	24.6501	31.6181	35.4207	28.8238	12.3988	11.3769	15.1571	11.3289	-1.26218	4.43755	6.13904e-06	0.000131274
c27349_g1	16.8069	15.3263	28.609	13.9118	6.19942	7.05049	8.94993	8.85067	-1.26421	3.76106	0.000211043	0.00237934
c18772_g1	5.93843	4.22379	3.47395	2.63688	1.79457	1.12167	1.73224	2.00615	-1.26446	1.6518	0.0035059	0.0222201
c30975_g3	31.0367	31.8595	19.6176	31.6426	7.50456	11.8576	12.5588	15.3412	-1.26474	4.35614	4.92984e-05	0.000741297
c31585_g1	29.9163	64.3223	34.1946	29.5512	13.8671	13.9407	15.0128	22.6577	-1.26503	4.81921	9.7472e-05	0.00128178
c32391_g1	29.1319	64.5637	54.9021	32.5518	21.3717	18.2672	18.6216	17.1113	-1.26539	5.01689	3.59196e-05	0.000576583
c19493_g3	66.5553	77.4764	63.8935	31.0061	23.3294	31.2465	20.7869	23.9558	-1.26593	5.41208	3.3211e-05	0.000539595
c33460_g1	15.7985	22.5671	28.609	24.2775	7.66771	6.2493	11.9814	11.9189	-1.26605	4.04213	0.000130444	0.00162191
c41532_g1	272.608	505.407	366.468	238.228	121.052	95.6623	210.035	147.629	-1.26702	7.93633	8.254e-05	0.00112948
c27401_g1	39.4402	43.2034	81.4676	37.0982	18.272	18.1069	21.7974	25.3719	-1.26743	5.16803	3.86514e-05	0.000612106
c29390_g1	42.9136	37.4107	63.8935	45.5544	13.3777	24.9972	17.8999	22.5397	-1.26749	5.08396	1.47048e-05	0.00027416
c32873_g1	242.467	351.178	193.043	237.228	93.6439	88.6118	136.847	105.736	-1.26848	7.50296	5.92692e-06	0.000127296
c19118_g1	568.745	946.492	602.424	436.904	293.983	206.227	297.946	261.98	-1.26867	8.82061	1.48172e-05	0.000275579
c27957_g1	12.101	21.7224	14.8494	10.2747	3.91542	8.49263	6.06286	5.90045	-1.2704	3.42061	0.000578719	0.00537949
c29258_g1	76.3033	124.542	105.717	66.1038	35.2388	29.1634	52.9778	36.9368	-1.27103	6.04849	1.50798e-05	0.0002794
c29795_g1	179.61	344.3	229.077	136.208	90.5442	60.4099	127.897	89.4508	-1.27109	7.29911	0.000104187	0.00135404
c16469_g1	12.4371	11.7059	19.2089	7.18322	7.99399	2.40358	7.65075	2.95022	-1.27155	3.21134	0.00500146	0.0291911
c35475_g1	222.971	414.897	331.797	170.215	76.6771	103.354	190.403	101.606	-1.27161	7.6568	0.000247063	0.00268504
c31616_g4	49.4122	72.5286	64.779	42.9175	17.2931	19.8696	23.3853	34.2226	-1.27263	5.3532	1.48564e-05	0.000276098
c22662_g1	186.22	340.92	259.525	236.046	60.8522	86.2082	111.585	164.268	-1.2729	7.5001	8.25503e-05	0.00112948
c27205_g1	39.5522	136.248	60.3514	86.5624	21.0454	20.19	30.603	61.3646	-1.27336	5.84059	0.00179428	0.0131618
c12480_g1	22.4092	26.7909	51.4963	23.5501	12.0726	10.2553	18.6216	10.5028	-1.27381	4.47991	0.00023799	0.00261083
c30500_g1	17.5912	47.6685	26.2249	26.096	10.278	12.3384	12.4144	13.453	-1.27402	4.39614	0.000124038	0.00155822
c31538_g1	526.055	525.681	365.242	310.606	124.967	158.476	190.836	239.676	-1.27422	8.25502	1.585e-05	0.000290332
c27360_g2	56.8073	74.4594	86.9851	63.8307	23.8188	14.101	42.8731	35.6387	-1.27447	5.64832	8.37415e-05	0.00114113
c27864_g2	1776.82	3421.76	2831.34	1358.08	883.254	687.422	1291.39	1016.88	-1.27511	10.6958	0.000103031	0.00133974
c27992_g1	49.7484	73.2526	82.0126	65.922	23.1663	25.4779	33.2014	29.9743	-1.27577	5.59031	1.37443e-06	3.88285e-05
c29512_g3	10.6444	13.9989	14.6451	10.9112	4.40485	5.76858	4.47497	6.01846	-1.27586	3.19747	0.000116756	0.00148499
c15085_g1	31.1488	47.5478	37.2599	24.0047	11.7463	11.6974	22.9522	11.3289	-1.27605	4.64472	0.000110639	0.00142275
c11738_g1	80.673	144.695	95.9765	76.3786	37.8491	30.1248	53.1222	42.9553	-1.2761	6.14011	1.32772e-05	0.000251927
c23421_g2	161.346	164.969	138.345	101.929	46.0062	49.6739	79.6832	58.4144	-1.27614	6.64896	5.62056e-06	0.000122004
c23860_g1	94.7908	111.991	46.9324	40.9171	14.5197	54.6413	35.9441	16.5213	-1.27623	5.70851	0.00277877	0.0185352
c32629_g1	31.2608	51.8923	44.6846	27.4599	11.9094	14.2612	22.9522	14.8691	-1.27698	4.79313	4.42952e-05	0.000680736
c29642_g1	119.777	153.625	107.216	77.8334	36.3808	25.4779	80.8381	46.1415	-1.27826	6.3437	0.000222309	0.0024789
c23415_g1	63.53	67.2187	114.3	76.9241	17.13	33.0091	31.036	51.3339	-1.27882	5.83727	9.46396e-05	0.00125331
c32424_g1	39.6642	53.0991	38.486	27.7327	14.5197	14.7419	21.3643	14.7511	-1.27973	4.82497	1.0769e-05	0.000211058
c25002_g1	4.48184	9.65438	7.35661	4.54634	3.58914	1.44215	3.17578	2.47819	-1.27975	2.28757	0.00310901	0.0202309
c33686_g2	6.94685	7.72351	12.3291	7.54693	2.61028	2.88429	4.90803	3.77629	-1.28097	2.68302	0.000809718	0.0069502
c31190_g3	29.6922	43.2034	60.1471	25.7323	12.562	11.6974	31.7578	9.32271	-1.28152	4.82532	0.00125701	0.00995334
c33443_g1	25.7706	40.3071	32.4236	12.3661	13.0514	7.05049	18.0442	7.43456	-1.28179	4.31131	0.00141591	0.0109523
c30603_g2	739.951	2552.86	1577.58	1273.25	548.322	485.202	629.527	863.235	-1.28196	10.0822	0.000263954	0.00283579
c23863_g1	8.0673	22.5671	11.9204	7.36508	4.73114	5.4481	5.9185	4.36633	-1.28225	3.18234	0.00179092	0.0131492
c28188_g1	25.2103	34.2731	25.8162	24.914	7.99399	10.5757	14.1467	12.3909	-1.28331	4.30186	1.38123e-05	0.000259859
c36478_g4	6.27457	13.5161	9.53634	6.36488	3.26285	4.00596	3.17578	4.13031	-1.28391	2.71778	0.000926828	0.00776437
c15978_g1	5.49025	6.51671	3.47395	4.54634	2.12085	2.72405	1.44354	1.88814	-1.2841	1.92325	0.00177059	0.0130313
c32264_g1	22.5212	32.7042	25.5438	17.1852	5.87314	12.1781	11.5483	10.5028	-1.28425	4.13442	9.86451e-05	0.00129303
c11984_g2	18.4876	29.5666	61.7819	27.0962	10.6043	9.13359	22.5192	13.9251	-1.28513	4.61533	0.0011281	0.00910688
c20619_g1	30.9247	52.2544	33.7859	31.097	14.3566	13.9407	17.3224	14.9871	-1.28582	4.72155	6.28589e-06	0.00013391
c28897_g1	3.24933	2.77564	7.42472	2.18225	1.63143	1.12167	2.02095	1.65213	-1.28598	1.62663	0.00943341	0.0476872
c29344_g1	10.5323	11.3439	6.94791	7.0923	1.30514	3.04453	4.47497	5.66443	-1.28686	2.72167	0.00266559	0.0179668
c36345_g1	30.5885	47.1858	31.1294	23.4591	11.7463	9.77454	17.1781	15.3412	-1.28705	4.56086	3.84897e-05	0.000611131
c30495_g1	10.4203	4.70651	9.94504	6.81952	1.63143	3.52524	3.32014	4.48434	-1.28761	2.56881	0.00198855	0.0143035
c32261_g1	118.208	178.003	136.506	97.019	49.9217	41.021	64.2374	61.4827	-1.28853	6.54863	4.53372e-06	0.000102798
c29374_g1	42.4654	74.8215	32.0149	22.0043	18.4351	18.1069	16.4563	16.9933	-1.28887	4.92756	0.000183806	0.0021303
c36472_g1	10.0841	6.99943	7.42472	10.8203	3.426	2.88429	3.17578	4.83837	-1.28917	2.70398	0.000393083	0.00392652
c27921_g1	52.5495	78.0798	57.0818	41.9173	19.0877	12.3384	39.5529	22.7757	-1.28987	5.3481	0.000153239	0.00183887
c35928_g1	737.822	1023.36	1216.5	765.423	281.095	348.198	344.572	556.648	-1.29002	9.36533	1.43359e-05	0.000268286
c32639_g1	601.798	1064.76	869.715	543.106	268.859	194.85	442.011	352.729	-1.29079	9.08361	5.75965e-05	0.00084071
c34855_g1	15.6864	12.5507	14.2364	12.457	5.22057	5.4481	6.06286	5.66443	-1.29111	3.31847	3.99853e-05	0.000628746
c42585_g1	35.7426	40.6691	36.7149	34.5522	4.73114	24.5165	12.7031	18.2914	-1.29115	4.71738	0.000694064	0.00614318
c23559_g2	42.2413	77.3558	48.9078	33.6429	21.8611	12.1781	27.2829	21.0056	-1.29341	5.16428	7.42318e-05	0.00103942
c11292_g1	191.038	307.009	372.871	176.216	89.5653	82.2023	154.747	100.544	-1.2938	7.52837	4.63748e-05	0.000706031
c31290_g1	12.213	14.1195	22.0017	10.0929	5.38371	4.64691	9.81605	4.0123	-1.29451	3.4083	0.000969073	0.00803557
c28026_g2	32.8294	39.583	60.2833	27.369	14.3566	12.9793	23.5297	14.3971	-1.29461	4.83331	5.35455e-05	0.000791514
c18893_g1	15.4623	27.515	16.0756	17.0943	12.8883	5.28787	8.66122	4.24832	-1.29536	3.7745	0.00086297	0.00731816
c11536_g1	29.6922	49.2374	36.0338	30.0968	13.5408	10.5757	17.8999	16.8753	-1.29601	4.68958	1.20179e-05	0.000230903
c25336_g1	98.0402	173.538	176.695	81.6523	43.8854	47.2703	92.5307	32.0984	-1.29635	6.54745	0.000326081	0.00336983
c34136_g1	17.031	21.481	22.3423	10.6384	5.54685	8.81311	10.5378	4.24832	-1.29655	3.68778	0.000649008	0.00585257
c25199_g2	198.994	314.371	211.502	107.203	63.2994	63.2941	156.768	55.2282	-1.29686	7.19603	0.000729683	0.0063707
c18966_g1	9.86004	10.3785	10.3537	9.91103	2.12085	3.68548	5.19673	5.3104	-1.29755	2.89105	0.000389402	0.00389721
c22357_g1	90.421	181.382	145.497	98.1101	52.3688	47.5908	49.5133	59.9485	-1.2985	6.50656	5.54418e-06	0.000120667
c37477_g1	16.8069	24.0153	17.2335	15.3666	1.30514	5.28787	11.837	11.2108	-1.29876	3.72258	0.00660869	0.0361039
c25384_g1	61.5132	120.921	94.7504	57.7386	29.0394	22.9141	52.9778	31.0364	-1.29942	5.88695	7.0857e-05	0.000998458
c30913_g1	30.0283	36.3246	22.0017	22.2771	7.50456	12.6588	14.0023	10.6208	-1.30028	4.30152	3.23516e-05	0.000527739
c32540_g12	5.93843	4.94787	11.1711	4.27356	2.93657	1.92286	2.88707	2.95022	-1.30046	2.31166	0.00248797	0.0170306
c35315_g3	272.272	413.208	355.842	247.867	90.0548	129.793	128.764	174.535	-1.30052	7.82571	7.14132e-06	0.000149853
c35039_g1	28.0115	39.1003	32.696	23.641	11.2568	11.3769	18.6216	8.85067	-1.30065	4.4594	3.65465e-05	0.000584839
c37908_g1	38.6558	82.0623	58.1036	37.6437	20.7191	19.0684	32.1909	15.8132	-1.30161	5.26059	6.54465e-05	0.000935168
c16922_g1	22.5212	29.3252	26.6336	17.458	8.15713	6.2493	15.3015	9.08669	-1.30234	4.10059	0.000117311	0.00149015
c22445_g1	81.0092	108.974	150.879	60.8301	44.2117	30.7658	48.6472	39.061	-1.30413	6.14747	2.36482e-05	0.000405826
c6135_g1	208.966	571.178	312.315	200.312	145.034	92.6178	159.944	125.798	-1.3042	7.82855	0.000168435	0.00198704
c22839_g1	49.8604	59.8572	45.3658	21.5497	11.0937	17.466	20.0652	22.6577	-1.30478	4.9679	0.000118749	0.00150485
c35815_g1	100.057	118.99	114.64	81.1977	40.2962	37.9765	48.9359	40.4771	-1.30641	6.19258	3.22921e-07	1.17698e-05
c7317_g1	35.7426	78.3212	58.0355	26.096	20.0665	19.3888	20.0652	20.5336	-1.30652	5.1329	7.44736e-05	0.00104161
c24289_g1	68.6841	89.6651	79.0835	27.0053	38.0122	19.0684	30.603	19.2355	-1.30683	5.54597	0.000293674	0.00308851
c34243_g4	24.5381	30.532	19.1408	12.2751	7.01513	8.81311	11.837	7.19855	-1.30708	3.94994	0.000203047	0.00230195
c24489_g2	9.74799	14.8436	23.7046	13.8209	6.03628	3.52524	10.1048	5.42841	-1.30779	3.49136	0.00101733	0.00835909
c33600_g3	17.143	28.7218	21.1843	13.73	9.13599	6.56977	7.36204	9.44072	-1.30812	3.85444	8.79414e-05	0.00118256
c25579_g5	12.5491	15.2057	22.0698	12.3661	5.70999	7.85168	7.65075	4.0123	-1.30837	3.49212	0.000253676	0.00274175
c24398_g1	7.17094	10.8612	10.4219	7.36508	3.09971	2.56381	4.18626	4.48434	-1.30889	2.71883	0.000358611	0.00363826
c34347_g1	142.971	148.798	153.876	211.496	23.982	21.6322	116.349	103.022	-1.30911	6.85321	0.00427554	0.0259336
c30201_g1	702.64	789.729	865.015	696.682	232.478	253.657	376.041	369.958	-1.30934	9.06639	1.39442e-06	3.92301e-05
c28645_g1	273.056	414.656	428.863	303.969	81.7345	116.654	188.815	185.746	-1.30942	7.96305	3.15012e-05	0.000516628
c19429_g1	8.51549	11.8266	26.7699	8.27435	4.40485	6.73001	4.61932	6.6085	-1.30974	3.33365	0.00221341	0.0155588
c25996_g2	399.668	539.921	484.923	234.864	173.421	113.128	207.436	174.299	-1.31186	8.18624	2.31882e-05	0.000399333
c32454_g2	8.0673	11.4646	10.2175	9.00176	4.24171	3.36501	4.18626	3.77629	-1.31247	2.82672	0.000131877	0.00163474
c34450_g1	92.5499	193.691	137.187	86.8352	42.0908	42.6234	72.8986	47.3216	-1.3153	6.48719	3.31772e-05	0.000539406
c31562_g4	283.812	475.116	383.02	277.509	113.71	114.57	162.542	179.256	-1.31552	7.96009	5.21781e-06	0.00011451
c41267_g1	27.3392	55.5127	47.5455	25.1867	15.3354	9.45406	23.2409	14.3971	-1.31567	4.785	0.000162633	0.00193542
c34465_g1	72.7178	151.695	106.126	60.7392	35.0757	41.8222	45.1827	34.9306	-1.31683	6.10518	1.86731e-05	0.000332658
c33074_g1	107.34	212.155	206.257	93.9275	66.8885	53.6798	61.3503	66.557	-1.31813	6.76616	1.95022e-05	0.000345855
c25423_g1	21.1767	42.8413	28.3366	15.9122	9.13599	9.77454	10.3935	13.9251	-1.31846	4.26618	0.00013629	0.0016733
c29100_g2	80.7851	146.505	85.8271	73.4689	36.2177	36.3741	47.4924	34.8126	-1.31852	6.08708	4.62498e-06	0.000104094
c24549_g1	3.13728	10.3785	4.76817	3.45522	2.44714	2.88429	1.58789	1.77013	-1.31879	2.02438	0.00690257	0.037317
c30631_g1	361.684	634.293	379.138	308.242	142.587	146.458	203.25	181.97	-1.31954	8.2046	6.67523e-06	0.000141624
c39555_g1	2.35296	3.37903	2.4522	2.27317	0.326285	0.640953	1.01048	2.00615	-1.32128	1.06659	0.00798905	0.04174
c26146_g1	174.792	332.956	181.122	223.68	74.5562	89.8937	112.018	88.5067	-1.32154	7.32185	4.04788e-06	9.45022e-05
c31745_g1	78.5442	113.439	118.864	82.8344	44.7011	39.5789	31.3248	41.8932	-1.32176	6.11321	7.05288e-07	2.25139e-05
c27077_g2	73.0539	129.248	100.2	55.7382	29.8551	22.1129	60.7729	30.4463	-1.32198	5.97708	0.00014588	0.00177145
c35034_g1	113.39	186.692	137.596	150.757	41.2751	76.4337	49.5133	67.9732	-1.32227	6.69028	3.68281e-06	8.71455e-05
c36386_g1	3.58547	3.86175	5.44934	4.7282	0.326285	1.76262	2.74272	2.12416	-1.32308	1.76142	0.0055095	0.0313656
c34872_g1	1493.46	1697.84	1532.63	892.266	449.458	472.863	647.859	672.415	-1.32429	9.94056	4.42728e-06	0.000101041
c36248_g1	2.12887	3.13768	2.72467	1.72761	1.30514	1.44215	0.721769	0.472036	-1.32491	0.981942	0.00730117	0.0389973
c26545_g2	26.5549	36.4453	29.8249	19.3674	7.50456	11.0564	12.7031	13.335	-1.32501	4.31559	2.25235e-05	0.000390088
c33950_g1	13.8937	14.1195	13.7596	11.9114	6.03628	2.72405	9.96041	2.71421	-1.32508	3.27694	0.0016345	0.0122851
c33961_g1	82.3537	129.731	95.4997	69.0135	31.976	20.19	61.639	36.3468	-1.32513	6.04782	7.66055e-05	0.00106593
c34500_g1	325.941	473.668	408.496	326.973	152.865	114.41	142.333	202.739	-1.32537	8.07015	1.74e-06	4.71595e-05
c29119_g2	3.02524	4.82719	4.97252	4.09171	1.142	2.0831	1.58789	1.88814	-1.32646	1.7023	0.00107367	0.00875425
c24340_g2	5.60229	5.43059	6.77898	3.81893	2.77343	0.801192	3.7532	1.2981	-1.32725	2.02956	0.00515441	0.0298201
c33537_g8	94.5667	185.364	88.5518	72.105	48.4534	34.932	47.0593	44.9614	-1.32748	6.27213	2.26647e-05	0.000392256
c19129_g1	116.64	215.534	219.676	112.749	64.9308	45.1872	84.4469	69.8613	-1.32914	6.86372	2.11429e-05	0.000370646
c34742_g1	18.9358	28.2391	19.1408	18.9128	7.17828	8.01192	10.1048	8.49664	-1.32954	3.92405	1.47184e-05	0.00027416
c36408_g2	27.1151	33.549	22.3423	18.2763	12.2357	8.01192	11.9814	8.02461	-1.33002	4.16852	2.57601e-05	0.000437457
c35115_g2	8.17935	10.0164	10.9668	5.27376	2.93657	2.88429	3.89755	3.8943	-1.33015	2.65979	0.000447589	0.00438081
c36341_g3	118.657	158.935	147.609	95.2914	35.7282	43.5848	55.4318	71.8674	-1.33105	6.51126	5.62941e-06	0.000122087
c34156_g1	99.4968	165.573	97.3388	66.1038	46.0062	33.8103	49.9464	40.3591	-1.33177	6.23119	1.11744e-05	0.000217087
c25083_g1	7.39503	12.9127	6.67544	7.81971	1.95771	6.89025	2.74272	2.24217	-1.33236	2.6673	0.00334228	0.0214007
c41432_g1	6.8348	12.3093	12.4654	7.0923	3.91542	2.72405	4.90803	3.77629	-1.33263	2.82146	0.00049591	0.00475276
c12522_g1	3.24933	3.37903	2.58844	2.63688	1.142	1.76262	0.721769	1.06208	-1.33283	1.22582	0.00252802	0.0172249
c35316_g1	102.858	130.696	171.722	80.2884	36.7071	40.0596	40.5634	75.0537	-1.33404	6.41102	2.91807e-05	0.00048608
c15567_g1	153.503	230.74	284.864	113.84	93.6439	55.9232	101.625	59.1225	-1.33547	7.09795	5.28481e-05	0.000783101
c36511_g4	3.47342	6.15467	5.38122	4.27356	2.61028	2.24334	1.29918	1.53412	-1.3355	1.87203	0.00124069	0.00984328
c30485_g1	804.826	964.594	1458.99	824.98	194.466	220.488	468.428	721.507	-1.33642	9.46691	0.000644937	0.00582663
c31593_g1	75.743	149.764	97.3388	48.464	30.0183	27.561	42.7287	46.3775	-1.33774	6.02366	6.86117e-05	0.00097243
c16502_g1	28.4597	39.7037	33.3091	47.1911	10.4411	24.5165	11.9814	11.9189	-1.33838	4.71441	4.42175e-05	0.000680398
c35747_g2	23.1935	38.4969	24.7264	7.54693	5.38371	4.64691	15.0128	11.9189	-1.33904	4.05904	0.00441201	0.0265373
c36576_g1	13.6696	35.9626	16.2118	24.1866	7.66771	10.095	10.6822	7.08054	-1.33958	3.99841	0.000197251	0.00225192
c7277_g1	4.25774	6.27535	7.90154	3.81893	1.79457	1.28191	4.0419	1.65213	-1.33975	2.06764	0.00341217	0.0217673
c20396_g2	3.13728	4.10311	5.99427	2.81873	1.30514	0.640953	2.30966	2.00615	-1.33986	1.63612	0.00392446	0.0242529
c34844_g1	14.9021	18.8261	34.2627	21.095	7.17828	6.2493	12.4144	9.32271	-1.33998	3.98998	0.000153753	0.00184273
c32812_g1	20.7285	39.1003	40.7338	21.5497	12.562	15.0624	12.5588	8.14262	-1.3408	4.43454	5.94688e-05	0.000860325
c29721_g4	137.144	232.671	157.963	114.295	58.2419	58.0063	77.5179	59.4765	-1.34161	6.81019	2.44455e-06	6.27717e-05
c34897_g1	144.203	223.861	175.673	106.657	54.3265	60.7303	72.4656	68.9172	-1.34187	6.82869	2.30855e-06	5.99103e-05
c28176_g1	11.0925	24.86	16.2118	8.09249	4.73114	5.28787	5.19673	8.37863	-1.3422	3.431	0.000811881	0.00695898
c33244_g1	6.72275	12.7921	6.33486	4.09171	3.58914	2.0831	3.46449	2.5962	-1.34231	2.45437	0.00214833	0.0152241
c32629_g3	19.8321	30.17	21.2524	7.91064	6.52571	8.81311	8.22816	7.55257	-1.3435	3.8155	0.000491139	0.00472003
c30486_g1	42.1293	68.5461	69.6834	33.0974	19.0877	18.7479	29.7369	16.5213	-1.34393	5.22948	2.06379e-05	0.00036318
c25370_g1	69.1323	114.525	85.8271	60.7392	27.2448	30.1248	40.1303	32.4525	-1.34401	5.85386	1.33526e-06	3.79911e-05
c33170_g2	26.7498	60.0479	36.8859	20.4067	13.2146	7.85168	20.0652	15.4592	-1.34433	4.6661	0.000333207	0.00342463
c21334_g1	26.3308	31.9802	59.6022	32.6428	15.3354	9.6143	16.6007	17.7013	-1.34457	4.73277	4.01598e-05	0.000630677
c34127_g1	83.3621	117.783	118.796	60.4664	33.7705	35.4127	48.7916	31.7444	-1.34518	6.05721	3.80671e-06	8.92987e-05
c29615_g2	195.228	259.792	185.299	124.951	62.7267	57.274	117.474	63.6009	-1.34529	7.06176	1.88951e-05	0.000335821
c36522_g1	703.312	863.343	823.123	358.888	261.028	145.977	397.261	277.321	-1.34541	8.9042	0.000106125	0.00137484
c35945_g1	42.2413	66.0119	54.1528	29.1875	11.5831	12.3384	28.0046	23.2478	-1.3456	5.07332	0.00012244	0.00154282
c34740_g4	3.13728	7.36147	4.63194	3.36429	1.79457	1.28191	2.59837	1.53412	-1.34698	1.80538	0.00255083	0.0173513
c27841_g1	181.514	262.358	141.683	139.209	59.5471	28.0417	87.334	109.394	-1.34848	6.98237	0.000281887	0.00298642
c23734_g1	63.6421	72.1665	56.1282	52.283	16.3143	23.555	22.8079	32.9245	-1.34855	5.41939	1.14031e-06	3.32694e-05
c30510_g5	31.9331	22.8085	25.68	13.639	5.54685	10.5757	13.5692	7.19855	-1.34867	4.05985	0.000211761	0.00238414
c35240_g1	7.05889	10.9819	6.67544	4.54634	2.44714	1.76262	5.19673	2.00615	-1.34923	2.42385	0.00285123	0.0189113
c31309_g2	4.70593	4.22379	10.4219	2.81873	3.426	1.76262	2.30966	1.2981	-1.34949	2.07067	0.00704448	0.0379247
c36069_g1	77.3117	152.539	109.123	18.3672	15.1723	39.4186	46.3375	39.179	-1.34958	5.96553	0.0046378	0.0275895
c31930_g1	392.945	682.927	519.526	361.434	154.17	116.493	294.049	202.621	-1.35027	8.41296	3.59361e-05	0.000576583
c23421_g1	9.07572	16.1711	14.4407	8.63805	4.89428	5.28787	5.62979	3.18624	-1.35046	3.1242	0.00030574	0.00319204
c21756_g1	41.2329	110.06	68.0486	33.0974	22.5137	14.4215	30.3143	31.5084	-1.35116	5.46628	0.000307792	0.00320934
c17300_g1	21.961	26.1875	26.7699	10.0929	7.17828	5.60834	13.7136	6.72651	-1.35289	3.91597	0.000550029	0.00516604
c32473_g1	93.3342	139.506	106.603	61.4666	32.4654	33.9705	39.986	50.2718	-1.3532	6.12962	4.93866e-06	0.00010934
c23983_g1	58.0398	106.078	74.5878	47.9185	25.6134	22.5936	33.4901	30.3283	-1.35322	5.64795	4.1934e-06	9.69724e-05
c34838_g1	64.5384	82.4243	71.5907	54.1924	21.8611	20.3503	40.419	23.9558	-1.35404	5.57696	2.48252e-06	6.34134e-05
c11705_g1	45.4906	63.5983	76.9038	34.5522	22.84	13.9407	32.6239	16.8753	-1.35415	5.27375	4.79154e-05	0.000724517
c26931_g1	4.48184	8.08555	11.5798	4.27356	1.79457	1.92286	4.76367	2.5962	-1.35443	2.39785	0.00391527	0.0242176
c31688_g1	458.492	732.768	532.128	446.815	175.215	183.954	280.768	208.64	-1.35447	8.56095	1.44692e-06	4.03144e-05
c20105_g2	17.5912	30.894	25.7481	14.0937	6.68885	4.96739	13.2805	9.44072	-1.35539	3.96869	0.000300381	0.0031482
c15751_g1	13.3335	12.068	23.0235	3.90986	1.95771	3.36501	7.93945	7.08054	-1.3557	3.23878	0.00938944	0.047541
c30489_g3	26.779	24.9807	22.8872	22.5499	5.05742	13.46	11.4039	8.02461	-1.35573	4.10449	4.03241e-05	0.00063285
c18424_g1	16.0226	8.44759	20.5713	24.0047	6.52571	8.33239	5.19673	6.96253	-1.35632	3.62673	0.000275915	0.00293588
c57_g1	2.91319	4.46515	4.29135	2.54595	1.79457	1.60238	0.866122	1.2981	-1.35725	1.46453	0.00179429	0.0131618
c25163_g1	31.821	48.8753	70.0921	30.3696	19.0877	13.2998	19.0547	19.2355	-1.35766	4.99228	1.92628e-05	0.000341858
c35061_g2	3.69751	2.77564	2.52032	1.3639	1.142	0.480715	1.01048	1.2981	-1.35832	1.04366	0.00529491	0.0304365
c18552_g2	8.96367	16.4125	15.4625	8.00157	3.91542	4.64691	3.7532	6.6085	-1.35833	3.13613	0.000368373	0.00372338
c14732_g2	14.9021	9.41303	10.2175	13.0025	2.44714	7.5312	3.17578	5.3104	-1.35957	3.09731	0.000639668	0.00579495
c1015_g1	32.9415	44.7722	30.0395	25.5505	11.42	7.37096	21.6531	11.3289	-1.36088	4.55077	8.08554e-05	0.00111281
c28563_g2	19.6338	29.9129	18.8888	17.7053	9.68904	4.74305	12.4072	6.61204	-1.3619	3.93027	0.000133258	0.00164684
c28980_g2	3.47342	10.0164	5.44934	4.36449	1.46828	1.44215	3.17578	2.83221	-1.36191	2.1104	0.0034562	0.022001
c23200_g1	4.70593	4.94787	3.61019	3.18244	1.79457	1.60238	2.30966	0.708054	-1.36261	1.64562	0.00190446	0.0138003
c28383_g2	42.8015	35.9626	61.0326	53.6469	13.8671	21.3117	11.5483	28.3221	-1.36346	5.08399	2.27306e-05	0.000393117
c31760_g1	4.03365	4.34447	3.20149	2.63688	0.815713	2.0831	1.01048	1.53412	-1.36439	1.45159	0.00173578	0.0128331
c24097_g1	906.003	1681.07	1083.53	730.688	420.908	342.75	549.988	395.566	-1.36451	9.57765	8.29426e-06	0.000170637
c33552_g1	112.942	207.207	332.955	96.0188	77.1665	48.0715	113.895	51.8059	-1.36474	7.02644	0.000580439	0.00538947
c34243_g2	6.16252	7.60283	5.58557	4.09171	1.95771	1.92286	3.7532	1.41611	-1.3678	2.11935	0.00134602	0.0105184
c43127_g1	13.3335	13.2748	9.46823	9.18362	5.70999	1.12167	7.93945	2.71421	-1.36878	3.02374	0.00387145	0.0240073
c19490_g1	2.57706	3.25835	4.29135	3.54615	1.46828	1.28191	0.866122	1.65213	-1.36916	1.41869	0.00119423	0.00953353
c27757_g1	78.6562	84.5965	35.8975	35.9161	14.846	19.0684	25.4063	31.2724	-1.37084	5.35734	9.33351e-05	0.00123939
c27591_g1	87.3958	77.1144	96.249	55.92	40.7857	44.7065	26.9941	10.1488	-1.37118	5.78721	0.000253446	0.00274175
c35072_g2	2.6891	1.8102	5.38122	3.18244	1.142	0.480715	1.73224	1.65213	-1.3712	1.37328	0.00641729	0.0352713
c32320_g1	45.1545	81.4589	63.6892	43.9177	20.2297	18.2672	25.4063	26.434	-1.3716	5.35367	1.66926e-06	4.55457e-05
c33747_g1	59.6084	75.6662	37.6686	48.1912	20.8823	12.1781	32.6239	19.5895	-1.37199	5.2703	2.71239e-05	0.000457436
c28102_g2	4.25774	5.67195	10.0813	4.27356	2.77343	2.88429	2.88707	0.944072	-1.37371	2.18378	0.00358733	0.0226372
c30794_g1	30.8126	28.3598	50.9513	33.8248	9.13599	14.4215	12.9918	18.8814	-1.37385	4.66004	1.16707e-05	0.000225117
c14260_g1	2.35296	4.70651	6.33486	2.81873	1.63143	0.96143	1.73224	1.88814	-1.37425	1.64259	0.00332214	0.0213154
c23713_g3	180.058	219.758	176.354	112.022	59.7102	57.2051	80.1163	68.2092	-1.37471	6.90077	8.45801e-07	2.61449e-05
c35072_g1	32.2692	38.8589	76.5632	35.0069	14.5197	13.1395	24.6845	18.0554	-1.37564	5.00024	4.41072e-05	0.000679293
c26207_g2	181.29	321.612	321.511	195.584	110.121	52.5582	127.753	102.55	-1.37573	7.46727	2.03457e-05	0.000359249
c35181_g3	27.7874	28.4804	20.435	7.0923	5.22057	8.65287	8.94993	9.32271	-1.37598	3.88628	0.000836215	0.00712504
c33999_g5	44.1461	80.6141	52.1093	34.2794	15.8248	14.7419	26.4167	24.0738	-1.3773	5.20304	1.84813e-05	0.000329907
c31498_g2	12.6612	12.9127	24.9988	19.7311	3.58914	4.00596	10.2491	9.08669	-1.37776	3.64609	0.00070516	0.00621661
c34160_g1	303.42	206.725	358.635	97.1099	69.0093	73.7096	144.209	84.6124	-1.37815	7.38822	0.000255818	0.00276175
c26181_g1	25.9946	38.9796	28.2003	20.8223	9.9517	7.5312	15.0128	11.2108	-1.37823	4.32351	1.5579e-05	0.000286476
c19230_g1	1.68069	2.89632	2.72467	1.3639	0.815713	0.801192	0.721769	0.944072	-1.37958	0.828378	0.0051354	0.029749
c27383_g1	80.673	127.8	143.999	72.9234	51.5531	42.9439	29.8812	39.179	-1.37971	6.20849	4.11986e-06	9.53799e-05
c25924_g1	28.2356	44.6515	30.312	20.3676	12.562	7.69144	16.745	10.3848	-1.3801	4.43766	3.95181e-05	0.000623406
c13409_g1	33.2776	68.5461	24.5901	30.6424	16.1511	7.05049	27.7159	9.32271	-1.38053	4.77806	0.00118326	0.00948136
c19029_g1	21.8489	27.7564	17.7785	15.8213	7.66771	6.2493	9.23864	8.61465	-1.38184	3.87486	1.57968e-05	0.000289826
c34269_g1	79.4405	117.18	81.6039	72.9234	27.0817	21.6322	51.2456	34.5766	-1.38201	5.93133	5.34382e-06	0.000116932
c28212_g1	35.0704	56.3575	24.9307	12.8207	14.6828	12.6588	10.6822	11.4469	-1.38247	4.49836	0.000349939	0.00356509
c33390_g1	63.0818	79.4073	143.999	62.7396	27.5711	20.19	51.5343	34.4586	-1.3841	5.92461	6.63257e-05	0.000944417
c32956_g2	11.0925	12.3093	8.44648	2.90966	1.79457	2.0831	4.90803	4.36633	-1.38412	2.65109	0.00482267	0.0283829
c35218_g4	13.6696	12.068	9.05953	10.1838	4.07857	4.96739	5.48544	2.71421	-1.38415	3.01198	0.000130188	0.00162018
c17664_g2	24.0899	29.8079	23.0235	11.184	7.17828	5.76858	10.8265	9.79474	-1.385	3.95572	0.00013263	0.00164075
c33510_g1	168.181	284.804	184.733	141.119	63.6256	55.4425	99.171	79.656	-1.38558	7.07577	3.83735e-06	8.9931e-05
c30350_g2	29.356	31.3768	52.3818	21.5497	10.9306	8.49263	16.312	15.6952	-1.38599	4.56186	4.52852e-05	0.000692796
c31687_g2	25.6585	47.7892	26.9742	13.9118	9.46227	10.095	14.291	9.79474	-1.38601	4.32462	0.000146598	0.00177929
c10568_g1	57.9277	75.5456	64.0297	59.648	38.1754	17.9467	28.2933	14.0431	-1.38707	5.48409	9.80167e-06	0.000195393
c35854_g1	110.589	121.042	143.999	79.1973	38.5017	40.8608	51.2456	43.1913	-1.38748	6.30218	2.78001e-07	1.04765e-05
c23372_g1	111.15	170.641	130.852	79.561	45.0274	32.5284	79.972	30.5643	-1.38758	6.41526	5.64023e-05	0.000825252
c22690_g1	74.5105	129.851	74.7241	55.5563	31.4865	23.8755	39.8416	32.4525	-1.38849	5.86015	4.34387e-06	9.94164e-05
c36097_g6	5.93843	6.15467	5.38122	5.91025	1.142	1.60238	3.32014	2.71421	-1.38877	2.11283	0.000613601	0.00562257
c34768_g2	705.441	1222.61	859.701	619.121	294.636	232.506	425.699	347.89	-1.38893	9.20155	3.96479e-06	9.27397e-05
c7065_g1	7.84321	9.89574	7.35661	4.45542	0.652571	1.76262	4.18626	4.48434	-1.38904	2.42939	0.00532794	0.0305849
c35857_g3	25.4344	47.3065	43.8672	30.2787	12.2357	12.9793	14.5797	16.1672	-1.38928	4.6829	2.4924e-06	6.35992e-05
c12128_g1	29.244	42.7207	31.9468	22.368	13.8671	9.77454	15.4458	9.08669	-1.39013	4.46661	9.17767e-06	0.000185069
c26795_g1	16.1346	28.7218	13.4871	8.63805	4.73114	6.73001	7.21769	6.72651	-1.39063	3.56429	0.000388261	0.00389057
c43619_g1	3.47342	11.9473	9.40011	6.18303	4.56799	3.68548	1.01048	2.5962	-1.39067	2.49998	0.00518574	0.0299517
c27374_g1	134.791	202.38	145.021	105.475	45.1905	46.6294	74.4865	57.4704	-1.39182	6.6688	1.43493e-06	4.00468e-05
c29363_g1	12.101	16.6538	12.1248	3.90986	2.77343	5.12763	5.19673	3.8943	-1.39223	3.00253	0.0016435	0.0123338
c11682_g1	16.9189	30.0493	24.3177	12.9116	6.19942	4.00596	10.6822	10.9748	-1.39305	3.89049	0.000363087	0.00367622
c19443_g1	8.96367	6.63739	16.6886	8.00157	2.77343	6.89025	1.58789	4.13031	-1.39348	2.86913	0.00274941	0.0183772
c27955_g1	7.39503	11.4646	15.2582	7.18322	4.40485	2.56381	4.47497	4.24832	-1.39351	2.89868	0.0003922	0.0039204
c22399_g1	2.86613	4.45912	2.1341	1.88491	1.1991	1.28191	0.622164	1.13997	-1.39363	1.14301	0.00389243	0.0240885
c29984_g1	101.514	146.505	148.767	89.0174	37.5228	33.1693	59.4737	54.4021	-1.39482	6.39461	2.09608e-06	5.51753e-05
c30897_g1	99.1606	160.866	100.54	78.6518	27.408	44.0655	46.1932	48.9737	-1.3963	6.24871	2.86582e-06	7.11935e-05
c27957_g2	16.2467	23.5326	20.1626	12.6388	3.09971	6.08906	6.92898	11.2108	-1.39653	3.67985	0.000330146	0.00340073
c24201_g1	33.2776	47.7892	64.7109	35.2796	5.70999	21.1515	17.8999	23.8378	-1.39737	4.98019	0.000251938	0.00272952
c42311_g1	36.9751	57.3229	48.0904	26.096	14.846	8.17216	21.5087	19.2355	-1.39773	4.87549	4.47264e-05	0.000686067
c26890_g1	600.566	1061.86	585.055	392.622	200.339	141.971	444.609	214.658	-1.39812	8.83134	0.00022791	0.00252706
c30758_g1	74.0623	78.4419	108.374	67.8315	20.0665	24.6767	28.0046	51.6879	-1.39814	5.83295	8.81867e-06	0.00017961
c40998_g1	13.6696	16.7745	14.9176	7.81971	5.05742	2.24334	7.93945	4.83837	-1.39848	3.24295	0.000630046	0.00572386
c30350_g1	16.5828	21.7224	33.9221	13.73	8.32028	5.12763	9.52734	9.55872	-1.39925	3.92252	0.000120832	0.0015257
c30778_g1	65.6589	81.2175	67.5718	38.1893	28.3868	14.101	35.6554	17.5833	-1.39969	5.45465	2.75367e-05	0.000464077
c32301_g1	138.041	186.45	208.71	873.171	113.221	208.63	56.4423	154.71	-1.39976	7.92348	0.00692422	0.0373843
c32023_g1	25.5465	48.996	43.5266	31.1879	14.0303	12.4986	13.2805	16.6393	-1.40003	4.70272	2.23036e-06	5.84391e-05
c29230_g3	33.6138	38.9796	34.1946	24.6412	11.42	7.37096	17.6112	13.217	-1.40079	4.52042	8.75007e-06	0.000178361
c27957_g3	46.275	57.4436	60.9645	45.0088	9.46227	22.9141	16.6007	30.0923	-1.40292	5.18733	1.8265e-05	0.000326523
c31088_g2	4.70593	7.24079	5.92616	4.81912	2.44714	2.40358	1.58789	2.12416	-1.40296	2.07084	0.000268164	0.0028684
c32414_g1	42.1293	59.6158	35.7613	42.6447	19.2508	15.7034	16.745	16.2852	-1.4043	4.9689	2.28843e-07	8.95569e-06
c25797_g2	8.99056	5.3606	11.6452	3.15062	0.652571	2.56381	3.42407	4.24832	-1.40532	2.41892	0.00780977	0.041005
c32379_g1	318.771	447.36	294.128	144.301	91.0336	82.8432	135.837	144.679	-1.40574	7.69821	3.42133e-05	0.000554038
c31017_g9	68.46	93.4062	75.9502	61.5575	20.7191	27.8815	31.3248	32.8065	-1.40641	5.69586	1.13624e-07	5.13832e-06
c10624_g1	55.5748	67.8221	69.6834	64.649	16.4774	22.4334	26.8498	31.1544	-1.40767	5.48121	1.68909e-07	7.02686e-06
c35308_g1	45.8268	25.8255	68.3892	11.3659	6.85199	12.6588	21.7974	15.6952	-1.4078	4.72356	0.00248106	0.0169951
c32272_g1	55.1266	92.3201	59.6703	43.6449	25.124	18.1069	31.7578	19.3535	-1.40934	5.44097	3.28881e-06	7.97545e-05
c33745_g1	27.8994	36.0833	48.0223	19.5493	13.5408	7.05049	16.745	12.1549	-1.40936	4.52184	5.81837e-05	0.000846246
c8677_g1	194.736	315.095	425.525	172.397	96.5805	84.1251	140.167	96.0593	-1.40974	7.57696	1.26573e-05	0.000242235
c29447_g1	24.2019	36.566	56.3325	25.0958	12.0726	7.05049	17.1781	17.1113	-1.40977	4.63309	0.000101122	0.00131771
c15548_g1	7.39503	14.3609	6.94791	2.81873	0.815713	3.36501	3.03143	4.48434	-1.41036	2.50742	0.00841399	0.0435407
c35518_g1	326.502	487.305	424.64	266.143	109.958	135.241	149.117	171.231	-1.41116	8.01734	6.3446e-07	2.05757e-05
c30580_g1	85.1549	164.125	99.9954	108.567	34.0968	28.8429	48.3585	60.4206	-1.41228	6.30408	4.9594e-06	0.0001097
c13705_g2	13.8937	22.5671	21.1843	13.4572	4.89428	3.84572	9.6717	8.14262	-1.41229	3.64802	0.00014274	0.00174025
c19649_g1	149.581	258.375	164.774	100.11	58.4051	42.9439	89.6437	61.6007	-1.4126	6.85781	1.53266e-05	0.000282472
c33901_g1	49.7484	67.5807	36.7149	39.6441	21.698	16.5045	19.6321	14.8691	-1.41288	5.06994	9.34565e-07	2.83152e-05
c27622_g1	15.7985	15.085	16.7567	36.3708	7.83085	8.81311	7.21769	7.67058	-1.41436	3.885	8.3002e-05	0.00113425
c32888_g1	16.6948	34.5144	27.3829	14.2755	7.50456	9.93478	8.37252	8.96868	-1.41438	4.02413	4.24886e-05	0.000660454
c7116_g2	63.9782	152.66	296.58	89.1083	61.5048	37.9765	85.4574	41.0671	-1.4146	6.69936	0.000824692	0.00705393
c18344_g2	38.4317	99.0781	125.199	36.098	20.2297	30.6055	31.4691	29.7383	-1.41479	5.6924	0.000202303	0.00229671
c26970_g1	31.821	26.5496	33.5816	19.0946	6.19942	6.56977	14.8684	13.807	-1.41479	4.278	6.847e-05	0.00097155
c35962_g1	104.315	159.539	163.208	81.2886	38.3385	22.9141	78.8171	50.3898	-1.4153	6.45435	9.33887e-05	0.00123943
c26921_g1	72.9419	82.7864	129.762	20.2767	10.4411	21.4719	40.419	42.1292	-1.41577	5.72506	0.00305454	0.0199711
c33257_g1	157.537	106.198	96.1808	96.8371	33.2811	32.6886	51.2456	53.6941	-1.41591	6.29971	9.18181e-07	2.79686e-05
c11417_g1	11.0925	10.2578	12.9422	3.36429	3.58914	3.68548	3.7532	3.06823	-1.41706	2.76142	0.00108027	0.00880219
c32396_g1	238.994	392.692	343.581	180.945	94.2965	67.4603	157.346	113.407	-1.41813	7.63604	1.44965e-05	0.000270645
c21843_g1	26.4428	54.9093	25.68	24.4593	11.9094	12.0179	13.7136	11.4469	-1.41832	4.51482	1.32323e-05	0.00025127
c29646_g1	47.1713	77.1144	74.7922	38.9167	20.556	19.2286	27.7159	21.4776	-1.41843	5.36459	1.37696e-06	3.88285e-05
c28575_g1	17.5912	26.4289	19.3452	15.1848	2.44714	5.12763	13.1362	8.49664	-1.41859	3.78528	0.000858111	0.00728619
c31448_g1	175.24	244.135	301.825	112.931	51.7162	86.3685	69.4341	104.32	-1.41885	7.16587	1.95781e-05	0.00034695
c26607_g2	8.17935	24.9807	55.6514	13.8209	12.562	5.60834	14.1467	6.13646	-1.41889	4.17135	0.00523204	0.0301834
c35024_g1	140.394	194.415	152.922	101.565	51.7162	52.0775	55.4318	61.0106	-1.41897	6.66546	1.61377e-07	6.81805e-06
c24492_g2	39.6642	58.1677	34.4671	26.6416	14.0303	9.13359	20.4982	15.5772	-1.41944	4.78523	1.51218e-05	0.000279965
c35445_g1	119.329	131.903	126.629	57.7386	42.5802	45.1872	48.2141	26.906	-1.41977	6.23118	5.20203e-06	0.000114342
c35891_g1	22.7453	24.2566	42.5048	6.63766	5.54685	8.49263	8.80558	12.981	-1.42021	4.07531	0.00175819	0.0129674
c23280_g1	24.8742	20.8776	18.7321	13.73	5.05742	7.37096	7.65075	8.96868	-1.42022	3.77817	1.67609e-05	0.000303456
c31338_g1	6.16252	10.2578	11.5798	5.36469	3.26285	1.44215	3.89755	3.77629	-1.42033	2.59557	0.000829121	0.00708189
c36239_g1	18.1514	29.4459	19.7539	14.2755	6.52571	6.2493	8.08381	9.44072	-1.4209	3.83783	2.15087e-05	0.000376519
c30862_g1	67.6757	92.6821	61.9862	56.5565	29.3657	18.7479	33.6344	22.3037	-1.42145	5.59019	4.83371e-07	1.644e-05
c22658_g1	43.5859	61.064	62.8718	32.6428	21.2085	14.5817	25.4063	13.571	-1.42152	5.11647	5.17377e-06	0.000114029
c33786_g2	56.4711	84.5965	49.7252	41.9173	27.2448	17.9467	23.674	17.9374	-1.42218	5.33033	1.27914e-06	3.67057e-05
c16380_g1	3.47342	3.25835	2.31597	2.00039	0.652571	1.28191	1.29918	0.826063	-1.42334	1.1097	0.0022657	0.0158262
c31910_g2	50.3086	113.56	42.0961	63.0123	21.2085	17.466	33.7788	27.6141	-1.42337	5.53678	2.49074e-05	0.000424452
c11396_g1	66.6673	131.782	114.981	62.5577	31.6497	22.4334	50.8125	35.0487	-1.42467	6.0184	1.31877e-05	0.000250813
c26217_g1	59.2723	110.543	78.8111	41.9173	27.0817	20.9912	32.6239	27.3781	-1.42514	5.64788	4.61947e-06	0.000104066
c28102_g1	27.1151	29.9286	41.1425	23.0045	11.0937	7.5312	15.5902	10.8568	-1.42583	4.40088	7.24269e-06	0.000151297
c19055_g1	24.314	53.8232	26.7699	22.9136	8.64656	12.0179	13.858	12.863	-1.42649	4.47231	2.5651e-05	0.000435906
c42239_g1	33.0535	61.3053	50.9513	29.5512	15.6617	14.2612	19.4878	15.5772	-1.42651	4.92131	2.37829e-06	6.1393e-05
c23032_g1	33.2776	52.2544	36.8512	28.0055	13.8671	11.3769	17.6112	12.981	-1.42697	4.70525	1.41553e-06	3.95961e-05
c23583_g1	2.01683	3.62039	2.99714	2.27317	0.815713	0.96143	1.15483	1.06208	-1.42724	1.10368	0.00150954	0.0115053
c23642_g1	149.917	235.205	199.718	104.111	57.0999	52.0775	73.3317	73.0475	-1.42985	6.88739	1.56804e-06	4.30829e-05
c23604_g1	33.8379	71.3218	60.2152	21.186	11.5831	13.46	27.5716	16.5213	-1.42997	5.01286	0.000230143	0.00254649
c22283_g1	2.80115	3.62039	4.63194	2.90966	1.30514	1.12167	1.44354	1.2981	-1.43027	1.43121	0.00065129	0.0058584
c28836_g2	6.72275	9.17167	17.506	7.81971	3.58914	3.36501	4.33061	4.0123	-1.43115	2.89103	0.000350783	0.00357071
c214_g1	1.79273	1.8102	2.58844	1.45483	0.652571	0.160238	0.866122	1.06208	-1.43166	0.673103	0.00508212	0.0295138
c25183_g1	64.8746	86.6481	80.9908	41.008	22.5137	17.466	34.3562	26.906	-1.4318	5.55987	2.96423e-06	7.32658e-05
c28772_g1	135.127	179.451	238.409	117.023	40.4594	40.0596	72.4656	94.9972	-1.43256	6.8469	2.43481e-05	0.000415791
c30443_g1	218.489	356.971	215.181	147.847	64.2782	80.7601	106.389	95.7053	-1.43401	7.331	3.06656e-06	7.53373e-05
c28026_g1	10.0841	10.1371	15.6669	5.91025	3.426	2.72405	5.62979	3.65828	-1.43402	2.90481	0.00039641	0.003956
c23392_g1	18.0394	23.2912	13.8277	19.7311	14.3566	1.92286	7.21769	4.24832	-1.43415	3.71354	0.00214816	0.0152241
c21836_g1	51.0929	114.767	63.4167	48.8277	26.7554	21.7924	27.7159	26.434	-1.43537	5.58202	2.75594e-06	6.88733e-05
c24013_g1	7.28298	10.8612	6.19862	4.18264	2.61028	3.04453	2.59837	2.24217	-1.43556	2.36606	0.00046196	0.00449839
c30824_g1	53.2218	58.8917	34.2627	26.8234	10.4411	15.0624	27.4272	10.9748	-1.43637	4.90349	7.83036e-05	0.00108523
c11864_g1	50.5327	100.768	141.206	51.6465	32.3022	18.2672	54.277	22.3037	-1.43677	5.88921	0.000276456	0.00294035
c25856_g2	72.7178	114.404	74.9965	51.9193	28.55	26.4393	34.3562	26.552	-1.43692	5.75614	4.3521e-07	1.50722e-05
c20960_g1	2.80115	5.18923	2.8609	1.63668	0.815713	0.801192	1.44354	1.41611	-1.43804	1.25991	0.00345691	0.022001
c27626_g1	3.36138	4.34447	5.44934	2.81873	2.12085	0.640953	2.45401	0.708054	-1.43937	1.60344	0.00392362	0.0242529
c43282_g1	3.24933	6.87875	4.56382	5.45561	0.815713	1.92286	3.46449	1.18009	-1.43973	1.90083	0.00295846	0.0194574
c32346_g3	34.286	86.1654	43.5266	48.8277	12.562	23.8755	17.7555	24.0738	-1.43974	5.19735	1.48145e-05	0.000275579
c35924_g1	111.71	130.214	274.987	138.845	43.3959	42.6234	89.9324	65.613	-1.44045	6.8144	3.1169e-05	0.000511867
c30116_g2	10.6444	20.9983	16.0756	14.7302	4.89428	3.68548	8.51687	5.78244	-1.44187	3.45735	8.30502e-05	0.00113428
c28774_g3	5.49025	6.63739	12.9422	6.45581	1.79457	2.24334	4.33061	3.18624	-1.44275	2.52015	0.000786938	0.00679287
c36015_g1	233.504	239.791	275.6	320.972	65.7465	87.4901	81.1268	158.84	-1.44303	7.51758	2.2894e-06	5.96026e-05
c35976_g2	10.3082	21.7224	28.8134	22.2771	6.68885	5.60834	7.65075	10.5028	-1.44382	3.86341	8.98059e-05	0.00120168
c19501_g1	138.489	209.983	193.179	119.66	38.9911	57.5256	70.589	75.7617	-1.44391	6.82474	1.23308e-06	3.55513e-05
c30057_g2	38.6558	70.839	41.0063	30.7333	12.8883	10.8962	22.5192	20.0615	-1.44427	4.96618	1.62972e-05	0.000296556
c35822_g1	71.3732	90.8719	64.2341	46.4636	26.7554	15.7034	38.6868	18.9994	-1.44557	5.5528	6.87577e-06	0.000145248
c26970_g2	31.2608	27.3943	40.5976	21.8225	4.73114	7.05049	14.0023	18.4094	-1.44619	4.39352	0.00022428	0.00249746
c25231_g1	87.7319	146.023	129.49	87.1989	29.2025	33.1693	42.5843	60.0666	-1.44626	6.27189	1.87767e-06	5.0443e-05
c32143_g1	85.379	154.712	127.378	73.0143	34.4231	44.386	40.419	42.2472	-1.44702	6.23971	6.31141e-07	2.04953e-05
c13662_g1	11.4287	10.3785	18.3915	6.18303	5.87314	1.28191	5.34109	4.48434	-1.44733	3.04665	0.00173277	0.0128147
c30028_g5	15.3503	22.3258	11.9204	7.81971	5.22057	6.08906	5.19673	4.48434	-1.44785	3.33365	0.000152436	0.00183284
c33319_g2	23.5296	39.1003	32.083	19.2765	7.17828	12.1781	13.2805	9.08669	-1.44825	4.30597	1.11051e-05	0.000216084
c16346_g1	15.0141	19.4294	28.0641	4.7282	3.26285	4.96739	9.96041	6.37248	-1.44868	3.56328	0.00270223	0.0181237
c12134_g1	6.05048	4.22379	4.15512	1.27298	0.652571	1.12167	1.58789	2.24217	-1.44881	1.56327	0.00718506	0.038554
c27357_g2	13.5486	24.6682	27.8441	16.9551	8.16366	5.21576	9.75254	7.19973	-1.45162	3.85855	2.97786e-05	0.000493013
c28471_g1	7.61912	10.0164	19.4814	7.72879	4.07857	2.88429	5.05238	4.36633	-1.45244	3.00197	0.000379428	0.00381616
c37813_g1	5.71434	8.68895	14.9857	5.09191	2.12085	2.72405	4.90803	2.83221	-1.45287	2.63942	0.00131867	0.0103477
c29855_g1	135.576	196.949	255.165	266.052	59.7102	62.6532	61.0616	128.158	-1.45312	7.19016	8.70505e-06	0.00017774
c20473_g1	114.399	164.125	278.121	192.856	53.0214	54.3208	63.0826	103.022	-1.45382	7.0028	7.58235e-06	0.000157718
c27169_g2	25.0747	23.2707	44.6471	16.8215	15.988	5.92882	12.4144	5.8674	-1.45412	4.25542	0.000303114	0.00316868
c24222_g1	19.9442	29.2045	30.5163	20.0948	10.4411	10.095	8.51687	7.43456	-1.45444	4.11727	1.90679e-06	5.11129e-05
c33952_g1	137.928	225.189	152.718	117.296	68.5199	55.122	52.4004	54.8742	-1.45492	6.75909	1.70814e-07	7.08198e-06
c33999_g3	47.2834	77.1144	56.605	42.3719	23.0031	19.2286	19.199	19.9435	-1.45595	5.26328	1.13935e-07	5.14285e-06
c15103_g1	6.61071	17.2572	10.4219	5.91025	3.09971	4.96739	4.33061	2.24217	-1.45769	2.83644	0.000956702	0.00796255
c21331_g1	50.3086	62.2708	26.5655	15.5485	23.0031	5.60834	16.312	11.3289	-1.4579	4.73541	0.0012124	0.0096502
c21743_g1	101.065	157.004	105.649	84.3801	31.3234	24.9972	59.4737	47.0856	-1.45794	6.26099	4.57499e-06	0.00010335
c613_g1	3.47342	5.18923	8.51459	3.18244	2.61028	0.96143	2.45401	1.41611	-1.45845	1.92682	0.00257487	0.0174856
c29813_g2	163.587	294.579	262.454	138.663	67.2148	52.3979	120.391	72.3395	-1.45955	7.19756	1.07986e-05	0.000211469
c34105_g1	86.4994	115.973	196.312	97.3827	33.7705	25.1574	61.4947	59.8305	-1.45965	6.4082	3.05373e-05	0.000503866
c33112_g1	142.859	223.378	224.172	101.929	52.6951	58.3268	66.6914	73.5196	-1.4617	6.88611	1.17721e-06	3.42233e-05
c28802_g1	342.748	867.326	581.581	534.014	168.363	115.532	189.248	370.902	-1.46175	8.63137	8.46051e-05	0.00115101
c27194_g1	35.7426	38.8589	17.7104	16.9124	4.73114	15.5431	10.5378	8.73266	-1.46246	4.2384	0.000252623	0.00273529
c16614_g1	148.573	284.804	180.714	104.93	59.8734	52.2377	83.4364	65.1409	-1.46294	6.93985	4.25755e-06	9.79862e-05
c24300_g1	24.6501	25.1014	31.5381	15.0939	7.66771	7.69144	6.92898	12.5089	-1.46324	4.06504	1.17399e-05	0.000226273
c14132_g1	3.92161	6.75807	10.7624	4.09171	1.30514	2.24334	3.32014	2.36018	-1.46352	2.2283	0.00157504	0.0119079
c36248_g2	2.35296	0.844759	2.24785	1.72761	0.652571	0.801192	0.433061	0.708054	-1.46405	0.595044	0.0064314	0.0353329
c36557_g1	2.6891	2.77564	2.52032	2.90966	0.815713	0.801192	0.288707	1.88814	-1.46517	1.09181	0.00243423	0.0167495
c20361_g1	10.5323	16.0504	13.0784	8.00157	4.07857	4.48667	4.76367	3.8943	-1.46541	3.07335	4.22133e-05	0.000657009
c32829_g1	17.5912	15.5677	21.1162	10.7294	5.05742	4.1662	8.08381	6.13646	-1.46642	3.50969	3.56176e-05	0.000572602
c24635_g1	10.8685	35.9626	21.3205	15.5485	3.91542	8.17216	6.64027	11.3289	-1.46868	3.8616	0.000443011	0.00434645
c26207_g1	22.5212	34.7558	50.9513	28.9147	13.0514	7.05049	16.4563	12.863	-1.47149	4.56554	1.58146e-05	0.000289935
c22040_g1	21.1767	42.5927	24.522	7.72879	6.36256	4.98341	8.66122	14.3971	-1.47157	4.05407	0.00138727	0.0107619
c15918_g1	3.80956	6.27535	7.49284	2.90966	2.284	2.0831	2.74272	0.354027	-1.47164	1.92477	0.00622465	0.0344216
c27187_g2	14.9021	21.481	27.6554	6.18303	2.93657	4.00596	9.38299	8.85067	-1.47186	3.61764	0.00198581	0.014288
c29771_g1	217.593	126.714	174.447	198.675	30.0183	18.5876	72.0325	137.716	-1.47188	6.93475	0.00158064	0.011934
c31039_g1	8.85163	14.7229	20.98	11.7296	3.26285	2.0831	8.08381	6.72651	-1.47241	3.30935	0.000788917	0.00680514
c36016_g1	194.624	173.658	300.259	349.25	91.523	101.751	84.5913	88.8607	-1.473	7.43817	2.95113e-07	1.10025e-05
c35545_g2	52.2134	82.0623	65.0515	39.6441	19.7403	19.2286	27.8603	19.1174	-1.47416	5.35517	4.14172e-07	1.44901e-05
c27485_g2	18.3755	21.843	40.87	20.8223	9.9517	4.80715	11.2596	10.6208	-1.47423	4.14457	5.16643e-05	0.000766956
c34076_g3	10.5323	24.86	8.92329	12.0933	5.38371	5.12763	4.47497	5.19239	-1.47579	3.30046	0.000169844	0.00200077
c30749_g1	11.8769	22.2051	28.4047	8.36527	6.19942	3.04453	11.837	4.36633	-1.47658	3.62986	0.00169121	0.0125772
c34394_g1	8.2914	12.7921	15.2582	6.63766	2.61028	1.92286	7.65075	3.18624	-1.47777	2.93104	0.00131219	0.01032
c33560_g1	75.9671	53.7025	78.3343	46.4636	5.87314	8.81311	30.3143	46.0235	-1.47906	5.44474	0.00226439	0.0158261
c19766_g1	12.325	24.136	13.5552	5.91025	5.87314	3.52524	4.76367	5.78244	-1.47938	3.28917	0.000511272	0.00487135
c35240_g3	3.02524	4.10311	3.20149	2.72781	0.326285	1.12167	2.59837	0.590045	-1.47994	1.31977	0.00553479	0.0314544
c30657_g1	37.1992	47.5478	29.0177	15.0029	12.0726	6.89025	18.6216	8.49664	-1.48012	4.46918	0.000168316	0.0019866
c31878_g1	48.74	53.9439	83.1705	33.0974	21.8611	16.5045	25.5506	14.6331	-1.48055	5.23021	3.62356e-06	8.60773e-05
c23275_g2	20.7285	22.5671	22.6148	7.0923	2.284	5.76858	11.1152	6.84452	-1.48219	3.66674	0.00135106	0.0105408
c29275_g1	59.0482	72.2872	81.5357	37.28	11.5831	17.9467	29.3038	30.4463	-1.48283	5.41874	1.5055e-05	0.000279152
c30710_g1	79.2164	212.517	263.135	193.674	19.9034	138.927	48.2141	60.7746	-1.48296	6.99324	0.00169714	0.0126124
c32343_g1	9.86004	15.2057	8.31024	6.81952	2.12085	4.1662	3.32014	4.60235	-1.48368	2.82657	0.000205288	0.00232197
c35941_g1	1122.52	1749.67	1723.94	1078.22	449.27	428.809	490.18	659.801	-1.48422	9.91161	2.11038e-07	8.42084e-06
c31830_g1	39.2161	60.7019	40.1889	34.4613	14.846	16.825	15.8789	14.7511	-1.48481	4.90288	9.19885e-08	4.29514e-06
c34310_g1	14.3419	14.7229	23.9771	13.2753	6.03628	3.68548	7.7951	6.13646	-1.48531	3.53554	3.16232e-05	0.000518281
c31795_g2	269.919	344.903	662.776	257.687	111.59	88.1311	211.334	137.126	-1.48569	8.02688	3.82551e-05	0.000608197
c24462_g2	4.36979	4.58583	9.60446	2.3641	1.142	1.60238	2.30966	2.36018	-1.4866	1.95871	0.00276696	0.0184665
c2774_g1	1.2325	3.98243	3.81454	2.00039	0.489428	1.28191	1.44354	0.708054	-1.48687	1.11436	0.00636383	0.0350642
c19815_g1	24.9862	37.8935	49.3846	23.641	10.9306	10.2553	14.8684	12.3909	-1.48713	4.54803	2.81855e-06	7.01622e-05
c14483_g1	7.73117	24.7394	9.67258	9.27454	4.89428	2.72405	4.76367	5.78244	-1.48895	3.16748	0.000641745	0.00580423
c29275_g2	93.1101	153.625	138.209	76.1058	41.7645	31.8874	48.5028	42.0112	-1.48898	6.29431	3.43609e-07	1.23396e-05
c36471_g1	7.84321	13.6368	11.2393	15.0939	1.95771	3.84572	4.0419	6.96253	-1.491	3.07241	0.000248129	0.00269423
c30841_g1	68.9082	113.439	73.7023	38.8258	19.2508	32.6886	28.2933	24.4279	-1.49323	5.65097	3.80206e-06	8.92753e-05
c6311_g1	14.4539	39.2209	15.9393	13.5481	6.03628	8.33239	8.08381	6.96253	-1.49437	3.84354	0.000131027	0.00162751
c13851_g1	4.48184	3.25835	7.96966	1.3639	1.30514	1.28191	2.16531	1.2981	-1.49657	1.68832	0.00602005	0.0335715
c21412_g1	5.15411	5.43059	3.54207	2.27317	2.12085	0.96143	1.8766	0.826063	-1.50043	1.6055	0.00179621	0.0131682
c8559_g1	2.80115	3.62039	2.92902	2.81873	1.142	0.480715	1.01048	1.53412	-1.50186	1.2231	0.000705918	0.00622105
c30527_g1	17.9273	26.9116	16.4843	13.73	7.34142	5.76858	9.23864	4.13031	-1.50289	3.69886	3.01893e-05	0.000498798
c27288_g1	10.8685	16.1711	29.5627	20.2767	2.44714	6.2493	9.96041	8.37863	-1.50301	3.74026	0.000444023	0.00435463
c29569_g1	26.6669	52.1337	38.486	18.0035	8.97285	12.0179	12.4144	14.1611	-1.50359	4.53456	1.39578e-05	0.000262232
c28177_g1	394.962	438.912	449.434	224.135	111.426	60.8906	204.838	154.12	-1.5041	7.99537	2.8195e-05	0.000472237
c31165_g2	161.682	239.067	197.947	111.749	51.5531	49.3534	94.4073	54.9922	-1.50447	6.91191	1.62585e-06	4.44107e-05
c24487_g2	187.789	296.269	279.211	229.681	49.4322	63.1339	107.255	129.102	-1.50763	7.39305	3.43489e-06	8.28035e-05
c16301_g1	179.049	279.374	188.82	136.754	76.0245	49.8341	70.3003	79.302	-1.5081	7.05256	2.20159e-07	8.71359e-06
c24192_g1	22.8574	48.7546	31.4018	23.0954	8.97285	18.4274	10.2491	6.72651	-1.50899	4.43369	4.58448e-05	0.000699269
c30510_g4	339.051	337.3	347.6	135.208	86.4656	69.3832	148.684	101.96	-1.51134	7.61499	9.5649e-06	0.000191142
c24280_g1	10.4203	11.4646	7.35661	5.63747	4.73114	1.92286	4.0419	1.53412	-1.51399	2.62506	0.000651291	0.0058584
c29254_g1	153.951	397.761	172.948	102.838	83.529	62.1725	71.5994	72.2215	-1.51455	7.12842	3.08898e-05	0.000507966
c33805_g1	65.6589	112.353	82.4213	56.1928	26.9185	26.5996	37.0989	20.1795	-1.51489	5.74799	3.04412e-07	1.12292e-05
c31220_g1	9.18776	21.7224	20.2988	9.4564	5.05742	3.36501	5.34109	7.31655	-1.51596	3.39965	0.000169716	0.00200023
c21176_g1	16.3587	17.0159	30.7888	14.6392	4.89428	11.3769	5.34109	6.01846	-1.51606	3.77146	7.21477e-05	0.00101314
c23600_g2	29.6922	40.4277	40.3932	25.9142	10.4411	11.5372	10.8265	14.7511	-1.51617	4.54433	1.66515e-07	6.93906e-06
c25786_g2	2.24092	3.25835	5.58557	3.09151	0.652571	0.96143	1.8766	1.41611	-1.51622	1.44058	0.00162987	0.0122579
c23270_g1	65.0987	94.613	107.08	62.6486	26.9185	26.4393	33.4901	28.2041	-1.51737	5.80492	2.24159e-08	1.33837e-06
c34940_g2	29.244	33.911	35.5569	13.0935	7.99399	9.93478	12.7031	8.37863	-1.51781	4.26129	1.63808e-05	0.000297854
c30162_g2	43.5859	61.5467	49.589	46.2818	14.3566	11.3769	24.5401	19.5895	-1.52051	5.09544	2.53528e-07	9.70401e-06
c35944_g4	15.4623	22.4464	30.4482	12.8207	6.03628	4.64691	11.5483	6.01846	-1.52137	3.81007	8.56149e-05	0.00116086
c30078_g1	2.46501	5.30991	8.31024	4.45542	1.95771	0.96143	3.32014	0.944072	-1.52155	1.92532	0.00365371	0.0229426
c24084_g1	3.02524	4.34447	2.31597	3.27337	1.46828	1.60238	1.01048	0.472036	-1.52178	1.29529	0.00164299	0.0123338
c31165_g7	6.49866	8.68895	14.1683	6.00117	2.44714	1.76262	4.61932	3.42226	-1.5218	2.65549	0.00040151	0.00399876
c26169_g2	8.2914	7.72351	5.51746	2.90966	3.75228	1.28191	2.30966	1.18009	-1.52203	2.13613	0.00188552	0.0137037
c9869_g1	25.8826	47.3065	23.0235	13.9118	12.0726	7.69144	9.52734	8.96868	-1.52224	4.23532	4.18015e-05	0.000651847
c34701_g1	154.063	263.565	254.893	171.033	46.8219	69.5434	66.6914	110.22	-1.52296	7.15436	1.1788e-06	3.42286e-05
c29692_g2	80.673	107.767	100.813	53.465	29.5288	23.7153	35.6554	29.9743	-1.52645	5.85871	8.28379e-08	3.97427e-06
c25998_g1	36.7511	35.7212	34.8077	11.2749	6.85199	4.48667	16.6007	12.981	-1.52856	4.34076	0.000468446	0.00454515
c40597_g1	3.58547	3.62039	3.61019	2.54595	0.815713	1.12167	1.44354	1.18009	-1.52872	1.34168	0.000304104	0.00317767
c31616_g2	5.49025	6.63739	11.3755	5.72839	0.978856	2.24334	3.7532	3.06823	-1.52948	2.39461	0.000626789	0.00570487
c18690_g1	48.5159	52.1337	92.2301	44.0995	23.6557	20.9912	24.2514	13.335	-1.53011	5.33124	9.93327e-07	2.96904e-05
c168_g1	3.13728	14.8436	5.31311	7.00137	2.284	3.36501	3.03143	1.77013	-1.53122	2.42432	0.0021472	0.0152241
c33987_g1	257.818	315.216	379.683	202.767	47.8008	106.719	96.4283	148.573	-1.53136	7.60536	5.73506e-06	0.000124048
c34780_g1	193.055	307.492	232.891	170.488	70.1513	68.582	88.0558	85.6745	-1.53177	7.25148	2.70351e-08	1.56817e-06
c19209_g1	7.28298	11.5853	10.4219	7.36508	3.09971	4.32644	2.30966	2.95022	-1.53191	2.69578	4.99955e-05	0.000748302
c32061_g1	8.73958	10.9819	6.19862	4.18264	2.12085	2.0831	2.59837	3.42226	-1.53434	2.41416	0.000246866	0.00268409
c29138_g1	38.4317	50.8062	72.7487	32.279	18.1088	13.46	16.0233	19.3535	-1.53609	5.04481	5.55663e-07	1.84868e-05
c13497_g1	2.12887	14.3609	7.15226	16.2759	1.63143	5.92882	3.46449	2.71421	-1.53702	2.81058	0.00611866	0.0340049
c29336_g1	34.3981	34.3937	39.8483	31.3698	8.64656	6.89025	13.4249	18.9994	-1.53708	4.57577	2.89192e-06	7.15508e-05
c25668_g1	4.81797	9.05099	4.70006	2.45503	2.284	2.24334	1.15483	1.53412	-1.53748	1.92643	0.00146745	0.0112336
c33506_g1	94.2306	117.059	111.643	72.8324	24.4714	29.9646	37.532	44.0173	-1.53861	6.06195	4.65271e-08	2.46998e-06
c34827_g1	61.9614	73.9767	72.8168	23.7319	18.7614	9.29382	40.5634	11.3289	-1.53941	5.29935	0.000533448	0.00504329
c27584_g1	11.5407	12.1887	17.1654	6.0921	3.426	4.32644	4.61932	3.77629	-1.54008	3.04022	8.20671e-05	0.00112525
c36437_g1	277.65	553.438	487.58	238.774	112.079	91.1756	182.174	149.871	-1.54035	8.03305	4.12063e-06	9.53799e-05
c30754_g1	4.03365	3.86175	7.08414	3.36429	1.46828	1.12167	2.16531	1.53412	-1.54146	1.76917	0.000448579	0.00438874
c18924_g1	38.7679	55.7541	55.5833	33.0065	17.2931	14.101	16.4563	14.9871	-1.54282	4.95775	3.99463e-08	2.18719e-06
c12487_g1	7.50707	12.068	9.46823	8.18342	1.79457	5.28787	3.46449	2.24217	-1.54287	2.71298	0.000163965	0.0019437
c35045_g1	2.91319	13.8782	6.94791	7.18322	1.46828	2.56381	4.61932	1.88814	-1.54467	2.45366	0.002428	0.016716
c36017_g2	3.47342	4.46515	3.74642	2.3641	1.46828	0.480715	1.8766	0.944072	-1.54479	1.40103	0.00109378	0.00887864
c15167_g1	41.2329	46.4617	59.1253	44.4632	13.3777	12.3384	20.2095	19.4715	-1.54503	5.01964	3.76926e-08	2.08719e-06
c36531_g1	2.46501	1.93088	1.97539	4.36449	0.489428	1.76262	0.721769	0.708054	-1.54637	1.06373	0.00348911	0.0221482
c14927_g1	148.237	258.496	273.966	47.0092	28.2237	75.7927	77.2292	67.7371	-1.54684	6.93583	0.00059715	0.00550487
c24898_g1	11.3166	14.8436	24.1814	10.3657	5.22057	3.68548	7.50639	4.36633	-1.54776	3.39769	7.15084e-05	0.0010059
c12314_g1	18.5996	21.119	33.6497	16.7305	6.85199	3.84572	9.96041	10.0308	-1.54802	3.95064	2.92276e-05	0.00048653
c33786_g1	246.725	408.743	194.201	112.84	42.0908	22.7538	139.446	124.617	-1.54811	7.33752	0.0017652	0.0129995
c23466_g1	1449.54	1577.41	1844.19	911.542	204.255	556.348	491.091	720.917	-1.55148	9.92149	1.64591e-05	0.000299056
c27384_g1	6.38662	5.43059	11.5798	5.72839	2.12085	2.24334	3.46449	2.12416	-1.55204	2.38688	0.000206257	0.00233077
c10531_g1	1.90478	3.37903	5.44934	3.09151	0.815713	0.96143	1.73224	1.18009	-1.55314	1.40102	0.00129112	0.0101838
c31387_g1	1314.97	1932.57	1805.5	1262.79	501.174	422.548	723.356	504.37	-1.55361	10.0481	4.23408e-08	2.28753e-06
c24940_g1	1747.13	2164.63	1865.79	799.611	590.903	223.693	856.017	569.393	-1.55389	10.1065	6.97174e-05	0.000984672
c33183_g3	12.4371	14.2402	25.4075	14.0027	4.73114	3.36501	9.6717	4.72036	-1.5543	3.51506	9.48244e-05	0.00125507
c29363_g2	35.6306	55.392	42.7773	25.7323	11.9094	10.4155	19.4878	12.3909	-1.55467	4.75689	1.1986e-06	3.47621e-05
c35944_g5	20.6164	28.8425	41.2787	17.9126	9.62542	7.05049	10.9709	9.32271	-1.55475	4.21392	4.07762e-06	9.49242e-05
c32771_g1	521.35	1071.76	842.808	422.355	214.696	215.04	291.594	251.477	-1.55475	8.90453	9.58272e-07	2.8898e-05
c22809_g1	57.2555	94.3716	45.6382	33.1883	15.3354	8.17216	29.3038	25.2539	-1.55735	5.28058	8.53592e-05	0.00115868
c10782_g1	1.90478	3.017	3.40584	1.09112	0.978856	0.480715	1.01048	0.708054	-1.55752	0.90123	0.00346641	0.0220375
c7415_g2	89.3006	96.5438	166.818	41.5536	57.5894	14.7419	56.5867	5.07438	-1.55764	6.05259	0.00656968	0.0359551
c34719_g7	127.508	225.309	125.267	87.4717	51.7162	35.2524	66.6914	38.2349	-1.5588	6.56961	2.09285e-06	5.51753e-05
c31515_g1	15.1262	95.9405	36.1019	41.9173	8.97285	10.2553	16.0233	28.6762	-1.55918	4.99739	0.00112244	0.00907017
c32042_g1	25.2103	39.3416	25.2032	21.2769	7.34142	11.5372	10.8265	7.9066	-1.5599	4.23933	8.84469e-07	2.71544e-05
c20448_g1	58.9361	79.166	81.6039	67.6496	20.556	32.6886	21.6531	22.5397	-1.56103	5.59803	4.46232e-09	3.54951e-07
c30476_g2	37.4233	80.0107	65.324	58.9206	18.5983	23.8755	20.2095	19.1174	-1.56288	5.34933	4.38288e-08	2.35749e-06
c17490_g1	47.9556	71.4424	52.4499	26.4597	5.05742	10.5757	22.6635	28.5582	-1.56294	5.06524	0.000416563	0.00413347
c20590_g1	108.012	161.349	123.496	106.021	39.4805	12.6588	84.1582	32.4525	-1.56304	6.38856	0.000192516	0.00220612
c32339_g2	32.0451	28.3598	65.1877	11.9114	9.9517	8.17216	12.8475	15.4592	-1.564	4.54695	0.000229467	0.00254015
c31776_g1	23.4176	27.0323	22.5466	9.36547	3.426	8.33239	9.38299	6.6085	-1.56468	3.81533	9.95392e-05	0.00130195
c23872_g1	39.3281	64.6844	45.0933	31.8244	16.6406	11.6974	17.3224	15.3412	-1.566	4.93349	1.2501e-07	5.56054e-06
c34935_g1	19.7201	24.136	25.4757	16.185	9.13599	5.60834	8.37252	5.78244	-1.56696	3.87078	1.44782e-06	4.03144e-05
c29434_g1	22.6333	62.9949	30.925	14.912	9.78856	7.85168	10.8265	15.6952	-1.56731	4.47623	0.000134251	0.00165535
c32530_g1	122.578	206.121	138.413	103.384	48.1271	45.8282	53.1222	45.1974	-1.56846	6.57989	2.04811e-08	1.25037e-06
c25675_g1	20.1683	36.566	22.1379	13.8209	8.64656	7.21073	6.78462	8.49664	-1.5691	3.98031	6.26236e-06	0.000133561
c34046_g1	96.1354	136.489	125.267	63.5579	29.3657	28.0417	47.348	37.0548	-1.57	6.14451	2.33427e-07	9.10589e-06
c31377_g1	9.63595	15.5677	25.067	9.4564	5.22057	3.20477	6.35156	5.3104	-1.57031	3.36986	0.000110951	0.00142602
c7935_g1	26.891	30.7734	30.5844	10.8203	6.68885	11.0564	7.7951	7.78859	-1.57067	4.07648	1.73403e-05	0.000312049
c7855_g1	17.031	26.9116	41.6874	20.4585	8.64656	3.52524	16.312	7.19855	-1.57105	4.17681	0.000219029	0.0024524
c16116_g3	28.6837	62.3915	35.1482	12.3661	11.9094	11.5372	12.8475	10.2668	-1.57171	4.55093	7.90679e-05	0.00109458
c29108_g1	1.68069	1.56884	2.4522	1.72761	0.326285	0.320477	0.288707	1.41611	-1.57179	0.612975	0.00448366	0.0269093
c22942_g1	26.6669	45.1342	32.6279	13.4572	11.2568	7.05049	10.8265	10.3848	-1.5733	4.32115	1.59408e-05	0.000291373
c16135_g1	4.03365	3.86175	7.76531	3.27337	2.44714	0.640953	1.8766	1.41611	-1.57368	1.80625	0.00114204	0.00920721
c36104_g3	29.1319	36.3246	53.7441	27.0962	5.87314	12.3384	11.9814	18.7634	-1.57389	4.63089	1.1224e-05	0.000217705
c26961_g1	62.6337	75.3042	146.383	78.379	25.9397	17.7865	45.9045	32.0984	-1.57445	5.92927	4.21495e-06	9.73785e-05
c36141_g1	2.6891	2.65496	2.0435	2.00039	0.652571	0.640953	0.288707	1.41611	-1.57579	0.874016	0.00155086	0.0117579
c29828_g1	21.961	27.9977	29.9714	18.7309	5.70999	5.60834	11.6927	9.91275	-1.57595	4.06961	3.12021e-06	7.64247e-05
c16422_g1	54.1182	93.6475	76.427	34.1885	17.13	16.1841	35.078	18.1734	-1.57621	5.44112	7.75588e-06	0.000160643
c21883_g1	1.90478	1.44816	4.22324	1.90946	0.652571	1.12167	0.866122	0.590045	-1.57641	0.932294	0.0031928	0.0206648
c26607_g1	12.5491	26.0668	52.518	11.6386	10.6043	5.92882	11.837	6.13646	-1.57697	4.13268	0.000649897	0.00585627
c23275_g1	17.143	24.136	21.5249	14.7302	2.12085	6.08906	8.37252	9.2047	-1.57703	3.72806	7.93738e-05	0.00109679
c16116_g2	27.1151	49.9614	31.5381	13.8209	8.48342	9.29382	11.4039	11.6829	-1.57793	4.3731	1.71202e-05	0.000308998
c25095_g1	16.3587	21.9637	10.6943	6.72859	3.09971	3.52524	8.51687	3.42226	-1.57853	3.25898	0.000508922	0.00485275
c22053_g1	1397.77	2061.21	2350.78	1441.01	406.552	608.585	515.054	894.39	-1.58027	10.2405	3.73572e-07	1.32404e-05
c34701_g2	552.946	948.543	754.529	480.64	174.889	210.393	230.822	298.681	-1.58055	8.83531	1.18432e-07	5.32617e-06
c35430_g2	33.1656	46.341	33.241	27.369	8.97285	9.6143	16.0233	12.0369	-1.58168	4.56472	1.89876e-07	7.74086e-06
c33144_g4	19.608	43.8068	16.0756	12.0023	6.03628	2.24334	12.9918	9.08669	-1.58326	3.95611	0.00123539	0.00980763
c540_g1	2.6891	4.34447	2.92902	3.09151	0.815713	1.28191	0.866122	1.2981	-1.58489	1.29425	0.000331862	0.00341477
c27387_g1	193.727	363.126	228.327	161.577	66.0728	66.3387	94.696	88.1527	-1.58558	7.30444	1.65868e-07	6.93906e-06
c32570_g2	18.1514	68.5461	31.4699	14.7302	11.42	11.0564	8.94993	12.745	-1.58566	4.48729	0.000191314	0.00219957
c25199_g1	83.9224	181.02	200.944	79.4701	35.2388	29.0031	85.8905	31.5084	-1.58588	6.5114	8.95877e-05	0.00120073
c21731_g1	34.062	32.3422	36.5106	21.9134	6.19942	8.33239	15.4458	11.4469	-1.5859	4.40064	1.91745e-06	5.13422e-05
c31004_g1	64.4264	93.6475	69.8878	49.0096	22.6768	18.9081	26.8498	23.6018	-1.58738	5.53755	9.41399e-09	6.64421e-07
c35000_g1	10.0841	15.9297	11.4436	8.00157	3.58914	3.04453	4.61932	3.77629	-1.58788	2.97636	1.40711e-05	0.000263914
c31836_g1	8.17935	12.068	17.3698	14.8211	2.44714	3.04453	5.34109	6.37248	-1.59517	3.18084	6.94293e-05	0.000982309
c18690_g2	21.5128	29.2045	38.486	15.6394	10.9306	6.56977	13.1362	4.13031	-1.59614	4.15315	5.93219e-05	0.000859218
c18381_g2	9.07572	15.8091	8.92329	8.09249	2.61028	1.60238	4.47497	4.95638	-1.59688	2.85827	0.000141373	0.00172703
c32512_g3	41.9052	47.7892	76.1545	33.4611	16.3143	9.6143	22.6635	17.2293	-1.59713	5.06644	1.70286e-06	4.62558e-05
c29615_g1	69.5805	133.472	94.4098	47.8275	23.3294	16.5045	51.1012	23.0117	-1.59818	5.85117	2.60502e-05	0.000442074
c19944_g1	56.6952	22.0844	19.4133	7.36508	8.48342	5.92882	14.7241	5.66443	-1.5984	4.15638	0.00156255	0.0118283
c10164_g1	117.872	189.467	128.196	87.4717	27.2448	36.3741	60.6286	48.0296	-1.60034	6.44683	5.6975e-07	1.88783e-05
c27228_g1	226.445	352.988	240.929	123.661	57.7525	36.3741	133.238	83.7863	-1.60038	7.29664	4.65165e-05	0.000707747
c20489_g1	4.81797	12.068	9.87693	5.09191	1.46828	1.44215	4.76367	2.71421	-1.60178	2.48586	0.000893198	0.00753173
c15588_g1	82.6899	173.176	86.1677	62.0121	29.0394	28.0417	33.6344	42.1292	-1.6023	6.07509	9.60031e-07	2.89075e-05
c35615_g3	4.1457	5.79263	2.58844	2.00039	0.978856	2.0831	0.866122	0.826063	-1.6039	1.41688	0.00176205	0.0129841
c27014_g2	46.7231	76.149	45.6382	35.5524	14.846	14.5817	23.5297	14.0431	-1.60473	5.09559	2.45843e-07	9.46922e-06
c4362_g1	8.17935	6.99943	13.2146	5.81932	1.46828	3.68548	2.74272	3.30425	-1.60553	2.59105	0.000129682	0.00161655
c33620_g1	120.225	272.495	141.615	95.0186	49.4322	50.3148	48.6472	57.9424	-1.60782	6.71107	6.59864e-07	2.12025e-05
c29930_g1	22.4092	6.87875	19.0046	5.54654	6.03628	5.12763	2.74272	3.77629	-1.60938	3.21313	0.000816992	0.00699297
c29858_g1	63.418	140.23	85.6909	51.3737	16.3143	24.5165	38.9755	31.6264	-1.60988	5.82881	4.4083e-06	0.000100702
c29570_g3	20.0562	22.6878	10.1494	10.1838	6.03628	1.12167	10.2491	3.18624	-1.60996	3.4252	0.00198119	0.0142674
c24752_g1	43.1377	83.6311	45.2976	27.0962	8.8097	12.4986	21.5087	22.0677	-1.6125	5.05833	2.12941e-05	0.000373029
c29771_g2	205.156	124.783	146.587	169.397	32.9548	16.1841	66.5471	95.2332	-1.61273	6.74771	0.000121737	0.00153555
c33251_g1	134.455	149.643	157.69	109.021	30.6708	70.0242	46.1932	33.2785	-1.61286	6.51896	1.21259e-07	5.41933e-06
c33260_g1	71.2612	141.678	128.196	74.56	25.7765	32.5284	37.532	39.887	-1.61328	6.11421	9.28288e-08	4.32051e-06
c13123_g2	4.03365	5.06855	3.61019	3.45522	1.63143	1.28191	1.15483	1.18009	-1.61451	1.56744	8.70271e-05	0.00117452
c30222_g1	235.408	427.207	401.14	181.945	89.4022	70.0242	156.768	90.5129	-1.61462	7.69274	2.54865e-06	6.45624e-05
c23842_g2	10.3082	14.1195	22.8872	11.184	5.05742	3.36501	6.92898	3.77629	-1.61485	3.33049	3.51426e-05	0.000567206
c27914_g1	3.13728	3.25835	3.74642	4.63727	2.44714	0.96143	1.15483	0.354027	-1.61724	1.46324	0.00131846	0.0103477
c35308_g2	18.7117	11.8266	35.8975	6.0921	1.63143	4.32644	8.80558	8.73266	-1.61957	3.632	0.00293	0.0192963
c20531_g2	10.0841	19.4294	11.2393	6.18303	3.58914	4.48667	3.46449	3.65828	-1.62084	3.01116	6.10272e-05	0.000879223
c28788_g1	25.4344	39.583	31.4699	17.7307	9.13599	5.4481	14.291	8.14262	-1.62218	4.26511	6.59367e-06	0.000140015
c26999_g1	9.86004	10.3785	7.08414	2.81873	1.63143	2.0831	3.60884	2.36018	-1.62271	2.39778	0.000542591	0.00511784
c15996_g1	13.1094	32.5835	31.6062	11.7296	4.07857	8.81311	6.78462	9.08669	-1.62514	3.91342	8.90822e-05	0.00119527
c35158_g1	216.809	178.606	341.81	301.332	84.9973	65.6977	72.7543	113.053	-1.62542	7.42847	4.50983e-08	2.41767e-06
c18186_g1	31.1488	99.6815	25.3394	50.6463	17.9457	10.4155	19.3434	19.1174	-1.62638	5.10824	4.48906e-05	0.000688153
c11734_g1	15.9105	15.447	18.3234	7.91064	3.91542	4.64691	4.18626	5.78244	-1.628	3.3	9.46698e-06	0.000190118
c27053_g1	893.006	1121.24	1040.62	453.271	270.654	75.6325	445.476	342.108	-1.62925	9.18138	0.000171191	0.00201372
c21047_g1	31.0367	57.3229	35.012	18.64	7.50456	13.1395	8.51687	16.5213	-1.63002	4.57156	1.30509e-05	0.000248987
c29636_g1	30.0283	45.2549	64.779	23.0954	13.8671	9.13359	15.5902	14.0431	-1.63113	4.77287	2.58758e-06	6.54127e-05
c34836_g1	81.4574	92.8028	95.7721	39.4623	18.7614	17.7865	34.5005	28.6762	-1.63139	5.68635	7.18692e-07	2.29118e-05
c21494_g1	101.962	159.539	138.277	105.93	35.5651	27.8815	47.4924	52.0419	-1.63153	6.39112	1.57414e-08	1.01964e-06
c11743_g1	161.458	208.414	219.472	97.2008	46.9851	17.9467	77.2292	79.066	-1.63251	6.8307	5.33195e-05	0.000789129
c34195_g2	1025.22	967.128	809.431	267.507	350.594	76.4337	447.785	114.469	-1.63344	8.98764	0.00123464	0.00980484
c34632_g3	74.1744	123.455	76.1545	56.1928	25.124	15.7034	40.7077	24.6639	-1.63369	5.77712	7.28438e-07	2.30719e-05
c13662_g2	29.5801	32.9456	52.0412	21.8225	11.9094	7.69144	15.1571	9.2047	-1.63414	4.51753	1.61757e-06	4.42836e-05
c34264_g1	146.78	241.963	200.399	165.032	49.9217	74.1903	55.8649	62.8988	-1.63432	6.96541	2.15842e-09	1.96674e-07
c24670_g1	86.1633	101.371	87.2575	39.9169	21.0454	20.19	36.5215	23.4838	-1.63464	5.7093	4.20815e-07	1.47014e-05
c36672_g1	1.68069	4.58583	2.11162	1.09112	0.978856	0.160238	0.866122	0.944072	-1.6347	0.863845	0.00695557	0.0375205
c27677_g2	3.69751	1.2068	4.76817	2.00039	0.163143	1.92286	0.721769	0.944072	-1.63488	1.17088	0.00746195	0.0396391
c25635_g1	29.0199	50.0821	71.2501	31.8244	15.3354	8.17216	18.0442	16.9933	-1.63587	4.92891	3.20693e-06	7.81441e-05
c29938_g1	80.3369	144.212	104.968	52.283	14.1934	26.5996	40.5634	41.1851	-1.63683	5.98588	9.56183e-06	0.000191142
c33628_g2	85.8272	136.368	113.21	58.466	29.3657	27.0803	34.7892	35.1667	-1.63811	6.0305	3.03496e-08	1.73569e-06
c24087_g1	37.4233	80.8555	25.4075	26.4597	8.64656	14.4215	21.22	10.2668	-1.63813	4.82614	4.96881e-05	0.000746135
c34333_g1	98.9365	200.932	48.0223	58.6478	19.0877	20.6707	45.4714	44.9614	-1.63998	6.07411	0.000159215	0.00189938
c29818_g1	364.821	723.958	522.115	277.6	140.955	122.903	155.902	185.864	-1.64031	8.28585	2.50729e-07	9.62705e-06
c31587_g1	30.4765	39.4623	61.3732	27.8236	10.7674	6.89025	17.1781	16.0492	-1.64127	4.7348	3.69033e-06	8.72389e-05
c34593_g1	119.553	175.951	138.89	85.4713	39.3174	39.2584	53.5552	34.4586	-1.64153	6.42849	1.55893e-08	1.01517e-06
c32234_g1	5.04207	4.82719	3.40584	3.63708	1.142	1.76262	2.30966	0.236018	-1.64157	1.61994	0.00138283	0.0107372
c19487_g1	113.951	125.628	136.165	85.9259	32.9548	36.3741	38.9755	39.533	-1.64193	6.25801	2.78135e-10	3.75252e-08
c27533_g1	44.5943	70.839	55.5151	35.9161	19.7403	13.2998	16.0233	17.1113	-1.64279	5.1067	1.72226e-08	1.10098e-06
c23142_g1	5.3782	15.2057	13.419	6.36488	4.24171	1.28191	3.17578	4.13031	-1.64418	2.80334	0.000459598	0.0044786
c22334_g1	0.896367	1.56884	0.817401	1.0002	0.163143	0.480715	0.577415	0.118009	-1.64501	-0.0658224	0.0096467	0.0485616
c30754_g2	15.5744	17.8606	25.9525	11.0931	5.87314	5.4481	5.9185	5.3104	-1.64515	3.5823	2.53988e-06	6.44325e-05
c34490_g1	3.36138	1.2068	1.15798	3.09151	0.815713	0.640953	0.866122	0.472036	-1.64571	0.78606	0.00440714	0.0265145
c29556_g2	65.3911	102.239	86.8918	36.4962	14.5458	14.3622	30.1165	33.6101	-1.6476	5.59393	7.88159e-06	0.000162971
c27384_g2	7.95526	10.3785	16.0074	6.91044	2.61028	2.0831	5.48544	2.95022	-1.6476	2.83777	0.000115959	0.00147871
c31381_g1	0.896367	1.2068	1.43045	1.0002	0	0.640953	0.144354	0.590045	-1.64822	0.0261406	0.00758036	0.0401458
c35941_g3	158.054	209.813	369.084	175.658	31.1847	66.3275	62.8386	130.387	-1.6492	7.23666	3.22975e-05	0.000527209
c35067_g2	11.3166	7.60283	13.8958	2.63688	1.46828	3.04453	5.48544	1.2981	-1.64988	2.62703	0.00313933	0.0203889
c33788_g2	95.6872	143.73	180.373	93.3819	27.2448	48.0715	30.4586	57.5884	-1.65005	6.40827	3.48574e-07	1.24812e-05
c31318_g2	15.9105	17.6193	28.8134	12.2751	7.01513	2.40358	8.66122	5.66443	-1.65017	3.6617	5.73673e-05	0.000837864
c33899_g3	13.2214	22.6878	11.9204	8.18342	3.58914	3.84572	6.78462	3.54027	-1.65018	3.25041	4.85089e-05	0.000732131
c25717_g1	20.2803	22.4464	35.0801	17.458	9.78856	4.48667	7.7951	8.26063	-1.65023	4.00534	2.07151e-06	5.48932e-05
c25929_g1	1521.58	1920.38	1523.16	668.131	433.633	266.316	581.024	513.457	-1.65031	9.85921	2.01013e-06	5.35889e-05
c574_g1	3.24933	6.03399	5.44934	3.27337	0.326285	0.801192	2.45401	2.00615	-1.65122	1.70825	0.00129562	0.0102127
c26859_g1	152.607	292.287	181.259	108.749	52.3688	47.5908	74.7752	59.0045	-1.65177	6.92361	2.2562e-07	8.88652e-06
c25765_g1	15.7985	31.8595	22.8872	22.0952	13.2146	2.72405	11.6927	1.88814	-1.65275	3.96183	0.00121999	0.00970745
c15291_g1	23.8658	57.4436	77.6531	22.5499	11.7463	9.6143	27.7159	8.61465	-1.65375	4.9197	0.000253741	0.00274175
c23593_g1	116.304	204.19	221.107	94.0184	40.4594	30.4453	79.2502	51.5699	-1.65497	6.71459	3.38817e-06	8.18389e-05
c4459_g1	1.34455	3.86175	1.36233	3.27337	0.326285	1.60238	0.577415	0.590045	-1.65498	0.913731	0.00545282	0.0311308
c21185_g2	126.836	288.063	241.746	120.296	38.5017	37.0151	69.8672	101.016	-1.65524	7.00307	1.55578e-05	0.000286301
c19591_g1	3.47342	4.58583	4.22324	2.18225	1.142	0.480715	1.44354	1.41611	-1.65686	1.41713	0.000307114	0.00320501
c16609_g1	19.7201	34.8765	23.5003	16.5487	7.01513	4.1662	11.2596	7.43456	-1.65741	3.98955	5.9689e-06	0.000127972
c27915_g1	170.982	249.445	303.12	158.486	69.6619	27.2405	134.393	48.2657	-1.65752	7.18545	5.00094e-05	0.000748302
c19509_g1	436.419	596.882	315.585	193.492	62.1574	64.576	213.499	148.219	-1.65822	7.98963	9.1811e-05	0.00122314
c35859_g1	71.8214	155.556	77.5169	51.3737	33.7705	26.4393	26.2724	26.316	-1.65841	5.88104	4.59925e-07	1.57523e-05
c31092_g1	84.5946	176.796	99.8591	54.3743	17.9457	27.2405	39.6973	46.3775	-1.66007	6.10186	9.9864e-06	0.000198106
c36551_g1	2.80115	2.05156	3.61019	3.54615	1.142	1.44215	0.433061	0.826063	-1.66145	1.19481	0.00058568	0.00541754
c29867_g1	35.9667	50.3235	23.909	22.0952	12.7251	7.5312	12.2701	9.2047	-1.66154	4.46256	1.04835e-06	3.10687e-05
c34769_g3	9.41185	20.5156	11.3755	10.9112	4.56799	4.1662	3.32014	4.36633	-1.66252	3.15117	8.6763e-06	0.000177302
c11192_g1	12.325	29.2045	14.7813	10.0929	4.24171	4.80715	6.06286	5.66443	-1.66726	3.48536	2.19387e-05	0.000381041
c12354_g1	403.365	568.402	493.37	204.495	164.774	43.1041	191.557	125.798	-1.66828	8.10167	5.48639e-05	0.000806609
c25914_g2	5.26616	8.32691	9.12764	4.91005	2.44714	1.60238	2.74272	1.88814	-1.66838	2.2819	4.61558e-05	0.000703135
c11069_g1	6.27457	4.10311	7.56096	4.7282	1.79457	1.44215	1.58789	2.24217	-1.66971	2.01814	4.34445e-05	0.000671685
c34887_g1	39.104	41.1518	31.5381	11.0022	5.87314	3.52524	20.0652	8.96868	-1.671	4.35555	0.000657047	0.00589243
c16260_g1	15.9105	25.2221	40.0526	18.3672	6.03628	5.12763	10.5378	9.44072	-1.67216	4.06293	8.05195e-06	0.000166212
c14665_g1	3.36138	3.74107	3.40584	3.00059	0.652571	1.28191	1.44354	0.826063	-1.67272	1.32693	0.000105405	0.00136696
c3048_g1	35.4065	87.1308	37.941	17.458	4.24171	3.20477	23.2409	24.8999	-1.673	4.88292	0.00434061	0.0262046
c31318_g3	8.96367	7.48215	19.7539	9.18362	2.77343	2.72405	3.32014	5.3104	-1.67456	2.96745	7.28246e-05	0.00102147
c25333_g1	171.878	283.718	164.979	91.6543	43.3959	29.1634	80.1163	70.0973	-1.6753	6.87277	8.71888e-06	0.000177874
c28819_g1	18.9358	25.9462	22.9553	12.0933	3.26285	6.56977	1.8766	13.099	-1.67566	3.74801	0.000562167	0.00524775
c36182_g5	1.90478	2.4136	2.31597	1.63668	0	1.12167	0.433061	0.944072	-1.67579	0.71065	0.00247284	0.016953
c25257_g1	284.821	177.641	338.881	355.524	62.6468	77.2349	100.181	121.549	-1.67699	7.57129	5.10633e-08	2.67589e-06
c22242_g2	30.2165	64.7483	39.8919	26.3261	14.2309	11.0837	14.1842	10.8592	-1.67724	4.7418	2.98643e-07	1.11002e-05
c31832_g1	17.2551	13.6368	27.9279	20.0948	5.70999	9.77454	4.33061	4.95638	-1.67837	3.7356	5.88063e-06	0.000126524
c33948_g1	30.9247	64.081	45.6382	39.3713	15.3354	11.0564	16.1676	13.571	-1.67947	4.89953	1.98904e-08	1.21735e-06
c32241_g3	118.657	256.203	213.614	117.205	28.8763	67.1399	41.4295	82.6063	-1.6799	6.8588	4.86402e-06	0.000107981
c35181_g5	72.3816	101.854	91.004	45.0997	23.4925	17.7865	33.057	22.4217	-1.68014	5.6787	5.20359e-08	2.7152e-06
c32472_g2	74.1744	107.526	113.619	56.9202	22.3505	17.6262	39.4086	30.3283	-1.68081	5.8604	1.35797e-07	5.95363e-06
c36104_g1	449.08	662.17	844.988	368.072	102.454	170.173	190.98	260.918	-1.6813	8.57546	9.10801e-07	2.78307e-05
c25391_g1	7.28298	12.7921	24.3177	8.18342	1.95771	5.60834	2.59837	6.13646	-1.68338	3.16857	0.000447555	0.00438081
c34565_g9	45.7147	87.1308	73.2936	24.0047	6.68885	4.80715	31.4691	28.4402	-1.68445	5.24966	0.00142616	0.0110027
c21337_g2	4.70593	5.79263	11.648	2.90966	0.815713	1.60238	3.32014	2.00615	-1.68453	2.15655	0.00146036	0.0111934
c35959_g1	401.572	766.437	594.182	414.081	117.463	177.224	170.193	211.944	-1.68459	8.47969	2.51411e-08	1.47229e-06
c31388_g2	12.8853	22.5671	18.5959	10.7294	5.38371	5.28787	2.88707	6.49049	-1.68552	3.45025	8.30409e-06	0.000170695
c26612_g2	11.7648	12.6714	11.648	7.63786	3.09971	2.40358	2.45401	5.42841	-1.68695	2.90039	1.31503e-05	0.000250297
c25810_g1	15.2382	13.9989	14.032	6.81952	5.22057	4.1662	2.88707	3.30425	-1.68711	3.09116	1.3746e-05	0.00025881
c30408_g2	4.70593	11.7059	9.60446	4.27356	2.284	1.76262	2.30966	2.95022	-1.68762	2.39791	0.000150395	0.00181366
c31064_g3	97.9281	116.939	88.1431	57.4658	28.0605	38.1367	16.6007	29.0302	-1.68828	5.89136	5.65393e-08	2.88847e-06
c27722_g1	54.1182	61.6674	102.924	41.9173	23.0031	16.3443	23.9627	17.4653	-1.69111	5.4278	6.36906e-08	3.16857e-06
c28257_g1	59.6084	86.5274	22.3423	105.93	20.7191	15.2226	21.9418	26.788	-1.69347	5.49815	1.37181e-05	0.000258484
c33773_g1	45.4906	85.0793	61.9181	36.7345	23.4925	11.5372	21.0756	14.6331	-1.69589	5.24103	2.76804e-07	1.04514e-05
c33170_g1	41.15	92.9741	55.2079	25.2386	13.3777	12.4986	22.2305	17.9374	-1.69656	5.14545	4.76703e-06	0.000106628
c29117_g1	3.58547	9.17167	9.12764	6.00117	2.284	1.28191	3.60884	1.41611	-1.69773	2.28886	0.000288974	0.00304695
c11070_g1	12.101	15.2057	20.0944	7.54693	3.75228	3.52524	4.61932	4.95638	-1.69855	3.22097	9.87813e-06	0.000196741
c30274_g1	129.525	274.667	175.537	115.568	43.0697	40.7005	69.7228	60.3026	-1.70012	6.83245	1.4738e-07	6.32592e-06
c27149_g1	225.212	328.49	316.47	99.2012	88.5865	33.6501	120.68	55.2282	-1.70088	7.31088	4.14853e-05	0.000648158
c21782_g1	19.7201	23.2912	36.783	13.0025	7.01513	3.84572	8.37252	9.2047	-1.70091	3.95642	1.04143e-05	0.00020526
c35877_g1	5.04207	8.44759	5.10876	3.18244	2.44714	1.44215	1.8766	0.944072	-1.70097	1.94282	0.000238713	0.00261759
c19642_g1	983.763	1467.83	1159.76	342.703	175.378	215.04	480.265	344.468	-1.702	9.33647	4.08736e-05	0.000639998
c16430_g1	22.5212	40.4277	26.3612	21.7315	8.48342	6.56977	10.6822	8.26063	-1.70327	4.20553	1.21391e-07	5.41933e-06
c30373_g2	6.16252	10.3785	4.35947	2.81873	0.163143	1.60238	3.7532	1.65213	-1.70358	2.04994	0.00477862	0.0281869
c31088_g1	4.48184	6.51671	5.17687	4.45542	1.142	2.72405	1.15483	1.2981	-1.70782	1.87529	6.95791e-05	0.000983572
c19969_g1	45.6027	96.9059	95.6359	58.3751	10.278	30.285	19.3434	30.6823	-1.70846	5.60726	2.34027e-06	6.06037e-05
c22893_g1	72.8298	98.2334	156.464	66.1948	30.834	22.1129	42.1513	25.3719	-1.70882	6.01457	1.5314e-07	6.5379e-06
c17883_g1	17.7033	16.8952	12.4654	8.09249	5.05742	1.12167	6.92898	3.65828	-1.71071	3.21695	0.000201508	0.00228982
c30112_g1	161.234	260.548	160.142	117.296	39.97	37.656	78.5284	57.2343	-1.71089	6.83794	1.46336e-07	6.30252e-06
c17538_g2	78.8803	70.477	70.7052	70.4683	11.9094	26.2791	23.8184	26.552	-1.71094	5.57686	2.40401e-09	2.11935e-07
c30235_g2	7.84321	3.37903	11.5117	1.18205	1.95771	0.640953	2.16531	2.47819	-1.71142	2.08911	0.00622672	0.0344253
c32346_g1	46.0509	114.887	62.5312	89.0174	11.7463	29.1634	20.7869	33.5145	-1.71147	5.68078	1.73629e-06	4.71114e-05
c33354_g1	201.234	423.224	299.577	173.216	62.6468	91.6563	92.5307	87.6806	-1.71325	7.48626	5.82031e-08	2.94879e-06
c33153_g1	34.8463	50.6855	36.2381	25.9142	10.9306	8.81311	11.4039	13.689	-1.71371	4.60832	1.41899e-08	9.36531e-07
c34126_g1	45.4906	61.1847	31.1294	24.7321	11.9094	7.85168	21.6531	8.02461	-1.71496	4.74396	8.56087e-06	0.000175089
c18744_g2	16.3587	19.9122	16.4843	10.1838	3.75228	4.00596	5.34109	5.90045	-1.7157	3.40159	1.06994e-06	3.14794e-05
c28719_g1	14.2298	12.5507	12.9422	8.72898	2.12085	2.72405	3.89755	5.78244	-1.7161	3.03692	9.26093e-06	0.00018644
c26290_g2	19.496	45.8583	21.5249	9.8201	8.48342	2.88429	9.6717	8.26063	-1.7162	4.00445	0.000199723	0.00227377
c31335_g1	757.654	1342.92	865.015	412.172	69.9882	330.251	255.073	371.02	-1.71832	9.1055	0.000111963	0.00143679
c21337_g1	33.2776	41.9966	69.2747	25.8232	12.7251	6.89025	18.766	13.335	-1.71843	4.81447	3.04125e-06	7.4791e-05
c31317_g1	279.106	417.552	281.322	249.14	77.1665	44.2258	146.086	105.028	-1.71914	7.64593	6.26373e-07	2.03675e-05
c33529_g2	8.85163	12.43	11.5117	7.456	2.77343	2.72405	3.46449	3.18624	-1.7195	2.78138	2.27397e-06	5.93272e-05
c32241_g1	32.6054	66.6153	45.0933	19.7311	9.13599	15.8636	8.66122	15.9312	-1.72218	4.75641	5.31446e-06	0.000116394
c34685_g1	525.495	796.004	679.669	429.084	181.578	139.247	229.811	185.628	-1.72259	8.62992	2.61201e-09	2.26994e-07
c35083_g1	65.6589	112.715	91.1402	55.6473	18.9245	20.6707	28.149	30.5643	-1.72259	5.7354	7.55197e-09	5.60544e-07
c31056_g1	1716.99	2930.83	2401.8	1197.05	487.96	609.226	777.2	622.143	-1.72383	10.3915	3.88556e-08	2.13501e-06
c4165_g1	22.073	15.085	13.0784	10.2747	8.64656	2.24334	6.49592	0.944072	-1.72761	3.34374	0.001036	0.00848806
c30527_g2	63.9782	85.924	71.1139	49.8279	20.8823	15.5431	24.9732	20.1795	-1.72933	5.47207	3.83721e-10	4.98429e-08
c20068_g1	239.442	272.736	473.752	353.433	69.4988	84.6058	115.916	133.704	-1.72953	7.77002	2.49191e-08	1.4628e-06
c32790_g1	15.0141	19.5501	34.0584	18.1854	6.03628	5.60834	6.20721	8.26063	-1.72963	3.85725	8.12569e-07	2.52776e-05
c20251_g2	6.94685	14.1195	4.90441	10.4566	6.36256	0.320477	3.60884	0.708054	-1.73	2.63365	0.00793986	0.0415452
c27722_g2	71.9335	77.9592	148.903	60.2845	38.0122	17.3057	33.2014	19.7075	-1.73166	5.87756	6.78051e-07	2.17297e-05
c32813_g1	78.4321	165.814	98.0881	47.1911	27.2448	29.0031	32.0465	28.7942	-1.7329	5.99192	2.74586e-07	1.04121e-05
c16139_g1	4.70593	7.12011	7.56096	5.00098	2.12085	1.76262	2.30966	1.18009	-1.73347	2.10052	2.29189e-05	0.000395533
c27663_g1	210.758	145.781	239.09	80.7431	46.0062	50.1546	50.3794	56.6443	-1.73457	6.78538	7.96314e-08	3.84308e-06
c36378_g1	4.03365	7.96487	4.087	1.90946	1.46828	1.76262	1.58789	0.590045	-1.7349	1.67678	0.00114476	0.00922192
c33649_g2	114.399	280.822	197.47	165.214	50.2479	65.0568	46.1932	66.085	-1.73495	6.94866	1.49112e-08	9.76222e-07
c32842_g1	113.39	150.367	114.913	87.017	41.7645	32.0477	30.0256	35.8747	-1.73634	6.248	1.39665e-10	2.05459e-08
c16844_g1	5.49025	9.53371	9.19576	6.36488	1.95771	2.56381	2.88707	1.77013	-1.73668	2.40427	1.32308e-05	0.00025127
c33713_g2	4.03365	8.08555	4.97252	4.54634	1.46828	1.12167	2.02095	1.77013	-1.73767	1.92744	4.47198e-05	0.000686067
c30248_g2	56.5832	78.9246	71.795	18.2763	21.3717	6.89025	21.0756	18.0554	-1.7411	5.2078	4.65619e-05	0.000707996
c33463_g1	10.9805	14.9643	10.6262	5.81932	1.63143	2.72405	4.76367	3.42226	-1.74146	2.84387	4.29242e-05	0.000664686
c29077_g6	29.5801	90.0271	64.3022	27.4599	18.4351	11.5372	16.1676	16.9933	-1.74148	5.11459	3.70451e-06	8.74049e-05
c27836_g2	4.1457	9.89574	3.20149	6.00117	0.978856	1.92286	2.16531	1.77013	-1.74235	2.01523	0.000225129	0.00250349
c33103_g1	76.6394	81.9416	85.0097	77.1969	21.0454	11.5372	34.5005	28.4402	-1.74462	5.71132	2.20274e-08	1.3249e-06
c35742_g3	9.29981	15.2057	22.2742	7.63786	4.56799	2.40358	6.06286	3.18624	-1.74655	3.19977	6.09316e-05	0.000878365
c21208_g1	30.0283	41.2725	34.1946	12.3661	8.97285	7.21073	10.9709	7.9066	-1.74672	4.28095	2.06411e-06	5.47887e-05
c32279_g2	4.81797	7.60283	8.65083	4.27356	1.63143	1.44215	2.02095	2.36018	-1.74841	2.1483	3.1025e-05	0.000509845
c22902_g1	3.69751	5.43059	4.83629	3.63708	1.142	1.92286	1.8766	0.354027	-1.74874	1.65998	0.000287795	0.00303714
c4253_g1	27.0031	35.2385	30.2438	9.72918	11.5831	2.72405	10.3935	5.66443	-1.75015	4.07842	0.000134768	0.00166047
c16515_g1	4.59388	4.58583	8.10589	3.81893	1.142	0.96143	1.44354	2.5962	-1.7506	1.9089	0.00012873	0.00160797
c32602_g1	225.212	459.307	249.648	244.139	72.5985	60.4099	114.761	102.078	-1.75099	7.58004	3.69781e-08	2.0568e-06
c37366_g1	0.784321	1.2068	1.83915	2.00039	0	0.96143	0.144354	0.590045	-1.75105	0.306898	0.00871222	0.0447994
c32365_g1	39.5522	61.5467	64.779	34.6431	7.50456	12.9793	14.8684	23.9558	-1.75113	5.0375	7.47799e-07	2.35629e-05
c30877_g1	138.265	199.242	176.082	68.0133	49.9217	18.9081	70.589	33.0425	-1.75335	6.56369	1.22594e-05	0.000235318
c35693_g1	3.02524	3.62039	4.01889	3.27337	0.978856	0.640953	0.866122	1.53412	-1.7536	1.35596	5.33871e-05	0.000789651
c1723_g1	15.7985	14.4816	15.8712	23.7319	2.93657	5.60834	4.33061	7.67058	-1.75399	3.54288	1.56842e-06	4.30829e-05
c27429_g1	16.2467	31.0147	10.0132	12.8207	6.68885	4.32644	6.78462	2.95022	-1.75497	3.54013	3.70276e-05	0.000591763
c32912_g2	866.899	1380.7	1107.24	656.31	239.82	211.995	392.065	343.642	-1.75582	9.34469	2.17459e-08	1.31594e-06
c23747_g1	93.1101	206.604	126.97	68.4679	39.97	24.9972	44.3166	37.1728	-1.75627	6.33135	2.82645e-07	1.06025e-05
c33243_g1	236.865	313.526	357.204	189.219	72.4353	29.3236	159.944	62.7808	-1.75679	7.47591	2.15687e-05	0.000377264
c30152_g1	66.2191	59.1331	55.9238	16.0031	24.7977	7.5312	19.3434	6.72651	-1.75732	5.01236	0.000154896	0.00185238
c36444_g2	2.24092	0.844759	1.02175	1.0002	0.489428	0.480715	0.288707	0.236018	-1.75738	0.118721	0.00429084	0.025987
c21058_g1	6.49866	7.24079	1.43045	1.90946	0.815713	1.92286	0.433061	1.77013	-1.75852	1.58594	0.00566795	0.0320174
c17017_g1	403.589	430.465	405.703	305.878	98.7013	89.8937	169.183	98.7735	-1.75909	7.96934	1.0745e-09	1.14582e-07
c20983_g4	1.90478	3.62039	4.76817	1.81854	0.652571	0.160238	1.8766	0.826063	-1.75996	1.18578	0.00294261	0.0193741
c21812_g1	46.6111	46.9444	39.3034	25.6414	9.29913	6.89025	16.8894	13.453	-1.76197	4.69833	1.37996e-07	6.0176e-06
c33025_g1	244.036	414.777	297.534	168.033	62.1574	65.858	105.811	96.7673	-1.76511	7.50944	3.56817e-08	1.9985e-06
c32683_g1	18.3755	41.5139	18.9365	22.368	8.48342	2.88429	8.66122	9.55872	-1.76553	4.05846	1.05634e-05	0.000207363
c18596_g1	16.2467	21.6017	15.3263	7.27415	4.89428	1.60238	8.51687	2.71421	-1.76565	3.33368	0.000250188	0.00271416
c30657_g3	13.1094	13.3955	11.103	6.18303	4.56799	1.60238	4.18626	2.47819	-1.76758	2.88516	2.97549e-05	0.000492955
c26881_g1	16.2467	23.1705	19.9582	13.1844	5.70999	4.80715	5.9185	4.83837	-1.76798	3.59187	9.64583e-08	4.47816e-06
c33325_g2	778.495	1111.94	1142.05	459.09	256.787	88.9323	355.688	322.636	-1.76938	9.14162	1.08799e-05	0.000212891
c15907_g1	12.9973	22.9292	15.8712	10.7294	3.75228	3.04453	5.9185	5.42841	-1.77244	3.37963	2.54019e-06	6.44325e-05
c36235_g1	958.329	1836.38	1369.49	850.075	244.061	193.888	555.473	473.806	-1.77272	9.66273	1.84424e-06	4.96543e-05
c8104_g1	10.1962	14.2402	13.2828	5.18283	5.38371	1.12167	5.34109	0.708054	-1.77684	2.85713	0.00177828	0.0130721
c27876_g1	1.79273	3.86175	1.49857	1.09112	0.163143	1.12167	0.721769	0.354027	-1.77685	0.660895	0.00490386	0.0287588
c20543_g1	18.8237	28.8425	25.5438	21.2769	8.32028	3.20477	10.8265	5.19239	-1.77706	3.96263	1.90393e-06	5.10922e-05
c29516_g1	1.16864	1.32748	1.36233	0.818342	0.489428	0.480715	0.433061	0	-1.77731	0.0343874	0.00770024	0.0405695
c32512_g2	26.2187	31.1354	50.747	20.3676	8.64656	6.2493	11.6927	10.7388	-1.78003	4.39928	3.32539e-07	1.20047e-05
c27228_g2	97.592	211.19	138.549	64.9218	29.692	47.2703	41.2852	30.8003	-1.78081	6.37478	2.93216e-07	1.09485e-05
c30482_g1	24.5381	20.8776	13.8277	13.639	5.22057	5.60834	7.07333	3.30425	-1.78089	3.59264	9.91528e-07	2.96729e-05
c26033_g2	7.61912	5.79263	5.78992	3.09151	2.93657	0.801192	1.44354	1.2981	-1.78211	1.96212	0.000178999	0.00208647
c33537_g10	210.198	432.999	274.102	120.933	63.6256	45.9884	134.826	57.1163	-1.78321	7.39058	1.10083e-05	0.000214715
c29310_g1	140.057	175.106	150.266	69.8318	34.9125	19.5491	83.0034	17.9374	-1.78398	6.43738	5.62266e-05	0.000823624
c22423_g1	162.354	305.923	185.686	115.841	46.3325	51.116	71.3107	54.5201	-1.7848	6.95953	1.83624e-08	1.15273e-06
c31990_g1	5.82639	9.53371	6.74356	6.81952	1.95771	2.56381	1.44354	2.36018	-1.78547	2.3126	4.87368e-06	0.000108097
c36125_g1	4.48184	3.98243	2.17974	1.63668	1.79457	0.640953	1.15483	0	-1.78642	1.16447	0.0070162	0.0377974
c32662_g1	65.5468	91.1133	99.178	58.8297	15.1723	16.825	34.9336	24.0738	-1.78741	5.67439	1.43254e-08	9.42929e-07
c35372_g2	13.4455	13.5161	26.5655	6.72859	2.284	4.64691	5.48544	4.95638	-1.78934	3.33337	5.55097e-05	0.000814632
c37875_g1	16.1346	35.3592	17.3017	29.5512	17.6194	2.0831	8.08381	0.708054	-1.79013	4.01389	0.00526317	0.0303129
c24108_g1	40.5606	39.8243	84.5329	37.1891	16.8037	14.101	15.0128	12.5089	-1.79305	5.04234	2.21911e-08	1.3282e-06
c23396_g1	6.27457	7.60283	3.2696	7.27415	1.46828	1.76262	2.45401	1.2981	-1.79468	2.07553	4.08844e-05	0.000639998
c27900_g1	9.41185	15.447	22.5466	10.5475	4.24171	2.88429	6.64027	2.95022	-1.79508	3.27727	1.43372e-05	0.000268286
c35976_g1	14.0057	26.4289	40.9382	35.3706	6.85199	8.33239	8.37252	10.0308	-1.79515	4.2612	4.12468e-07	1.44719e-05
c36508_g1	11.2046	13.9989	22.2742	15.2757	3.09971	4.00596	4.47497	6.37248	-1.79529	3.38708	1.02456e-06	3.05864e-05
c9792_g1	15.7985	21.119	17.506	3.00059	1.79457	1.12167	8.66122	4.83837	-1.79548	3.25669	0.0031112	0.0202332
c34586_g1	17.7033	36.0833	12.7378	15.4576	5.87314	4.80715	9.09428	3.77629	-1.79613	3.75271	1.26706e-05	0.000242299
c34236_g1	114.959	239.067	132.283	84.4711	35.7282	34.7717	47.348	46.1415	-1.79777	6.52618	3.35539e-08	1.89673e-06
c3530_g1	3.80956	12.7921	9.94504	5.18283	2.61028	1.60238	1.8766	2.95022	-1.7978	2.4389	0.00012224	0.00154109
c31294_g2	133.335	244.256	168.316	122.66	41.112	37.4958	61.7834	51.6879	-1.79808	6.75378	2.04974e-09	1.88175e-07
c14682_g1	4.70593	10.8612	5.72181	3.63708	1.142	1.12167	2.88707	1.88814	-1.79914	2.10205	0.000204685	0.00231837
c24495_g1	11.8769	13.5161	13.7596	7.27415	1.63143	0.640953	9.09428	1.88814	-1.80055	2.9623	0.00224763	0.0157496
c11762_g2	28.4597	51.0476	38.3497	17.7307	10.7674	9.45406	10.3935	8.26063	-1.80173	4.46815	1.59484e-07	6.76665e-06
c41326_g1	8.0673	11.1025	6.67544	4.81912	2.12085	1.12167	3.32014	2.12416	-1.80178	2.38392	3.4109e-05	0.00055302
c30278_g1	200.002	299.165	259.184	161.941	36.2177	55.9232	99.4597	72.1035	-1.80217	7.21286	5.36407e-08	2.78306e-06
c32936_g1	48.0677	48.634	91.8895	49.0096	8.64656	20.19	9.23864	29.8563	-1.80262	5.2701	4.54015e-06	0.000102848
c31321_g2	193.167	211.672	420.144	444.814	54.1634	103.514	105.956	100.19	-1.80311	7.67667	1.49207e-07	6.39234e-06
c40376_g1	4.03365	1.2068	2.8609	1.18205	0.326285	0	1.15483	1.06208	-1.80393	0.835459	0.00727769	0.0389398
c28573_g1	20.0562	40.4277	30.5844	20.2767	5.87314	8.17216	9.96041	7.78859	-1.8041	4.188	7.64601e-08	3.70467e-06
c26464_g1	13.1094	10.9819	3.40584	2.27317	2.44714	1.92286	2.30966	1.77013	-1.80502	2.33194	0.00118173	0.00947712
c27232_g1	236.193	272.012	611.416	207.222	52.2057	76.4337	117.648	133.232	-1.80522	7.73952	3.19607e-06	7.797e-05
c30478_g1	40.6727	79.0453	82.0807	35.0978	12.562	11.6974	25.695	17.7013	-1.80546	5.26417	3.99914e-07	1.40922e-05
c32218_g1	9.07572	7.36147	4.01889	3.36429	0.652571	0.96143	2.16531	2.83221	-1.80547	2.03519	0.000418315	0.00414749
c35511_g2	17.5912	40.1864	27.9279	14.7302	6.36256	5.76858	7.93945	8.49664	-1.80682	4.04054	8.5125e-07	2.628e-05
c29373_g1	7.50707	17.1365	9.46823	2.18225	2.12085	1.44215	2.88707	3.77629	-1.80745	2.6132	0.00091247	0.00765722
c35332_g2	10.4203	14.2402	22.4104	6.91044	3.09971	1.60238	5.77415	4.83837	-1.80772	3.17525	8.1765e-05	0.0011221
c34926_g1	181.738	274.305	356.523	190.856	57.7525	55.122	67.5575	105.736	-1.80889	7.33611	1.04036e-08	7.15651e-07
c28897_g3	7.28298	11.1025	20.2307	6.45581	2.93657	1.92286	3.89755	4.0123	-1.81196	2.92751	5.4387e-05	0.000801527
c29772_g2	9.18776	12.6714	16.6886	7.36508	2.12085	2.56381	3.89755	4.36633	-1.81202	2.94767	7.5977e-06	0.000157903
c26418_g1	81.2333	256.565	162.731	113.022	36.2177	30.285	50.2351	57.5884	-1.81371	6.62683	3.71578e-07	1.31889e-05
c16207_g1	4.03365	5.06855	7.01602	4.54634	1.30514	1.60238	2.30966	0.708054	-1.81402	1.86851	5.53762e-05	0.000813161
c32339_g1	79.5526	82.183	178.057	23.4591	21.698	17.6262	29.4482	34.3406	-1.8155	5.8753	4.98059e-05	0.000746842
c19601_g1	17.4792	36.3246	21.593	12.1842	5.05742	2.0831	12.4144	5.19239	-1.8171	3.84391	0.000133523	0.00164904
c35764_g5	270.815	434.085	384.723	204.585	102.78	62.9737	106.822	94.1711	-1.81887	7.70021	3.20228e-09	2.66893e-07
c36259_g3	7.50707	8.68895	8.10589	4.00078	0.326285	4.32644	2.30966	1.06208	-1.81921	2.27816	0.00118564	0.00948978
c33444_g1	49.6363	107.526	60.9645	30.3696	10.7674	20.3503	19.199	19.9435	-1.81936	5.32785	6.70647e-07	2.15206e-05
c28466_g1	22.1851	67.2187	42.7092	26.6416	8.8097	16.1841	12.5588	7.43456	-1.82001	4.68876	2.14203e-06	5.61852e-05
c15654_g1	23.0815	49.8408	30.1757	17.367	6.19942	7.37096	9.96041	10.3848	-1.82103	4.29441	5.75317e-07	1.90112e-05
c32455_g1	284.597	604.847	474.706	221.134	83.8553	76.5939	145.22	142.555	-1.8218	7.99174	3.14299e-07	1.15397e-05
c34625_g1	140.281	156.884	263.748	187.855	31.1602	44.386	58.1745	77.6499	-1.82326	6.91185	1.86324e-08	1.16667e-06
c25553_g1	70.1407	155.315	86.5764	40.2806	21.698	16.1841	30.8917	30.5643	-1.82365	5.82728	1.0947e-06	3.20534e-05
c34226_g2	20.2803	50.9269	51.7687	7.54693	3.426	12.4986	9.52734	11.3289	-1.82399	4.4108	0.000450675	0.00440194
c22880_g1	1216.96	1567.24	1404.62	367.704	222.522	114.024	523.399	426.077	-1.82482	9.51307	9.58167e-05	0.00126341
c35785_g1	134.455	230.619	217.292	77.9243	52.5319	20.0298	71.4551	42.1292	-1.82612	6.73003	4.82268e-06	0.000107552
c21786_g2	129.525	248.48	178.806	124.206	41.6014	34.4512	71.022	44.6074	-1.82808	6.77382	9.53906e-09	6.70678e-07
c32772_g1	50.8688	99.0781	30.5844	38.0074	19.5771	5.60834	28.0046	8.14262	-1.83198	5.14037	9.89199e-05	0.00129524
c12921_g1	1.56864	2.29292	0.953634	0.636488	0.326285	0.320477	0.721769	0.118009	-1.83215	0.158286	0.00554342	0.0314888
c31772_g1	18.4876	37.0487	34.8077	13.0935	7.17828	6.08906	7.7951	7.9066	-1.83238	4.07872	7.73887e-07	2.42552e-05
c24422_g1	22.7453	28.3598	19.1408	7.27415	6.19942	2.0831	10.2491	3.18624	-1.83259	3.66823	0.000218227	0.00244679
c33656_g5	52.9977	66.2532	94.3417	30.7333	7.50456	16.5045	18.766	25.6079	-1.83314	5.3027	2.26231e-06	5.91494e-05
c36392_g1	1075.98	1413.28	1858.7	1079.48	225.626	349.48	412.274	535.171	-1.83357	9.76343	8.12873e-09	5.90785e-07
c27476_g2	2.6891	3.37903	2.65655	1.81854	0.489428	1.12167	0.721769	0.590045	-1.83581	0.976924	0.00015892	0.00189679
c30800_g1	579.725	1044.6	855.069	439.995	157.596	108.642	326.095	224.807	-1.83672	8.86857	6.43707e-07	2.08203e-05
c14119_g1	0.784321	1.8102	2.31597	1.18205	0.652571	0	0.144354	0.826063	-1.83715	0.340461	0.00442721	0.0266156
c33888_g1	123.026	186.45	110.009	65.922	35.2388	16.6648	52.9778	30.6823	-1.83894	6.28431	7.81221e-07	2.43957e-05
c27698_g1	12.4371	30.0493	13.9639	7.00137	5.22057	2.40358	7.21769	2.83221	-1.84001	3.38338	0.000136741	0.001678
c30847_g3	2242.04	5464.5	3238.95	1810.81	514.715	531.03	1039.64	1476.53	-1.84037	10.9944	6.722e-06	0.000142492
c9202_g1	125.828	204.432	158.576	52.6467	49.5954	16.825	55.5762	29.1482	-1.84061	6.44145	1.11015e-05	0.000216084
c24709_g1	36.8631	48.8753	20.0944	14.6392	6.19942	8.17216	8.80558	10.2668	-1.84086	4.28806	1.94562e-06	5.19825e-05
c29381_g1	3.80956	4.94787	5.51746	1.81854	0.489428	0.96143	1.01048	1.88814	-1.84183	1.5253	0.000296761	0.00311427
c31522_g3	13.1094	20.6362	20.2307	13.1844	4.24171	4.64691	4.33061	5.42841	-1.84206	3.4687	6.2009e-08	3.10936e-06
c33796_g1	120.561	192.484	117.297	68.2861	19.2508	28.2019	48.9359	42.2472	-1.84431	6.32169	2.66082e-07	1.01527e-05
c28272_g2	19.496	68.1841	28.8815	10.9112	9.78856	9.6143	6.20721	9.79474	-1.8449	4.36852	6.34726e-05	0.000910694
c16178_g1	160.114	302.786	218.042	135.117	42.4171	38.9379	88.0558	57.4704	-1.84572	7.03021	4.97815e-08	2.61996e-06
c36247_g1	49.0761	78.9246	91.9576	40.7352	18.272	16.825	22.0861	15.3412	-1.84626	5.3928	2.30467e-09	2.03913e-07
c33946_g1	1.2325	3.017	1.6348	0.909269	0.489428	0	0.577415	0.708054	-1.84631	0.426992	0.00362907	0.0228466
c26881_g2	38.5438	73.132	47.4774	38.9167	14.3566	10.736	14.0023	15.8132	-1.84683	4.99795	6.89464e-10	7.94184e-08
c32988_g1	172.551	231.705	187.798	121.206	33.6074	27.561	81.4155	55.4642	-1.84709	6.83618	1.31313e-07	5.78818e-06
c33514_g1	247.509	384.124	361.155	120.751	46.6588	67.6206	102.202	92.519	-1.8487	7.47713	5.01386e-07	1.69818e-05
c23123_g2	13.6696	20.5156	37.6686	84.9257	10.278	11.6974	14.7241	6.84452	-1.84972	4.66835	9.57765e-05	0.00126341
c22710_g1	1.00841	0.482719	2.38409	1.81854	0.489428	0.320477	0.288707	0.472036	-1.85224	0.288193	0.0042118	0.0256297
c22972_g1	0.560229	2.05156	1.49857	0.727415	0.326285	0.320477	0.288707	0.354027	-1.85468	0.0540552	0.0054253	0.0310271
c20359_g1	81.9055	12.068	69.9559	6.18303	16.9668	18.2672	6.06286	5.78244	-1.85497	4.78189	0.00401959	0.0246591
c10685_g1	28.3476	31.7388	52.7224	7.54693	6.03628	8.33239	12.2701	6.6085	-1.8554	4.29083	6.05593e-05	0.000873513
c34183_g1	860.849	1314.2	1132.58	444.451	262.007	166.327	369.979	237.552	-1.85674	9.22602	1.62757e-07	6.85263e-06
c7036_g1	61.065	109.457	46.66	30.0059	27.2448	5.60834	23.8184	11.4469	-1.85876	5.31136	5.24082e-05	0.000777054
c31971_g1	5.93843	17.0159	10.4219	7.36508	2.93657	2.72405	4.0419	1.53412	-1.85886	2.767	3.61068e-05	0.000578942
c2168_g1	2.12887	3.017	1.49857	0.818342	0.326285	0.160238	0.866122	0.590045	-1.85959	0.528103	0.00194432	0.0140599
c34809_g1	4.03365	7.36147	8.99141	3.81893	1.79457	0.96143	2.59837	1.2981	-1.85974	2.06831	8.17909e-05	0.0011221
c25024_g1	115.295	147.591	151.219	128.298	20.556	26.4393	46.0488	56.0542	-1.86015	6.43975	8.54046e-09	6.18867e-07
c32990_g1	9.07572	22.5671	11.4436	8.27435	1.63143	2.88429	3.7532	5.66443	-1.86026	3.08391	4.10301e-05	0.000641867
c21647_g1	31.0367	66.2532	58.7166	26.7325	10.1148	5.12763	17.8999	16.9933	-1.86048	4.88105	4.11209e-06	9.53631e-05
c21968_g1	5.15411	12.5507	6.60732	3.63708	2.44714	0.320477	3.32014	1.53412	-1.86162	2.24576	0.000894787	0.00754253
c33134_g2	53.782	95.0957	63.7573	34.9159	20.2297	15.0624	15.8789	16.8753	-1.86187	5.31382	3.85018e-09	3.13404e-07
c36256_g1	19.9442	28.9632	51.0876	22.1862	8.32028	4.48667	11.9814	8.73266	-1.86378	4.3113	1.08028e-06	3.17074e-05
c21055_g1	53.2218	114.887	72.953	81.3796	30.834	11.8576	34.0675	11.8009	-1.86491	5.69226	8.867e-07	2.71544e-05
c29507_g1	2.46501	4.94787	6.81167	2.45503	0.978856	0.160238	2.30966	1.06208	-1.86769	1.5788	0.00145981	0.0111927
c35850_g4	32.4933	71.3218	70.1602	53.1922	12.2357	16.3443	19.199	14.3971	-1.8686	5.19099	1.42149e-09	1.45242e-07
c34992_g5	134.007	355.161	233.095	73.5598	55.7948	45.5077	50.9569	65.377	-1.86974	6.98887	2.0211e-06	5.3764e-05
c14626_g2	14.2298	22.5671	15.9393	11.2749	4.89428	2.40358	8.08381	2.12416	-1.86974	3.39343	2.01961e-05	0.000356866
c34856_g2	12.6612	15.3263	14.577	12.6388	3.426	3.04453	3.7532	4.72036	-1.87201	3.18736	2.54874e-08	1.489e-06
c5827_g1	43.6979	64.3223	65.1877	37.4619	10.9306	9.13359	18.766	18.4094	-1.87453	5.0811	5.92456e-09	4.52118e-07
c30024_g2	99.4968	189.709	110.417	75.2875	30.9971	22.5936	50.6682	25.1359	-1.87499	6.24529	5.50833e-08	2.8363e-06
c27665_g2	9.29981	22.3258	14.3726	7.54693	2.44714	1.76262	7.21769	3.06823	-1.8752	3.14191	0.000100403	0.00131044
c32594_g1	12.325	13.6368	24.2496	9.63825	3.26285	2.72405	4.0419	6.13646	-1.87635	3.30492	3.75445e-06	8.83272e-05
c25737_g1	46.8352	79.166	57.4224	14.0027	15.3354	12.0179	16.6007	9.79474	-1.87665	4.98727	6.21429e-06	0.000132651
c32713_g1	21.7369	44.4102	80.1053	33.1883	10.6043	10.2553	19.4878	8.37863	-1.8819	4.85392	2.48233e-06	6.34134e-05
c12987_g2	24.314	38.7382	23.5684	10.2747	5.22057	4.64691	6.64027	9.55872	-1.88286	3.97198	3.64217e-06	8.63445e-05
c31976_g1	24.2019	58.6504	45.2295	24.823	8.8097	9.29382	10.8265	12.3909	-1.88289	4.62197	3.89059e-08	2.13501e-06
c29454_g1	5.3782	6.75807	11.1711	4.54634	1.79457	1.44215	2.02095	2.24217	-1.88312	2.25566	1.29755e-05	0.000247742
c33728_g1	133.447	143.73	290.245	187.764	23.982	19.8696	73.043	87.5626	-1.88347	6.91137	1.87021e-05	0.000332875
c31948_g1	8.73958	10.1371	4.49571	2.18225	0.815713	0.801192	3.03143	2.12416	-1.88476	2.11289	0.000831805	0.00710233
c33380_g1	28.4597	53.3405	50.2702	44.736	8.64656	13.6203	11.6927	13.807	-1.88487	4.82941	3.21265e-10	4.28704e-08
c23277_g2	4.93002	9.05099	6.26674	4.63727	0.978856	0.96143	3.03143	1.65213	-1.88516	2.0883	4.77997e-05	0.000724113
c24142_g1	10.6444	174.986	110.553	89.3811	9.13599	41.8222	23.8184	29.5022	-1.88565	5.94442	0.0011257	0.00909348
c32716_g2	37.8715	70.115	68.1167	30.3696	14.846	7.85168	21.5087	11.5649	-1.8872	5.05027	2.7233e-07	1.03426e-05
c31218_g2	300.171	632.604	455.292	337.793	56.7736	73.0687	148.107	188.224	-1.88747	8.09994	9.66984e-07	2.90452e-05
c23580_g1	5.60229	11.7059	4.29135	2.90966	2.61028	1.76262	1.15483	1.06208	-1.89371	2.05508	0.000310197	0.00322891
c15462_g1	32.3813	103.423	70.1602	35.5524	13.3777	10.4155	21.7974	19.2355	-1.89396	5.27189	8.87174e-07	2.71544e-05
c33461_g2	24.8742	59.8572	38.6222	14.6392	8.32028	7.85168	8.51687	12.2729	-1.89446	4.47249	1.75799e-06	4.75418e-05
c15248_g2	5.26616	3.25835	12.8059	2.09132	0.326285	1.76262	2.02095	2.12416	-1.89539	2.03383	0.00234493	0.0162587
c2723_g1	2.80115	4.94787	2.11162	1.09112	0.815713	0.320477	1.01048	0.708054	-1.89579	0.99487	0.000999535	0.00825174
c21700_g1	8.62753	12.7921	15.2582	7.72879	3.58914	1.92286	2.30966	4.0123	-1.89694	2.88412	2.28589e-06	5.95745e-05
c3034_g1	2.24092	4.70651	4.42759	2.3641	1.30514	0.801192	1.01048	0.590045	-1.89704	1.31404	0.000132144	0.00163633
c32191_g3	47.5075	111.629	74.111	37.7347	13.2146	13.6203	16.6007	29.0302	-1.89764	5.43546	3.20963e-07	1.17334e-05
c32426_g1	50.3086	102.095	30.7888	29.7331	13.3777	4.32644	24.2514	14.9871	-1.89878	5.08861	5.40818e-05	0.000797993
c13408_g1	4.25774	6.03399	6.47109	4.91005	1.63143	0.801192	2.16531	1.18009	-1.90083	1.90977	8.44415e-06	0.000173137
c40245_g1	4.03365	7.60283	3.6783	3.728	0.489428	0.480715	2.30966	1.65213	-1.9028	1.72023	0.000272673	0.00291153
c36475_g1	2.91319	7.36147	4.29135	1.90946	0.652571	0.480715	2.74272	0.472036	-1.90366	1.53307	0.00267639	0.0180098
c32684_g1	44.034	96.1818	76.0183	32.1881	18.1088	5.92882	25.1175	17.1113	-1.90408	5.31044	4.85584e-06	0.000107922
c31657_g1	123.475	267.185	168.93	105.384	41.7645	25.6381	63.9487	46.0235	-1.90528	6.72287	5.81869e-08	2.94879e-06
c31495_g2	101.738	167.262	80.1053	118.841	22.6768	21.4719	46.915	33.6325	-1.90545	6.2174	5.11726e-09	3.97973e-07
c15248_g1	15.4623	12.9127	36.7149	4.91005	2.77343	3.04453	6.49592	6.25447	-1.90783	3.5211	0.00027816	0.00295142
c21897_g1	482.358	978.11	751.873	427.356	119.747	82.042	360.74	140.785	-1.90791	8.70814	7.15972e-06	0.000150077
c27576_g1	22.7453	26.5496	20.0263	22.2771	4.73114	6.08906	6.06286	7.31655	-1.91053	3.88858	5.58694e-10	6.72084e-08
c18111_g1	26.891	20.2742	19.0727	12.6388	3.426	6.2493	5.77415	5.42841	-1.91081	3.67792	7.42937e-08	3.62126e-06
c22242_g1	190.178	393.473	222.971	144.071	51.5156	50.9286	70.8401	79.1816	-1.91163	7.23578	7.45759e-09	5.55227e-07
c21593_g2	2.80115	2.89632	4.15512	2.63688	0.489428	1.12167	0.721769	0.944072	-1.9131	1.19532	2.90841e-05	0.0004848
c6094_g1	137.368	204.07	139.026	111.84	38.3385	23.555	56.0092	39.061	-1.91453	6.55453	8.52512e-10	9.50609e-08
c29077_g10	63.0818	127.076	96.9301	62.6486	16.9668	14.9022	35.3667	25.2539	-1.91612	5.79775	1.48123e-08	9.72358e-07
c33158_g1	5.3782	21.119	13.3509	15.3666	2.77343	7.37096	2.16531	2.36018	-1.91648	3.17942	9.83102e-05	0.00129002
c6550_g1	34.174	64.3223	40.0526	30.2787	8.48342	7.05049	18.3329	10.6208	-1.91936	4.75469	8.31129e-08	3.97964e-06
c27485_g1	25.6585	38.6175	61.9181	26.5507	12.7251	7.21073	7.50639	12.863	-1.92032	4.61589	8.65856e-08	4.08979e-06
c24108_g2	7.95526	9.53371	14.5089	7.18322	2.77343	2.40358	3.32014	1.88814	-1.92086	2.71148	1.53089e-06	4.22899e-05
c34836_g2	33.5017	41.8759	50.202	18.0945	4.56799	6.89025	11.9814	14.2791	-1.92125	4.5264	1.32823e-06	3.78475e-05
c7070_g1	3.24933	9.89574	3.20149	5.18283	3.09971	0.640953	1.73224	0.236018	-1.92188	1.8781	0.00243757	0.0167583
c24344_g1	111.486	233.515	143.59	97.2918	37.1965	27.0803	53.9883	36.1107	-1.92309	6.53707	5.42256e-09	4.19047e-07
c20927_g1	12.5491	30.17	18.5278	10.5475	5.54685	3.36501	5.34109	4.60235	-1.92345	3.54253	1.41191e-06	3.95401e-05
c20831_g1	7.39503	13.6368	14.1002	9.4564	2.93657	1.12167	3.89755	3.65828	-1.92628	2.88312	4.98323e-06	0.000110127
c34197_g2	9.07572	3.13768	5.65369	5.27376	1.63143	1.28191	1.58789	1.53412	-1.92801	1.98892	1.64962e-05	0.000299508
c9433_g1	1.68069	0.965438	1.6348	1.27298	0.163143	0.320477	0.433061	0.472036	-1.93006	0.210343	0.000942561	0.00787187
c22131_g2	114.623	65.6498	58.921	53.1013	15.0091	10.736	33.6344	17.1113	-1.93148	5.53703	1.35056e-07	5.93176e-06
c20946_g1	25.9946	26.1875	31.1975	16.0941	4.89428	1.92286	16.745	2.47819	-1.93163	4.00368	0.000326713	0.00337493
c26908_g1	45.1545	70.477	66.3457	45.1907	11.42	15.3829	15.7346	16.8753	-1.93167	5.17712	9.70032e-12	2.19335e-09
c25552_g1	22.073	27.0323	56.4007	17.367	8.97285	6.08906	11.4039	5.78244	-1.9322	4.30635	1.33638e-06	3.79911e-05
c30116_g1	130.085	192.243	203.465	117.75	33.7705	37.3355	43.8835	53.34	-1.93312	6.67035	2.2003e-11	4.51524e-09
c35917_g1	6.05048	5.18923	3.95077	18.7309	0.489428	4.80715	0.577415	2.95022	-1.9345	2.50633	0.00359188	0.0226592
c26291_g1	35.4065	59.7365	51.905	33.0974	9.29913	9.13359	17.4668	11.0928	-1.9354	4.84514	1.40965e-09	1.44637e-07
c7538_g1	26.1067	48.634	23.2959	19.913	7.99399	5.4481	10.5378	6.72651	-1.93704	4.23978	8.72041e-08	4.11105e-06
c28713_g1	1.68069	2.05156	4.22324	0.818342	0.652571	0.480715	0.288707	0.826063	-1.93864	0.769088	0.00189999	0.013772
c34389_g1	14.4539	14.7229	9.05953	4.09171	3.09971	1.92286	4.33061	1.65213	-1.93872	2.79963	5.79868e-05	0.000844388
c35996_g1	20.3924	35.1178	25.6119	12.5479	4.40485	4.32644	7.93945	7.55257	-1.94084	3.9139	4.32676e-07	1.50085e-05
c31971_g2	15.7985	35.1178	20.2307	11.4568	5.87314	5.76858	5.48544	4.36633	-1.94086	3.73619	5.54452e-07	1.84716e-05
c34516_g1	638.101	818.45	736.138	131.298	100.496	86.048	239.194	178.784	-1.94239	8.51733	3.18149e-05	0.000520723
c31682_g1	30.2524	36.566	42.3005	25.7323	11.42	1.44215	16.745	5.42841	-1.94352	4.43254	8.04568e-05	0.00110815
c30724_g1	6.8348	17.0159	17.0973	7.36508	2.44714	4.48667	3.03143	2.5962	-1.94434	2.99178	8.01019e-06	0.00016549
c13366_g1	1.90478	3.74107	2.65655	0.454634	0.815713	0.320477	1.01048	0.118009	-1.94524	0.725197	0.00685502	0.0371504
c16250_g1	0.896367	6.39603	2.65655	1.90946	0.489428	0.801192	1.01048	0.708054	-1.94564	1.09563	0.00172494	0.0127839
c24524_g2	48.4038	143.971	87.9387	57.5567	20.2297	18.5876	24.6845	24.0738	-1.94569	5.74197	7.82036e-09	5.76935e-07
c28524_g1	6.16252	14.2402	4.90441	2.09132	2.12085	0.480715	2.88707	1.53412	-1.94669	2.19433	0.00122321	0.00972675
c6701_g1	22.073	34.1524	45.0933	18.5491	7.83085	5.4481	11.5483	6.25447	-1.94698	4.26601	1.34175e-07	5.9037e-06
c32181_g2	6.05048	12.43	3.2696	7.18322	1.79457	1.12167	3.46449	1.06208	-1.94717	2.27107	0.000186211	0.00215103
c13848_g2	91.7656	108.612	101.085	49.0096	23.0031	8.17216	34.6449	24.7819	-1.9494	5.79406	3.31404e-07	1.19895e-05
c30697_g1	639.334	743.991	716.588	261.142	129.046	81.2408	235.441	165.449	-1.94942	8.53871	2.75982e-07	1.04488e-05
c27150_g1	13.7816	22.5671	25.5438	16.2759	3.09971	2.72405	9.81605	4.48434	-1.9511	3.66113	3.51814e-06	8.40636e-05
c23227_g2	109.581	282.753	125.471	126.752	33.4442	27.0803	53.4109	52.514	-1.95122	6.6682	3.69772e-08	2.0568e-06
c25232_g1	350.368	625.725	375.596	167.124	93.807	31.2465	187.371	80.0101	-1.95205	7.90228	2.86454e-05	0.000478797
c35747_g3	6.49866	11.1025	8.10589	3.27337	2.77343	0.320477	2.30966	2.00615	-1.95313	2.28176	0.000259279	0.00279541
c26795_g2	12.4371	22.3258	11.9204	7.0923	1.46828	2.88429	3.7532	5.54642	-1.95531	3.12871	1.76028e-05	0.000316073
c33810_g1	818.943	1518.63	907.724	713.958	234.599	138.125	413.14	234.366	-1.95615	9.28256	4.15289e-08	2.25866e-06
c29074_g1	459.276	1162.51	542.414	532.741	137.856	49.0329	296.069	211.59	-1.95679	8.72883	1.52986e-05	0.000282168
c23227_g1	38.992	125.507	48.1585	43.554	16.1511	8.81311	26.8498	14.0431	-1.9575	5.34227	2.30385e-06	5.99103e-05
c8709_g1	1.90478	3.13768	3.20149	1.3639	0.815713	0.160238	0.721769	0.708054	-1.96085	0.851556	0.000232152	0.00256291
c32191_g1	1.68069	1.32748	1.49857	3.90986	0.163143	0.801192	0.288707	0.826063	-1.96452	0.691664	0.00103615	0.00848806
c8571_g1	140.169	279.736	194.882	115.113	38.0122	27.0803	58.0302	63.6068	-1.96488	6.84459	1.90005e-08	1.18064e-06
c25580_g1	7.50707	12.068	7.76531	5.36469	2.61028	1.12167	2.30966	2.24217	-1.96547	2.44243	3.46755e-06	8.35077e-05
c32392_g3	15.0141	12.9127	6.74356	9.91103	0.489428	1.12167	4.61932	4.95638	-1.96719	2.86612	0.000338724	0.0034692
c31157_g1	6.49866	5.43059	7.90154	4.18264	1.30514	1.76262	2.02095	1.06208	-1.96857	2.03671	3.34569e-06	8.08928e-05
c33442_g3	12.101	17.2572	16.0756	9.36547	3.426	2.56381	5.48544	2.47819	-1.97129	3.15886	4.54718e-07	1.56178e-05
c20251_g1	29.0199	39.3416	15.1219	20.7313	12.562	2.40358	7.21769	4.36633	-1.97279	4.05663	1.35425e-05	0.000255965
c31927_g1	494.01	718.045	653.444	1066.48	93.6439	166.968	210.323	275.197	-1.9739	8.84594	1.78767e-08	1.13095e-06
c34290_g1	81.0092	145.54	94.2736	67.195	22.6768	14.101	40.9965	20.8876	-1.97397	5.93479	1.59464e-08	1.02747e-06
c31318_g4	9.18776	11.8266	23.2278	8.72898	2.61028	1.76262	4.76367	4.24832	-1.97452	3.11863	8.55513e-06	0.000175089
c31824_g1	152.158	156.522	118.591	55.5563	17.4563	25.3177	39.6973	40.123	-1.97488	6.24824	5.16182e-08	2.69918e-06
c7103_g1	24.6501	24.9807	22.6829	10.4566	8.8097	0.96143	8.08381	3.18624	-1.97523	3.7339	0.000120086	0.00151786
c36124_g1	288.742	278.408	423.414	294.694	64.1151	86.2082	73.476	102.786	-1.97593	7.65727	1.34691e-12	4.01115e-10
c35509_g1	115.855	156.522	133.441	35.0069	7.99399	25.4779	41.7182	36.7008	-1.97594	6.11771	2.77147e-05	0.00046579
c35095_g2	232.495	308.337	574.292	217.679	26.1028	72.1073	115.194	124.735	-1.97805	7.70933	5.85662e-06	0.000126119
c26930_g1	24.2019	22.9292	16.2118	14.2755	4.89428	1.76262	10.3935	2.5962	-1.9785	3.64136	2.34002e-05	0.000402135
c8102_g2	8.96367	20.9983	16.348	10.0929	1.95771	3.20477	3.7532	5.19239	-1.98146	3.19521	1.62312e-06	4.43858e-05
c32312_g1	4.03365	16.6538	15.5306	9.27454	0.978856	2.0831	4.18626	4.13031	-1.98168	2.90126	0.000125421	0.00157308
c28618_g1	4.59388	12.068	8.71894	1.81854	0.652571	2.24334	2.02095	1.88814	-1.9823	2.19139	0.00060145	0.00553615
c30074_g1	14.0057	17.4986	6.47109	1.63668	1.46828	1.12167	4.47497	2.83221	-1.98254	2.69359	0.00145963	0.0111927
c28279_g1	90.7572	179.813	182.212	89.2902	22.6768	31.4067	29.0151	53.8121	-1.98276	6.41363	1.25572e-08	8.42435e-07
c12156_g1	2.35296	2.89632	4.63194	3.27337	1.142	0.801192	1.44354	0	-1.98697	1.256	0.00074538	0.00647995
c19537_g1	11.4287	21.9637	9.19576	5.72839	1.46828	2.0831	5.05238	3.42226	-1.98802	2.97137	4.51079e-05	0.000691051
c36134_g1	8.2914	7.60283	2.4522	2.27317	1.46828	0.160238	2.16531	1.2981	-1.98902	1.8002	0.00134942	0.0105348
c17444_g1	6.16252	17.1365	8.85518	4.54634	2.12085	3.04453	1.8766	2.12416	-1.99435	2.59344	2.36135e-05	0.000405515
c23653_g1	33.3897	39.7037	30.6525	16.2759	7.17828	5.12763	10.2491	7.43456	-1.9952	4.25435	1.37824e-08	9.19578e-07
c21448_g1	5.15411	9.89574	6.26674	3.90986	1.79457	0.320477	3.46449	0.708054	-1.99552	2.08552	0.000508383	0.00485139
c22951_g1	494.683	852.241	496.435	303.969	138.182	83.3239	188.093	128.63	-1.99592	8.39242	8.67233e-09	6.22877e-07
c32333_g1	20.5044	13.9989	17.0292	10.3657	3.26285	4.00596	5.77415	2.47819	-1.9961	3.32407	2.06069e-07	8.26308e-06
c15545_g1	16.4707	23.7739	14.1002	10.9112	2.44714	1.28191	8.22816	4.24832	-1.9962	3.39321	2.83445e-05	0.000474416
c25512_g1	34.8463	54.3059	42.7092	24.4593	11.7463	8.33239	12.2701	6.84452	-1.99689	4.63085	1.66126e-09	1.62771e-07
c28662_g1	190.59	211.31	223.15	74.1963	20.8823	29.8043	58.6076	65.495	-1.99824	6.7764	7.97574e-07	2.48428e-05
c29206_g1	6.57261	20.2609	10.24	5.29922	1.00822	3.67907	3.46449	2.36962	-1.99955	2.79052	7.75037e-05	0.00107536
c33660_g1	11.0925	23.6532	26.4293	9.8201	3.426	1.44215	4.18626	8.49664	-1.99965	3.51669	4.27836e-05	0.000664193
c32885_g2	83.4742	133.472	145.565	92.5636	15.6617	25.7984	25.9837	46.0235	-2.00029	6.15886	2.74949e-09	2.34764e-07
c33854_g1	40.7847	45.8583	54.4253	76.9241	10.7674	10.8962	13.1362	19.4715	-2.00031	5.10493	1.16337e-10	1.78676e-08
c23513_g1	14.1178	25.2221	13.8277	13.1844	2.77343	2.24334	6.78462	4.60235	-2.00144	3.41532	1.05021e-06	3.10862e-05
c21677_g1	17.143	18.5847	28.609	5.54654	1.142	4.48667	5.9185	5.78244	-2.00216	3.49544	9.71121e-05	0.00127899
c35394_g1	240.002	556.213	349.235	163.396	63.7888	62.1725	105.811	94.7612	-2.00223	7.67781	4.11752e-08	2.24441e-06
c4165_g2	5.93843	3.13768	3.81454	2.81873	1.30514	0.640953	1.8766	0.118009	-2.0036	1.46168	0.00042665	0.00421131
c34415_g1	18.9358	41.5139	23.364	11.8205	4.56799	3.04453	8.94993	7.08054	-2.00603	3.92934	3.48072e-06	8.35077e-05
c16332_g1	2.46501	2.4136	2.58844	2.09132	0.326285	1.28191	0.433061	0.354027	-2.00716	0.837836	0.00010065	0.00131286
c15088_g1	105.323	115.37	124.79	70.1956	14.3566	21.3117	30.0256	37.4088	-2.00748	6.0272	5.25858e-10	6.38878e-08
c3441_g1	10.5323	19.9122	19.7539	4.27356	2.12085	3.04453	5.48544	2.83221	-2.00824	3.14414	4.8361e-05	0.000730349
c32871_g5	29.1319	31.3768	40.1889	14.0937	9.78856	4.1662	12.2701	2.36018	-2.00854	4.19189	1.65928e-05	0.000300814
c35750_g2	1.34455	1.2068	0.749284	1.0002	0.163143	0.160238	0.433061	0.236018	-2.01029	-0.115915	0.00143619	0.0110601
c30299_g2	47.8436	79.6487	38.0091	37.28	11.42	9.13359	20.0652	9.55872	-2.01224	4.99714	8.10246e-09	5.90633e-07
c29090_g2	10.9805	20.1535	14.7132	10.4566	3.26285	2.40358	4.61932	3.54027	-2.01543	3.18585	9.76622e-08	4.49983e-06
c35850_g2	17.031	32.9456	41.0744	32.0972	6.68885	9.77454	6.20721	7.78859	-2.01593	4.29119	2.53015e-09	2.21456e-07
c25245_g1	22.4092	55.9954	20.1626	13.4572	7.99399	0.640953	9.23864	9.67673	-2.0162	4.1499	0.000469773	0.00455311
c24035_g1	10.1962	20.5156	9.26388	8.00157	4.07857	1.44215	4.0419	2.24217	-2.0169	2.95855	7.82528e-06	0.000161943
c29772_g1	1.34455	2.05156	4.35947	1.54576	0.163143	0.640953	0.866122	0.590045	-2.019	0.831793	0.000673311	0.0060097
c28801_g1	27.1151	89.3031	20.5713	29.6422	7.50456	8.65287	20.2095	4.60235	-2.02213	4.71336	5.0294e-05	0.00075118
c31343_g2	29.244	72.6492	42.1643	38.9167	9.78856	11.5372	14.291	9.32271	-2.02404	4.84913	6.58617e-10	7.65878e-08
c34145_g1	12.4371	17.1365	28.5409	14.0937	5.22057	3.52524	3.89755	5.07438	-2.02501	3.53915	5.53427e-08	2.83922e-06
c13848_g1	74.2864	83.8725	91.5489	47.8275	15.4986	7.37096	25.5506	24.3098	-2.02818	5.5439	1.96185e-08	1.21287e-06
c29733_g1	18.2635	26.3082	60.2833	152.121	27.5711	14.101	9.6717	11.6829	-2.029	5.33647	0.000176205	0.00206177
c20361_g2	19.1598	30.0493	31.5381	11.8205	6.03628	3.36501	7.65075	5.54642	-2.03001	3.88294	2.27362e-07	8.91201e-06
c23736_g1	44.034	39.8243	95.2953	51.7374	6.19942	18.2672	12.8475	19.1174	-2.03008	5.18313	8.42167e-08	4.00891e-06
c35681_g1	52.2134	81.8209	69.052	37.1891	13.2146	13.1395	17.4668	14.8691	-2.031	5.23731	1.48822e-11	3.13295e-09
c28446_g2	29.9163	55.392	46.2513	22.2771	14.846	4.64691	10.8265	7.31655	-2.03165	4.6016	2.05445e-07	8.25158e-06
c29008_g1	10.1962	20.8776	12.1248	5.45561	3.58914	1.60238	4.0419	2.5962	-2.03198	2.97685	1.10214e-05	0.000214799
c10987_g1	82.2417	80.6141	78.8792	19.3674	13.8671	4.80715	34.7892	10.2668	-2.03304	5.35578	9.00753e-05	0.00120396
c33548_g1	1158.55	767.524	1476.23	879.536	103.432	54.6413	401.303	485.607	-2.03445	9.37995	0.000101986	0.00132755
c30315_g1	19.2719	15.6884	29.154	9.09269	3.75228	2.56381	6.49592	4.95638	-2.03562	3.5549	1.21484e-06	3.5107e-05
c26511_g1	1267.13	1283.07	1653.94	715.686	209.312	254.619	395.24	339.394	-2.03711	9.57965	2.06565e-10	2.93275e-08
c25256_g5	59.0482	100.044	54.5615	16.6396	12.562	10.5757	16.0233	16.7573	-2.03821	5.17376	1.03907e-06	3.08687e-05
c32885_g4	80.561	145.298	124.245	81.5614	15.988	25.3177	26.7054	36.5828	-2.04174	6.07463	1.2638e-10	1.89337e-08
c16178_g2	23.9778	42.962	35.6932	23.641	5.54685	4.00596	12.4144	8.49664	-2.04366	4.31815	4.81961e-08	2.542e-06
c14336_g1	3.02524	5.43059	7.28849	4.45542	1.95771	0.480715	1.01048	1.41611	-2.04478	1.7982	2.69807e-05	0.000455964
c33513_g1	22.8574	30.532	47.3411	20.9132	8.15713	6.89025	12.1257	2.36018	-2.04694	4.26857	2.01604e-06	5.36877e-05
c24167_g1	26.6669	33.0663	19.8901	10.3657	10.278	1.76262	6.06286	3.65828	-2.0479	3.83572	2.21934e-05	0.000384917
c33853_g1	2.91319	0.844759	1.6348	2.00039	0.326285	0.480715	0.721769	0.236018	-2.05006	0.518337	0.000733878	0.00639818
c19017_g1	104.875	222.413	293.651	94.0184	39.3174	22.1129	82.1373	29.0302	-2.05024	6.79877	3.2096e-06	7.81441e-05
c35764_g1	11.2046	25.3428	14.6451	9.27454	1.95771	3.36501	3.89755	5.19239	-2.05043	3.27622	1.34593e-06	3.81737e-05
c21940_g1	13.4455	5.91331	7.42472	3.54615	0.652571	0.801192	3.60884	2.12416	-2.05135	2.32598	0.000239776	0.0026246
c20697_g1	140.73	310.147	206.257	97.6555	33.9337	28.8429	70.4446	48.5017	-2.05307	6.87541	6.97369e-08	3.42651e-06
c35054_g2	28.9078	86.7688	57.2862	34.4613	14.0303	8.81311	19.6321	7.43456	-2.0552	5.02263	2.41271e-07	9.32252e-06
c26033_g3	12.9973	14.9643	16.0756	8.36527	4.56799	1.12167	4.90803	2.00615	-2.05571	3.08199	4.64546e-06	0.000104459
c32774_g1	19.0478	60.5813	40.3932	18.1854	11.0937	9.13359	8.94993	4.13031	-2.05587	4.44424	1.60062e-06	4.39181e-05
c26480_g1	238.882	90.0271	214.227	483.276	66.3991	43.1041	85.6017	51.4519	-2.05756	7.31754	7.24912e-07	2.30719e-05
c33810_g2	115.967	191.519	110.281	64.5581	23.4925	17.9467	38.8311	35.2847	-2.0587	6.23014	6.0922e-09	4.60593e-07
c25869_g1	11.5407	26.6702	5.78992	8.4562	1.63143	2.88429	3.03143	4.83837	-2.06045	3.06876	3.76083e-05	0.000599474
c20042_g1	117.088	163.883	106.194	73.378	26.266	10.736	46.0488	26.552	-2.06918	6.16202	7.03109e-08	3.44778e-06
c12594_g1	5.60229	11.2232	8.37836	5.36469	0.652571	3.36501	1.44354	1.77013	-2.07142	2.33573	1.8619e-05	0.000332123
c43284_g1	10.5323	17.8606	4.49571	5.00098	1.63143	1.12167	2.16531	3.8943	-2.07154	2.61412	9.13337e-05	0.00121814
c18783_g1	1.56864	3.62039	1.49857	2.27317	0.326285	0	0.577415	1.06208	-2.07208	0.723845	0.000803732	0.0069061
c27844_g1	20.1683	13.5161	1.97539	1.63668	0.489428	4.00596	0.721769	3.54027	-2.07394	2.58763	0.00817798	0.0425088
c26828_g1	0.896367	2.4136	3.20149	6.27396	0.163143	1.76262	1.01048	0.118009	-2.07531	1.20568	0.00539366	0.030879
c34626_g1	387.567	663.98	330.298	220.68	53.8371	72.7482	129.052	124.145	-2.07617	7.95488	3.63351e-08	2.03044e-06
c35162_g3	72.0455	134.196	112.12	57.5567	18.4351	14.5817	35.2223	20.7696	-2.07656	5.86972	1.97589e-09	1.83465e-07
c23653_g2	15.0141	23.7739	24.522	12.457	3.58914	2.72405	5.77415	5.66443	-2.0813	3.59125	4.51456e-08	2.41767e-06
c36331_g7	16.1346	29.2045	19.9582	16.8215	5.22057	6.2493	4.0419	3.8943	-2.08327	3.70288	2.63935e-09	2.28556e-07
c34895_g1	526.84	615.708	363.198	301.604	76.6771	65.3772	124.577	159.312	-2.08407	8.12671	1.57712e-09	1.57841e-07
c31541_g1	71.0371	78.5626	100.2	14.5483	5.38371	35.2524	12.4144	9.32271	-2.08409	5.3646	0.000172863	0.00202655
c25983_g1	199.106	352.868	351.346	211.314	39.3174	45.8282	77.0849	99.9536	-2.08639	7.43032	1.65846e-09	1.62771e-07
c33920_g1	222.971	928.752	259.593	428.72	99.8433	96.9442	101.769	134.53	-2.08647	8.15205	1.86056e-07	7.62331e-06
c34935_g4	8.2914	20.5156	12.3291	10.5475	5.05742	3.20477	3.46449	0.472036	-2.09301	3.05285	5.51358e-05	0.000810118
c7649_g1	66.2191	102.699	43.7309	45.7362	17.6194	0.640953	28.8707	13.335	-2.09321	5.3282	0.000641606	0.00580423
c28853_g1	27.7874	24.9807	3.88265	3.18244	3.58914	6.08906	2.30966	2.00615	-2.0942	3.24395	0.00118342	0.00948136
c26131_g1	6.94685	13.5161	10.4219	11.0931	0.978856	1.60238	4.76367	2.36018	-2.09581	2.76632	4.99231e-06	0.000110228
c28759_g1	2.80115	1.68952	0.885518	1.81854	0.489428	0.480715	0.577415	0.118009	-2.09806	0.453846	0.000691691	0.00613107
c28336_g1	151.934	223.861	133.577	182.581	17.4563	31.4067	73.6204	38.943	-2.09829	6.74174	2.55857e-08	1.49118e-06
c9349_g1	4.59388	8.56827	6.60732	3.18244	1.46828	0.640953	1.8766	1.2981	-2.09913	1.94413	9.49158e-06	0.000190299
c31615_g1	11.5407	19.0674	16.348	15.8213	1.46828	4.48667	5.19673	3.42226	-2.09913	3.32466	1.10936e-07	5.02779e-06
c9465_g1	16.2467	35.3592	61.3732	14.2755	4.24171	5.92882	9.23864	10.1488	-2.10056	4.32309	4.58008e-06	0.000103369
c16584_g1	28.3476	67.7014	28.6771	15.6394	9.13599	7.05049	8.66122	7.78859	-2.10103	4.45499	1.90827e-07	7.76665e-06
c32984_g2	97.1438	193.57	278.189	155.485	25.124	41.662	40.5634	61.0106	-2.10372	6.80739	3.01226e-09	2.54369e-07
c32102_g1	139.833	270.081	193.111	95.6551	34.9125	30.7658	49.0803	47.5576	-2.10427	6.75456	2.90329e-10	3.89552e-08
c39030_g1	4.03365	5.91331	8.71894	3.54615	1.46828	2.56381	0.866122	0.354027	-2.1063	1.91527	0.000109226	0.00140606
c30299_g1	109.357	196.346	135.348	73.1961	28.8763	25.4779	36.6658	27.7321	-2.11349	6.3123	2.74213e-11	5.44413e-09
c31818_g1	390.816	831.484	515.644	321.245	107.674	92.6178	137.136	137.598	-2.11546	8.30889	8.85951e-11	1.44233e-08
c20396_g1	6.05048	9.05099	13.3509	4.09171	1.63143	0.801192	2.74272	2.24217	-2.11638	2.42294	1.44848e-05	0.000270634
c36035_g4	15.2382	24.86	18.8683	13.73	2.284	3.04453	5.19673	6.01846	-2.11662	3.52403	3.4628e-08	1.94395e-06
c19450_g1	2.6891	3.98243	1.49857	1.0002	1.142	0	0.577415	0.354027	-2.11731	0.734821	0.0018598	0.0135571
c8709_g2	0.672275	2.89632	1.83915	1.63668	0.489428	0.160238	0.433061	0.472036	-2.1189	0.445339	0.00063194	0.00573892
c32212_g4	93.7824	144.695	172.335	58.466	19.9034	23.555	25.1175	39.179	-2.12009	6.18022	1.6927e-09	1.62882e-07
c33670_g2	3.80956	7.96487	4.22324	6.27396	2.12085	0.320477	2.45401	0.236018	-2.12012	1.89827	0.000444504	0.0043576
c33740_g1	1113.74	1731.63	1441.49	587.297	274.732	182.191	383.259	278.619	-2.12306	9.54974	1.53133e-09	1.54526e-07
c5666_g1	186.108	749.301	307.411	173.67	40.1331	19.3888	149.406	115.177	-2.12698	7.76756	0.000175497	0.0020546
c29063_g1	24.314	33.1869	57.8311	19.7311	9.13599	3.20477	11.6927	6.84452	-2.1278	4.40203	4.65955e-07	1.58919e-05
c35819_g1	24.0899	52.375	30.312	14.0937	8.15713	4.1662	9.81605	5.42841	-2.12963	4.23877	3.14985e-07	1.15397e-05
c33990_g2	235.408	284.563	259.048	71.1958	33.4442	76.5939	41.4295	42.2472	-2.13383	7.03166	9.28857e-08	4.32051e-06
c19726_g2	16.0226	24.9807	21.5249	3.63708	5.38371	1.76262	2.88707	4.95638	-2.13393	3.39027	4.87553e-05	0.000733583
c28036_g2	11.2046	43.5654	23.0916	17.9126	2.77343	3.36501	7.7951	7.67058	-2.13563	3.90813	3.54124e-06	8.45328e-05
c35402_g1	9.86004	44.7722	13.2828	20.3676	5.05742	4.64691	7.36204	2.95022	-2.13881	3.79064	5.77127e-06	0.00012461
c35764_g4	189.918	392.684	208.217	165.96	52.2057	24.8369	69.5785	70.2153	-2.14013	7.20008	7.61835e-09	5.63758e-07
c33973_g2	33.9499	48.2719	36.5787	22.368	8.15713	5.4481	12.7031	5.66443	-2.14086	4.45835	2.17294e-09	1.97261e-07
c27586_g1	39.7763	51.651	42.9817	37.7347	4.24171	4.96739	10.6822	18.7634	-2.14256	4.73982	1.20071e-07	5.38995e-06
c14212_g1	11.4287	15.8091	7.56096	5.27376	1.142	0.96143	5.19673	1.65213	-2.14549	2.68524	6.99719e-05	0.000987695
c23167_g1	47.9556	70.477	52.4499	32.1881	9.13599	8.49263	17.0337	11.0928	-2.1457	4.97499	6.42934e-11	1.163e-08
c26672_g1	6.49866	19.3088	16.9611	6.54674	1.63143	2.56381	3.03143	3.77629	-2.1478	2.98098	4.29503e-06	9.83909e-05
c34562_g1	41.569	66.3739	44.4802	32.6428	5.87314	10.8962	10.6822	14.0431	-2.14898	4.84131	8.43758e-11	1.40167e-08
c33035_g1	1.00841	1.44816	2.4522	0.545561	0.489428	0.640953	0.144354	0	-2.15135	0.181975	0.00430619	0.0260316
c32212_g1	4.48184	10.4991	6.67544	8.54713	1.95771	0.480715	2.74272	1.53412	-2.15363	2.30536	7.20164e-06	0.000150698
c10929_g1	5.49025	14.2402	9.53634	4.36449	4.89428	0.801192	1.44354	0.472036	-2.15465	2.45013	0.000525233	0.00497911
c12912_g1	1.56864	3.37903	2.11162	0.727415	0.163143	0.160238	0.721769	0.590045	-2.15652	0.547885	0.000978223	0.00810594
c16767_g1	14.4539	2.65496	6.33486	2.90966	0.326285	1.76262	1.58789	2.12416	-2.15669	2.11938	0.000511548	0.00487207
c27388_g1	17.4792	25.3428	13.3509	13.2753	6.52571	1.60238	5.77415	1.65213	-2.16067	3.45118	4.10881e-06	9.53631e-05
c22654_g1	270.591	340.076	494.391	216.497	38.1754	48.5522	97.15	111.4	-2.16092	7.66185	1.05844e-08	7.2604e-07
c20358_g2	3.24933	6.03399	15.3944	4.00078	2.44714	0.640953	2.88707	0.472036	-2.16102	2.25796	0.000667003	0.00596638
c24039_g1	57.4795	106.078	55.7876	24.7321	11.7463	9.13359	18.6216	14.8691	-2.16233	5.23388	3.37001e-08	1.90059e-06
c32212_g3	10.0841	24.86	12.6697	17.8217	4.07857	1.60238	6.64027	2.24217	-2.16369	3.36848	2.38602e-06	6.15276e-05
c21770_g1	5.60229	36.2039	16.2799	17.0943	2.44714	1.76262	6.92898	5.42841	-2.16894	3.56116	4.96781e-05	0.000746135
c31442_g2	3.69751	18.464	9.19576	7.63786	2.284	0.480715	3.32014	2.47819	-2.16929	2.64803	9.30101e-05	0.00123698
c30573_g1	662.415	1240.59	495.89	229.318	98.5382	95.3418	157.49	231.652	-2.17186	8.65006	9.55505e-07	2.8878e-05
c33848_g1	43.4738	76.6317	45.7745	20.8223	9.78856	8.49263	15.3015	7.78859	-2.1721	4.84987	1.25082e-08	8.41459e-07
c21178_g1	104.651	178.123	97.4069	104.111	66.2359	2.40358	35.9441	2.83221	-2.17308	6.21501	0.00255397	0.0173679
c32589_g2	10.5323	19.7915	10.2175	8.63805	1.79457	1.12167	4.76367	3.06823	-2.17327	2.96583	2.47527e-06	6.33608e-05
c34763_g1	857.487	1852.56	1313.09	569.839	323.022	141.49	406.211	147.275	-2.17369	9.45475	2.20766e-07	8.72348e-06
c22801_g1	55.0145	116.456	85.5546	35.8252	14.3566	15.7034	21.3643	13.335	-2.17605	5.49344	7.34177e-10	8.36357e-08
c28948_g1	12.8853	24.498	29.2902	7.72879	1.79457	4.64691	4.61932	5.19239	-2.1852	3.54955	2.07254e-06	5.48932e-05
c26351_g1	1.68069	10.9819	4.76817	1.54576	0.652571	1.44215	0.577415	1.41611	-2.18544	1.66701	0.000948916	0.00790601
c29927_g9	2.24092	4.94787	2.11162	0.727415	0.326285	0.640953	0.433061	0.708054	-2.1873	0.839086	0.000682722	0.00606698
c13814_g1	10.4203	11.1025	1.70292	0.636488	0.163143	0.480715	1.73224	2.71421	-2.18772	1.95579	0.00994526	0.049767
c20730_g2	6.8348	14.1195	22.4785	3.09151	5.70999	1.60238	1.8766	1.06208	-2.19122	2.90135	0.000414496	0.00411631
c27885_g1	43.6979	71.2011	44.0034	27.7327	13.704	6.89025	16.0233	4.24832	-2.19273	4.84627	8.32761e-08	3.97965e-06
c15411_g1	316.081	246.79	560.601	429.448	44.5379	97.5851	91.2315	105.382	-2.19626	7.888	1.45317e-10	2.11228e-08
c6930_g2	5.60229	10.9819	2.24785	1.0002	0.326285	0.96143	1.8766	1.06208	-2.19632	1.70649	0.00191486	0.0138519
c20657_g2	0.896367	2.29292	0.953634	1.3639	0.163143	0.320477	0.144354	0.472036	-2.19744	0.13065	0.000512266	0.00487702
c25476_g1	4.70593	9.89574	10.8306	8.09249	0.652571	0.320477	4.18626	2.00615	-2.20274	2.4464	0.000135815	0.00166999
c23896_g2	33.5017	75.9076	53.8803	20.4585	8.8097	12.1781	9.81605	8.96868	-2.20676	4.82193	4.7452e-09	3.72597e-07
c27340_g1	67.8998	165.814	90.9359	65.3764	11.2568	3.36501	32.1909	37.4088	-2.20745	5.89809	3.90967e-05	0.000617267
c17497_g1	1.68069	3.37903	6.19862	1.81854	0.815713	0.320477	1.58789	0.118009	-2.20764	1.22372	0.00118532	0.00948978
c32569_g2	21.1767	94.0096	54.6296	32.7337	15.0091	11.6974	6.20721	10.8568	-2.2099	4.96024	2.04091e-07	8.2107e-06
c16464_g1	173.671	374.107	160.347	70.1046	14.5197	44.8667	80.405	27.9681	-2.21308	6.88952	1.15385e-05	0.000222919
c17740_g1	10.6444	30.17	26.6336	6.00117	2.44714	2.88429	4.18626	6.13646	-2.21616	3.52387	9.95311e-06	0.000197928
c33819_g1	127.06	311.716	177.921	138.573	27.2448	20.19	63.9487	50.8619	-2.21688	6.846	1.81651e-08	1.14328e-06
c28378_g1	13.7816	19.1881	24.9307	9.27454	1.30514	0.96143	6.78462	5.19239	-2.22105	3.40074	3.06415e-05	0.000504832
c13804_g2	30.7006	36.3246	34.8758	10.3657	1.46828	2.40358	10.6822	9.32271	-2.22181	4.1196	4.36854e-05	0.000673909
c36391_g1	158.881	262.479	195.223	88.0172	23.1663	25.9586	39.4086	62.0727	-2.22328	6.74501	5.79302e-09	4.43466e-07
c21595_g1	48.4038	137.575	74.9965	54.6471	13.8671	11.0564	21.6531	20.7696	-2.2243	5.59144	8.30269e-10	9.30054e-08
c33575_g1	266.109	138.299	28.8134	13.0025	7.50456	5.60834	33.9231	48.1476	-2.22638	6.08672	0.00345556	0.022001
c5554_g1	6.8348	8.20623	7.35661	1.45483	0.489428	2.56381	0.577415	1.41611	-2.22724	1.97485	0.000296023	0.0031092
c33359_g1	461.405	620.053	695.404	402.624	62.9731	100.79	120.968	176.659	-2.23905	8.36851	2.31642e-11	4.69881e-09
c30855_g1	489.865	911.374	676.467	342.794	77.8191	90.0539	201.229	141.729	-2.24388	8.51876	1.76411e-09	1.67625e-07
c29750_g1	67.5637	123.938	105.99	57.3749	12.8883	16.9853	17.7555	27.024	-2.24427	5.75653	6.40729e-12	1.54158e-09
c23784_g1	58.0398	109.336	57.9673	54.5561	13.3777	0.640953	19.4878	25.3719	-2.24491	5.41606	0.000170685	0.00200874
c23322_g1	2.91319	5.30991	8.58271	2.81873	1.142	0.160238	1.58789	1.18009	-2.24648	1.7333	8.62866e-05	0.00116738
c34572_g1	154.063	247.152	197.062	110.022	36.3808	26.92	49.9464	35.8747	-2.24686	6.74869	9.31718e-13	2.88007e-10
c34378_g1	42.5774	70.9597	117.569	53.7378	16.3143	10.095	19.7765	13.807	-2.2471	5.44348	8.65054e-11	1.41776e-08
c26875_g1	341.964	678.462	464.897	296.876	76.1876	46.1486	149.55	103.14	-2.24792	8.07688	2.28422e-09	2.02839e-07
c35440_g3	0.784321	1.56884	0.953634	0.363708	0.326285	0	0.144354	0.236018	-2.24796	-0.307821	0.00458918	0.0274005
c33831_g5	7.95526	14.6023	13.6233	4.27356	1.63143	2.24334	2.30966	2.24217	-2.25178	2.69069	7.76722e-07	2.42862e-05
c35516_g1	244.26	384.969	430.566	192.765	44.8642	26.5996	113.173	78.1219	-2.25212	7.56838	4.62413e-08	2.46553e-06
c33504_g1	260.731	416.225	517.006	212.678	50.2479	63.7749	89.3549	91.5749	-2.25288	7.73536	2.32824e-11	4.69881e-09
c7415_g1	10.0841	12.9127	27.2467	7.27415	5.70999	0.96143	5.19673	0.236018	-2.25402	3.18509	0.000801978	0.00689345
c28676_g1	8.51549	10.9819	19.0727	6.27396	1.63143	1.60238	4.47497	1.65213	-2.25567	2.83989	3.07682e-06	7.55134e-05
c34994_g3	10.1962	17.3779	16.0074	8.09249	1.30514	2.24334	3.17578	3.8943	-2.25945	3.02587	9.76567e-08	4.49983e-06
c36023_g1	2.01683	6.39603	2.58844	4.36449	0.815713	0.801192	0.433061	1.06208	-2.26306	1.38265	2.37009e-05	0.000406443
c32252_g3	12.9973	18.7054	5.72181	4.27356	1.142	1.44215	3.46449	2.47819	-2.2658	2.71505	1.84432e-05	0.000329469
c28602_g1	158.545	287.218	126.152	82.1979	29.0394	4.64691	65.8253	36.3468	-2.266	6.63043	4.00202e-05	0.000628888
c26623_g1	0.896367	1.44816	1.77104	1.54576	0.326285	0	0.433061	0.354027	-2.26843	0.194904	0.000186789	0.00215669
c17519_g1	1.56864	2.17224	1.56669	0.545561	0.326285	0.320477	0.288707	0.236018	-2.26899	0.202076	0.000573888	0.00534287
c34717_g1	73.5021	172.21	74.5878	50.6463	25.4503	6.73001	30.603	14.0431	-2.27043	5.81486	4.41041e-07	1.51693e-05
c20126_g1	1.12046	4.94787	2.17974	1.81854	0.326285	0	1.58789	0.118009	-2.27088	0.843445	0.004605	0.0274596
c29193_g2	6.49866	17.9813	13.7596	6.18303	3.26285	1.76262	2.02095	2.12416	-2.27278	2.81529	7.40753e-07	2.34013e-05
c23412_g1	4.1457	6.87875	9.46823	4.63727	1.142	0.96143	1.8766	1.18009	-2.27379	2.05142	5.84008e-07	1.92203e-05
c32719_g1	33.5017	64.443	56.9456	21.186	8.64656	9.77454	8.22816	9.67673	-2.27471	4.75024	1.85294e-10	2.67744e-08
c18917_g1	5.49025	8.32691	15.4625	8.63805	2.12085	2.56381	1.15483	2.00615	-2.27616	2.61022	3.39478e-07	1.22092e-05
c18084_g1	29.4681	55.5127	32.696	15.6394	7.83085	3.84572	8.22816	7.43456	-2.27968	4.35164	9.6404e-09	6.72624e-07
c29442_g1	12.5491	9.05099	6.19862	5.27376	1.142	1.60238	2.30966	1.65213	-2.28079	2.40182	2.6169e-07	1.00007e-05
c11111_g1	30.8126	63.3569	29.2902	62.4668	5.22057	2.56381	22.8079	7.55257	-2.28079	4.8257	1.02527e-05	0.00020283
c29432_g1	92.886	131.42	123.428	64.649	27.7343	14.9022	29.0151	13.217	-2.2817	5.96624	1.38094e-11	2.95813e-09
c31680_g1	3.24933	3.98243	8.31024	1.81854	0.163143	0.160238	1.58789	1.53412	-2.28173	1.57279	0.00063977	0.00579495
c26910_g1	421.853	1118.7	771.15	210.405	84.5079	77.7156	164.852	191.174	-2.28236	8.5714	5.19326e-07	1.74442e-05
c16909_g1	29.4681	27.0323	50.4064	12.0023	4.73114	6.40953	8.66122	4.60235	-2.28478	4.19455	4.22681e-08	2.28753e-06
c35791_g1	413.225	531.836	774.419	279.509	47.3114	77.0746	124	159.666	-2.29162	8.23502	8.00786e-09	5.85485e-07
c26351_g2	0.784321	4.94787	1.49857	0.272781	0.489428	0.480715	0.288707	0.236018	-2.2919	0.460624	0.00618153	0.0342763
c26501_g1	293.56	447.722	484.446	168.488	36.3808	50.4751	70.4446	126.27	-2.29629	7.71505	2.2004e-08	1.3249e-06
c22880_g2	648.045	775.883	956.923	334.706	172.284	62.7189	198.225	119.478	-2.29656	8.67567	3.87378e-09	3.14278e-07
c13943_g1	77.3117	179.934	141.002	63.467	28.8763	9.13359	31.9022	23.9558	-2.29689	6.12542	1.77142e-08	1.12651e-06
c20530_g1	67.7878	188.261	143.386	43.0993	36.2177	17.1455	18.3329	18.1734	-2.30031	6.06406	6.71852e-08	3.31447e-06
c17386_g1	9.74799	21.6017	18.3915	5.18283	2.93657	1.44215	4.47497	2.24217	-2.30056	3.1045	3.2183e-06	7.82778e-05
c31064_g1	7.61912	3.37903	1.70292	0.727415	0	0.160238	1.8766	0.590045	-2.30367	1.18761	0.00815584	0.0424117
c27538_g1	8.51549	16.4125	8.99141	5.27376	2.93657	0.801192	2.74272	1.41611	-2.30481	2.63211	2.2693e-06	5.92688e-05
c25880_g2	44.1461	69.0289	35.1482	12.5479	14.6828	0.160238	11.6927	5.90045	-2.30837	4.6135	0.000834714	0.00711562
c36510_g2	0.560229	0.482719	1.02175	0.909269	0.163143	0	0.144354	0.236018	-2.31221	-0.471828	0.00238729	0.016494
c26760_g1	10.5323	16.0504	22.2061	9.4564	1.79457	3.20477	5.19673	1.53412	-2.31308	3.1897	3.64423e-07	1.29726e-05
c29279_g1	7.84321	9.41303	7.08414	3.54615	0	1.44215	1.15483	2.83221	-2.31458	2.1687	0.000115335	0.00147229
c33824_g3	5.3782	8.44759	4.35947	3.63708	2.284	0.320477	1.44354	0.354027	-2.31502	1.83671	4.74372e-05	0.000719513
c29800_g1	5.04207	24.136	13.8958	2.81873	2.61028	2.24334	1.58789	2.71421	-2.31523	2.84919	7.31718e-05	0.00102575
c34124_g1	28.1235	53.3405	18.5278	13.9118	3.58914	3.84572	8.80558	6.37248	-2.32196	4.11879	1.76933e-07	7.29849e-06
c30578_g1	186.781	284.08	203.26	86.7442	48.9428	12.4986	62.6495	27.9681	-2.32253	6.83875	2.0104e-07	8.1147e-06
c33744_g2	13.8937	21.481	17.9147	9.27454	2.93657	1.92286	3.60884	3.8943	-2.32323	3.28056	3.97707e-09	3.2159e-07
c31284_g2	15.0141	38.6175	25.8844	10.3657	5.22057	1.92286	6.78462	3.8943	-2.32879	3.78725	5.5883e-07	1.85416e-05
c26712_g2	109.357	229.292	118.659	91.9271	31.6497	17.6262	32.7683	27.1421	-2.32921	6.36879	5.12848e-12	1.27793e-09
c32466_g1	8.40344	4.58583	25.5438	12.2751	1.46828	3.68548	2.59837	2.36018	-2.32972	3.00877	6.41966e-06	0.000136558
c32882_g1	1.00841	7.48215	2.65655	2.72781	0.163143	0.96143	0.721769	0.826063	-2.32979	1.2368	0.000349406	0.00356412
c25341_g1	84.5946	147.712	110.894	55.1017	20.3928	10.095	32.7683	15.6952	-2.33352	5.90722	9.21195e-10	1.00787e-07
c35477_g2	15.3043	21.7513	27.0805	7.59694	1.46828	4.48667	3.31869	4.83837	-2.33391	3.47374	3.25235e-07	1.18188e-05
c19225_g2	18.9358	27.515	8.51459	7.00137	3.91542	1.60238	3.46449	3.18624	-2.33648	3.25681	1.40871e-06	3.94957e-05
c25879_g1	23.4176	64.081	53.8122	21.2769	6.68885	2.72405	15.3015	7.19855	-2.34458	4.62546	8.87354e-07	2.71544e-05
c1183_g2	63.1939	167.866	81.9444	85.6531	50.0848	4.96739	19.6321	3.65828	-2.34845	5.90574	0.000133571	0.00164904
c29986_g1	27.6753	60.8226	43.6628	32.1881	9.78856	2.56381	14.4354	5.42841	-2.34906	4.63966	9.09863e-08	4.25648e-06
c29165_g1	7.50707	9.89574	35.2845	12.457	1.142	1.76262	2.74272	6.96253	-2.34975	3.34747	4.97118e-05	0.000746135
c11707_g1	3.02524	11.1025	5.85804	2.18225	1.63143	0.96143	1.15483	0.590045	-2.35176	1.85356	6.73257e-05	0.000956981
c31893_g1	26.1067	45.7376	93.3881	33.9157	7.50456	3.84572	21.9418	5.66443	-2.35288	4.9162	3.47882e-06	8.35077e-05
c29927_g1	2.46501	6.51671	2.31597	0.727415	0.489428	0.320477	0.866122	0.590045	-2.35419	1.0407	0.000495556	0.00475127
c30379_g1	55.0145	91.3546	48.0223	42.281	15.988	2.88429	19.199	8.02461	-2.35868	5.15706	1.80003e-07	7.40357e-06
c26958_g2	1.90478	15.085	2.4522	4.81912	0.489428	2.40358	0.721769	1.06208	-2.35936	1.95812	0.000643168	0.00581429
c33784_g1	28.1235	35.7212	38.486	12.9116	4.89428	4.48667	5.62979	7.19855	-2.36644	4.13372	3.72233e-10	4.86093e-08
c17115_g1	9.74799	15.447	13.8958	3.27337	2.284	1.92286	2.45401	1.53412	-2.36694	2.73552	1.46007e-06	4.05632e-05
c21395_g1	43.2497	63.3569	72.2719	18.0035	3.09971	7.05049	10.2491	17.4653	-2.36972	4.89417	7.72479e-07	2.42467e-05
c20826_g1	3.36138	6.63739	4.76817	1.90946	1.95771	0.320477	0.866122	0.118009	-2.37008	1.48225	0.000251199	0.00272392
c11459_g1	3.69751	7.60283	5.78992	0.545561	1.30514	0.320477	1.15483	0.590045	-2.37287	1.5538	0.000673786	0.0060097
c32589_g1	9.86004	19.1881	10.8306	5.45561	5.05742	0.320477	2.30966	1.06208	-2.37563	2.82243	7.61034e-05	0.00106076
c27030_g1	19.496	31.8595	12.6697	7.81971	5.38371	0.96143	4.47497	2.95022	-2.37682	3.46019	3.51449e-06	8.40587e-05
c10480_g1	0.336138	0.965438	1.2261	0.636488	0.163143	0	0.288707	0.118009	-2.37831	-0.421626	0.00198318	0.0142775
c30479_g1	0.672275	0.844759	1.02175	0.636488	0	0.160238	0.144354	0.236018	-2.37932	-0.434682	0.00103694	0.00849162
c28446_g1	11.5407	15.085	17.9828	5.72839	2.93657	1.12167	4.18626	1.41611	-2.37993	2.97477	9.74548e-07	2.92006e-05
c27853_g1	3.69751	14.1195	15.1219	1.45483	0.978856	1.76262	2.02095	1.77013	-2.38317	2.45451	0.000186096	0.00215071
c29334_g1	26.3308	42.8413	83.2387	33.0974	5.05742	11.0564	7.36204	11.9189	-2.38604	4.80958	1.92635e-09	1.79548e-07
c34985_g1	8.0673	11.5853	6.26674	6.72859	2.12085	0.96143	1.29918	1.77013	-2.38776	2.36938	1.95369e-08	1.21089e-06
c27032_g2	30.1403	43.3241	25.6119	15.5485	5.54685	4.32644	6.49592	5.42841	-2.38799	4.11988	3.83643e-11	7.09739e-09
c21196_g1	4.70593	14.9643	7.76531	5.81932	2.12085	1.12167	2.02095	1.06208	-2.38963	2.39617	1.04705e-06	3.1068e-05
c23546_g1	512.162	287.942	71.9994	86.5624	35.8914	7.37096	88.7775	50.6258	-2.39081	7.15949	0.000196764	0.00224764
c19294_g1	3.24933	8.08555	5.92616	4.54634	0.978856	1.12167	1.58789	0.472036	-2.39195	1.83577	1.26324e-06	3.62921e-05
c26018_g1	85.7151	153.022	301.893	125.57	8.32028	29.1634	28.7264	60.1846	-2.3957	6.63698	9.58534e-07	2.8898e-05
c23399_g1	39.104	73.0113	55.3108	8.27435	4.40485	6.73001	10.2491	11.8009	-2.3978	4.7262	2.30858e-06	5.99103e-05
c33866_g2	28.6837	62.1501	42.7773	14.5483	5.38371	6.2493	8.80558	7.55257	-2.39824	4.48345	3.78548e-09	3.09168e-07
c35477_g1	21.5587	47.1568	31.3637	22.4089	3.58914	3.84572	7.79654	7.78859	-2.39842	4.2131	3.89379e-10	5.03103e-08
c37285_g1	3.02524	8.44759	11.2393	4.7282	1.95771	0.96143	1.73224	0.590045	-2.39855	2.15378	9.15381e-06	0.00018474
c25765_g2	2.24092	6.27535	4.29135	6.00117	0.489428	0.640953	2.16531	0.236018	-2.40284	1.64031	6.3394e-05	0.000910101
c40274_g1	3.80956	3.25835	6.13051	1.72761	0.489428	0.801192	1.29918	0.236018	-2.40537	1.35645	3.54278e-05	0.00057037
c28364_g1	3.02524	4.58583	0.953634	0.818342	0	0.640953	0.433061	0.590045	-2.41084	0.708632	0.00134691	0.0105205
c28843_g3	3.36138	11.9473	10.6943	1.18205	2.12085	0.96143	1.44354	0.590045	-2.41162	2.12929	0.000333884	0.0034287
c13617_g1	5.82639	9.77506	5.58557	1.54576	0.326285	0.96143	1.44354	1.41611	-2.41236	1.87514	3.97397e-05	0.000625323
c24297_g1	3.47342	8.08555	11.5117	9.27454	0.978856	1.60238	1.15483	2.24217	-2.41265	2.37138	3.91588e-07	1.38388e-05
c22144_g1	39.2161	105.353	43.186	33.9157	14.5197	2.72405	11.6927	12.5089	-2.41487	5.05388	1.92042e-07	7.8031e-06
c27677_g1	2.12887	0.603399	2.24785	0.545561	0	0.480715	0.144354	0.354027	-2.41943	0.160541	0.00167621	0.0125052
c29279_g2	42.2413	66.9773	34.4671	13.3663	3.75228	5.28787	7.07333	12.981	-2.42042	4.56094	2.10603e-07	8.41723e-06
c16477_g1	99.6088	128.765	65.937	48.8277	14.5197	1.60238	27.5716	20.1795	-2.42207	5.6785	8.53564e-06	0.000174866
c23073_g2	2.6891	22.5671	21.0481	34.7341	2.61028	4.1662	5.48544	2.83221	-2.42217	3.63306	1.74697e-05	0.000313914
c34888_g1	2575.94	3864.65	3622.99	1164.32	496.117	153.829	887.631	544.611	-2.43083	10.7006	1.6977e-07	7.05065e-06
c36162_g3	8.2914	10.8612	8.03778	1.3639	0.489428	0.801192	1.73224	2.12416	-2.43201	2.18252	7.72671e-05	0.00107391
c25200_g1	4.81797	10.9819	5.24499	1.18205	0.489428	1.60238	1.01048	0.944072	-2.4365	1.83953	9.85198e-05	0.00129208
c35697_g1	5.82639	15.9297	16.8248	4.27356	2.12085	1.44215	3.03143	1.2981	-2.43821	2.74591	3.02919e-06	7.45693e-05
c8152_g1	9.41185	27.9977	16.0074	3.45522	0.163143	0.160238	2.16531	7.78859	-2.44205	3.12854	0.00355272	0.0224644
c26785_g1	4.25774	21.119	3.6783	2.27317	0.163143	0.160238	2.45401	2.83221	-2.44242	2.2908	0.00285438	0.0189231
c29420_g1	5.3782	2.77564	4.63194	5.09191	0.163143	2.24334	0.288707	0.590045	-2.44771	1.57452	5.14568e-05	0.000764805
c27983_g1	5.71434	35.3592	19.822	1.54576	1.79457	2.56381	2.59837	4.36633	-2.44954	3.25657	0.000350504	0.00356936
c31486_g1	14.1548	38.4993	22.046	5.63838	3.58914	3.84572	3.60884	3.54027	-2.45598	3.60837	4.9628e-07	1.68322e-05
c35885_g6	34.8463	86.2861	63.008	29.1875	8.8097	8.17216	12.1257	9.67673	-2.45613	4.99444	1.29062e-11	2.84432e-09
c2160_g1	40.5606	53.2198	38.4178	50.8281	5.54685	1.60238	20.7869	5.3104	-2.4569	4.77605	2.45494e-06	6.29063e-05
c24813_g2	7.61912	7.96487	11.7842	2.72781	1.63143	1.76262	1.15483	0.944072	-2.46004	2.26483	1.38333e-06	3.89629e-05
c27007_g1	8.85163	13.7575	8.37836	6.72859	2.93657	1.44215	1.29918	1.18009	-2.46446	2.55879	2.25134e-08	1.34092e-06
c36334_g1	13.6696	59.9779	17.2335	17.5489	5.38371	3.68548	6.35156	4.13031	-2.46631	4.02714	1.446e-07	6.26086e-06
c32705_g2	6.05048	13.0334	9.46823	5.54654	0.978856	2.40358	0.577415	2.12416	-2.46641	2.42272	5.3762e-07	1.79353e-05
c17274_g1	273.504	562.127	376.958	114.386	37.5228	53.5196	84.0139	64.9049	-2.46645	7.61636	3.13082e-09	2.62731e-07
c26359_g1	42.5774	93.8889	47.1368	21.095	12.7251	6.2493	9.38299	8.61465	-2.46696	4.93256	1.60397e-09	1.59873e-07
c33848_g2	9.74799	21.9637	12.1248	4.63727	2.44714	0.96143	3.7532	1.53412	-2.46944	2.90078	2.56372e-06	6.48767e-05
c9870_g1	3.47342	7.72351	6.94791	0.909269	1.30514	0.640953	1.01048	0.472036	-2.47132	1.6485	0.000147515	0.00178953
c12807_g2	1.2325	2.29292	1.97539	1.18205	0.163143	0.160238	0.433061	0.354027	-2.48944	0.343859	2.41617e-05	0.000413185
c34236_g2	133.111	221.568	151.628	89.6539	21.8611	28.3622	18.6216	37.0548	-2.48983	6.46097	7.80148e-14	3.12315e-11
c22366_g1	5.15411	41.7552	11.4436	18.0945	5.70999	1.44215	5.62979	0.826063	-2.49022	3.53143	0.000112943	0.00144704
c19538_g1	4.70593	8.56827	11.8523	3.18244	1.46828	0.640953	2.45401	0.472036	-2.49173	2.18076	1.72819e-05	0.000311456
c22955_g1	31.4849	41.0311	42.8454	20.0039	3.58914	7.85168	5.05238	7.43456	-2.49307	4.34263	3.86094e-12	1.00302e-09
c16477_g2	139.721	197.07	89.9822	65.3764	22.6768	2.56381	38.5424	23.3658	-2.49548	6.18478	4.76812e-06	0.000106628
c25955_g1	868.916	1239.5	1182.17	332.429	190.224	35.4127	247.567	168.871	-2.49616	9.05939	5.58513e-07	1.85416e-05
c20051_g1	100.953	260.668	184.46	137.391	11.7463	14.2612	55.1431	39.769	-2.49637	6.6572	4.67054e-08	2.47407e-06
c30603_g1	488.072	1304.79	747.786	327.61	107.674	57.6858	186.794	155.536	-2.49767	8.72229	1.08582e-08	7.42735e-07
c16439_g2	27.1151	36.4453	14.3045	10.2747	1.63143	2.24334	4.47497	6.96253	-2.50254	3.72819	4.22576e-07	1.47419e-05
c33744_g3	5.15411	8.32691	5.72181	1.81854	0.815713	1.12167	1.15483	0.590045	-2.50325	1.76503	3.4812e-06	8.35077e-05
c28948_g2	4.59388	7.84419	7.69719	1.90946	0.815713	0.640953	1.15483	1.18009	-2.50644	1.83589	2.68253e-06	6.74639e-05
c36515_g2	0.784321	0.603399	0.953634	0.363708	0.163143	0	0.288707	0	-2.5076	-0.594127	0.00236891	0.0164017
c21299_g1	39.2161	97.5093	51.4963	19.913	9.46227	5.28787	10.9709	10.7388	-2.50778	4.9502	4.30307e-09	3.44528e-07
c19041_g1	2.12887	0.965438	3.06525	0.727415	0	0.801192	0.288707	0.118009	-2.50933	0.409813	0.00113128	0.00912948
c33965_g2	177.593	427.327	341.742	117.568	24.3083	38.9379	58.1745	65.2589	-2.50963	7.29227	1.69418e-09	1.62882e-07
c39593_g1	6.61071	7.24079	7.62908	1.27298	0.652571	0.640953	1.15483	1.41611	-2.51675	1.87397	1.51931e-05	0.00028086
c35648_g6	4.25774	2.53428	5.10876	3.18244	0.326285	1.12167	0.577415	0.590045	-2.51896	1.35294	6.5489e-07	2.10914e-05
c27820_g1	326.502	730.354	349.711	229.863	61.6679	34.932	113.895	74.8177	-2.51914	7.91026	7.36351e-10	8.36357e-08
c24641_g1	18.3755	29.3252	23.909	10.002	1.79457	1.92286	5.34109	4.95638	-2.52239	3.62249	2.26096e-08	1.34337e-06
c10678_g1	36.3029	75.7869	74.3154	32.7337	7.01513	7.37096	11.9814	11.5649	-2.52429	5.02339	1.73084e-12	4.9726e-10
c27820_g2	250.983	549.817	235.888	138.663	52.8582	23.0743	79.2502	48.9737	-2.5245	7.43271	4.70652e-09	3.71952e-07
c26707_g3	10.8685	7.24079	1.70292	3.27337	0.489428	0.160238	2.30966	0.944072	-2.52478	1.86857	0.000289639	0.00305133
c6574_g1	23.1935	17.4986	14.9857	5.72839	3.58914	0.801192	5.05238	1.18009	-2.52839	3.22279	4.72629e-06	0.000105984
c25520_g2	6.61071	11.6203	17.4747	5.63747	0.978856	1.76262	1.58789	2.71421	-2.5291	2.68746	1.44312e-07	6.25949e-06
c31852_g1	281.571	486.46	221.924	231.5	36.7071	39.8993	71.5994	63.0168	-2.53019	7.48727	1.17914e-13	4.49915e-11
c33549_g1	239.554	148.798	163.208	59.648	10.1148	9.77454	50.0907	35.6387	-2.53021	6.49148	8.2321e-07	2.55436e-05
c9620_g1	1.79273	5.30991	2.31597	1.81854	0.163143	0.480715	0.866122	0.354027	-2.53811	0.944403	3.21339e-05	0.000525242
c21143_g1	118.096	215.413	247.128	132.935	20.3928	31.8874	30.7473	39.533	-2.53956	6.71318	4.93908e-15	3.44607e-12
c33447_g2	6.05048	5.67195	8.65083	3.00059	0.652571	0	2.45401	0.826063	-2.54259	1.91568	5.83419e-05	0.000848041
c20720_g2	22.2971	24.0153	31.5381	27.6418	5.22057	2.72405	5.34109	4.72036	-2.54531	3.98447	1.56285e-14	9.08686e-12
c4956_g1	4.48184	17.2572	9.26388	5.18283	0.163143	2.0831	3.32014	0.590045	-2.54584	2.48991	9.71435e-05	0.00127899
c28486_g1	82.3537	92.0787	96.9301	78.5608	19.5771	3.04453	28.2933	8.73266	-2.55196	5.68873	4.69003e-08	2.47901e-06
c17643_g1	8.17935	14.3609	8.37836	5.81932	2.77343	0.480715	2.16531	0.826063	-2.55607	2.50941	6.17455e-07	2.01312e-05
c29546_g3	11.1687	21.8298	12.2515	9.09269	2.12085	4.00596	1.73224	1.41611	-2.55611	3.04943	8.56764e-09	6.18999e-07
c14686_g1	4.36979	1.32748	3.20149	0.181854	0.163143	0.96143	0.288707	0.118009	-2.55937	0.704833	0.00345334	0.0219955
c14581_g1	6.38662	4.58583	5.38122	2.81873	0.815713	0.640953	1.29918	0.472036	-2.56126	1.64459	1.87132e-07	7.65456e-06
c35579_g3	25.0983	82.0623	27.996	43.554	11.2568	3.52524	8.22816	7.19855	-2.56161	4.72495	2.23496e-09	2.00026e-07
c34886_g1	335.689	494.063	360.61	138.573	60.5259	32.3681	85.0243	46.3775	-2.56636	7.60372	6.62897e-11	1.19029e-08
c25161_g1	7.39503	0.724079	1.97539	0.636488	0.326285	0.96143	0	0.472036	-2.57557	0.883276	0.00403961	0.0247484
c34841_g2	4.1457	6.27535	4.63194	4.27356	1.142	0.640953	0.721769	0.708054	-2.57594	1.65033	9.99466e-09	6.91415e-07
c18544_g1	2.6891	4.22379	4.42759	2.72781	0.815713	0.480715	0.577415	0.472036	-2.5761	1.25004	1.44039e-07	6.25879e-06
c22515_g1	611.21	908.236	915.625	217.497	110.774	44.0655	181.02	108.686	-2.57667	8.59815	1.81478e-08	1.14328e-06
c18449_g1	15.5744	33.4283	17.9828	6.72859	2.44714	1.12167	5.19673	3.42226	-2.58117	3.46881	5.17952e-07	1.7422e-05
c30934_g2	3.92161	2.53428	2.58844	1.0002	0.652571	0.480715	0.433061	0.118009	-2.58214	0.813183	3.01105e-05	0.000497832
c31954_g1	117.536	162.314	152.105	35.5524	27.7343	9.45406	28.4377	12.3909	-2.58313	6.09932	1.68677e-08	1.08113e-06
c32005_g2	10.3082	21.2396	14.1002	12.1842	4.07857	0.480715	3.7532	1.2981	-2.58869	3.13343	4.13905e-07	1.44901e-05
c26392_g1	32.7174	32.1008	47.7498	5.72839	1.95771	9.45406	4.61932	3.54027	-2.59546	4.13929	3.16534e-06	7.72976e-05
c31735_g2	3.24933	7.96487	4.22324	2.81873	0.489428	0.640953	0.577415	1.18009	-2.59578	1.56335	9.18544e-07	2.79686e-05
c42096_g1	1.68069	0.844759	0.953634	0.363708	0.163143	0	0.433061	0	-2.59775	-0.287357	0.00242583	0.0167058
c20678_g1	116.08	380.262	117.91	177.216	76.6771	5.28787	35.9441	12.863	-2.59776	6.85301	2.54008e-05	0.000432255
c22481_g1	3.80956	5.18923	4.76817	2.09132	0.815713	0.640953	0.144354	0.944072	-2.59814	1.39202	1.03893e-06	3.08687e-05
c34994_g2	24.7621	36.4453	24.3858	14.5483	4.40485	2.0831	4.18626	5.66443	-2.60029	3.89839	3.41257e-11	6.41038e-09
c22682_g2	4.59388	8.68895	8.92329	2.90966	0.815713	0.801192	1.73224	0.708054	-2.61674	1.99846	6.36387e-07	2.06108e-05
c30661_g3	142.634	253.186	146.996	56.5565	10.7674	0.640953	61.206	24.6639	-2.62164	6.45015	0.000497205	0.00476147
c27836_g1	7.61912	14.4816	4.087	1.63668	1.79457	0.96143	1.01048	0.708054	-2.62849	2.108	3.41278e-05	0.00055302
c29570_g2	8.85163	14.2402	12.0567	9.27454	2.93657	0.640953	2.16531	1.41611	-2.63064	2.76571	2.049e-09	1.88175e-07
c20885_g1	1.4566	1.56884	2.8609	0.727415	0.163143	0.320477	0.577415	0	-2.63824	0.346454	0.000323064	0.00334431
c35634_g2	89.0765	99.6815	109.532	63.9216	15.3354	10.5757	16.745	15.2232	-2.64317	5.72522	2.45266e-20	4.60723e-17
c36217_g1	113.054	147.712	75.3371	70.832	14.0303	1.28191	40.5634	9.08669	-2.64546	5.89072	2.11234e-05	0.000370571
c35579_g4	41.457	121.645	36.783	55.6473	20.0665	3.84572	10.9709	5.90045	-2.64824	5.22341	5.37922e-08	2.78306e-06
c19004_g1	4.25774	19.7915	7.35661	4.45542	1.63143	0.640953	1.44354	1.88814	-2.64975	2.45779	3.59907e-06	8.5662e-05
c29707_g1	68.5721	125.145	87.3257	35.1887	12.7251	4.48667	19.9208	13.099	-2.65068	5.52893	9.06597e-10	9.97256e-08
c20815_g1	12.7732	22.9292	8.17401	7.72879	2.284	0.640953	2.30966	2.83221	-2.65074	2.95837	7.63903e-08	3.70467e-06
c27476_g1	6.38662	6.03399	4.97252	4.00078	0.652571	1.44215	0.433061	0.826063	-2.65898	1.77234	9.62454e-09	6.72624e-07
c33961_g2	27.0031	72.4079	37.8048	30.3696	11.42	1.44215	12.2701	1.2981	-2.66544	4.62024	1.09761e-05	0.0002146
c34117_g1	142.746	197.915	221.584	23.0045	6.52571	19.3888	41.8626	24.3098	-2.66629	6.41045	4.02166e-06	9.39799e-05
c29430_g1	6.49866	12.43	15.8031	5.63747	0.815713	0.96143	2.30966	2.12416	-2.67094	2.63442	5.51696e-08	2.8363e-06
c28486_g2	16.4707	20.7569	26.0206	16.3668	3.75228	0.96143	5.62979	2.12416	-2.67153	3.57267	1.38918e-09	1.43139e-07
c10942_g2	27.4512	62.8742	29.3583	18.3672	3.91542	2.72405	7.50639	7.31655	-2.67201	4.34198	7.92488e-10	8.95952e-08
c33029_g1	68.2359	95.0957	129.081	57.193	4.89428	16.9853	16.1676	16.2852	-2.68234	5.66978	2.86233e-12	7.76645e-10
c30499_g1	873.174	2403.46	1698.01	486.459	221.058	118.096	230.822	280.625	-2.68239	9.6245	1.11818e-09	1.17699e-07
c14275_g2	21.8489	58.7711	87.4619	24.914	6.36256	1.60238	18.4773	3.54027	-2.68449	4.82272	9.03975e-06	0.000183208
c22119_g1	12.7732	18.2227	15.6669	5.45561	1.46828	1.76262	3.03143	1.77013	-2.6854	2.97676	4.28577e-09	3.44528e-07
c17492_g1	123.026	149.281	94.0011	33.6429	3.58914	1.44215	50.3794	6.49049	-2.68988	5.85999	0.000475319	0.00459695
c33803_g1	29.4681	82.907	150.197	42.0991	6.68885	4.1662	27.2829	8.73266	-2.69833	5.47231	1.61497e-06	4.42621e-05
c37861_g1	4.03365	24.7394	10.6943	1.18205	0.489428	0.801192	2.59837	2.24217	-2.7013	2.62445	0.000325619	0.00336648
c17374_g1	67.0034	159.539	127.651	57.4658	12.2357	16.1841	14.4354	20.1795	-2.70371	5.90014	2.1816e-14	1.09887e-11
c18449_g2	19.0478	30.7734	23.5684	12.2751	2.93657	0.96143	5.9185	3.18624	-2.70728	3.66621	4.29201e-09	3.44528e-07
c31923_g1	40.3365	100.647	156.124	42.8266	5.22057	10.095	14.8684	21.5956	-2.70945	5.62668	1.19063e-08	8.07646e-07
c13078_g1	80.673	321.37	155.851	99.7468	11.7463	8.81311	35.9441	43.3093	-2.71663	6.57054	1.66249e-07	6.93906e-06
c9254_g1	1.34455	4.22379	2.58844	0.818342	0.163143	0.320477	0.721769	0.118009	-2.7178	0.658868	0.000144387	0.00175682
c18583_g1	4.93002	9.65438	7.35661	0.909269	0.652571	0.96143	0.721769	1.06208	-2.71845	1.85181	2.16149e-05	0.000377564
c37093_g1	0.560229	0.362039	0.544934	0.727415	0	0	0.288707	0	-2.72171	-0.802209	0.00467539	0.0277187
c34514_g1	86.2753	166.659	122.746	79.2882	18.7614	9.93478	30.3143	9.91275	-2.72252	6.0413	3.06699e-12	8.14086e-10
c31600_g1	25.2103	57.0816	23.364	12.9116	6.52571	1.28191	3.7532	6.25447	-2.72423	4.11896	5.94128e-08	2.99765e-06
c23456_g2	1.90478	1.93088	2.0435	2.00039	0	0.320477	0.433061	0.354027	-2.72725	0.515954	2.13237e-06	5.59918e-05
c34613_g1	227.453	493.218	750.238	309.697	21.3717	44.2258	78.5284	124.381	-2.72807	8.00331	1.87438e-08	1.16888e-06
c14267_g1	5.04207	12.6714	7.83343	9.09269	1.142	0.160238	3.03143	0.826063	-2.72808	2.41124	1.67378e-06	4.55671e-05
c31677_g2	549.585	1734.89	925.707	442.996	85.6499	41.1813	209.89	213.714	-2.72996	9.03842	1.06111e-07	4.84341e-06
c32241_g2	149.133	419.483	197.539	113.022	26.4291	21.1515	30.7473	53.9301	-2.73013	6.98621	7.1296e-11	1.26163e-08
c36182_g7	1.90478	6.99943	3.40584	2.63688	0.163143	0.640953	1.15483	0.236018	-2.73857	1.29031	1.71801e-05	0.000309851
c39469_g1	10.6444	12.9127	7.01602	3.81893	0.815713	0.640953	1.8766	1.65213	-2.74518	2.39039	7.17789e-08	3.50568e-06
c26734_g1	41.7931	230.74	95.2953	113.568	22.0243	9.6143	18.6216	21.3596	-2.7465	6.11857	4.59112e-10	5.77913e-08
c29230_g2	16.6948	33.6697	44.2759	20.6404	4.40485	2.24334	5.34109	5.07438	-2.74728	4.08368	6.83571e-12	1.60508e-09
c21085_g1	11.3166	19.4294	35.6251	6.27396	1.142	1.60238	4.0419	3.8943	-2.74815	3.43909	5.29864e-07	1.7725e-05
c10653_g1	20.1683	17.4986	4.49571	2.54595	0.489428	0.801192	1.15483	4.0123	-2.74886	2.74203	9.78752e-05	0.0012857
c23470_g2	9.29981	19.7915	18.3915	10.002	1.79457	2.72405	2.59837	1.41611	-2.75389	3.10804	8.97728e-11	1.45182e-08
c35237_g1	40.1124	100.647	72.4762	42.0991	7.66771	6.40953	8.51687	14.9871	-2.75495	5.20928	2.57181e-13	9.37367e-11
c33213_g3	128.517	231.585	308.092	29.6422	20.3928	25.7984	29.3038	27.7321	-2.75613	6.65178	2.87694e-08	1.65696e-06
c16811_g1	12.5491	29.2045	12.1929	9.8201	2.61028	1.28191	2.45401	2.95022	-2.758	3.24187	1.08394e-09	1.15086e-07
c16541_g4	45.1545	101.371	59.8746	30.1877	11.2568	4.1662	11.5483	7.78859	-2.76418	5.09902	1.3241e-11	2.88701e-09
c23345_g1	567.4	1507.77	1563.21	766.423	52.6951	124.185	182.319	287.234	-2.76796	9.30338	2.84837e-09	2.4236e-07
c28428_g1	7.05889	16.4125	10.1494	3.63708	0.326285	0.480715	1.8766	2.5962	-2.76875	2.50109	4.28986e-06	9.83646e-05
c20226_g1	1.68069	6.63739	2.11162	1.0002	0.489428	0.480715	0.433061	0.236018	-2.77017	0.929194	0.000105636	0.00136923
c23470_g1	6.38662	14.2402	16.5524	5.36469	1.142	1.60238	1.8766	1.53412	-2.77652	2.69359	8.61309e-09	6.20447e-07
c19231_g2	5.15411	12.5507	3.74642	3.45522	2.284	0	0.866122	0.472036	-2.77684	1.94556	6.8799e-05	0.000974519
c24437_g1	7.17094	17.3779	15.3944	0.909269	0.652571	2.24334	1.58789	1.41611	-2.77906	2.63249	5.02812e-05	0.00075118
c25815_g1	123.811	148.557	108.919	32.5518	12.2357	8.17216	22.8079	16.7573	-2.7831	5.89696	9.77698e-11	1.55035e-08
c28226_g1	89.0765	242.204	116.207	115.659	30.5077	1.76262	31.036	18.4094	-2.78364	6.33921	1.25527e-06	3.61057e-05
c28619_g1	57.8157	141.799	80.2415	69.0135	7.34142	14.7419	10.3935	17.9374	-2.78483	5.65184	9.22395e-15	5.9276e-12
c15838_g1	0.112046	2.05156	0.613051	0.545561	0.163143	0	0	0.236018	-2.79264	-0.474721	0.00612621	0.0340391
c23839_g1	23.1935	49.4787	13.4871	22.8226	6.52571	0.480715	5.19673	3.42226	-2.79652	3.99036	3.50294e-07	1.25244e-05
c15591_g1	44.034	111.75	54.9702	23.2773	9.46227	3.68548	12.4144	7.9066	-2.80174	5.07813	9.24498e-10	1.00787e-07
c32300_g2	32.4933	47.3065	22.8191	13.5481	8.8097	0.801192	4.90803	2.12416	-2.80432	4.08125	4.65277e-07	1.5891e-05
c23468_g1	0.336138	1.2068	1.15798	0.636488	0.326285	0	0	0.118009	-2.80451	-0.415737	0.000811729	0.00695898
c27856_g1	40.8968	106.198	99.7229	4.63727	4.56799	4.1662	16.745	10.2668	-2.81022	5.18168	2.79502e-05	0.000469195
c32680_g1	22.073	13.5161	19.4814	1.18205	0.978856	2.40358	3.89755	0.708054	-2.81164	3.06918	6.04862e-05	0.000872974
c26707_g2	24.2019	31.3768	15.2582	5.54654	3.426	0	3.17578	4.13031	-2.81489	3.48759	2.28603e-05	0.000394801
c1183_g1	39.4402	106.56	54.0166	66.3766	22.5137	2.56381	10.2491	2.5962	-2.81492	5.26273	7.45951e-07	2.3535e-05
c14884_g1	8.2914	4.82719	9.46823	12.7298	1.46828	0.320477	2.74272	0.472036	-2.81621	2.43871	5.87823e-07	1.93198e-05
c17991_g1	36.639	56.2368	42.7773	9.54732	5.54685	2.72405	6.20721	6.01846	-2.81678	4.39745	1.68197e-09	1.62882e-07
c15555_g1	1.4566	3.86175	1.83915	0.454634	0	0.160238	0.866122	0	-2.82215	0.438229	0.00154236	0.0117152
c26466_g1	17.4792	35.2385	20.6394	12.6388	4.73114	0.320477	6.20721	0.826063	-2.82985	3.65579	6.00083e-06	0.000128544
c27176_g1	156.976	277.443	404.886	138.663	18.9245	19.5491	38.6868	58.8865	-2.84304	7.12611	4.54175e-11	8.33906e-09
c34852_g3	58.712	96.9059	39.7121	36.6435	6.68885	8.49263	7.21769	9.67673	-2.84749	5.05931	7.9642e-16	7.20318e-13
c9849_g1	34.6222	61.064	48.0223	24.5503	9.29913	0.480715	9.52734	3.8943	-2.85641	4.60317	3.27598e-07	1.1887e-05
c20162_g1	6.72275	1.8102	1.77104	0.454634	0	0.480715	0.577415	0.354027	-2.85822	0.849681	0.000582328	0.0053981
c32343_g2	15.7985	22.5671	13.4871	9.54732	1.79457	1.44215	2.45401	2.5962	-2.86445	3.17876	2.97534e-12	7.98438e-10
c31976_g2	3.92161	18.5847	10.0813	3.45522	0.163143	0.480715	2.02095	2.12416	-2.86618	2.44507	2.09271e-05	0.000367654
c17358_g2	34.286	25.4634	6.19862	4.54634	2.12085	1.92286	1.58789	3.8943	-2.86698	3.36381	2.08167e-06	5.50155e-05
c11796_g2	0.560229	1.44816	0.953634	0.636488	0.326285	0.160238	0	0	-2.87076	-0.367153	0.000815571	0.00698815
c15414_g1	3.58547	9.65438	4.76817	2.00039	0.489428	0.480715	0.433061	1.18009	-2.88189	1.6496	1.45293e-06	4.04106e-05
c28005_g1	81.5694	141.678	84.8735	68.2861	10.9306	4.48667	25.2619	10.2668	-2.88214	5.74912	1.69533e-11	3.53846e-09
c35140_g1	52.8857	96.5438	47.0687	26.096	5.70999	5.76858	8.94993	9.55872	-2.88304	4.99631	1.53349e-13	5.76122e-11
c21420_g2	2.12887	4.34447	5.99427	2.54595	0	0.480715	0.721769	0.708054	-2.90094	1.30771	9.28152e-07	2.81909e-05
c29371_g1	299.163	464.859	275.328	124.297	33.118	19.8696	44.894	57.4704	-2.90289	7.36839	1.47069e-12	4.32702e-10
c40525_g1	324.373	648.171	431.792	98.292	29.2025	17.1455	93.2525	61.0106	-2.9039	7.73658	9.05711e-08	4.24519e-06
c22109_g1	562.134	452.67	580.423	237.865	69.6619	40.3801	87.9114	46.7315	-2.9052	8.02304	4.11466e-16	4.36869e-13
c11862_g1	117.2	424.914	182.893	106.839	14.5197	12.4986	39.986	43.5453	-2.90871	6.88453	4.55225e-09	3.60929e-07
c35325_g1	123.475	115.249	32.4236	14.2755	5.05742	6.89025	13.1362	12.5089	-2.91864	5.34635	1.62173e-07	6.83983e-06
c15285_g1	0.560229	3.25835	3.40584	0.636488	0.326285	0	0.288707	0.354027	-2.92262	0.511539	0.000384243	0.00385882
c31912_g5	3.47342	5.79263	7.42472	2.3641	1.142	0.160238	0.721769	0.472036	-2.92272	1.60875	3.7811e-07	1.33818e-05
c11469_g1	205.828	655.895	553.993	266.234	58.8945	35.4127	75.497	50.3898	-2.93287	7.89584	1.00634e-13	3.96367e-11
c35988_g1	12.325	24.7394	18.1872	5.27376	1.79457	1.60238	2.30966	2.12416	-2.9348	3.15405	1.06903e-09	1.14498e-07
c31633_g1	21.8489	45.0136	44.8208	10.7294	2.12085	3.84572	4.33061	5.54642	-2.93661	4.14383	2.34532e-10	3.27273e-08
c24072_g1	25.4344	59.4674	31.3337	13.0025	5.22057	3.04453	3.32014	5.19239	-2.93674	4.21713	3.19002e-11	6.13389e-09
c23295_g1	191.374	274.064	212.592	55.4654	16.4774	13.46	40.419	24.8999	-2.94281	6.70002	9.73741e-11	1.55035e-08
c23280_g2	9.97208	25.4634	22.0698	8.36527	2.93657	1.92286	1.8766	1.77013	-2.95256	3.27361	1.41133e-10	2.06376e-08
c523_g2	6.72275	3.017	3.6783	0.272781	0.489428	0.160238	0.577415	0.472036	-2.95444	1.15878	0.000172758	0.0020263
c28854_g2	6.05048	15.2057	6.87979	2.45503	0.489428	0	3.03143	0.354027	-2.9557	2.20858	0.000172713	0.0020263
c15223_g2	4.03365	6.99943	9.12764	7.00137	1.63143	0	1.8766	0	-2.95606	2.07228	5.42255e-05	0.00079963
c12955_g1	68.5721	146.867	108.101	53.7378	10.278	6.2493	20.2095	11.4469	-2.96536	5.74321	7.44925e-14	3.03185e-11
c33813_g4	192.495	399.692	231.256	113.204	16.4774	11.0564	38.5424	53.5761	-2.96546	7.04886	6.53762e-10	7.63869e-08
c10942_g1	54.7904	123.214	49.1803	28.642	5.87314	3.20477	13.4249	10.0308	-2.96735	5.18523	4.01201e-10	5.10278e-08
c18783_g2	2.01683	4.70651	1.6348	2.3641	0.489428	0	0.577415	0.236018	-2.97554	0.838687	3.34064e-06	8.08508e-05
c13407_g1	4.36979	7.24079	3.33772	0.0909269	0	0.160238	1.44354	0.236018	-2.97843	1.26213	0.00392852	0.0242565
c31829_g2	18.9358	76.7524	22.8872	7.18322	3.58914	3.52524	4.33061	4.36633	-2.98319	4.17044	8.74435e-08	4.11439e-06
c34769_g1	17.9273	31.6181	15.5987	12.3661	1.46828	0.160238	5.19673	2.83221	-2.98339	3.49075	2.46665e-07	9.48594e-06
c16830_g1	11.2046	21.843	12.261	7.54693	0.815713	1.28191	2.16531	2.24217	-2.98763	2.95707	1.25363e-10	1.88973e-08
c8238_g1	18.7117	24.3773	16.6886	9.91103	4.07857	0	4.18626	0.472036	-2.99501	3.3434	1.69945e-05	0.000306957
c40698_g1	29.0199	58.6504	35.0801	29.824	4.56799	1.76262	5.62979	6.96253	-2.99505	4.44673	6.94912e-14	2.87623e-11
c28452_g1	30.1403	49.5994	30.1076	12.6388	2.77343	1.60238	4.90803	5.78244	-3.00383	4.13359	7.68639e-11	1.32184e-08
c26236_g1	82.2417	226.757	113.687	151.939	46.4957	0.480715	21.9418	2.71421	-3.00429	6.34241	0.000198402	0.0022619
c22812_g2	11.5407	35.2385	18.9365	10.3657	1.63143	1.44215	4.0419	2.24217	-3.00721	3.46344	6.01041e-10	7.09054e-08
c24691_g1	6.94685	13.1541	11.1711	7.456	1.46828	1.76262	1.15483	0.472036	-3.01341	2.53732	9.4928e-11	1.52509e-08
c2702_g1	9.5239	32.4629	17.9828	10.3657	2.61028	0.480715	2.88707	2.5962	-3.01773	3.35307	6.61189e-09	4.96807e-07
c29761_g1	3.58547	9.17167	16.6205	4.81912	1.30514	1.12167	1.58789	0.236018	-3.02022	2.38263	6.10283e-07	1.99239e-05
c35117_g4	71.4853	28.2391	59.329	27.5508	2.93657	7.05049	5.9185	6.96253	-3.02114	4.7329	5.21835e-14	2.23565e-11
c34956_g4	62.6337	26.5496	40.87	23.5501	4.40485	4.32644	6.35156	3.77629	-3.0235	4.45561	2.08968e-15	1.59469e-12
c32570_g1	21.6249	91.958	24.6583	9.72918	5.54685	3.84572	2.30966	6.37248	-3.0252	4.39669	1.45402e-07	6.28444e-06
c30852_g1	88.7403	108.612	133.918	36.2798	2.284	4.64691	18.6216	19.3535	-3.02619	5.69976	6.17985e-08	3.10518e-06
c35574_g1	320.787	897.978	452.84	181.126	47.8008	38.1367	58.8963	81.8982	-3.02937	8.02399	3.92646e-12	1.00931e-09
c28456_g1	3.02524	4.46515	11.5798	2.00039	0.652571	0.320477	0.577415	0.944072	-3.03608	1.74671	2.07767e-06	5.49693e-05
c30638_g2	4.59388	7.72351	3.6783	1.09112	0.652571	0.160238	0.721769	0.472036	-3.042	1.42455	3.60727e-06	8.57736e-05
c11948_g1	41.6811	120.438	39.3715	20.0039	6.52571	0	7.50639	12.5089	-3.05311	4.96974	4.36442e-05	0.000673699
c25913_g2	0.672275	0.724079	1.08987	0.272781	0	0.160238	0	0.118009	-3.05746	-0.608408	0.00109401	0.00887864
c27720_g1	6.61071	42.4793	14.8494	5.00098	0	6.2493	0.577415	1.41611	-3.06018	3.31629	0.0003782	0.00380537
c23156_g1	264.092	955.181	419.667	121.933	43.0697	31.4067	50.2351	85.9105	-3.06228	7.94713	2.59001e-09	2.25886e-07
c32191_g2	54.0061	297.355	177.512	165.851	7.01513	35.0922	18.9103	22.0677	-3.06258	6.60902	6.53406e-10	7.63869e-08
c34030_g1	127.732	235.446	160.483	102.293	16.9668	14.9022	21.0756	21.7136	-3.06444	6.45872	1.46638e-21	3.97878e-18
c35606_g1	103.642	182.468	49.7933	25.4595	23.4925	0.320477	9.96041	9.32271	-3.06652	5.66858	3.42375e-05	0.000554062
c6513_g1	0.224092	2.89632	0.681167	0.454634	0	0.320477	0.144354	0	-3.08588	-0.255685	0.00286914	0.0189876
c27004_g1	63.8662	147.229	99.6548	53.7378	9.46227	2.72405	18.766	11.6829	-3.09088	5.68012	3.67654e-11	6.85352e-09
c25234_g3	0.224092	0.482719	1.56669	0.454634	0	0	0.144354	0.118009	-3.0911	-0.568635	0.00316708	0.0205201
c28923_g1	566.28	745.56	509.309	108.93	61.5048	50.1546	68.4237	46.2595	-3.09186	8.07636	5.26192e-12	1.29794e-09
c34431_g1	392.721	1771.34	856.364	155.394	88.5865	70.9856	157.057	53.5761	-3.10059	8.79313	6.8503e-08	3.37267e-06
c19231_g1	1.12046	2.65496	1.02175	0.636488	0.326285	0	0	0.236018	-3.10088	0.0216124	7.82382e-05	0.00108494
c30579_g1	1.4566	6.99943	3.54207	1.09112	0.489428	0.480715	0.288707	0.236018	-3.10442	1.08611	1.3471e-05	0.000255207
c15414_g2	9.18776	16.8952	9.26388	3.90986	1.142	0.96143	1.58789	0.826063	-3.1051	2.53639	1.86642e-09	1.75977e-07
c184_g1	6.8348	3.62039	11.103	2.09132	0.978856	0.160238	0.721769	0.826063	-3.10649	1.88294	7.27322e-07	2.30719e-05
c29970_g1	0.448184	2.05156	1.6348	0.0909269	0	0.160238	0.288707	0	-3.11133	-0.209256	0.00309879	0.0201849
c31935_g1	250.535	791.901	471.572	149.666	43.5591	27.8815	62.0721	57.2343	-3.12358	7.85908	7.66153e-12	1.76504e-09
c26672_g2	122.802	269.478	165.319	72.1959	15.988	11.6974	16.8894	26.906	-3.13489	6.46	5.76798e-15	3.91261e-12
c24547_g1	11.8769	30.17	8.44648	8.36527	2.93657	0.320477	1.58789	1.77013	-3.13851	3.08659	3.09992e-08	1.76869e-06
c29687_g2	72.4578	22.3258	6.83075	3.64981	0.163143	0.160238	6.06286	5.42841	-3.13945	3.90101	0.000987987	0.00817852
c21531_g1	2.24092	6.15467	3.54207	1.54576	0.326285	0.640953	0.433061	0.118009	-3.14118	1.12449	1.37102e-06	3.87953e-05
c22417_g1	150.366	365.298	329.14	120.114	25.6134	15.2226	36.6658	31.6264	-3.14254	7.07321	8.06945e-15	5.32584e-12
c25268_g1	52.3254	101.612	64.8471	40.6443	4.56799	3.04453	15.0128	6.6085	-3.14292	5.18816	2.16675e-12	6.15255e-10
c16546_g1	467.568	1526.12	768.357	172.579	68.3568	54.3208	84.7356	123.673	-3.14717	8.67445	7.33735e-10	8.36357e-08
c586_g1	101.85	273.581	225.126	23.5501	3.91542	3.52524	31.7578	31.0364	-3.14821	6.44618	1.586e-05	0.000290332
c29668_g2	7.17094	3.62039	2.0435	2.00039	0.815713	0	0.577415	0.236018	-3.15388	1.23149	5.28911e-06	0.000115943
c29472_g1	41.1208	43.0827	25.3394	23.0954	7.01513	0	5.19673	2.5962	-3.16004	4.23135	3.35978e-07	1.21011e-05
c6150_g1	12.7732	21.7224	11.9885	7.36508	0.326285	0.640953	2.74272	2.12416	-3.16381	2.965	4.72997e-09	3.72597e-07
c20170_g1	21.4008	37.1694	24.7945	10.2747	4.24171	0.160238	5.05238	0.944072	-3.16852	3.74007	6.81736e-07	2.18191e-05
c24741_g1	2.46501	1.44816	7.28849	7.63786	0.326285	0.801192	0.721769	0.236018	-3.17388	1.59314	2.53493e-06	6.44325e-05
c29786_g1	296.698	191.278	43.3904	15.2757	4.07857	1.60238	15.0128	39.415	-3.18058	6.25086	0.000191638	0.00220055
c21149_g1	5.26616	12.3093	5.51746	0.727415	0.978856	0.320477	1.15483	0.118009	-3.20028	1.84814	3.91037e-05	0.000617267
c8981_g1	0.560229	0.965438	0.885518	0.727415	0	0.320477	0	0	-3.20588	-0.5086	0.000244892	0.00266673
c16437_g1	4.93002	4.82719	1.08987	0.0909269	0.163143	0	0.577415	0.354027	-3.21446	0.816889	0.00172122	0.0127641
c35964_g1	150.59	363.97	189.569	115.023	24.3083	11.2167	26.8498	25.4899	-3.21844	6.82965	6.81032e-16	6.39646e-13
c26749_g1	6.49866	39.3416	12.4654	27.5508	1.79457	0.160238	3.89755	3.18624	-3.22633	3.61086	5.25735e-07	1.7611e-05
c17343_g1	14.4539	19.3088	2.92902	1.3639	0.815713	0.320477	1.01048	1.77013	-3.2338	2.46504	1.8001e-05	0.000322041
c41112_g1	0.448184	0.724079	1.49857	0.363708	0	0	0	0.236018	-3.23687	-0.503371	0.000304477	0.00318021
c27964_g1	12.9973	38.1348	25.4075	11.9114	0.978856	0.480715	5.05238	2.71421	-3.23894	3.65369	1.97591e-08	1.21541e-06
c26369_g1	12.5491	25.5841	14.1683	8.09249	1.46828	0.96143	1.44354	2.36018	-3.24161	3.11759	3.64161e-12	9.56216e-10
c17366_g1	14.2298	45.617	29.4264	26.096	5.22057	1.12167	3.60884	2.24217	-3.24172	4.02887	2.76522e-12	7.58726e-10
c24738_g1	0.672275	3.37903	1.43045	0.545561	0	0	0.433061	0.118009	-3.26557	0.134033	0.000234325	0.00258135
c39450_g1	62.5216	52.1337	29.9714	11.7296	2.12085	0.160238	11.5483	2.24217	-3.27472	4.45267	9.33154e-06	0.000187707
c11663_g1	0.336138	1.8102	0.613051	0.636488	0	0.160238	0.144354	0	-3.28288	-0.477434	0.000556752	0.00521714
c35993_g1	2.57706	6.87875	4.22324	2.45503	0.489428	0.320477	0.433061	0.354027	-3.29312	1.34362	1.40533e-08	9.32557e-07
c33590_g1	568.745	348.041	55.9238	14.5483	5.87314	1.60238	31.1804	61.4827	-3.29924	7.08986	0.000629491	0.00572094
c35416_g1	490.873	1249.16	647.926	245.775	56.2842	20.6707	95.4178	92.283	-3.31395	8.5025	7.59071e-11	1.31465e-08
c34574_g1	172.102	771.023	274.919	115.023	56.2842	2.40358	57.7415	17.4653	-3.31522	7.52127	5.74747e-06	0.000124206
c31724_g2	33.6138	26.7909	6.40297	2.3641	1.46828	0.480715	1.8766	2.95022	-3.32286	3.29119	2.89074e-06	7.15508e-05
c30434_g1	6.27457	15.8091	7.42472	1.18205	0.978856	0.320477	0.866122	0.826063	-3.32468	2.17896	1.06837e-06	3.14712e-05
c26734_g4	15.2382	93.4062	31.0612	32.9155	7.99399	1.92286	3.60884	3.65828	-3.32694	4.58902	4.90601e-10	6.05075e-08
c31877_g1	88.7403	329.456	180.714	54.4652	13.5408	9.93478	17.7555	22.7757	-3.3479	6.49259	4.94789e-12	1.24564e-09
c36217_g2	302.748	507.821	250.397	181.399	42.7434	1.28191	56.2979	21.5956	-3.34842	7.41698	7.27287e-07	2.30719e-05
c32278_g2	8.0673	32.4629	11.103	11.4568	0.652571	0.480715	1.8766	2.95022	-3.35607	3.16538	7.21617e-09	5.38896e-07
c18745_g1	731.548	1349.8	1135.85	142.755	73.9036	39.5789	117.648	96.6493	-3.35712	8.84976	3.26103e-10	4.32796e-08
c37466_g1	0.784321	0.844759	0.20435	0.272781	0	0	0.144354	0	-3.3572	-0.940454	0.0039929	0.0245547
c29322_g1	23.1935	35.3592	13.4871	9.91103	1.142	0	4.33061	2.36018	-3.36265	3.53057	2.5226e-07	9.67062e-06
c36132_g1	67.6757	120.68	167.431	65.0127	9.29913	4.00596	15.0128	12.3909	-3.36431	5.86126	8.45415e-16	7.37322e-13
c20514_g1	773.901	1499.21	760.319	456.726	87.1182	13.46	154.747	82.7243	-3.36751	8.90355	1.02452e-09	1.10702e-07
c16541_g1	15.5744	43.0827	29.4264	14.2755	1.79457	0.96143	5.05238	2.00615	-3.36892	3.84802	3.01781e-11	5.8956e-09
c30018_g1	20.1683	93.1648	64.4384	6.63766	3.26285	2.88429	6.49592	5.07438	-3.37167	4.68092	4.34651e-08	2.34309e-06
c38434_g1	0.560229	1.08612	1.6348	0.181854	0.163143	0	0	0.118009	-3.37928	-0.395435	0.000774351	0.0067008
c41284_g1	242.019	679.427	444.189	142.846	74.7193	3.52524	46.6262	19.9435	-3.38077	7.69378	4.08775e-07	1.4363e-05
c35331_g1	911.829	456.652	92.0257	23.9138	7.01513	1.28191	50.5238	82.2522	-3.39393	7.66885	0.000718794	0.00630267
c15441_g1	41.457	38.9796	6.19862	2.09132	0.978856	2.40358	1.8766	3.06823	-3.39497	3.6341	3.56016e-06	8.49014e-05
c16914_g4	12.5491	8.68895	1.83915	0.545561	0.326285	0.160238	0.577415	1.06208	-3.39591	1.80485	8.78168e-05	0.00118153
c13446_g1	7.50707	9.05099	10.7624	1.3639	0.652571	0.160238	0.866122	0.944072	-3.39791	2.09908	1.65592e-07	6.93906e-06
c28543_g1	24.7621	23.6532	52.0412	22.368	5.38371	4.00596	1.8766	0.472036	-3.40411	4.10947	1.37239e-10	2.03114e-08
c29687_g1	34.0978	26.5496	17.8956	23.0827	2.61028	0.320477	5.05238	1.53412	-3.40659	3.83361	2.83649e-11	5.58606e-09
c30433_g1	1219.28	3025.08	2459.56	1086.58	198.708	70.1844	286.686	172.529	-3.4193	10.057	2.00025e-14	1.08547e-11
c23962_g1	91.9897	320.526	129.354	85.0166	9.78856	3.68548	18.9103	25.844	-3.42287	6.42628	2.52497e-10	3.46403e-08
c25256_g3	39.7763	59.6158	27.1786	11.2749	1.95771	1.92286	4.0419	4.60235	-3.43946	4.25857	2.29186e-12	6.43301e-10
[truncated: 164 more rows]

## Sheet: 592-roots-up
gene	pool3_control_592_11_Roots	pool3_control_592_23_Roots	pool3_control_592_2_Roots	pool3_control_592_4_Roots	pool4_drought_592_10_Roots	pool4_drought_592_20_Roots	pool4_drought_592_29_Roots	pool4_drought_592_7_Roots	logFC	logCPM	PValue	FDR
c1319_g1	0	0	0	0	106.369	54.8015	0	0.118009	11.4764	4.32474	6.56151e-08	3.25014e-06
c36883_g1	0	0	0	0	127.414	22.9141	0	0.118009	11.3761	4.22346	1.36227e-07	5.96176e-06
c39584_g1	0	0	0	0	80.2662	64.2556	0	0.118009	11.3193	4.16694	6.37088e-08	3.16857e-06
c42859_g1	0	0	0	0	73.9036	65.217	0.288707	0.118009	11.2673	4.11482	9.0289e-09	6.41452e-07
c36690_g1	0	0	0	0	119.257	12.8191	0.577415	0.354027	11.1982	4.04469	5.03198e-09	3.92591e-07
c4102_g1	0	0	0	0	55.6316	71.947	0	0.354027	11.1422	3.98921	1.98542e-08	1.21735e-06
c3144_g1	0	0	0.136233	0	434.286	43.5848	0.288707	0.826063	11.0954	5.90085	1.01229e-08	6.98309e-07
c37611_g1	0	0	0	0	51.2268	70.0242	0	0	11.0649	3.91132	4.23472e-07	1.4752e-05
c43415_g1	0	0	0	0	50.9005	62.493	0	0.236018	10.9711	3.81713	3.79939e-08	2.09912e-06
c25246_g1	0	0	0	0	45.3537	57.846	0.433061	0.354027	10.843	3.68858	1.53904e-09	1.54664e-07
c8787_g1	0	0	0	0	76.0245	25.7984	0.144354	0	10.8149	3.65908	2.17819e-07	8.66309e-06
c42796_g1	0	0	0	0	44.3748	45.9884	0.144354	0	10.643	3.4867	1.71918e-07	7.10363e-06
c37429_g1	0	0	0.0681167	0	171.789	11.6974	0.577415	0.944072	10.3509	4.52392	1.38557e-09	1.43139e-07
c6419_g1	0.112046	0	0	0	11.2568	190.684	0.288707	0.826063	10.3404	4.66032	2.33272e-08	1.3793e-06
c39347_g1	0	0	0	0	54.6528	15.7034	0	0	10.2797	3.11985	1.15341e-06	3.35713e-05
c37423_g1	0	0	0.0681167	0	160.206	2.40358	0	0	10.1959	4.3366	2.98352e-06	7.36346e-05
c37952_g1	0	0	0	0	42.9065	22.7538	0.144354	0	10.1831	3.02324	2.88374e-07	1.08007e-05
c41715_g1	0.112046	0	0	0	119.747	59.2882	0.577415	0.472036	10.174	4.48554	2.24429e-09	2.00026e-07
c37160_g1	0	0	0.0681167	0	112.079	28.3622	0	0.118009	9.9669	4.12567	9.66867e-08	4.48025e-06
c38811_g1	0	0	0	0	48.1271	4.80715	0	0	9.86932	2.70598	3.71412e-06	8.75471e-05
c2081_g1	0	0	0	0	18.272	33.9705	0.288707	0.118009	9.86115	2.7012	3.86947e-08	2.13301e-06
c11545_g1	0	0	0	0	16.1511	35.8934	0.288707	0.236018	9.85889	2.69935	1.77642e-08	1.12676e-06
c40781_g1	0	0	0	0	13.2146	38.7777	0	0.118009	9.84658	2.68659	3.56465e-07	1.27078e-05
c40086_g1	0	0	0	0	12.3988	36.6946	0.577415	0.118009	9.78052	2.62094	2.3628e-08	1.39371e-06
c19999_g1	0	0	0	0	46.4957	0.320477	0	1.65213	9.74209	2.58053	9.31263e-07	2.82503e-05
c36632_g1	0	0	0	0	37.686	10.095	0	0.118009	9.72488	2.56176	5.05743e-07	1.70819e-05
c14228_g1	0	0	0	0	15.8248	31.567	0.144354	0	9.71404	2.55302	5.25202e-07	1.7611e-05
c43191_g1	0	0	0	0	16.3143	30.1248	0	0.236018	9.68753	2.52679	1.71661e-07	7.10363e-06
c38813_g1	0	0	0	0	0	44.8667	0.721769	0	9.65419	2.49465	1.3586e-05	0.00025658
c37850_g1	0	0	0	0	14.6828	29.8043	0	0	9.61857	2.45699	1.97181e-06	5.26246e-05
c36846_g1	0.112046	0.12068	0	0	160.532	28.3622	0.433061	0.236018	9.4875	4.56047	4.18006e-08	2.26838e-06
c40209_g1	0	0	0	0	12.0726	28.0417	0.288707	0.118009	9.4834	2.32267	8.79374e-08	4.12968e-06
c41825_g1	0	0	0.0681167	0	65.7465	34.1308	0.144354	0.236018	9.46672	3.63592	1.18368e-08	8.05164e-07
c17958_g1	0	0	0	0	12.7251	27.0803	0.144354	0	9.46324	2.30166	8.68733e-07	2.67859e-05
c19250_g1	0	0	0	0	13.2146	24.5165	0.288707	0.354027	9.40457	2.24442	2.07112e-08	1.26126e-06
c3753_g1	0.112046	0	0	0	72.2722	29.3236	0.721769	0.472036	9.36949	3.67277	2.91092e-09	2.46822e-07
c42114_g1	0	0	0	0	0	36.0536	0.721769	0	9.34443	2.18479	2.05537e-05	0.000362399
c42931_g1	0	0	0	0	8.8097	27.4008	0.433061	0	9.33854	2.1778	4.91435e-07	1.6691e-05
c2237_g1	0.112046	0	0.0681167	0	115.342	24.6767	0.288707	0.354027	9.19477	4.12793	1.56325e-08	1.01528e-06
c40110_g1	0	0	0	0	14.846	17.6262	0	0.118009	9.16942	2.00755	1.05373e-06	3.11527e-05
c26937_g1	0.784321	0.24136	0	0	554.196	39.7391	0.721769	0.590045	9.14988	6.21707	9.69305e-07	2.90791e-05
c36703_g1	0	0	0	0	12.2357	19.3888	0.288707	0	9.13912	1.97785	8.81573e-07	2.71134e-05
c35353_g1	0	0	0	0	8.8097	21.7924	0.144354	0.118009	9.09081	1.93085	4.81529e-07	1.64002e-05
c11124_g1	0	0	0	0	0	28.3622	1.73224	0	9.05535	1.89847	1.89291e-05	0.000336181
c3258_g1	0	0	0	0	9.78856	18.9081	0.144354	0	8.9933	1.83286	2.62959e-06	6.63373e-05
c20856_g1	0	0	0.0681167	0	21.5348	48.7125	0.288707	0.236018	8.95874	3.13201	9.69107e-09	6.74234e-07
c42301_g1	0	0	0	0	9.78856	18.2672	0	0	8.95375	1.79308	9.11338e-06	0.00018442
c4673_g1	0	0	0	0	8.15713	19.0684	0.288707	0.118009	8.93105	1.77275	3.52598e-07	1.25884e-05
c42577_g1	0.112046	0	0	0	66.5622	7.5312	0.144354	0.118009	8.89094	3.20217	6.51016e-07	2.10288e-05
c36596_g1	0	0	0.0681167	0	53.5108	12.3384	0.288707	0	8.87275	3.03163	2.25315e-07	8.88652e-06
c41430_g1	0	0	0	0	25.9397	0.320477	0	0	8.8587	1.69348	9.39621e-05	0.00124636
c4247_g1	0	0	0.0681167	0	40.9488	22.9141	0.144354	0.354027	8.8209	2.99313	1.15188e-08	7.85725e-07
c39413_g1	0	0	0	0	13.704	10.736	0	0	8.75468	1.59464	1.3114e-05	0.0002498
c1854_g1	0.112046	0	0.0681167	0	80.7556	15.2226	0	0.118009	8.64682	3.57556	5.79447e-07	1.91218e-05
c561_g1	0	0	0	0	6.19942	11.8576	0.144354	0	8.32944	1.18226	1.05251e-05	0.000206776
c16051_g1	0	0	0.0681167	0.0909269	25.124	45.5077	0.433061	0.236018	8.25549	3.14463	1.87633e-08	1.16888e-06
c38652_g1	0	0	0	0	6.68885	9.93478	0	0.118009	8.20868	1.06653	9.14434e-06	0.000184702
c42169_g1	0.112046	0	0	0	11.9094	33.1693	0.144354	0.236018	8.18923	2.49297	3.15192e-07	1.15397e-05
c4777_g1	0	0	0	0	6.85199	8.97335	0.144354	0.118009	8.1505	1.01197	2.70024e-06	6.77326e-05
c6647_g1	0.112046	0	0	0	12.7251	30.6055	0	0	8.10865	2.42309	8.9008e-06	0.000181131
c39013_g1	0	0	0	0	3.75228	11.3769	0	0.354027	8.09586	0.963581	4.69454e-06	0.000105465
c6782_g1	0	0	0	0	11.7463	1.28191	1.8766	0.118009	8.05094	0.921665	6.0018e-07	1.96466e-05
c31437_g1	0	0	0	0	0	14.5817	0	0	8.01182	0.880394	0.00070265	0.00620343
c31788_g1	1.68069	0.12068	0.136233	2.27317	493.833	163.924	104.945	272.837	7.93019	7.02184	4.15357e-24	1.6905e-20
c38860_g1	0	0	0	0	12.8883	0	0	0	7.8335	0.702624	0.000929228	0.00778181
c38283_g1	0	0	0	0	12.7251	0	0	0	7.81515	0.685572	0.000964542	0.00801003
c42227_g1	0	0	0	0	5.22057	6.40953	0	0	7.68411	0.572615	9.51734e-05	0.00125698
c43683_g1	0	0	0	0	0	10.8962	0.721769	0	7.68407	0.580766	0.000241968	0.00264247
c4414_g1	0	0	0	0	0	10.8962	0.721769	0	7.68407	0.580766	0.000241771	0.00264163
c3332_g1	0	0	0	0	3.58914	7.85168	0.144354	0	7.67791	0.570022	3.4675e-05	0.00056077
c16558_g1	0	0	0	0	8.64656	2.56381	0.144354	0.118009	7.66234	0.554011	1.02578e-05	0.00020283
c26047_g1	0.112046	0	0.0681167	0	16.3143	30.926	0	0	7.62247	2.54984	4.56667e-06	0.000103257
c37440_g1	0	0	0	0.0909269	23.8188	4.1662	0	0.118009	7.54832	1.79748	1.59343e-05	0.000291373
c18641_g1	0	0	0.0681167	0	9.29913	16.0238	0	0.118009	7.49044	1.65864	2.42476e-06	6.23949e-05
c2595_g1	0	0	0	0	0	9.45406	0.288707	0	7.43081	0.350685	0.000544326	0.0051243
c3153_g1	0	0	0	0	7.01513	2.72405	0	0	7.42818	0.339195	0.000171776	0.00201866
c6519_g1	0	0	0	0	0	9.6143	0	0	7.4124	0.331674	0.00150564	0.0114899
c28285_g1	0.112046	0	0.0681167	0.181854	2.44714	9.77454	43.3061	17.1113	7.4093	3.2013	9.71478e-16	8.18052e-13
c41045_g1	0	0	0	0	8.8097	0.160238	0	0	7.31103	0.231792	0.000946	0.00788979
c11473_g1	0.112046	0	0	0	6.19942	17.466	0.144354	0.236018	7.27175	1.58305	2.75831e-06	6.88733e-05
c38036_g1	0	0	0	0	8.32028	0.320477	0	0	7.25684	0.185318	0.000725784	0.00634631
c42332_g1	0	0	0	0	5.05742	2.24334	0	0.236018	7.05614	0.0287283	3.53126e-05	0.000569197
c28160_g2	38.6558	0.12068	4.70006	51.4646	7033.24	1195.22	2317.89	1957.3	7.04029	10.6209	4.75867e-10	5.89882e-08
c8710_g1	0	0	0	0	1.46828	5.92882	0	0	7.03275	0.00535082	0.000376846	0.00379488
c41793_g1	0	0	0	0	0.489428	6.56977	0	0	6.96655	-0.048624	0.00079079	0.00681648
c37522_g1	0	0	0	0	3.75228	2.88429	0.144354	0	6.90396	-0.100538	8.73618e-05	0.00117736
c43481_g1	0	0	0	0	4.89428	1.44215	0	0	6.80851	-0.183538	0.000469289	0.00455125
c42922_g1	0	0	0	0	4.40485	0.96143	0	0	6.56906	-0.369925	0.000727763	0.00635849
c21715_g1	0.336138	0	0.20435	0.0909269	17.6194	13.7805	18.0442	13.335	6.4757	2.99145	3.46264e-34	8.45577e-30
c43080_g1	0	0	0	0	2.284	2.40358	0	0	6.37342	-0.509376	0.000589584	0.00544746
c40612_g1	0	0	0	0	1.63143	3.04453	0	0	6.37056	-0.510199	0.000650776	0.0058584
c14209_g1	1.56864	0	0.544934	0.727415	43.3959	15.2226	113.895	59.4765	6.32728	4.8781	1.4539e-20	2.9587e-17
c14879_g1	0	0	0	0	4.40485	0	0	0	6.28893	-0.579624	0.00493655	0.0289059
c41292_g1	0	0	0	0	2.93657	1.44215	0	0	6.27482	-0.581495	0.000781865	0.00675624
c12904_g1	0	0	0	0	0	1.12167	2.59837	0.590045	6.27204	-0.516884	2.42953e-05	0.000415179
c31766_g1	0.896367	0	0.476817	0.272781	14.1934	51.2763	28.4377	38.5889	6.2668	4.07069	1.58267e-28	1.93244e-24
c41804_g1	0.112046	0	0	0	2.61028	5.28787	3.32014	0.236018	6.22443	0.593582	5.70079e-08	2.90633e-06
c43122_g1	0	0	0	0	0	4.00596	0.144354	0	6.20381	-0.624217	0.00268111	0.0180366
c40962_g1	0	0	0.0681167	0	2.61028	7.37096	0	0	6.15006	0.388801	0.000149127	0.00180192
c37347_g1	0	0	0	0	2.77343	1.12167	0	0	6.10589	-0.697578	0.00104803	0.00856234
c39117_g1	0	0	0	0	2.77343	0.640953	0.144354	0	5.97167	-0.780893	0.000561354	0.00524417
c4057_g1	0	0	0	0.0909269	2.12085	6.89025	0.288707	0	5.95294	0.305045	0.000156313	0.00186749
c1551_g2	0	0	0	0	2.77343	0.480715	0	0	5.84779	-0.865971	0.00216956	0.0153241
c36894_g1	0	0	0	0	1.63143	1.60238	0	0	5.8366	-0.867473	0.00131303	0.01032
c39383_g1	0	0	0	0	0.978856	2.24334	0	0	5.83335	-0.868331	0.00156409	0.0118361
c2317_g1	0.672275	0	0.0681167	1.18205	66.0728	18.4274	4.18626	20.0615	5.78201	3.78677	7.92564e-11	1.33479e-08
c33431_g2	0.224092	0.603399	0.613051	0.272781	5.70999	6.56977	84.1582	0.354027	5.76677	3.62534	3.32808e-07	1.20047e-05
c40441_g1	0	0	0	0	1.63143	1.44215	0	0	5.7629	-0.91241	0.00139506	0.0108075
c41966_g1	0	0	0	0	2.44714	0.480715	0	0	5.69495	-0.957522	0.00261001	0.0176702
c39051_g1	0	0	0	0	1.79457	1.12167	0	0	5.68678	-0.958388	0.00157847	0.0119293
c26845_g1	0.112046	0.362039	0.20435	0.0909269	27.2448	0.480715	12.1257	0	5.60982	2.33588	1.30826e-05	0.000249396
c43209_g1	0	0	0	0	1.46828	1.12167	0	0	5.51464	-1.05528	0.00202072	0.0144922
c24622_g1	1.79273	0.362039	0	3.00059	83.6922	45.1872	31.4691	73.8736	5.50039	4.90436	5.56997e-17	6.80093e-14
c30297_g2	0.112046	0.12068	0.0681167	0.0909269	2.12085	6.40953	10.3935	0.590045	5.48484	1.34507	9.00846e-09	6.41452e-07
c11379_g1	0	0	0	0	0.163143	2.24334	0	0	5.41943	-1.10746	0.00582835	0.0327794
c30005_g1	9.07572	0.844759	2.65655	9.09269	473.44	154.149	70.3003	172.057	5.32362	6.79982	2.90914e-14	1.3404e-11
c25644_g1	10.9805	0.724079	0	8.72898	555.664	152.867	58.4633	30.4463	5.28423	6.67431	2.51208e-06	6.40344e-05
c11386_g1	0.784321	0	0.0681167	0.454634	10.1148	31.4067	7.36204	1.65213	5.24066	2.68814	6.37693e-09	4.80632e-07
c20979_g1	0.112046	0	0.0681167	0.454634	4.24171	12.6588	8.22816	0.944072	5.20384	1.74732	3.22901e-09	2.68206e-07
c41002_g1	0	0	0	0	1.46828	0.480715	0.144354	0	5.19744	-1.21276	0.00150618	0.0114905
c26640_g1	0	0	0	0	0.163143	0.480715	1.01048	0.354027	5.19422	-1.1808	0.000289871	0.00305246
c23119_g1	0.224092	0.12068	0	3.728	94.4596	32.2079	7.36204	16.8753	5.18383	4.2716	9.62851e-07	2.89567e-05
c30883_g2	1.68069	1.44816	0.749284	1.63668	20.0665	120.659	41.2852	7.55257	5.09968	4.60478	3.66344e-13	1.27802e-10
c39631_g1	0	0	0	0	1.142	0.801192	0	0	5.09636	-1.26739	0.00436152	0.0263243
c15090_g2	0.448184	0	0.0681167	0	2.93657	2.72405	5.34109	6.25447	5.02746	1.2268	7.66843e-13	2.40081e-10
c25614_g1	10.0841	1.44816	1.15798	10.3657	345.373	180.909	67.4132	137.244	4.98521	6.55791	9.86004e-13	3.00978e-10
c34619_g1	0.336138	0.12068	0.136233	0.727415	12.3988	27.4008	2.59837	1.18009	4.97998	2.47847	6.64312e-08	3.28391e-06
c40548_g1	3.69751	0.12068	0	0.818342	28.2237	86.048	24.6845	3.30425	4.93948	4.19369	1.42324e-06	3.9766e-05
c7037_g1	0	0	0.136233	0	5.22057	0.640953	0.433061	0.472036	4.88709	-0.0516169	2.69454e-05	0.000455683
c26607_g3	0.112046	0	0	0.0909269	0.815713	1.44215	4.0419	0.708054	4.83643	0.0463831	2.34425e-07	9.13024e-06
c34381_g2	0	0	0	0	0.489428	0.801192	0.144354	0.118009	4.76731	-1.39076	0.00211317	0.015036
c18013_g1	0	0.12068	0.20435	0.727415	0	0.640953	19.9208	10.0308	4.76176	2.03165	0.000106928	0.00138093
c39711_g1	0.112046	0	0	0	1.30514	2.56381	0	0	4.63565	-0.664388	0.00385374	0.02394
c31765_g1	3.47342	1.68952	2.92902	1.54576	16.8037	12.4986	26.128	177.485	4.58655	4.93151	5.47673e-10	6.62088e-08
c6833_g1	3.58547	1.44816	4.42759	19.8221	420.092	85.7275	57.7415	131.934	4.56403	6.50094	1.2223e-09	1.28105e-07
c31501_g1	29.8042	4.82719	1.6348	13.4572	351.409	269.521	141.611	250.415	4.34983	7.05353	2.64694e-11	5.29822e-09
c36281_g1	12.7732	1.08612	0.613051	12.5479	222.2	24.9972	31.4691	253.719	4.29891	6.12936	2.69334e-06	6.76661e-05
c13188_g1	0.896367	0.12068	0.0681167	0.818342	18.9245	5.76858	5.48544	7.31655	4.28902	2.30865	1.31557e-10	1.95892e-08
c13571_g1	4.59388	0.24136	2.11162	2.27317	37.5228	63.9351	55.5762	24.3098	4.28678	4.57423	1.0715e-15	8.72201e-13
c25436_g1	0.448184	0.24136	0.681167	0.181854	3.58914	4.00596	23.5297	0.590045	4.27364	2.07591	2.99727e-06	7.38581e-05
c43135_g1	0	0	0.0681167	0	0.163143	2.0831	0.288707	0.236018	4.25437	-0.936725	0.000278222	0.00295142
c9431_g1	1.4566	0	0.136233	0.0909269	6.03628	6.40953	11.1152	6.49049	4.17678	2.0137	9.03602e-09	6.41452e-07
c34752_g1	5.60229	0.482719	1.02175	1.81854	29.2025	46.9498	36.5215	47.5576	4.17238	4.40557	1.35969e-14	8.30092e-12
c31567_g2	2.46501	2.65496	1.6348	3.90986	30.5077	97.1044	39.8416	22.5397	4.15204	4.64774	7.13086e-18	1.08835e-14
c15820_g1	3.13728	0.965438	0.4087	3.36429	18.9245	25.3177	17.6112	77.4139	4.14536	4.2111	7.76779e-11	1.3265e-08
c31827_g1	0.112046	0	0.0681167	0.545561	1.142	12.6588	0.144354	0	4.1389	0.904029	0.00481138	0.0283391
c14167_g1	1.2325	0.844759	0.340584	0.727415	23.4925	18.1069	6.78462	6.49049	4.13653	2.85683	7.10357e-13	2.28249e-10
c15162_g1	1.2325	0.24136	0.272467	2.90966	54.3265	13.46	3.17578	10.8568	4.11576	3.43059	1.20026e-06	3.47691e-05
c15013_g2	0	0	0	0.181854	0.163143	0.160238	0.433061	3.30425	4.11454	-0.425539	0.000619465	0.00566085
c11438_g1	1.68069	0	0.0681167	1.27298	47.9639	0.801192	1.8766	0.826063	4.06996	2.75579	0.00184052	0.0134317
c14799_g1	1.00841	0.482719	0.953634	1.27298	26.4291	14.9022	5.77415	13.217	3.98108	3.00519	2.12727e-14	1.09887e-11
c2341_g1	0.560229	0.24136	0.4087	0.363708	11.7463	6.56977	4.18626	3.30425	3.97377	1.78998	6.43902e-12	1.54158e-09
c33568_g3	2.12887	0.603399	0	0.909269	11.42	14.9022	20.7869	8.37863	3.96021	2.89275	3.26826e-11	6.18689e-09
c30297_g3	0.448184	0.24136	0.272467	0.181854	2.93657	5.12763	9.81605	0.354027	3.93914	1.31413	2.09897e-06	5.51753e-05
c21663_g1	0.112046	0.603399	0	0	0.163143	10.2553	0.144354	0.236018	3.89591	0.581273	0.00829925	0.0430201
c27657_g4	5.93843	3.49971	2.8609	5.91025	35.5651	103.514	54.9988	71.7494	3.86888	5.15158	6.81233e-23	2.07946e-19
c21360_g1	7.17094	3.37903	4.83629	5.45561	115.505	123.704	33.057	28.2041	3.84477	5.32641	3.2079e-15	2.30403e-12
c38659_g1	0	0	0.0681167	0	0.163143	0.320477	1.44354	0.118009	3.84314	-1.13698	0.000704094	0.00620945
c33509_g1	1.00841	4.10311	0.476817	2.45503	87.9339	3.68548	16.745	4.72036	3.81405	3.91521	1.73987e-05	0.000312869
c22720_g1	11.5407	12.7921	7.35661	5.36469	29.8551	38.7777	292.316	135.356	3.74468	6.06094	5.77334e-10	6.91103e-08
c32089_g1	5.3782	1.8102	2.58844	4.7282	117.136	32.0477	12.4144	31.0364	3.72593	4.69329	2.56045e-10	3.49308e-08
c34279_g2	35.6306	2.29292	2.11162	26.5507	304.261	236.672	147.096	190.23	3.72121	6.88403	1.81283e-07	7.44023e-06
c15838_g2	0	0	0.136233	0.0909269	1.79457	0.801192	0.288707	1.2981	3.69261	-0.475955	5.18262e-06	0.00011412
c34033_g2	68.348	23.7739	28.6771	37.1891	355.651	585.831	446.197	553.462	3.61944	8.03583	4.28862e-23	1.49611e-19
c18922_g1	1.12046	0.965438	0.544934	2.27317	25.6134	18.7479	4.47497	9.08669	3.54954	2.97497	1.75057e-09	1.66988e-07
c32974_g1	0	0.12068	0.136233	0	0.326285	2.56381	0.721769	0.236018	3.54785	-0.586661	0.000534404	0.00505037
c28916_g1	0.560229	0.724079	0.20435	0.818342	14.5197	3.52524	3.46449	5.07438	3.52525	1.8723	2.72063e-08	1.57436e-06
c37515_g1	1.56864	1.32748	0.4087	1.72761	13.704	13.1395	15.5902	14.3971	3.52016	2.96284	1.34762e-16	1.56709e-13
c25751_g1	3.92161	0.12068	1.29422	0.909269	0.163143	0.160238	39.5529	31.8624	3.51279	3.30825	0.00307822	0.0200828
c12525_g1	5.04207	1.08612	0.340584	2.45503	30.3445	31.8874	14.7241	23.9558	3.50853	3.78238	1.29914e-09	1.35e-07
c18605_g2	0.896367	0.12068	0.681167	0.363708	1.79457	12.8191	6.78462	2.95022	3.50355	1.75005	4.31944e-07	1.50044e-05
c27542_g1	16.2467	3.25835	8.03778	20.0948	192.508	112.007	103.79	126.86	3.487	6.18743	1.47573e-14	8.78961e-12
c21503_g1	9.07572	3.25835	2.92902	1.09112	8.64656	29.3236	62.5052	80.6001	3.47219	4.63254	7.69224e-08	3.71969e-06
c26710_g1	0.672275	0.844759	0.4087	0.727415	16.3143	7.05049	1.58789	4.36633	3.4549	2.00893	2.37324e-07	9.21375e-06
c12473_g1	1.79273	0.724079	1.56669	1.09112	13.8671	16.1841	11.2596	16.5213	3.45353	2.99025	7.86011e-18	1.12908e-14
c30224_g1	25.7706	0.844759	1.36233	18.0945	158.575	121.781	80.8381	138.661	3.43924	6.09333	5.36541e-06	0.000117299
c32485_g1	3.47342	0.24136	0	1.09112	6.85199	7.85168	24.6845	12.2729	3.4352	2.83629	9.88538e-06	0.000196741
c22882_g1	17.143	2.4136	3.81454	8.91083	103.269	91.6563	62.7939	90.1588	3.43106	5.57154	7.4052e-13	2.34851e-10
c186_g2	0.112046	0	0.0681167	0	1.30514	0.640953	0.288707	0.354027	3.40996	-0.943751	0.000289433	0.00305048
c35598_g1	6.38662	7.72351	2.8609	8.63805	23.4925	186.838	56.2979	5.19239	3.40701	5.21493	3.48002e-06	8.35077e-05
c19759_g1	13.6696	5.43059	12.1929	8.63805	132.472	160.399	48.6472	81.6622	3.40044	5.85542	3.1516e-17	4.27567e-14
c27559_g1	7.61912	1.93088	4.42759	12.5479	86.4656	45.6679	68.568	76.2338	3.37824	5.24751	3.12165e-14	1.41168e-11
c21762_g2	0	0.12068	0.0681167	0.363708	1.63143	0.640953	0.866122	3.06823	3.36548	0.0312969	1.52343e-05	0.000281296
c22427_g1	3.36138	1.32748	0.749284	6.18303	52.6951	26.92	20.4982	19.4715	3.35817	4.03667	1.84304e-09	1.74445e-07
c34093_g1	0	0.12068	0	0.181854	1.46828	0.480715	0.144354	1.2981	3.33958	-0.643027	0.00030801	0.00321024
c24806_g1	1.2325	0.12068	0.544934	1.45483	12.7251	9.29382	6.35156	5.90045	3.32097	2.24902	5.19923e-10	6.34826e-08
c19066_g1	0	0	0.136233	0.0909269	1.30514	0.320477	1.15483	0.472036	3.31826	-0.714575	4.28898e-05	0.000664686
c25934_g1	135.015	47.4272	52.8586	75.1056	1713.81	431.041	342.696	607.628	3.31777	8.73368	3.17512e-11	6.13389e-09
c22698_g1	0.112046	0	0	0	0.489428	0.480715	0.144354	0.354027	3.31559	-1.3443	0.00848144	0.0437787
c26225_g1	2.24092	0.965438	2.38409	2.09132	23.4925	35.4127	7.36204	10.9748	3.30507	3.40965	1.25228e-10	1.88973e-08
c27860_g1	0.784321	0.603399	1.08987	1.90946	11.2568	21.7924	5.48544	6.01846	3.30418	2.61976	1.87615e-09	1.76214e-07
c26187_g1	0.336138	0	0	0.454634	1.142	0.801192	5.62979	0.590045	3.30047	0.325063	0.000433615	0.00426627
c17604_g1	1.2325	0.12068	0.20435	0.545561	4.89428	4.64691	5.77415	4.95638	3.28124	1.53308	8.9432e-10	9.88203e-08
c12595_g1	0	0	0.136233	0	0.163143	0.320477	1.58789	0.118009	3.27959	-1.05062	0.00385992	0.0239601
c31647_g3	0.784321	0.724079	0.20435	0.727415	3.75228	8.65287	10.5378	0.708054	3.27468	1.72838	9.14119e-06	0.000184702
c34256_g1	5.3782	0.482719	1.43045	1.18205	5.70999	16.5045	20.4982	39.061	3.27214	3.51279	6.55544e-07	2.10914e-05
c28394_g1	0.784321	0.12068	0.613051	1.18205	6.68885	4.00596	9.6717	6.49049	3.26127	1.92367	2.4295e-10	3.35189e-08
c23098_g1	0.224092	0.362039	0.953634	0.272781	0.815713	11.8576	4.76367	1.06208	3.2607	1.38238	9.50611e-05	0.00125698
c22085_g1	0.224092	0.24136	0.20435	0.181854	3.26285	2.0831	1.15483	2.00615	3.24327	0.374583	6.33063e-08	3.16791e-06
c26610_g1	13.5576	6.87875	3.40584	41.5536	265.596	101.591	113.318	136.182	3.23587	6.41424	6.4859e-08	3.21922e-06
c601_g1	1.12046	0.12068	0.613051	5.81932	4.89428	6.2493	4.76367	56.9983	3.23578	3.36272	0.000702932	0.00620368
c21548_g1	0.336138	0.603399	0.340584	1.0002	0.326285	12.0179	8.94993	0.236018	3.20705	1.60082	0.0011824	0.00947937
c29885_g1	0.224092	0	0	0.0909269	0.978856	1.12167	0.577415	0.472036	3.19998	-0.736297	0.000156964	0.00187436
c35648_g5	1.90478	2.65496	2.0435	0.727415	15.1723	4.00596	42.7287	5.66443	3.19988	3.23566	1.78125e-06	4.80642e-05
c31744_g1	52.7736	6.75807	4.76817	25.6414	309.971	218.245	96.1396	200.733	3.198	6.83793	1.60844e-07	6.80729e-06
c27147_g1	4.1457	2.05156	0.749284	0.727415	5.22057	32.3681	29.1594	2.95022	3.189	3.27616	1.96293e-05	0.000347606
c18686_g1	16.2467	5.67195	5.92616	13.8209	241.614	42.9439	36.8102	58.4144	3.18713	5.71887	2.13357e-08	1.29606e-06
c15523_g1	1.00841	1.08612	0.476817	0.909269	1.142	14.7419	14.8684	1.06208	3.18503	2.1567	6.56251e-05	0.000936625
c15523_g2	0.672275	0.482719	0.749284	0.636488	1.63143	10.095	11.4039	0.236018	3.16179	1.72239	0.000177255	0.00207109
c35560_g3	0	0.24136	0	0	0.163143	1.12167	0.433061	0.472036	3.15712	-1.03514	0.0039477	0.0243461
c29058_g1	0	0.12068	0.136233	0.0909269	1.79457	0.640953	0.433061	0.826063	3.12673	-0.571243	5.05603e-05	0.000753851
c26710_g2	0.784321	0.362039	1.29422	1.45483	8.15713	13.46	6.49592	7.31655	3.12081	2.3177	3.2615e-11	6.18689e-09
c25774_g1	2.12887	0.482719	0.136233	0.727415	6.19942	6.2493	10.8265	6.25447	3.114	2.07336	1.80087e-07	7.40357e-06
c29411_g1	0.896367	0	0.0681167	0.0909269	3.75228	0.801192	2.59837	1.88814	3.10424	0.471154	0.000185575	0.00214672
c28981_g1	0.112046	0.12068	0.340584	0.363708	3.426	2.40358	1.29918	1.88814	3.09216	0.454444	1.20892e-07	5.41684e-06
c28671_g1	40.6727	7.60283	5.85804	17.458	159.88	178.025	112.885	157.07	3.0874	6.40891	3.50958e-10	4.60774e-08
c14006_g1	1.12046	0	0.0681167	0.636488	7.17828	4.1662	2.30966	2.00615	3.08727	1.17471	4.87056e-05	0.000733286
c13315_g1	0.336138	0.12068	0.749284	0.454634	0.326285	3.84572	10.3935	0.354027	3.0837	1.12559	0.00137561	0.010688
c26739_g1	6.38662	2.05156	0.885518	6.45581	30.834	41.021	22.0861	39.415	3.08202	4.22524	8.76832e-10	9.73284e-08
c29656_g2	10.3082	4.70651	13.8277	35.4615	40.4594	87.3299	55.8649	361.225	3.08073	6.25424	3.57315e-06	8.51282e-05
c36461_g2	0.224092	0	0	0.545561	4.24171	1.44215	0.433061	0.826063	3.07454	0.113542	0.000621857	0.00567338
c30947_g1	0.224092	0.12068	0.476817	0.636488	7.01513	2.72405	1.58789	1.88814	3.06117	0.944811	2.88756e-06	7.15508e-05
c31098_g1	2.35296	0.362039	1.15798	2.3641	20.556	17.6262	6.06286	8.37863	3.05817	2.88544	2.4616e-08	1.44849e-06
c35325_g3	24.6501	3.98243	4.90441	12.5479	147.644	70.0242	55.7205	106.562	3.04449	5.73604	1.65845e-09	1.62771e-07
c34608_g2	2.91319	1.08612	2.8609	3.00059	26.5923	19.7093	10.1048	26.08	3.04407	3.53834	1.03163e-12	3.11017e-10
c12060_g1	0.112046	0.12068	0	0.181854	0.163143	2.56381	0.577415	0.354027	3.0391	-0.585987	0.00187423	0.013646
c26060_g1	0.784321	0.362039	0	0.272781	4.56799	4.1662	0.721769	1.88814	3.02993	0.753121	6.2012e-05	0.000891309
c2620_g1	0.112046	0.24136	0.136233	1.09112	0.978856	1.12167	10.3935	0.826063	3.02197	0.989289	0.0018376	0.0134233
c13436_g1	0.112046	0.24136	0.136233	0.454634	0.326285	4.80715	2.02095	0.944072	3.02142	0.325882	0.000312707	0.00325226
c35475_g2	2.01683	0.603399	1.29422	1.81854	4.07857	14.4215	17.4668	10.3848	2.99828	2.72237	5.33942e-09	4.13932e-07
c9502_g1	2.57706	0.965438	0.544934	3.00059	13.5408	22.7538	15.1571	5.3104	2.99815	3.00156	8.44995e-08	4.01455e-06
c28893_g1	0	0	0.0681167	0	0	0.320477	0.144354	0.590045	2.99457	-1.48304	0.00937646	0.0474851
c24777_g1	6.16252	3.13768	2.17974	8.00157	46.6588	19.3888	84.5913	1.41611	2.96154	4.42358	8.86562e-05	0.00119086
c28244_g1	1.56864	0.12068	0.272467	2.45503	15.4986	12.6588	4.18626	2.47819	2.95996	2.30059	0.000120456	0.00152175
c23711_g1	1.00841	0.24136	0.817401	1.0002	8.97285	5.76858	4.18626	5.78244	2.95964	1.83158	4.97407e-10	6.10386e-08
c30883_g1	17.031	10.0164	5.72181	23.1864	116.81	143.093	82.2816	92.401	2.95774	5.93902	2.44807e-14	1.19564e-11
c3201_g1	0.224092	0.12068	0.20435	0.363708	2.44714	2.24334	1.15483	1.77013	2.95081	0.268207	4.40268e-07	1.51693e-05
c8591_g1	1.79273	0.603399	1.08987	1.27298	5.87314	12.8191	3.03143	15.2232	2.94344	2.41372	1.27815e-07	5.6647e-06
c17076_g1	3.02524	1.08612	2.38409	1.90946	26.1028	14.5817	5.62979	18.6454	2.93503	3.20732	1.6485e-09	1.62771e-07
c22193_g1	0.672275	0.603399	0.340584	0.636488	5.70999	7.85168	1.58789	2.24217	2.93313	1.33517	1.46869e-06	4.07561e-05
c27471_g1	9.63595	2.53428	5.24499	13.4572	117.952	40.8608	24.2514	49.9178	2.91156	5.04479	1.76383e-08	1.12461e-06
c31861_g2	5.15411	0.603399	1.36233	1.72761	11.2568	17.466	17.7555	19.2355	2.89675	3.23384	1.6587e-08	1.06594e-06
c23966_g1	0	0.12068	0.136233	0	0.489428	0.480715	0.577415	0.826063	2.89438	-0.928363	0.000866948	0.00734589
c29938_g2	1.4566	0.24136	0.544934	2.27317	7.50456	19.8696	5.62979	0.826063	2.88345	2.26765	0.000272814	0.00291177
c8545_g1	18.9358	2.05156	1.70292	13.0935	81.245	48.392	62.2164	71.9855	2.88304	5.22934	1.06469e-06	3.14008e-05
c35812_g2	0.112046	0	0	0.0909269	0.326285	0.96143	0.144354	0.354027	2.87842	-1.1854	0.00438975	0.026449
c19053_g1	0.224092	0	0.0681167	0	0.978856	0.160238	0.433061	0.826063	2.87338	-0.920281	0.00163441	0.0122851
c23929_g2	0.672275	0.362039	0.136233	0.818342	3.75228	4.48667	2.59837	3.65828	2.87261	1.11886	2.90795e-08	1.67088e-06
c9853_g1	3.47342	0.844759	2.92902	1.3639	6.19942	15.2226	29.5925	12.627	2.86962	3.18934	6.3647e-08	3.16857e-06
c22127_g1	47.3954	20.1535	18.3234	17.458	422.213	102.713	125.01	104.084	2.86764	6.74371	3.75602e-09	3.07792e-07
c25066_g1	2.46501	0.12068	0.544934	5.91025	19.2508	26.92	6.20721	13.689	2.85815	3.23807	0.000125587	0.00157435
c23594_g1	0.448184	0.362039	0.136233	0.0909269	0.978856	1.60238	3.60884	1.18009	2.85234	0.254948	3.49794e-05	0.000564945
c20613_g1	0.560229	0	0	0.181854	0.652571	2.24334	1.8766	0.590045	2.84703	-0.138881	0.000608158	0.00557897
c33575_g2	35.7426	8.20623	17.7785	81.7433	182.393	133.318	130.929	584.616	2.84493	7.19964	4.08193e-06	9.49341e-05
c28244_g3	0.560229	0.12068	0	0.454634	3.09971	3.36501	1.29918	0.472036	2.83745	0.350329	0.000274817	0.00292772
c29649_g2	53.1803	28.589	48.4419	58.5724	346.265	272.219	317.532	412.878	2.83577	7.58713	5.48583e-21	1.21785e-17
c28865_g2	0.112046	0.24136	0.136233	1.27298	0.978856	10.736	0.433061	0.826063	2.82612	0.940672	0.00771252	0.0406167
c23003_g3	1.12046	0.362039	0.613051	1.27298	9.9517	5.12763	4.0419	5.07438	2.81666	1.81875	2.28788e-08	1.35607e-06
c4410_g1	2.46501	1.68952	3.54207	4.7282	22.1874	43.4246	16.1676	6.6085	2.81252	3.65738	5.84312e-08	2.95422e-06
c28597_g1	27.4512	4.10311	15.2582	31.097	156.454	212.957	62.5052	116.003	2.81214	6.29023	2.21818e-08	1.3282e-06
c4666_g1	4.48184	0.362039	0.272467	7.27415	25.9397	27.8815	10.9709	22.0677	2.80469	3.63974	0.000166783	0.00197109
c36516_g3	0.112046	0.12068	0.0681167	0.454634	2.77343	0.640953	0.866122	1.2981	2.78894	-0.0823759	0.000162863	0.00193704
c5848_g1	0.112046	0	0.20435	0.363708	2.77343	1.76262	0.577415	0.236018	2.77459	-0.169648	0.000719885	0.00630828
c16409_g2	2.91319	0.603399	1.43045	7.36508	38.6648	19.7093	14.8684	11.4469	2.77059	3.60349	4.56628e-06	0.000103257
c15415_g1	4.81797	0.965438	1.77104	3.54615	24.4714	24.3562	11.1152	15.9312	2.76854	3.44911	3.52095e-09	2.895e-07
c33635_g2	11.4287	5.30991	3.95077	9.09269	52.0425	63.2941	35.7997	50.5078	2.76264	4.8571	9.49725e-15	5.94674e-12
c30123_g1	4.93002	2.05156	1.25607	10.2747	39.8068	36.3741	15.1571	34.1046	2.75712	4.1743	3.02917e-07	1.1191e-05
c30123_g2	5.15411	1.32748	0.78743	5.91025	29.0394	23.7153	10.2491	25.3719	2.74488	3.6736	8.31557e-07	2.57372e-05
c23448_g2	10.7564	4.46515	8.44648	6.72859	75.2088	39.2584	31.4691	57.5884	2.73838	4.87311	2.83687e-14	1.33224e-11
c26012_g1	14.2298	6.39603	7.15226	34.2794	127.904	122.262	27.8603	132.288	2.72329	5.88541	4.05426e-07	1.42658e-05
c28807_g1	0.448184	0.482719	0.272467	0.545561	6.68885	1.28191	1.73224	2.00615	2.7174	0.836518	2.87049e-05	0.000479463
c29357_g5	5.15411	1.32748	0.544934	3.54615	15.3354	18.1069	12.9918	22.5397	2.71336	3.32664	3.02135e-07	1.1179e-05
c21313_g1	9.63595	4.94787	3.95077	10.9112	50.2479	56.8846	49.369	34.6946	2.69917	4.78794	3.76011e-14	1.66949e-11
c17153_g1	0	0	0.0681167	0.181854	0.326285	0.640953	0	1.06208	2.69387	-1.02293	0.00943328	0.0476872
c18996_g1	1.68069	2.05156	1.29422	1.09112	8.32028	26.4393	3.46449	1.41611	2.68869	2.51902	0.000129921	0.00161871
c40213_g1	9.29981	1.08612	1.15798	18.7309	83.2028	56.8846	17.3224	37.9989	2.68754	4.81961	0.000181545	0.0021101
c16296_g1	20.6164	5.43059	9.19576	22.0043	98.5382	128.511	56.5867	83.0783	2.67776	5.72907	8.40773e-11	1.40167e-08
c21976_g1	2.35296	0.362039	0.20435	0.818342	2.77343	8.33239	8.08381	4.48434	2.67602	1.81522	4.41179e-05	0.000679293
c32184_g2	3.58547	1.08612	2.38409	1.3639	9.78856	14.2612	12.4144	17.5833	2.6741	2.98449	3.28372e-10	4.33451e-08
c17504_g1	13.2214	10.4991	7.76531	11.9114	98.0487	69.8639	42.44	64.9049	2.66674	5.31754	4.89304e-17	6.28884e-14
c35366_g1	1.56864	3.37903	1.29422	2.72781	31.976	15.0624	4.90803	5.07438	2.66643	3.04566	7.17349e-06	0.000150237
c7344_g1	0.672275	0.24136	0.136233	1.90946	5.87314	4.64691	2.59837	5.90045	2.66162	1.51801	4.53291e-05	0.000692796
c31022_g1	1.4566	1.8102	0.544934	2.09132	3.58914	21.4719	10.6822	1.65213	2.66077	2.44628	0.000129577	0.00161611
c16658_g1	17.3671	2.65496	2.24785	12.9116	61.6679	50.1546	44.0279	65.377	2.65379	5.00556	4.24111e-07	1.47533e-05
c5040_g1	0	0	0.136233	0.272781	0.163143	0.480715	1.73224	0.708054	2.64526	-0.665126	0.00183266	0.0133992
c26561_g2	0.560229	0	0	0.0909269	0.978856	0.640953	0.866122	1.41611	2.64283	-0.418668	0.000659806	0.00591283
c29348_g1	6.27457	1.56884	1.6348	14.8211	38.3385	64.8965	18.0442	30.6823	2.64061	4.4644	1.52397e-05	0.000281296
c34061_g1	168.965	50.0821	61.5094	189.764	964.173	756.004	367.236	844.944	2.64025	8.73266	2.19563e-09	1.98582e-07
c22153_g1	0.112046	0.12068	0	0.272781	0.815713	0.640953	1.73224	0.118009	2.62591	-0.631774	0.00356047	0.0225017
c30814_g1	2.80115	2.65496	2.31597	1.72761	1.46828	20.831	34.2118	2.12416	2.6204	3.10052	0.000434688	0.0042751
c28824_g2	7.95526	1.8102	1.77104	10.2747	65.4202	32.3681	15.8789	19.2355	2.60427	4.27495	7.11409e-06	0.000149635
c34387_g2	0.784321	0.362039	0.953634	2.63688	16.3143	4.48667	2.88707	5.78244	2.60322	2.12097	6.01497e-05	0.000868632
c22079_g1	44.034	10.7405	49.5209	64.0125	331.506	303.652	85.4574	302.811	2.60273	7.21951	8.39629e-08	4.00464e-06
c34297_g6	18.5996	8.93031	9.26388	12.7298	125.783	79.318	24.9732	69.9793	2.59871	5.45073	5.82498e-10	6.93883e-08
c15186_g1	3.47342	0.965438	1.02175	6.45581	11.2568	12.0179	15.4458	33.5145	2.59633	3.41447	6.74648e-06	0.000142887
c19071_g1	1.34455	0.482719	0.340584	1.27298	5.05742	4.32644	3.89755	7.31655	2.59124	1.64731	2.19667e-07	8.70824e-06
c32890_g1	88.4042	18.5847	11.7842	78.1971	272.122	225.135	282.212	406.187	2.58988	7.43396	5.12027e-07	1.72703e-05
c18027_g1	90.0849	76.9937	66.0732	126.843	808.046	312.945	381.527	663.092	2.58863	8.30275	1.91306e-13	7.07831e-11
c24129_g1	9.07572	7.36147	8.58271	6.91044	60.5259	86.5287	21.6531	23.8378	2.58816	4.8112	8.17933e-10	9.20457e-08
c35095_g1	11.4287	3.62039	7.49284	16.9124	28.8763	53.8401	100.181	53.9301	2.58215	5.11382	7.87596e-09	5.7757e-07
c16409_g1	0.448184	0.482719	0.476817	2.45503	13.0514	3.36501	4.61932	2.5962	2.58021	1.80948	0.000164734	0.00195187
c15773_g1	11.9889	2.89632	2.31597	4.18264	42.9065	32.6886	19.7765	31.9804	2.57956	4.22094	4.6374e-08	2.46722e-06
c36562_g1	1.12046	0.12068	0.476817	1.63668	7.34142	3.68548	3.60884	5.78244	2.57798	1.62562	4.72053e-06	0.000105952
c31055_g1	3.13728	0.603399	2.0435	7.00137	18.4351	25.1574	8.51687	24.7819	2.57706	3.49861	3.89288e-06	9.11448e-05
c35107_g1	0.896367	0.24136	0.476817	1.09112	2.93657	3.04453	9.81605	0.590045	2.56687	1.316	0.000477335	0.00461097
c22121_g2	6.27457	1.68952	1.83915	6.18303	23.0031	33.8103	18.3329	19.3535	2.56211	3.79374	1.52325e-08	9.94595e-07
c24575_g4	0.112046	0	0.0681167	1.09112	3.75228	1.92286	0.866122	1.41611	2.55843	0.362968	0.00322356	0.0208197
c22935_g1	7.17094	1.56884	1.02175	6.0921	27.0817	33.1693	12.5588	20.0615	2.55115	3.76999	2.66564e-06	6.71082e-05
c20941_g1	1.4566	0	0.340584	1.18205	5.05742	5.12763	1.73224	5.66443	2.5447	1.42803	0.000140279	0.00171624
c15128_g1	2.80115	0.482719	0.681167	5.63747	18.7614	15.2226	8.66122	13.453	2.53748	3.05089	2.61855e-05	0.000443678
c20465_g2	1.68069	0.24136	1.08987	0.909269	8.64656	6.40953	4.90803	3.30425	2.53306	1.79899	7.0515e-07	2.25139e-05
c31144_g2	0.672275	1.2068	1.08987	0.727415	1.30514	15.5431	3.46449	1.41611	2.53098	1.69712	0.000633127	0.00574757
c34658_g1	10.4203	9.41303	6.06239	4.91005	13.8671	22.5936	99.3154	41.4211	2.52658	4.70625	6.07752e-07	1.98679e-05
c30311_g2	2.80115	0.724079	1.90727	3.63708	17.9457	22.5936	4.0419	8.26063	2.52627	2.96083	6.82676e-06	0.000144337
c32856_g1	11.4287	4.34447	7.49284	9.00176	80.5925	43.7451	33.9231	27.6141	2.52164	4.77085	1.17905e-10	1.79953e-08
c14837_g1	1.00841	0.603399	0.544934	0.818342	6.36256	4.64691	3.60884	2.5962	2.51653	1.38719	1.56716e-07	6.66727e-06
c6244_g1	0.336138	0.362039	0.20435	0.545561	1.142	2.40358	2.16531	2.5962	2.51288	0.460681	4.25014e-06	9.79136e-05
c32184_g5	1.56864	1.8102	1.97539	2.09132	10.6043	13.9407	6.49592	11.8009	2.50847	2.67334	2.35899e-10	3.2731e-08
c21288_g2	5.60229	2.17224	1.97539	6.91044	23.3294	25.7984	12.9918	32.5705	2.50634	3.80888	2.17707e-08	1.31594e-06
c16025_g1	8.51549	0.482719	0.613051	18.8219	53.3477	51.757	18.766	36.5828	2.4937	4.56468	0.00166619	0.012462
c24793_g1	71.5973	12.43	13.419	164.76	465.12	338.744	222.593	446.31	2.48944	7.7612	7.50569e-05	0.00104796
c35091_g1	7.05889	5.43059	4.35947	10.4566	19.9034	63.4544	46.4819	23.6018	2.48832	4.50139	1.99309e-09	1.84361e-07
c22210_g1	2.35296	0.965438	0.544934	1.0002	16.6406	3.52524	3.32014	3.65828	2.48229	2.01946	0.000139458	0.00170877
c30881_g1	13.2214	6.63739	8.78706	12.1842	90.381	54.481	40.419	42.9553	2.47984	5.07374	4.13997e-13	1.40414e-10
c26561_g1	0.448184	0.12068	0.0681167	0.0909269	0.326285	1.76262	0.866122	1.06208	2.47671	-0.385867	0.00177015	0.0130313
c33858_g1	12.325	0.603399	0.4087	1.27298	9.46227	7.85168	32.4796	30.9183	2.46968	3.5902	0.00370194	0.0231858
c21603_g2	2.57706	0.24136	1.15798	4.12535	24.3083	7.85168	6.78462	6.37248	2.46835	2.75052	0.000123057	0.00154819
c19755_g2	14.1178	3.017	3.61019	21.6406	102.617	45.3474	45.7601	40.9491	2.46711	5.11577	4.26533e-06	9.79862e-05
c35406_g1	14.678	5.67195	7.83343	23.5501	54.0002	81.7216	51.9673	97.8294	2.46269	5.4011	1.24544e-09	1.29973e-07
c17513_g1	6.49866	2.89632	3.06525	4.18264	9.29913	28.3622	24.6845	29.1482	2.46119	3.76806	5.98831e-09	4.55559e-07
c32409_g2	2.01683	0.603399	0.476817	2.54595	10.9306	10.5757	5.34109	4.36633	2.45878	2.22376	1.18164e-05	0.000227389
c29076_g2	0.896367	0.24136	0.885518	0.909269	2.44714	4.64691	5.05238	4.48434	2.45075	1.36832	2.44679e-07	9.43928e-06
c12916_g1	0.560229	0.12068	0.340584	1.3639	2.44714	4.80715	1.29918	4.83837	2.44858	1.08205	0.000152736	0.00183463
c31496_g1	1.00841	0.12068	0.613051	4.09171	7.34142	10.4155	5.48544	9.08669	2.44786	2.28674	0.000234665	0.00258248
c25771_g1	19.1598	12.43	9.80881	15.0939	121.868	89.8937	23.8184	69.7433	2.43439	5.50045	3.25748e-09	2.69653e-07
c20465_g1	3.80956	1.68952	1.77104	2.27317	21.0454	15.0624	5.9185	9.32271	2.42485	2.93851	2.27264e-07	8.91201e-06
c32667_g1	0	0.12068	0	0.181854	0.489428	0.801192	0.433061	0.118009	2.42484	-1.13438	0.00945463	0.0477715
c4274_g1	2.91319	0.965438	1.15798	3.18244	11.9094	14.9022	10.1048	7.43456	2.42459	2.73152	1.04358e-07	4.77233e-06
c18039_g1	2.46501	0.603399	0.272467	1.54576	8.15713	7.05049	4.0419	6.72651	2.42128	1.98294	1.60198e-05	0.00029238
c9905_g1	0.224092	0.482719	1.02175	0.909269	2.61028	3.04453	6.20721	3.06823	2.42	1.22307	3.5045e-06	8.39019e-05
c6843_g1	0.784321	0.603399	0.340584	1.90946	8.32028	4.64691	2.59837	4.13031	2.41838	1.59121	2.1874e-05	0.000380729
c33298_g1	13.4455	9.77506	9.12764	21.4587	101.312	65.217	76.7962	44.7254	2.41829	5.41884	2.49952e-12	6.93618e-10
c29239_g1	9.41185	5.06855	8.03778	4.81912	28.55	49.1932	38.6868	29.7383	2.41363	4.44355	4.8212e-13	1.61279e-10
c17097_g1	13.8937	5.18923	3.81454	7.63786	30.0183	33.1693	56.8754	41.5391	2.40896	4.59136	1.06027e-09	1.14061e-07
c9715_g1	0.672275	0	0.0681167	0.454634	2.44714	1.76262	1.15483	1.06208	2.40124	0.129862	0.000482087	0.00464952
c41216_g1	0.560229	0	0.20435	0.272781	1.79457	0.801192	1.01048	2.00615	2.39224	0.00680115	0.000189971	0.00218721
c31109_g2	1.90478	0.362039	0.20435	1.72761	6.52571	8.33239	2.02095	5.07438	2.38328	1.74906	0.000274497	0.00292589
c19755_g1	1.34455	0.24136	0.272467	1.54576	8.8097	3.84572	1.8766	3.42226	2.38312	1.46585	0.000265669	0.00284671
c20613_g2	0.672275	0.482719	0.136233	0.818342	1.63143	4.32644	3.32014	1.65213	2.37807	0.808763	4.60299e-05	0.000701655
c22607_g1	57.4795	11.3439	7.96966	31.6426	145.034	190.523	83.0034	144.207	2.37643	6.39161	1.76686e-06	4.77287e-05
c34274_g1	0.448184	0	0.613051	0.272781	3.426	1.28191	0.866122	2.00615	2.37233	0.343642	0.000246306	0.00267919
c19076_g1	7.39503	3.49971	2.8609	14.0937	52.0425	48.392	18.766	25.2539	2.37156	4.43174	1.03312e-06	3.07669e-05
c11319_g1	2.01683	0.844759	1.29422	2.09132	7.01513	11.6974	5.05238	8.85067	2.37031	2.31062	8.50503e-08	4.03287e-06
c34432_g1	3.02524	1.08612	1.90727	4.7282	12.8883	20.19	8.37252	14.5151	2.36883	3.07525	2.02538e-07	8.16168e-06
c26739_g3	1.4566	0.24136	0.4087	3.00059	11.0937	5.76858	5.19673	4.60235	2.3655	2.0202	0.000186082	0.00215071
c25742_g1	0.896367	0.362039	0.136233	0.545561	3.09971	1.92286	1.01048	3.77629	2.36482	0.695323	0.000162538	0.00193524
c24823_g1	336.698	130.334	128.604	270.962	1938.13	1168.78	509.857	814.262	2.35418	9.3712	3.45911e-08	1.94395e-06
c30075_g1	4.81797	3.37903	2.52032	14.0937	15.6617	63.9351	36.0884	10.7388	2.3448	4.24393	6.50746e-05	0.000930399
c21562_g1	0.336138	0.12068	0.476817	1.81854	1.95771	4.80715	3.46449	4.24832	2.34302	1.20109	0.000178947	0.00208647
c14891_g1	1.12046	0.24136	0.613051	1.3639	3.58914	4.64691	3.03143	5.90045	2.33949	1.43504	2.05537e-06	5.4616e-05
c20736_g1	3.02524	0.603399	0.20435	10.002	25.124	17.466	18.4773	9.08669	2.33563	3.4001	0.00267167	0.0179879
c7251_g2	0.112046	0.12068	0.136233	0.363708	0.978856	0.320477	0.577415	2.00615	2.33529	-0.364663	0.00237445	0.0164307
c10258_g1	0.672275	0	0.20435	1.09112	3.91542	3.36501	1.29918	1.65213	2.32899	0.718835	0.000622647	0.00567564
c15782_g1	4.81797	2.05156	0.817401	2.90966	20.7191	15.8636	7.7951	8.61465	2.32861	2.99976	5.39966e-06	0.000117732
c3736_g1	3.13728	1.2068	0.681167	4.00078	7.83085	8.81311	10.9709	17.5833	2.32775	2.78903	7.27528e-06	0.000151848
c22705_g1	11.3166	4.22379	4.90441	2.09132	9.29913	15.8636	60.1955	27.3781	2.3245	4.08939	3.54933e-05	0.000570979
c21964_g1	0.336138	0.12068	0.20435	0.454634	0.652571	2.88429	1.8766	0.472036	2.31864	0.0328823	0.00117769	0.00945095
c30496_g1	22.8574	6.63739	2.4522	34.4613	111.753	120.019	35.6554	63.7248	2.31747	5.6362	0.000114407	0.00146197
c23109_g4	0.896367	0.24136	0.340584	2.90966	4.73114	6.89025	2.88707	7.67058	2.3174	1.78783	0.00047569	0.00459872
c23162_g1	9.18776	3.49971	4.22324	4.36449	54.0002	16.5045	16.0233	19.5895	2.31738	3.99752	4.57776e-07	1.57007e-05
c29024_g8	3.13728	1.8102	1.6348	1.45483	15.0091	13.2998	4.33061	7.43456	2.31669	2.6038	1.08448e-06	3.17922e-05
c22305_g1	4.93002	1.44816	3.54207	7.36508	21.8611	29.1634	20.0652	15.5772	2.31482	3.7077	5.25475e-08	2.73606e-06
c18228_g1	11.5407	3.37903	3.61019	14.4574	43.3959	41.3415	24.5401	54.7561	2.31343	4.62788	2.76905e-07	1.04514e-05
c30680_g1	3.69751	7.84419	3.61019	2.81873	5.38371	42.4632	39.1199	2.12416	2.30936	3.74653	0.000990427	0.0081904
c34608_g1	1.34455	0.362039	0.272467	0.727415	5.38371	2.72405	1.44354	3.77629	2.30745	1.08923	9.22435e-05	0.00122757
c37681_g1	0.336138	0.482719	1.56669	1.0002	2.44714	3.68548	7.50639	4.0123	2.30743	1.47264	1.57e-05	0.000288266
c22135_g1	3.58547	1.32748	1.49857	4.27356	17.7826	16.0238	6.06286	12.863	2.29753	3.00125	1.35954e-06	3.85151e-05
c30837_g4	2.80115	1.2068	0.20435	5.27376	9.62542	15.2226	9.38299	12.3909	2.29521	2.82981	0.000212148	0.0023874
c30743_g1	0.672275	0.12068	0.272467	2.09132	3.426	5.4481	3.7532	3.18624	2.2906	1.31737	0.00028666	0.00302647
c9730_g1	0.560229	0.12068	0.4087	0.0909269	2.12085	0.96143	2.45401	0.590045	2.2905	0.0897805	0.000508817	0.00485275
c7218_g1	94.2306	21.7224	11.9204	112.567	357.119	244.524	381.816	192.001	2.28941	7.46795	2.6197e-05	0.000443678
c30442_g1	1.4566	1.08612	0.953634	1.27298	4.89428	8.01192	5.77415	4.72036	2.2892	1.85783	3.11069e-08	1.7707e-06
c3201_g2	0.112046	0	0.272467	0.454634	1.95771	1.12167	1.01048	0.590045	2.27611	-0.228623	0.000833452	0.00711283
c10943_g1	1.56864	1.8102	2.52032	1.18205	0.978856	14.101	19.199	0.354027	2.27586	2.40478	0.00689661	0.037293
c27872_g1	6.49866	4.94787	1.97539	9.54732	12.562	32.6886	60.9173	5.07438	2.27515	4.07339	0.000234351	0.00258135
c11342_g1	1.00841	0.24136	0.20435	1.54576	4.07857	1.92286	2.02095	6.49049	2.2676	1.23217	0.000578923	0.00537949
c23268_g1	0.448184	0.24136	0.20435	0.818342	3.09971	1.44215	1.8766	2.00615	2.26659	0.499573	5.07823e-05	0.000756161
c34200_g2	3.47342	1.8102	2.4522	6.81952	23.0031	23.8755	9.81605	13.807	2.26571	3.41964	5.81823e-07	1.91743e-05
c24668_g1	0.784321	2.17224	0.476817	5.36469	16.8037	12.4986	6.35156	6.84452	2.26464	2.69537	0.000307543	0.00320812
c26920_g1	0.896367	1.2068	1.36233	0.909269	1.46828	5.76858	10.5378	3.54027	2.26372	1.73816	5.94251e-05	0.000860202
c25860_g1	4.1457	1.32748	0.4087	7.36508	17.4563	20.6707	7.21769	17.7013	2.24816	3.2667	0.000384224	0.00385882
c3630_g1	2.6891	1.32748	0.476817	3.90986	9.29913	6.89025	22.2305	1.41611	2.24103	2.60963	0.00166006	0.0124209
c20282_g1	6.38662	5.06855	3.88265	8.27435	11.0937	81.0806	14.1467	5.42841	2.23938	4.08217	0.000472161	0.00457183
c30547_g1	13.1094	4.34447	1.77104	7.72879	35.8914	37.1753	28.582	25.1359	2.23833	4.26886	1.20311e-06	3.48104e-05
c598_g1	0.224092	0.24136	0	0.0909269	0.489428	0.96143	0.721769	0.354027	2.23298	-0.823957	0.00799247	0.0417475
c33937_g1	18.8237	5.18923	8.78706	42.3719	65.5834	156.072	35.078	96.1773	2.22944	5.74387	5.05655e-05	0.000753851
c34745_g1	21.0646	3.49971	4.22324	19.1856	90.0548	63.9351	21.7974	49.2097	2.22899	5.09479	4.2838e-05	0.000664615
c33793_g1	299.947	171.607	331.865	406.716	944.27	1250.82	1918.75	1538.01	2.22334	9.74459	1.29287e-11	2.84432e-09
c2616_g1	0.336138	0	0.20435	0.818342	2.284	1.92286	1.73224	0.826063	2.22168	0.216316	0.000518831	0.00492798
c6918_g1	2.80115	0.24136	0.544934	1.54576	7.66771	6.2493	5.9185	4.0123	2.21384	1.89362	0.000122503	0.00154282
c30377_g1	12.5491	2.4136	1.77104	29.3694	44.7011	58.0063	36.3771	74.4636	2.21029	5.02532	0.000519545	0.00493285
c12902_g1	3.02524	0.362039	1.02175	0.454634	5.87314	6.40953	2.30966	7.9066	2.20982	1.82629	0.000445088	0.00435983
c28384_g1	1.79273	0.12068	1.15798	1.18205	5.54685	3.04453	3.32014	8.02461	2.2057	1.66771	6.85788e-05	0.00097243
c42761_g1	0.560229	0.24136	0.136233	0.363708	0.978856	0.801192	2.74272	1.41611	2.20565	0.102673	0.00049221	0.00472844
c18705_g1	6.16252	2.29292	3.6783	8.63805	39.4805	22.2731	15.3015	18.9994	2.20244	3.87485	3.96948e-07	1.40079e-05
c21179_g2	1.4566	0.603399	0.681167	0.818342	2.93657	6.56977	5.48544	1.41611	2.19156	1.37651	8.34099e-05	0.00113792
c23239_g2	9.07572	2.29292	5.51746	12.2751	51.3899	23.555	27.5716	31.1544	2.19123	4.35304	4.38008e-07	1.51289e-05
c26208_g1	21.7369	7.48215	9.26388	29.7331	83.0396	58.8075	113.606	56.1723	2.19051	5.57162	9.76486e-08	4.49983e-06
c34258_g1	0.448184	0.12068	1.02175	0.545561	1.46828	1.76262	4.61932	2.5962	2.18975	0.799679	0.00016853	0.00198721
c28076_g1	1.2325	0.24136	0.749284	0.545561	1.63143	1.28191	4.76367	5.07438	2.18797	1.08071	0.000330204	0.00340073
c34216_g1	6.27457	1.68952	1.08987	15.2757	34.4231	35.4127	16.312	24.6639	2.18394	4.08453	0.000375253	0.00378352
c16837_g1	49.4122	8.08555	4.01889	67.6496	198.381	120.179	83.8695	184.448	2.18365	6.48531	0.000560556	0.00524073
c25600_g2	5.82639	1.56884	1.08987	7.54693	26.7554	17.7865	8.66122	19.7075	2.18362	3.48563	7.33673e-05	0.0010279
c20738_g1	0.224092	0	0.20435	0.181854	1.46828	0.96143	0.288707	0.472036	2.18255	-0.619113	0.00440188	0.0264959
c12902_g2	2.01683	0.12068	0.749284	0.909269	7.50456	3.52524	2.74272	3.54027	2.17204	1.45818	0.000264605	0.00283904
c32640_g1	1.56864	1.68952	1.49857	2.3641	7.17828	12.0179	4.61932	8.37863	2.16654	2.32765	3.22611e-07	1.17698e-05
c32642_g2	1.56864	3.25835	1.15798	3.728	10.1148	21.3117	8.37252	3.65828	2.15901	2.7437	8.35787e-05	0.00113958
c23923_g1	0.448184	0.482719	0.136233	1.63668	4.24171	5.28787	1.58789	1.18009	2.15727	0.983618	0.00287	0.0189882
c32762_g7	0.448184	0.12068	0.340584	0.545561	2.284	1.60238	1.29918	1.65213	2.1565	0.257463	9.51744e-05	0.00125698
c35523_g1	1.34455	0.724079	0.817401	0.727415	4.40485	3.20477	3.89755	4.60235	2.15578	1.37914	4.35748e-07	1.50722e-05
c21612_g2	0.896367	0.603399	0.817401	1.63668	1.95771	10.5757	4.0419	1.2981	2.14599	1.49687	0.000952616	0.00793376
c6467_g1	5.71434	2.4136	6.67544	4.36449	14.5197	15.5431	21.3643	33.8686	2.1439	3.72316	8.08533e-08	3.89435e-06
c24634_g2	1.12046	0.482719	0.749284	3.00059	12.7251	5.12763	3.60884	2.5962	2.14265	1.90875	0.000745713	0.00648054
c27928_g1	25.5465	9.41303	9.12764	25.6414	97.7225	79.6385	44.0279	86.0285	2.1405	5.56147	3.30286e-08	1.87137e-06
c31631_g4	7.84321	4.58583	6.81167	9.91103	25.7765	61.852	24.5401	16.6393	2.13714	4.30744	2.19256e-07	8.70606e-06
c27212_g1	3.69751	0.844759	0.20435	5.18283	16.9668	16.825	3.7532	6.25447	2.13636	2.75951	0.00365284	0.0229426
c18377_g1	4.81797	1.68952	2.4522	5.63747	21.5348	14.4215	7.50639	20.8876	2.13583	3.31836	2.78926e-06	6.95039e-05
c36482_g1	4.25774	1.32748	1.77104	5.09191	10.278	18.9081	16.8894	8.73266	2.13264	3.08612	4.74154e-06	0.000106228
c21819_g1	25.2103	9.77506	9.67258	33.552	207.844	60.2496	33.4901	41.6572	2.13261	5.71984	8.99827e-05	0.00120338
c12475_g1	46.387	41.3932	38.7584	47.3729	400.678	124.505	103.357	132.642	2.12935	6.8695	6.12399e-08	3.08346e-06
c35691_g1	18.7117	6.63739	16.0074	33.4611	90.381	86.3685	48.9359	102.196	2.12888	5.6565	1.0196e-07	4.6802e-06
c21474_g1	7.05889	1.68952	0.817401	8.09249	11.2568	27.8815	12.9918	24.8999	2.12565	3.5782	0.000277395	0.00294521
c12368_g1	1.2325	0.603399	0.681167	1.09112	6.19942	4.48667	1.58789	3.65828	2.12557	1.35467	3.86136e-05	0.000611911
c31374_g1	9.41185	7.60283	5.04064	4.00078	6.52571	42.3029	28.0046	36.2287	2.12125	4.1294	8.25028e-06	0.000169875
c30837_g3	4.1457	1.44816	0.544934	6.54674	9.29913	18.7479	11.5483	15.5772	2.12006	3.10236	0.000211442	0.00238275
c26415_g1	6.27457	0.603399	1.77104	2.63688	9.78856	14.7419	20.6426	3.8943	2.1174	2.92928	0.000484105	0.00466529
c4576_g1	5.71434	2.4136	2.24785	5.45561	20.3928	21.3117	10.2491	16.7573	2.11739	3.41311	2.9673e-07	1.1046e-05
c26180_g2	0.568073	0.994402	0.558557	1.08839	3.62503	4.24471	5.64279	0.590045	2.11707	1.1817	0.000710946	0.00625633
c32731_g1	5.60229	2.4136	5.17687	4.91005	17.4563	24.6767	20.9313	16.0492	2.11515	3.61405	1.89136e-09	1.76961e-07
c16392_g1	3.92161	1.8102	2.0435	3.36429	15.8248	11.0564	6.78462	14.6331	2.11479	2.91384	3.30783e-07	1.19848e-05
c24948_g1	18.8237	7.48215	8.78706	10.5475	65.7465	49.5136	27.4272	54.7561	2.11389	4.92922	3.28662e-09	2.71146e-07
c32425_g1	9.86004	2.53428	7.35661	12.3661	50.4111	25.7984	26.5611	36.3468	2.10887	4.42617	2.90589e-07	1.0867e-05
c32334_g1	5.71434	2.29292	2.8609	5.63747	23.6557	13.46	13.4249	20.5336	2.10437	3.46604	1.07921e-07	4.9077e-06
c22006_g1	4.48184	2.29292	1.29422	5.91025	25.9397	11.2167	8.08381	14.8691	2.10365	3.22408	2.33747e-05	0.000401979
c32454_g1	1.12046	0.24136	0.272467	1.54576	5.70999	3.52524	2.74272	1.88814	2.10294	1.16345	0.000481957	0.00464952
c29438_g1	2.6891	0.965438	3.61019	3.728	12.0726	11.3769	11.5483	13.099	2.1029	2.90831	1.46195e-07	6.30252e-06
c21716_g1	6.61071	0.362039	0.681167	1.54576	14.0303	16.5045	6.49592	2.47819	2.10247	2.6155	0.00545044	0.0311308
c25695_g1	85.1549	22.5671	59.2616	225.317	487.144	393.866	339.809	462.359	2.10071	8.01976	1.87583e-05	0.000333633
c21586_g1	0.336138	0.844759	0.544934	0.636488	1.95771	4.96739	1.73224	1.65213	2.09652	0.775218	0.000142524	0.00173848
c16724_g1	335.802	74.5801	59.2616	464.545	1590.31	1350.65	267.343	782.871	2.09497	9.26612	0.00055086	0.00517186
c14129_g1	0.784321	3.37903	0.885518	3.45522	9.78856	16.3443	8.08381	2.12416	2.09235	2.50068	0.000816453	0.00699081
c20777_g1	0.224092	0	0.272467	0.454634	0.326285	1.28191	0.866122	1.88814	2.09181	-0.212616	0.00309882	0.0201849
c21179_g1	1.90478	1.68952	1.29422	2.63688	6.19942	12.4986	10.9709	2.5962	2.09099	2.33738	3.87165e-05	0.000612739
c2125_g1	2.46501	0.724079	0.613051	10.4566	26.7554	15.2226	8.08381	10.8568	2.08711	3.24333	0.00346556	0.0220375
c32559_g1	0.560229	0.482719	0.544934	0.636488	1.142	2.56381	4.18626	1.77013	2.08661	0.7114	0.00010474	0.0013605
c23381_g1	7.50707	5.43059	3.06525	1.63668	8.97285	24.0358	29.8812	11.6829	2.0864	3.53702	2.70298e-05	0.000456479
c29312_g1	4.03365	3.86175	2.17974	8.00157	21.2085	27.7212	9.52734	18.4094	2.08623	3.5789	2.0967e-06	5.51753e-05
c29639_g1	10.0841	2.29292	4.29135	9.63825	38.828	31.2465	18.0442	23.8378	2.08611	4.11748	1.39678e-06	3.92512e-05
c12604_g1	0.672275	0.12068	0.544934	0.545561	1.46828	1.12167	4.18626	1.53412	2.08437	0.523149	0.000450586	0.00440194
c17718_g2	15.5744	4.82719	6.87979	20.0948	55.3054	74.5108	40.7077	29.7383	2.0772	4.95477	1.10219e-06	3.21956e-05
c32638_g3	6.8348	3.62039	3.13337	10.9112	46.6588	26.2791	11.1152	19.2355	2.07226	4.003	1.39706e-05	0.000262232
c18505_g1	37.8715	8.93031	5.78992	36.5526	83.8553	122.262	120.968	47.7936	2.07223	5.85946	4.76059e-05	0.000721624
c29229_g2	0.336138	0.12068	0.0681167	0.545561	0.978856	0.801192	1.58789	1.18009	2.07143	-0.182476	0.00174081	0.0128625
c31147_g2	7.17094	1.32748	1.90727	10.5475	32.1391	18.7479	14.8684	22.1857	2.06618	3.77626	0.000114736	0.0014654
c24227_g1	6.05048	3.62039	3.61019	18.7309	26.266	21.1515	56.8754	29.9743	2.06515	4.38524	3.90804e-05	0.000617267
c22841_g1	0.224092	0.362039	0.272467	0.363708	1.79457	0.801192	0.721769	1.88814	2.05982	-0.0254298	0.00101482	0.0083441
c30399_g8	0.672275	0.12068	0.272467	0.363708	2.44714	1.92286	0.721769	1.06208	2.0579	0.133595	0.000700601	0.00618982
c27544_g1	16.8069	8.93031	6.06239	20.5495	71.9459	54.481	38.8311	52.632	2.05783	5.08142	2.77011e-08	1.5992e-06
c37163_g1	0.112046	0.12068	0.136233	0.272781	0.489428	0.96143	0.866122	0.590045	2.05778	-0.661511	0.00385667	0.0239461
c34741_g8	0.672275	1.56884	1.2261	1.54576	1.30514	9.77454	6.20721	3.77629	2.05521	1.75582	0.000333459	0.00342578
c15895_g1	2.35296	1.68952	2.24785	1.72761	7.01513	6.08906	13.5692	6.72651	2.04739	2.40512	8.30775e-07	2.57372e-05
c26135_g1	217.929	185.968	103.537	194.674	1141.67	764.337	504.228	480.768	2.04194	8.81116	2.68981e-09	2.31285e-07
c15125_g1	0.448184	0.24136	0.340584	1.0002	2.77343	1.76262	3.32014	0.826063	2.04166	0.564562	0.000836921	0.00712857
c35157_g6	93.4463	81.8209	69.5472	135.572	651.266	255.58	306.752	347.418	2.03676	7.92331	2.20826e-09	1.98988e-07
c13156_g1	10.8685	4.82719	5.24499	7.00137	25.124	20.5105	38.6868	29.8563	2.03341	4.1598	5.78957e-09	4.43466e-07
c18476_g1	20.1683	9.77506	5.38122	27.1871	106.206	58.3268	38.5424	52.75	2.03279	5.31666	4.81134e-06	0.000107398
c35061_g1	4.93002	0.965438	3.40584	4.91005	30.9971	15.2226	4.76367	7.43456	2.02799	3.19139	0.000441881	0.00433885
c21342_g1	1.2325	0.362039	0.272467	0.454634	2.77343	1.12167	3.17578	2.24217	2.02715	0.681058	0.000487811	0.00469359
c27444_g1	11.6528	3.86175	3.47395	24.2775	49.7585	53.8401	24.1071	48.6197	2.02516	4.78349	7.67616e-05	0.00106749
c31793_g1	0.896367	0.362039	0.544934	1.90946	2.61028	6.08906	4.47497	2.24217	2.02351	1.32956	0.000309075	0.0032186
c28103_g1	2.80115	3.13768	5.10876	3.81893	10.9306	38.6174	7.07333	4.24832	2.02037	3.25088	0.000431093	0.0042483
c36583_g1	5.60229	1.93088	11.3074	8.91083	32.7917	25.4779	24.5401	30.9183	2.01995	4.15408	1.09858e-06	3.21285e-05
c32960_g1	16.8069	13.3955	11.8523	28.4601	65.7465	75.7927	47.348	97.0034	2.01903	5.48103	1.10695e-09	1.17021e-07
c6605_g1	2.01683	3.13768	1.90727	6.27396	8.15713	16.9853	13.4249	15.5772	2.01835	3.09673	4.5877e-06	0.000103446
c32122_g1	9.86004	4.46515	5.72181	70.1956	18.5983	118.416	33.6344	194.715	2.01651	5.83606	0.00984174	0.04934
c33073_g3	0.560229	0.12068	0.20435	1.0002	1.30514	4.00596	1.01048	1.53412	2.01572	0.447891	0.00349932	0.0221957
c31087_g1	1.25043	0.965438	1.03878	3.17244	4.89265	10.0854	6.36167	4.98706	2.0152	2.07215	3.29178e-05	0.000535545
c25491_g1	20.7285	5.91331	8.44648	35.1887	74.2299	80.1192	43.0174	86.3825	2.01227	5.47103	9.03987e-06	0.000183208
c15047_g1	26.1067	10.6198	13.8277	29.9149	63.2994	105.437	46.915	108.45	2.00941	5.66338	7.46935e-08	3.6335e-06
c29767_g2	16.1346	0.482719	1.29422	15.3666	48.6165	38.9379	16.745	29.3842	2.00504	4.38817	0.00612888	0.0340462
c25285_g1	2.24092	0.24136	1.2261	3.90986	9.62542	10.5757	6.64027	4.13031	2.00413	2.29723	0.000561804	0.00524637
c21556_g2	1.12046	1.2068	0.953634	2.3641	6.36256	5.92882	3.17578	7.31655	2.00404	1.88222	1.05021e-05	0.000206656
c29038_g2	28.2356	9.17167	9.40011	20.5495	60.5259	91.9768	38.5424	78.594	2.00197	5.39973	2.82631e-07	1.06025e-05
c30109_g1	4.48184	1.8102	2.38409	10.8203	22.84	24.9972	7.21769	23.2478	2.00021	3.62393	0.000178793	0.00208606
c35957_g2	10.0841	6.75807	5.99427	8.4562	56.4474	28.6827	18.0442	22.0677	1.99951	4.29474	1.6628e-07	6.93906e-06
c27794_g1	3.13728	0.362039	4.01889	7.81971	12.3988	17.6262	5.62979	25.962	1.9951	3.28854	0.00119134	0.00951361
c24731_g2	16.9189	1.93088	3.33772	3.45522	26.1028	29.0031	17.6112	29.2662	1.9948	4.00418	0.000221336	0.00247257
c35462_g2	0.560229	0.12068	0.476817	0.545561	2.12085	2.72405	1.29918	1.06208	1.99191	0.335815	0.000421492	0.00417559
c28714_g1	11.8769	2.4136	4.35947	10.2747	25.7765	26.1188	31.7578	31.3904	1.9912	4.17836	1.8575e-06	4.99562e-05
c32586_g2	7.61912	2.89632	3.47395	8.4562	25.6134	20.9912	14.0023	28.6762	1.99093	3.81538	7.6839e-07	2.41494e-05
c21641_g1	3.58547	1.68952	2.8609	3.54615	17.6194	11.3769	8.37252	9.44072	1.98865	2.88833	6.20824e-07	2.0214e-05
c30498_g1	71.8214	17.9813	19.3452	114.659	269.349	263.432	118.803	234.72	1.98526	7.11736	7.59761e-05	0.00105959
c28389_g2	12.101	0.482719	2.72467	11.9114	28.55	38.7777	8.37252	32.0984	1.98364	4.08516	0.00290335	0.0191569
c26276_g1	0.896367	1.08612	0.340584	2.90966	7.66771	6.73001	3.03143	3.42226	1.9831	1.74796	0.000877329	0.00741841
c23928_g1	83.1381	21.7224	27.996	126.025	238.188	296.12	137.569	351.667	1.98302	7.32565	3.25085e-05	0.000529945
c13643_g1	0.672275	0.12068	1.02175	0.545561	3.58914	1.44215	2.30966	2.5962	1.98108	0.764009	0.000136966	0.00167991
c20356_g1	18.5996	10.1371	7.90154	90.836	142.26	79.7987	171.781	108.804	1.97842	6.30132	0.000863075	0.00731816
c26117_g2	15.6864	10.8612	9.87693	31.5516	52.0425	46.7896	78.9615	89.4508	1.97451	5.39344	1.47398e-07	6.32592e-06
c16237_g1	103.867	44.4102	37.2599	94.7458	457.615	286.827	137.858	217.726	1.97255	7.43124	1.28787e-06	3.6913e-05
c17805_g1	119.889	57.4436	64.0979	190.492	734.142	400.436	188.382	371.61	1.97181	8.05462	5.65223e-06	0.000122473
c20798_g1	49.3002	10.1371	10.1494	28.551	92.3387	79.6385	97.2944	115.177	1.97103	5.91712	4.78883e-06	0.000106993
c3663_g1	1.34455	0.965438	1.15798	2.00039	6.03628	4.80715	3.89755	6.84452	1.96677	1.81598	2.41718e-06	6.22653e-05
c29732_g1	5.41854	2.29292	1.36165	11.3868	28.6299	15.4149	14.9623	21.054	1.96573	3.66275	0.000201917	0.0022934
c29088_g2	1.68069	0.24136	0.4087	1.45483	3.09971	6.73001	1.8766	3.18624	1.9652	1.29645	0.00145827	0.0111927
c35101_g7	1.79273	0.965438	0.817401	1.63668	4.40485	7.05049	7.21769	1.77013	1.96337	1.72554	0.000153849	0.00184273
c26840_g1	0.448184	0	0.20435	0.272781	1.79457	0.96143	1.01048	0.118009	1.96211	-0.387616	0.00926582	0.0470517
c35470_g3	4.48184	1.56884	1.90727	4.91005	15.8248	13.9407	6.20721	14.2791	1.96202	2.99929	1.61113e-05	0.000293611
c27297_g1	45.3786	16.4125	14.2364	37.0982	111.753	119.378	69.5785	139.369	1.96061	6.11377	1.99781e-07	8.07726e-06
c17757_g2	9.97208	4.82719	5.92616	11.184	23.1663	27.8815	14.4354	58.6504	1.96002	4.29708	4.82855e-06	0.000107585
c25969_g1	8.17935	2.89632	2.99714	5.72839	36.8702	18.5876	11.837	9.79474	1.95885	3.60459	3.84731e-05	0.000611131
c31631_g5	9.41185	2.17224	4.63194	10.2747	32.3022	33.4898	12.4144	25.0179	1.95803	4.02701	1.60565e-05	0.000292829
c35197_g1	0.896367	0.482719	0.817401	2.3641	2.61028	8.17216	3.60884	3.65828	1.95471	1.56211	0.00039799	0.00397014
c17954_g1	5.93843	0.482719	1.02175	3.27337	5.87314	16.6648	4.33061	14.6331	1.95438	2.73333	0.00240285	0.0165709
c20474_g1	33.5017	12.43	15.3263	24.1866	125.294	78.1963	40.8521	86.7366	1.95396	5.70451	1.88412e-07	7.694e-06
c18798_g2	14.3419	6.27535	6.67544	10.8203	63.1362	41.5017	14.5797	28.3221	1.95158	4.54024	4.0651e-06	9.47229e-05
c33684_g2	19.0478	14.7229	6.74356	20.6404	77.0033	64.2556	34.5005	60.4206	1.95146	5.21903	5.76423e-08	2.93255e-06
c28865_g1	12.5491	10.3785	7.28849	16.185	25.6134	108.802	23.9627	21.2416	1.95136	4.82271	5.67525e-05	0.000829381
c20881_g1	268.35	83.1484	71.5226	298.786	715.544	660.502	460.921	953.04	1.95063	8.77836	7.10492e-06	0.000149571
c21645_g1	4.93002	3.017	4.087	6.18303	13.2146	14.9022	16.0233	26.316	1.9483	3.4889	1.23441e-07	5.50079e-06
c23072_g1	0.224092	0	0.340584	0.363708	0.326285	2.0831	1.01048	0.590045	1.94795	-0.327386	0.0088452	0.045302
c35099_g2	1.90478	1.2068	1.29422	2.09132	2.93657	6.2493	3.7532	12.0369	1.94382	2.03759	0.000115562	0.00147441
c18821_g1	17.5912	12.7921	11.7842	21.4587	68.1936	64.576	79.1058	32.4525	1.93978	5.26922	2.44629e-09	2.14887e-07
c26691_g1	73.6142	38.9796	44.7527	57.5567	331.506	153.508	130.496	208.758	1.93926	7.02213	7.05816e-09	5.28712e-07
c20413_g1	0.896367	0.844759	0.885518	2.45503	5.70999	3.52524	4.47497	6.01846	1.9388	1.69844	2.8883e-05	0.000482107
c34950_g1	2.12887	1.2068	1.49857	3.27337	6.19942	8.81311	6.35156	9.79474	1.93374	2.33443	4.05574e-06	9.45952e-05
c16749_g1	0.784321	0.482719	0.20435	1.18205	1.95771	4.32644	1.73224	2.12416	1.92866	0.79679	0.000707955	0.00623225
c35502_g1	132.326	55.7541	40.0526	124.661	338.684	242.28	510.002	251.477	1.92813	7.72786	9.54247e-07	2.88757e-05
c25368_g3	9.97208	5.79263	4.97252	10.002	46.9851	32.3681	15.0128	22.6577	1.92737	4.21248	9.11735e-07	2.78307e-05
c32883_g2	5.04207	1.93088	0.885518	1.90946	13.0514	12.8191	3.7532	7.31655	1.92685	2.56457	0.000422293	0.00417858
c28472_g2	23.1935	9.29235	14.5089	27.2781	100.822	65.5375	38.8311	77.1778	1.92497	5.48136	1.5306e-07	6.5379e-06
c32401_g1	1.34455	0.724079	0.476817	2.00039	5.87314	5.12763	3.17578	3.18624	1.92398	1.51223	0.000132002	0.00163546
c32362_g1	36.0788	63.9603	37.328	59.739	284.195	98.0659	243.813	121.549	1.92338	6.88464	1.28154e-07	5.6694e-06
c28585_g1	33.7258	56.1161	9.80881	41.4627	199.034	61.0508	128.33	145.033	1.92	6.39927	1.67901e-05	0.000303715
c19768_g1	1.00841	0.482719	0.0681167	3.00059	5.70999	4.64691	2.02095	4.95638	1.91526	1.52014	0.00824031	0.0427691
c6152_g1	0.896367	0.24136	0.136233	0.545561	2.12085	2.24334	1.15483	1.2981	1.91437	0.295716	0.00157177	0.0118868
c16706_g1	82.5778	9.29235	11.7842	92.4726	340.968	229.461	51.5343	117.301	1.91399	6.86994	0.00364781	0.0229232
c32235_g2	0.560229	0.24136	1.02175	1.18205	0.978856	3.36501	2.16531	5.19239	1.91315	1.01935	0.00118382	0.00948143
c32054_g1	4.59388	3.62039	0.681167	19.4584	26.4291	31.2465	15.5902	33.3965	1.90934	4.0866	0.00319832	0.0206895
c17081_g2	0.448184	0.12068	0.272467	0.909269	1.95771	1.44215	2.74272	0.708054	1.90744	0.299071	0.00207981	0.0148462
c18627_g1	0.896367	0.965438	0.476817	1.09112	2.93657	3.68548	1.58789	4.48434	1.90329	1.1159	0.000113149	0.00144816
c35854_g2	0.336138	0.482719	0.340584	0.545561	1.30514	1.28191	2.45401	1.41611	1.90185	0.249595	0.000489658	0.00470951
c30519_g1	37.9836	16.0504	9.67258	38.1893	59.0576	107.199	102.78	111.282	1.90115	5.91617	1.82052e-06	4.90698e-05
c12241_g1	2.6891	1.2068	0.953634	1.72761	5.87314	6.73001	5.34109	6.37248	1.89796	1.99441	6.58174e-06	0.000139884
c32900_g1	18.3755	14.4816	8.99141	25.4595	47.9639	81.0806	51.3899	69.9793	1.89661	5.31533	9.55758e-09	6.70678e-07
c31777_g1	0.896367	0.24136	0.340584	0.909269	1.79457	1.28191	2.74272	3.06823	1.89605	0.662694	0.000624194	0.00568762
c31828_g1	1.79273	1.08612	1.43045	1.45483	7.83085	4.80715	4.18626	4.83837	1.89281	1.82718	4.48031e-06	0.000102061
c17922_g1	0.112046	0.24136	0.272467	0.0909269	0.652571	0.96143	0.577415	0.708054	1.88954	-0.636106	0.00777093	0.0408434
c25368_g2	5.15411	1.93088	1.6348	5.54654	18.4351	15.2226	7.50639	11.6829	1.88764	3.08401	4.54189e-05	0.000693639
c28876_g1	22.7453	20.1535	19.0046	21.2769	151.07	62.1725	37.965	56.7623	1.88734	5.61337	3.45418e-07	1.23863e-05
c36477_g1	0.448184	0.362039	0.20435	1.18205	1.63143	3.20477	2.02095	1.41611	1.88443	0.542669	0.00112096	0.00906405
c26337_g2	14.3419	3.74107	2.92902	19.6402	48.2902	42.4632	19.4878	39.887	1.88405	4.58129	0.00023553	0.0025885
c30590_g1	1.4566	0.724079	0.749284	1.09112	5.70999	3.04453	2.59837	3.54027	1.88238	1.31876	4.70979e-05	0.000714811
c31540_g2	0.896367	0.12068	0.613051	1.09112	3.58914	2.24334	1.15483	3.30425	1.87838	0.837118	0.000696478	0.00616008
c17301_g1	8.51549	2.05156	0.681167	16.0031	33.9337	39.8993	8.22816	18.2914	1.87837	4.00152	0.00710815	0.0382253
c30891_g2	2.91319	0.965438	1.77104	2.90966	7.66771	8.33239	6.20721	9.32271	1.87198	2.36255	5.39781e-06	0.000117732
c34974_g1	6.8348	2.89632	4.29135	11.6386	33.4442	26.5996	11.837	22.0677	1.86675	3.9111	2.19339e-05	0.000381041
c23040_g1	12.4371	14.3609	6.26674	10.3657	69.8251	20.5105	36.5215	31.1544	1.86647	4.6584	1.55873e-06	4.29134e-05
c34097_g3	4.48184	3.017	3.61019	4.45542	17.13	16.5045	16.312	7.08054	1.86459	3.195	1.14986e-06	3.35079e-05
c29330_g1	5.04207	3.017	3.47395	5.00098	10.7674	25.9586	14.291	9.44072	1.86456	3.27974	4.27418e-06	9.80972e-05
c13562_g1	13.4455	4.94787	7.42472	14.7302	24.3083	44.2258	29.3038	49.6818	1.86219	4.56292	7.62964e-07	2.40098e-05
c22011_g1	48.4038	11.3439	10.6943	14.3664	78.4716	105.277	45.7601	78.2399	1.86097	5.61911	2.95627e-05	0.000490103
c24362_g1	11.6528	4.58583	5.10876	19.0037	33.2811	38.9379	25.5506	48.6197	1.85797	4.55243	9.61934e-06	0.000192072
c22441_g1	20.0562	3.25835	2.52032	11.4568	47.6377	40.5403	21.6531	25.2539	1.85794	4.43384	0.000487028	0.00468976
c26966_g1	63.53	13.6368	20.5713	118.205	228.4	342.91	105.523	105.028	1.8557	6.96324	0.000940253	0.00785528
c25093_g1	50.1966	18.8261	14.3726	57.6476	155.638	159.277	71.7438	123.791	1.85562	6.34905	9.72233e-06	0.00019397
c22748_g1	20.0562	12.3093	13.6915	18.9128	48.1271	51.5967	50.2351	84.9664	1.85521	5.23341	4.03708e-10	5.10805e-08
c34061_g2	17.031	4.82719	2.72467	20.2767	51.5531	53.5196	19.3434	37.8809	1.85491	4.699	0.000376456	0.00379252
c26912_g1	22.1851	12.43	14.8494	35.0978	75.8613	41.5017	102.202	86.5006	1.85489	5.61331	2.99187e-07	1.11035e-05
c25006_g1	1.79273	1.8102	1.2261	2.3641	6.19942	6.89025	4.90803	7.9066	1.85336	2.09437	2.87456e-06	7.13381e-05
c34343_g2	23.3055	25.9462	18.1191	24.7321	75.6982	160.399	50.2351	45.7875	1.84998	5.73016	5.92693e-07	1.94537e-05
c28254_g2	0.672275	0.362039	0.20435	0.363708	0.815713	1.44215	1.58789	1.77013	1.84929	0.11006	0.00154907	0.0117544
c21126_g1	11.3166	38.2555	9.12764	28.4601	192.508	22.9141	72.6099	25.4899	1.847	5.6472	0.00196876	0.0142004
c22266_g1	1.12046	0.724079	0.953634	1.54576	7.34142	4.00596	2.59837	2.00615	1.84428	1.40437	0.000322098	0.00333714
c33940_g1	6.05048	6.27535	4.90441	6.91044	18.4351	27.2405	14.1467	26.67	1.8427	3.80167	4.027e-08	2.19999e-06
c37019_g1	14.9021	9.05099	2.79279	29.6422	49.9217	75.312	23.9627	52.986	1.84192	5.01841	0.000413948	0.00411367
c21935_g1	26.891	12.3093	15.8031	23.8228	43.5591	95.1816	47.4924	95.1152	1.83558	5.49647	1.29544e-07	5.72057e-06
c9914_g1	2.35296	2.53428	1.2261	2.18225	7.34142	10.4155	4.18626	7.43456	1.83418	2.2689	1.78357e-05	0.000319551
c9552_g1	6.72275	71.4424	15.0538	65.2855	92.1756	125.306	87.6227	258.558	1.83083	6.49852	0.00148952	0.0113811
c20620_g1	3.02524	2.29292	4.63194	2.3641	16.1511	7.05049	10.1048	11.0928	1.83013	2.85054	4.50694e-06	0.000102474
c32340_g1	2.24092	0.844759	0.544934	3.63708	6.52571	6.89025	3.7532	8.61465	1.82502	2.09385	0.000892896	0.00753173
c36172_g2	11.9889	7.72351	3.13337	2.54595	4.56799	18.5876	61.7834	4.83837	1.8243	3.85636	0.0098651	0.049447
c19258_g1	1.68069	0.965438	1.15798	2.54595	9.13599	4.1662	4.0419	5.3104	1.81941	1.90633	8.03364e-05	0.00110712
c18106_g1	59.8325	54.5473	32.6279	72.0141	346.678	191.485	68.2793	166.393	1.81908	6.95474	7.66185e-06	0.000158966
c27687_g1	8.96367	2.77564	2.0435	11.3659	27.8974	23.555	12.7031	24.3098	1.81423	3.83836	0.00021324	0.00239748
c13131_g1	5.49025	1.8102	2.4522	1.0002	8.48342	7.5312	7.93945	13.689	1.81421	2.63008	0.000174716	0.0020473
c28334_g1	32.1572	18.102	15.735	19.2765	87.9339	77.8758	44.0279	89.3328	1.81252	5.58965	9.1215e-09	6.45644e-07
c25699_g1	49.0761	54.5473	49.0441	104.657	458.268	74.6711	227.357	141.729	1.80907	7.17982	6.36363e-05	0.000912506
c36185_g1	17.143	5.43059	6.26674	21.5497	24.3083	40.7005	48.3585	62.7808	1.80586	4.83081	2.93268e-05	0.000487185
c17206_g2	3.24933	1.93088	3.61019	3.00059	14.3566	10.736	7.93945	8.73266	1.80492	2.76637	1.67313e-06	4.55671e-05
c17809_g1	2.46501	1.32748	0.681167	2.45503	3.75228	9.29382	5.48544	5.54642	1.80337	1.99866	0.00020103	0.00228545
c30140_g1	1.90478	0.362039	0.681167	2.18225	5.22057	5.92882	3.7532	3.18624	1.8027	1.59569	0.000584839	0.00541181
c14917_g1	2.91319	3.62039	2.24785	3.728	5.54685	14.2612	15.0128	8.73266	1.8019	2.83239	1.39688e-05	0.000262232
c28777_g1	1.00841	0.24136	0.476817	0.818342	2.77343	1.60238	2.74272	1.88814	1.80086	0.677317	0.000417097	0.00413708
c28805_g1	0	0.24136	0.476817	0.545561	0.978856	1.12167	1.15483	1.53412	1.79649	-0.0739123	0.00167893	0.0125113
c21535_g1	1.4566	0.965438	0.476817	1.0002	0.978856	4.64691	6.06286	1.77013	1.79395	1.20311	0.00306837	0.020041
c22010_g1	27.0031	6.27535	1.90727	43.0084	80.5925	90.2142	27.8603	72.1035	1.79152	5.4499	0.00528963	0.0304302
c32179_g2	28.0417	23.2743	22.3437	34.3022	122.977	115.516	50.0907	84.4861	1.78795	5.912	8.92564e-09	6.39191e-07
c24067_g1	4.03365	1.68952	1.70292	1.72761	4.56799	14.101	7.93945	4.95638	1.7864	2.37582	0.000262251	0.00281874
c29178_g1	1.34455	0.603399	1.97539	3.45522	6.85199	4.64691	6.64027	7.78859	1.78504	2.10991	0.00014868	0.00179919
c23118_g1	15.3503	4.34447	6.19862	8.36527	35.0757	27.4008	29.4482	25.844	1.78203	4.25555	1.37625e-06	3.88285e-05
c27229_g1	11.7648	5.30991	6.26674	15.8213	40.1331	29.6441	27.2829	37.5268	1.77941	4.44834	7.93803e-07	2.47569e-05
c15683_g1	78.3201	16.8952	24.6583	55.1017	131.656	174.82	118.081	175.597	1.7784	6.5999	1.03197e-05	0.000203725
c35108_g2	6.72275	4.70651	5.58557	6.18303	19.7403	17.1455	13.5692	29.0302	1.77609	3.69753	2.09959e-07	8.40526e-06
c27904_g1	3.24933	2.53428	2.65655	3.728	10.1148	6.56977	4.0419	20.8876	1.77466	2.78538	0.000235404	0.00258828
c33719_g2	5.3782	1.93088	9.80881	4.81549	18.9245	4.6421	35.9441	16.0433	1.77326	3.62427	0.00111395	0.00901621
c33109_g1	0.672275	0.603399	0.613051	0.727415	3.91542	2.88429	0.721769	1.65213	1.77293	0.688811	0.00200883	0.0144197
c18965_g1	15.3503	2.89632	2.92902	29.0966	67.8673	53.6798	41.2852	8.96868	1.77093	4.79742	0.00715572	0.0384472
c10069_g1	2.35296	0.603399	1.90727	4.00078	12.3988	6.08906	4.47497	7.67058	1.77038	2.33953	0.000557539	0.00522122
c33125_g3	5.65384	2.29292	2.52986	9.66644	25.9397	22.4334	6.20721	14.3216	1.7692	3.48778	0.000561089	0.0052437
c31974_g2	12.4371	13.7575	10.8306	8.54713	27.0817	55.7629	47.4924	24.7819	1.76768	4.65383	1.10974e-07	5.02779e-06
c27328_g1	2.91319	0.603399	1.08987	1.45483	1.95771	3.36501	9.38299	5.90045	1.76762	1.80397	0.00225109	0.0157671
c31531_g1	32.0451	8.20623	12.6016	40.5534	72.9248	98.0659	38.9755	108.096	1.76722	5.68801	7.74485e-05	0.00107536
c24822_g1	3.47342	1.93088	1.43045	3.63708	16.9668	10.095	3.7532	4.95638	1.76694	2.5504	0.00066962	0.00598321
c35334_g1	15.5744	10.3785	22.2742	14.1846	67.7042	62.1725	37.3876	46.0235	1.76598	5.11109	1.21464e-08	8.1938e-07
c21377_g1	9.41185	5.18923	4.70006	6.63766	33.2811	24.196	13.7136	16.9933	1.76521	3.84265	2.43526e-06	6.25991e-05
c34409_g1	0.896367	0.12068	0.4087	0.818342	0.978856	1.28191	4.33061	1.18009	1.765	0.505185	0.00905211	0.0461487
c7032_g1	7.39503	0.362039	2.4522	1.72761	6.03628	8.97335	13.1362	12.3909	1.76411	2.74423	0.00357795	0.0225888
c20973_g2	27.0031	22.8085	7.28849	60.6482	179.783	55.122	117.793	47.2036	1.76357	6.01726	0.000706912	0.0062254
c27798_g1	6.05048	3.74107	4.29135	5.36469	15.0091	20.19	14.7241	16.1672	1.76227	3.43363	8.21153e-08	3.94736e-06
c34317_g3	1.4566	0.603399	1.08987	1.27298	3.75228	2.88429	4.0419	4.48434	1.76107	1.38137	2.76357e-05	0.00046538
c24017_g1	0.672275	0.12068	0.953634	0.727415	1.46828	2.56381	1.58789	3.18624	1.76028	0.672827	0.000692193	0.00613329
c28654_g1	6.16252	3.25835	4.29135	10.1838	18.7614	18.4274	17.0337	26.788	1.75794	3.72788	4.22512e-06	9.75211e-05
c31762_g1	2.57706	2.29292	0.953634	1.63668	7.50456	7.37096	4.47497	5.54642	1.75669	2.05466	3.8966e-05	0.000616289
c36173_g1	1.68069	0.362039	1.36233	2.00039	5.38371	4.32644	5.05238	3.8943	1.75442	1.65363	9.71552e-05	0.00127899
c27135_g1	4.81797	5.55127	3.95077	3.45522	28.8763	9.6143	10.3935	11.0928	1.75408	3.29328	3.5432e-05	0.00057037
c31295_g1	23.5296	16.7745	10.4219	68.1952	110.121	109.283	72.7543	108.922	1.75322	6.02474	9.45846e-05	0.00125326
c23014_g1	9.63595	5.18923	5.65369	8.4562	29.8551	24.3562	17.1781	25.962	1.74992	3.9904	1.25701e-07	5.5811e-06
c24373_g2	7.61912	3.13768	2.11162	7.36508	20.3928	19.7093	10.9709	16.7573	1.74702	3.47362	5.06423e-05	0.000754536
c27492_g1	1.68069	4.10311	1.83915	2.54595	11.5831	9.29382	7.36204	5.78244	1.74644	2.49055	3.17486e-05	0.000519988
c23076_g1	16.3587	7.84419	9.80881	13.73	27.0817	93.0985	24.6845	15.5772	1.74639	4.7049	0.000222879	0.00248299
c17132_g1	0.560229	1.32748	0.953634	1.0002	1.30514	1.92286	7.36204	2.36018	1.74476	1.17468	0.00327623	0.0210818
c28475_g1	193.279	286.494	148.631	574.385	1007.08	838.207	1009.03	1173.95	1.74377	9.35315	3.10617e-06	7.61573e-05
c31651_g2	8.0673	2.89632	9.67258	8.00157	18.1088	20.19	37.3876	20.7696	1.74225	3.97893	7.49668e-06	0.000156202
c35601_g2	78.5442	64.5637	133.509	99.5649	404.104	324.483	211.767	317.444	1.74016	7.67494	1.3217e-08	8.84275e-07
c37204_g1	8.96367	4.94787	1.15798	6.18303	6.19942	30.6055	17.7555	16.0492	1.73718	3.53382	0.00143038	0.0110259
c28078_g1	1.4566	1.56884	0.272467	1.54576	7.01513	5.28787	1.8766	1.88814	1.73562	1.43767	0.00423721	0.0257352
c38358_g1	0.784321	0	0.272467	1.0002	1.46828	1.60238	1.15483	2.71421	1.7326	0.388714	0.00606649	0.0337688
c16342_g1	11.3166	4.70651	5.17687	11.0931	29.2025	24.9972	19.6321	33.2785	1.73044	4.13314	1.67689e-06	4.56009e-05
c26960_g2	4.03365	4.10311	4.15512	4.36449	13.8671	10.4155	13.5692	17.4653	1.73037	3.1913	2.38603e-07	9.24869e-06
c43339_g1	0.224092	0.603399	0.613051	0.272781	1.79457	2.40358	1.44354	0.354027	1.72963	0.158462	0.00676564	0.0367885
c36512_g1	9.63595	7.60283	4.70006	10.4566	21.0454	30.6055	29.8812	25.3719	1.72621	4.13105	1.16352e-07	5.24228e-06
c8264_g1	5.60229	1.8102	1.56669	4.54634	8.8097	13.6203	9.09428	12.981	1.7225	2.8834	0.000116482	0.00148305
c32817_g1	876.535	463.169	483.969	844.165	3220.76	2890.22	1099.54	1586.16	1.72126	10.485	2.863e-06	7.11935e-05
c19682_g1	4.59388	5.67195	2.58844	4.36449	16.1511	10.2553	24.5401	5.66443	1.7206	3.21998	0.000153988	0.00184333
c5385_g1	5.3782	2.89632	2.65655	5.63747	6.68885	14.5817	17.1781	16.0492	1.71999	3.17338	2.89078e-05	0.000482192
c36007_g1	36.7511	21.7224	21.4568	37.9165	171.952	105.277	36.9545	73.2836	1.71641	5.98261	1.49032e-05	0.000276547
c22191_g1	6.72275	4.22379	3.54207	10.9112	20.556	21.1515	17.8999	23.8378	1.71516	3.77904	4.85258e-06	0.000107922
c22965_g1	1.2325	0	0.885518	2.3641	4.73114	2.0831	4.18626	4.0123	1.71503	1.37628	0.00620429	0.0343791
c18209_g1	0.448184	0.24136	0.136233	0.909269	1.79457	1.12167	1.29918	1.53412	1.71475	0.149758	0.00313586	0.0203752
c17694_g1	1.4566	1.8102	1.56669	0.909269	8.8097	4.1662	1.8766	4.13031	1.7142	1.68215	0.000763469	0.00661836
c34693_g1	31.9981	27.8662	14.6901	43.9932	77.8093	127.686	63.1865	119.993	1.71409	5.98902	6.54292e-07	2.10914e-05
c32192_g4	2.6891	0.965438	2.0435	3.54615	6.68885	12.9793	4.61932	6.37248	1.71287	2.35207	0.000284887	0.00301296
c21087_g1	1.2325	0.844759	0.272467	1.27298	0.652571	2.24334	5.05238	3.77629	1.71194	1.06245	0.00724483	0.0387809
c23511_g1	7.39503	2.77564	3.88265	9.00176	13.3777	25.3177	14.291	22.4217	1.70725	3.63633	3.06807e-05	0.000504867
c30466_g3	25.7706	11.1025	11.3074	24.0956	75.8613	67.6206	34.0675	58.4144	1.70685	5.27145	1.31171e-06	3.74642e-05
c15447_g1	13.5576	12.068	6.87979	19.913	36.2177	53.3594	20.0652	60.5386	1.70039	4.80476	1.04017e-05	0.000205178
c27553_g3	1.56864	0.965438	1.49857	1.54576	7.83085	4.96739	2.74272	2.95022	1.69939	1.64432	0.000240823	0.00263363
c9241_g1	5.04207	5.06855	4.087	14.0937	8.97285	23.555	32.1909	27.2601	1.69911	3.92395	0.000222089	0.00247799
c33592_g12	9.41185	14.8436	5.99427	30.0968	19.7403	61.852	40.1303	74.1096	1.69877	5.00749	0.000296467	0.00311252
c36293_g2	0.672275	0.362039	0.613051	0.909269	2.93657	2.72405	1.29918	1.65213	1.69753	0.630312	0.000782808	0.006762
c34877_g1	3.13728	1.8102	1.02175	5.00098	15.6617	11.6974	3.7532	4.60235	1.69667	2.56453	0.00248595	0.0170238
c12165_g1	1.00841	0.844759	0.544934	1.45483	3.426	2.24334	3.32014	3.42226	1.69303	1.12979	0.000199441	0.00227268
c15874_g1	0.112046	0.362039	0.544934	1.63668	2.284	2.40358	2.59837	1.65213	1.6902	0.688446	0.00378811	0.0236242
c36313_g3	1.4566	0.724079	1.6348	2.09132	6.19942	4.64691	2.30966	6.25447	1.68946	1.72995	0.000256905	0.00277226
c29649_g1	5.19557	0.736147	4.21234	4.62181	9.71188	8.51827	21.5549	8.17802	1.68852	2.9952	0.00087954	0.00743196
c11612_g1	6.94685	2.65496	3.06525	7.36508	21.5348	18.1069	8.94993	15.9312	1.68503	3.41625	6.56198e-05	0.000936625
c31450_g1	2.59722	1.62797	1.83847	3.40885	10.2551	8.67851	4.81853	6.87992	1.68251	2.35917	4.15543e-05	0.000648822
c33373_g2	166.276	94.4923	164.025	213.769	789.774	557.149	223.026	478.172	1.68102	8.39201	4.47132e-06	0.000101951
c34559_g1	3.13728	2.4136	1.97539	5.27376	7.01513	16.0238	7.21769	10.8568	1.6799	2.77896	0.000111999	0.00143679
c34790_g1	38.4317	17.9813	28.7453	33.2792	95.6016	103.995	110.286	69.2712	1.67702	5.96111	7.84366e-09	5.76935e-07
c28302_g1	5.3782	3.98243	2.0435	7.81971	7.99399	28.5224	22.8079	2.12416	1.67399	3.34455	0.00674474	0.0366911
c5422_g1	1.12046	1.2068	0.613051	0.727415	4.73114	1.76262	2.74272	2.36018	1.67396	1.03248	0.000646248	0.00583415
c33529_g1	15.5744	16.2918	14.9857	24.5503	90.8705	37.9765	43.3061	55.4642	1.67102	5.22807	2.12256e-07	8.45563e-06
c26367_g1	1.90478	0.844759	0.885518	3.45522	7.50456	4.48667	5.05238	5.66443	1.66973	1.94879	0.000557615	0.00522122
c26432_g1	6.61071	9.05099	11.1711	16.3668	18.1088	16.1841	31.1804	71.8674	1.66759	4.50883	0.000214057	0.00240445
c19195_g1	14.1178	6.27535	9.40011	12.0933	47.6377	40.2198	19.199	26.316	1.66738	4.45922	3.24507e-06	7.88504e-05
c31907_g3	24.0899	8.20623	6.40297	8.63805	39.8068	44.0655	32.1909	33.7506	1.66565	4.62854	1.76202e-05	0.000316154
c26825_g1	726.394	258.375	274.851	735.598	1681.84	1183.36	1223.69	2232.49	1.66372	10.022	1.35332e-05	0.000255965
c30071_g1	54.3423	33.3076	27.7235	62.1031	161.185	120.82	113.606	166.511	1.66363	6.5324	7.05516e-08	3.45265e-06
c36323_g2	87.1717	43.0827	59.3297	142.937	237.209	328.168	135.981	351.903	1.66303	7.43754	1.6154e-05	0.000294169
c21288_g3	38.2076	14.6023	13.8277	40.8262	74.7193	116.493	50.9569	97.0034	1.6583	5.80578	1.68288e-05	0.00030419
c35525_g1	23.1935	14.4816	27.3829	13.2753	82.5502	60.4099	61.9277	42.9553	1.65742	5.35294	1.03305e-07	4.73302e-06
c27229_g2	13.3335	6.63739	8.37836	20.4585	42.254	39.5789	29.4482	42.1292	1.65002	4.66653	2.32529e-06	6.02799e-05
c32133_g1	1.4566	0.603399	0.817401	1.54576	3.09971	6.56977	1.44354	2.95022	1.64997	1.28991	0.00224539	0.0157384
c34643_g1	4.48184	1.32748	2.0435	6.54674	10.9306	14.2612	6.78462	13.217	1.64503	2.9221	0.000518582	0.00492753
c35951_g1	3.13728	0.965438	0.953634	2.90966	7.01513	9.13359	2.30966	6.49049	1.64459	2.08301	0.00219013	0.0154396
c40067_g1	62.1855	46.4617	60.5558	111.113	156.78	281.218	192.279	245.223	1.64241	7.17594	2.3498e-07	9.13727e-06
c19884_g1	6.94685	1.8102	3.33772	5.09191	22.1874	14.5817	7.50639	9.55872	1.64152	3.1652	0.000362836	0.00367622
c29197_g1	55.7989	29.3252	40.6657	55.92	192.998	183.473	70.7333	119.897	1.64105	6.54981	1.53769e-06	4.24299e-05
c23110_g1	11.5407	3.49971	4.83629	9.63825	22.5137	22.9141	22.6635	23.9558	1.64096	3.93691	1.10062e-05	0.000214715
c31907_g2	38.0956	14.3609	11.648	14.3664	47.8008	84.6058	46.1932	65.731	1.64095	5.33819	1.19241e-05	0.00022928
c19588_g1	3.02524	0.724079	2.0435	1.90946	7.01513	6.40953	4.47497	6.37248	1.64044	2.04801	0.000131685	0.00163319
c7462_g1	30.7006	16.8952	16.1437	38.6439	85.813	88.2913	59.3294	85.7925	1.64041	5.72279	2.30994e-07	9.02539e-06
c32604_g2	4.70593	3.98243	3.47395	5.91025	15.988	16.3443	11.837	12.2729	1.63997	3.23648	1.52998e-06	4.22899e-05
c30713_g3	1.34455	0.965438	0.885518	0.636488	3.426	2.72405	4.18626	1.65213	1.63861	1.08118	0.000628956	0.00571827
c32421_g1	77.9839	28.6011	60.2833	126.207	273.59	264.393	106.822	268.116	1.6386	7.23713	5.91691e-05	0.000858069
c32409_g1	7.84321	3.98243	3.40584	7.36508	27.0817	17.1455	9.81605	16.2852	1.63763	3.55036	5.37759e-05	0.000794439
c38898_g1	1.12046	0.724079	0.749284	1.90946	3.58914	6.2493	2.88707	1.53412	1.63716	1.30321	0.00240055	0.01656
c33171_g1	10.8685	4.94787	5.44934	10.9112	37.5228	33.0091	11.9814	17.5833	1.6345	4.05452	8.37858e-05	0.00114113
c34868_g4	2.91319	1.56884	1.77104	1.63668	3.91542	8.17216	11.6927	0.826063	1.63344	2.05971	0.00756961	0.0400976
c20456_g2	0.784321	0	0.340584	0.818342	0.978856	2.24334	1.44354	1.53412	1.63311	0.25552	0.00636376	0.0350642
c12104_g1	0.672275	0.724079	0.613051	2.54595	4.73114	2.88429	2.30966	4.36633	1.63124	1.32948	0.00252955	0.0172306
c21288_g1	21.6249	9.17167	7.22037	22.1862	50.2479	52.2377	36.0884	47.3216	1.62741	4.94807	6.82299e-06	0.000144337
c8199_g1	7.73117	2.4136	1.15798	13.73	12.0726	35.0922	7.7951	22.3037	1.6246	3.68968	0.00942816	0.0476872
c27552_g1	10.8685	5.06855	7.35661	12.2751	37.686	32.3681	14.4354	25.4899	1.62456	4.19348	1.3596e-05	0.00025658
c11588_g2	8.62753	2.4136	4.01889	3.90986	10.9306	15.7034	12.2701	19.4715	1.62387	3.29407	8.15299e-05	0.00112041
c16319_g1	3.47342	1.56884	2.79279	3.45522	7.66771	14.101	7.7951	5.54642	1.6217	2.56368	0.000118023	0.0014972
c29632_g1	52.3254	24.498	35.4888	43.9177	111.1	163.603	79.5389	126.388	1.62062	6.31683	1.6492e-07	6.93175e-06
c31279_g1	3.80956	1.56884	2.92902	5.45561	21.0454	7.85168	5.62979	8.14262	1.62053	2.83981	0.000910894	0.00764662
c36439_g1	0.896367	0.12068	0.272467	1.45483	2.61028	1.76262	1.44354	2.71421	1.61843	0.660399	0.00790491	0.0413978
c28714_g2	27.0031	15.5677	12.6016	20.6404	57.4262	58.1665	69.5785	46.7315	1.61462	5.26926	3.70595e-08	2.0568e-06
c28165_g1	6.61071	0.965438	2.17974	3.09151	20.556	8.65287	3.89755	6.25447	1.61087	2.72523	0.00577974	0.032536
c31062_g2	34.6222	20.9983	21.7292	34.0976	140.14	72.4277	43.8835	83.7863	1.60963	5.82164	2.54089e-06	6.44325e-05
c25783_g1	12.4371	5.79263	3.81454	21.8225	35.7282	35.2524	30.4586	32.4525	1.60921	4.48104	0.000195343	0.00223537
c32625_g1	36.7511	12.7921	13.7596	41.6445	93.6439	86.6889	41.8626	97.5934	1.60737	5.73356	5.77994e-05	0.000842664
c35892_g3	1.56864	1.32748	0.681167	2.27317	3.75228	6.56977	3.46449	4.0123	1.60726	1.62732	0.000525966	0.00498056
c33790_g1	51.205	34.7558	31.4018	28.7329	182.067	97.4249	72.4656	92.755	1.60615	6.2082	7.27704e-07	2.30719e-05
c35989_g1	14.7901	10.7405	8.71894	19.7311	31.976	35.5729	32.1909	64.1969	1.60445	4.77561	2.5991e-06	6.56361e-05
c27231_g2	3.92161	6.75807	4.70006	6.27396	25.9397	14.7419	10.9709	14.2791	1.60391	3.46615	1.48824e-05	0.000276371
c29083_g1	0.784321	0.603399	1.70292	3.728	2.77343	3.04453	4.76367	10.3848	1.60377	1.87922	0.00839197	0.0434454
c28984_g1	0.672275	1.56884	1.36233	2.27317	7.50456	4.48667	2.74272	3.42226	1.603	1.6471	0.000867814	0.00734813
c22991_g1	54.7904	20.6362	27.1786	52.192	148.46	119.538	78.9615	122.847	1.60137	6.28878	2.45165e-06	6.2888e-05
c36713_g1	0.448184	0.482719	0.340584	1.09112	2.61028	1.44215	1.58789	1.65213	1.60049	0.455948	0.00195518	0.0141301
c23792_g1	9.63595	3.98243	8.78706	9.09269	13.2146	19.5491	21.5087	41.3031	1.59903	4.00549	5.77878e-05	0.000842664
c34417_g3	10.5323	7.72351	5.58557	5.36469	15.988	9.93478	55.8649	6.6085	1.59854	3.88811	0.00346715	0.0220375
c29531_g1	6.05048	3.017	1.36233	18.2763	24.4714	27.7212	15.8789	18.9994	1.59809	3.8659	0.00535058	0.0306932
c33654_g1	1.2325	0.844759	0.885518	1.09112	3.26285	4.1662	1.8766	3.06823	1.5971	1.13877	0.000288867	0.00304695
c33152_g1	1.79273	1.08612	0.4087	1.09112	4.24171	3.84572	1.8766	3.06823	1.59485	1.20796	0.00151995	0.0115774
c31259_g1	9.5239	1.8102	4.56382	12.8207	20.3928	23.555	17.3224	25.4899	1.59184	3.86476	0.000504194	0.00481895
c28405_g1	7.95526	5.79263	5.31311	8.36527	17.4563	21.9527	17.1781	25.844	1.58956	3.79358	7.74738e-07	2.42552e-05
c32191_g4	2.57706	2.29292	3.06525	4.00078	14.846	8.01192	6.49592	6.96253	1.58865	2.61991	7.91652e-05	0.00109531
c28411_g1	3.02524	1.56884	2.4522	2.54595	15.6617	4.96739	3.89755	4.60235	1.58772	2.30594	0.00156603	0.0118471
c19972_g1	25.5465	5.18923	6.33486	48.1003	39.4805	83.6444	71.022	61.9547	1.58754	5.41887	0.00313433	0.0203728
c15450_g1	2.57706	0.965438	0.817401	1.54576	2.44714	3.36501	6.92898	4.83837	1.58699	1.62871	0.00155611	0.0117903
c27201_g3	13.0253	9.65438	7.03987	7.10957	46.6588	34.1308	12.5588	17.2293	1.58629	4.20916	0.000110012	0.00141543
c10029_g1	7.95526	3.86175	2.72467	1.63668	26.266	9.13359	7.21769	5.90045	1.58607	3.02792	0.00423699	0.0257352
c18357_g1	3.47342	1.2068	1.08987	1.3639	8.32028	6.2493	2.30966	4.48434	1.58527	1.87801	0.00249387	0.0170493
c20899_g1	7.61912	4.82719	3.95077	16.9124	34.0968	29.9646	13.1362	22.7757	1.58255	4.06732	0.000422478	0.00417858
c26917_g1	6.16252	4.94787	5.85804	7.72879	27.8974	14.7419	15.5902	16.0492	1.58219	3.64202	3.63064e-06	8.61616e-05
c18770_g1	2.46501	2.65496	2.99714	2.90966	13.0514	7.21073	5.48544	7.55257	1.58143	2.50169	5.09941e-05	0.000758389
c25188_g1	8.17935	3.98243	2.58844	3.45522	15.8248	18.2672	8.66122	11.4469	1.57992	3.19345	0.000176607	0.0020655
c23891_g1	14.4539	5.67195	10.6943	13.73	50.4111	33.0091	22.5192	27.6141	1.57939	4.48317	8.99613e-06	0.000182767
c32889_g1	34.6222	10.1371	9.40011	51.01	84.3448	75.312	78.9615	75.5257	1.5784	5.71498	0.000338822	0.0034692
c30507_g1	1.34455	1.2068	1.83915	1.72761	2.93657	5.28787	5.48544	4.83837	1.57612	1.69688	9.30521e-05	0.00123698
c25888_g2	1.68069	0.844759	1.15798	2.18225	6.68885	4.32644	2.74272	3.8943	1.57038	1.62079	0.000549579	0.00516579
c33464_g1	3.69751	1.32748	2.0435	4.45542	9.29913	13.9407	5.48544	5.66443	1.56662	2.54785	0.000816304	0.00699081
c32883_g1	6.27457	3.62039	2.52032	9.91103	19.414	16.9853	11.6927	18.0554	1.56646	3.48302	0.00017208	0.00202126
c5755_g1	1.4566	1.2068	2.17974	2.27317	5.54685	10.095	2.45401	3.42226	1.5661	1.88831	0.00160078	0.0120651
c25616_g1	1.12046	1.8102	0.817401	3.63708	6.03628	8.65287	3.7532	3.54027	1.56433	1.92114	0.00273772	0.0183165
c26072_g2	15.0141	9.17167	10.6943	14.2755	61.0154	36.2139	20.2095	28.0861	1.56315	4.61033	1.02866e-05	0.000203235
c21124_g2	48.5159	30.894	17.0292	78.6518	159.717	149.342	80.5494	127.096	1.56122	6.43588	7.97719e-05	0.00110058
c27201_g4	5.93843	4.10311	3.47395	4.09171	21.2085	14.4215	6.06286	10.2668	1.55986	3.13621	0.000181344	0.00210975
c27254_g1	2.35296	0.844759	1.43045	1.72761	5.38371	6.08906	3.32014	4.13031	1.55952	1.72028	0.000267832	0.00286611
c475_g1	0.672275	0.24136	0.885518	1.63668	1.30514	3.36501	2.45401	3.30425	1.55927	0.936906	0.00378838	0.0236242
c25574_g2	2.57706	1.2068	1.29422	2.72781	6.03628	6.56977	4.76367	5.66443	1.55754	1.99701	0.000130152	0.00162018
c5846_g1	2.91319	1.44816	1.36233	4.36449	7.17828	5.92882	6.06286	10.5028	1.55683	2.3581	0.0005935	0.00547743
c30914_g1	8.2914	6.15467	5.44934	7.81971	14.3566	31.8874	22.8079	12.5089	1.55567	3.78245	2.30073e-05	0.000396498
c20349_g1	22.7453	13.7575	18.664	11.184	73.4142	41.021	38.3981	42.1292	1.55331	5.03418	1.03067e-06	3.07314e-05
c36090_g1	55.6868	41.1518	36.3743	46.3727	212.412	78.5168	100.615	135.12	1.55237	6.46577	1.29642e-06	3.71145e-05
c32735_g1	20.2803	12.5507	14.6451	20.4585	64.6045	51.757	29.4482	53.4581	1.55124	5.06669	4.40694e-07	1.51693e-05
c18955_g1	7.28298	2.65496	4.29135	8.81991	15.3354	15.5431	17.3224	19.3535	1.54828	3.51923	4.4282e-05	0.000680736
c29104_g2	249.974	82.7864	115.935	490.46	927.792	529.588	465.396	823.584	1.54798	8.84804	0.000680485	0.00605151
c15144_g2	3.36138	1.68952	1.49857	3.81893	9.78856	9.77454	3.7532	7.08054	1.54797	2.38274	0.000693903	0.00614318
c28990_g1	49.1881	14.1195	25.067	14.912	118.605	83.9649	38.2537	61.1286	1.54717	5.66509	0.000196527	0.00224764
c23384_g1	15.5744	10.3785	14.032	25.0049	64.6045	44.0655	26.8498	54.6381	1.54627	5.00074	5.93762e-06	0.000127414
c2839_g1	80.0008	52.6164	48.2948	57.7386	190.061	134.28	172.503	199.553	1.54567	6.87041	1.5871e-08	1.02532e-06
c22533_g1	1.56864	3.49971	2.72467	2.90966	3.58914	8.01192	12.8475	6.84452	1.54439	2.4317	0.000599592	0.00552529
c35682_g1	356.082	197.191	175.673	268.416	1034.81	710.817	485.462	675.483	1.54318	8.931	1.06056e-06	3.13165e-05
c27195_g1	0.336138	0.362039	0.681167	0.636488	1.30514	2.0831	1.29918	1.53412	1.54312	0.275419	0.00256232	0.0174101
c35522_g1	76.9755	48.996	63.4167	90.6541	300.019	220.167	119.092	176.777	1.54232	7.09919	1.30083e-06	3.7197e-05
c11163_g1	88.1801	45.4963	52.6542	82.7435	260.049	209.912	103.935	209.348	1.54126	7.04054	2.70154e-06	6.77326e-05
c35927_g1	50.1966	28.7218	37.328	52.9194	152.212	138.286	63.9487	138.07	1.54106	6.372	1.34563e-06	3.81737e-05
c28546_g1	0.896367	0.482719	0.613051	1.09112	1.142	3.52524	2.16531	2.24217	1.53786	0.754061	0.00203462	0.0145791
c27404_g4	0.560229	0.482719	0.20435	0.644672	1.95771	1.12167	1.58789	0.826063	1.53732	0.121067	0.00673529	0.0366479
c31601_g1	5.49025	1.08612	3.06525	5.81932	14.6828	14.7419	6.64027	9.08669	1.53706	2.94308	0.00118824	0.00949927
c37435_g1	29.356	24.2566	22.4104	13.9118	79.1242	46.3089	78.3841	56.8803	1.53635	5.45745	2.68811e-07	1.02249e-05
c28307_g1	261.851	47.6685	126.016	461.545	557.295	1111.89	309.783	621.553	1.53535	8.7725	0.00350474	0.0222185
c30399_g5	70.1407	20.3949	24.1814	51.3737	141.934	140.529	67.5575	130.518	1.53285	6.33871	7.1844e-05	0.00100958
c26295_g1	11.7648	16.6538	20.9118	10.6384	86.6288	36.8548	22.8079	27.6141	1.53199	4.87382	0.000141575	0.00172863
c28500_g1	9.63595	4.58583	3.54207	11.8205	22.3505	22.7538	13.4249	26.906	1.53113	3.85873	0.000166841	0.00197109
c22806_g1	5.26616	2.05156	2.8609	6.81952	15.3354	12.3384	7.7951	13.807	1.53101	3.07302	0.00026441	0.00283819
c22374_g1	5.49025	3.017	4.29135	9.27454	17.7826	18.7479	12.5588	14.9871	1.53017	3.44522	5.47102e-05	0.000805318
c35652_g2	8.73958	4.22379	5.51746	5.36469	10.6043	21.3117	22.2305	14.7511	1.52986	3.55075	3.12035e-05	0.00051209
c30837_g2	72.6057	41.8759	13.8277	86.5624	97.8856	208.31	136.27	177.131	1.52838	6.70634	0.000427924	0.00422048
c27989_g1	2.57706	1.32748	1.36233	2.09132	6.52571	4.80715	2.88707	6.96253	1.52779	1.89428	0.000459224	0.00447675
c34351_g2	6.27457	7.60283	4.42759	11.2749	18.272	26.7598	24.8288	15.2232	1.52402	3.85217	2.2942e-05	0.000395653
c29732_g2	1.7524	0.844759	0.818082	1.61577	4.81434	3.33296	2.36018	3.96392	1.52362	1.37134	0.000794476	0.00684342
c19891_g1	17.143	5.79263	11.0349	6.72859	39.3174	37.9765	14.291	25.6079	1.52323	4.31021	0.000159936	0.00190626
c32141_g1	16.6948	13.2748	16.2799	24.6412	52.2057	51.5967	41.8626	58.4144	1.52318	5.10862	4.55284e-08	2.43283e-06
c21637_g1	5.04207	1.8102	1.70292	4.81912	12.3988	11.8576	7.36204	6.84452	1.52163	2.71968	0.000736447	0.00641828
c26619_g2	0.672275	0.603399	1.02175	0.636488	3.75228	2.24334	1.8766	0.944072	1.52128	0.693692	0.00333197	0.0213531
c11319_g2	5.26616	1.44816	3.13337	4.81912	8.64656	14.9022	6.20721	12.5089	1.52103	2.85916	0.000606751	0.00557234
c17128_g2	1.34455	0.603399	0.885518	0.727415	3.58914	3.36501	2.16531	1.2981	1.51879	0.915817	0.00203103	0.0145576
c30399_g7	4.48184	2.05156	2.11162	5.54654	10.278	14.4215	5.19673	10.7388	1.51449	2.80314	0.000737809	0.00642786
c24860_g1	2.46501	0.844759	1.2261	2.27317	5.38371	5.4481	6.06286	2.71421	1.5138	1.77855	0.0010078	0.00829753
c36160_g1	7.39503	2.53428	5.65369	9.91103	18.4351	17.9467	14.7241	21.9497	1.51296	3.63946	8.61356e-05	0.00116598
c20791_g1	5.60229	4.34447	3.81454	5.09191	20.7191	10.736	8.51687	13.689	1.50845	3.19905	5.62573e-05	0.000823624
c22159_g1	27.5633	21.3603	31.8105	29.7331	111.263	73.2289	58.752	71.6314	1.50824	5.73553	5.41763e-08	2.79701e-06
c26031_g1	15.3503	21.7224	10.2856	31.1879	60.8522	38.4572	60.6286	63.2528	1.50811	5.24204	7.23855e-06	0.000151297
c29440_g1	102.074	133.955	94.8866	40.8262	153.354	414.537	246.989	241.446	1.50696	7.4807	5.09448e-05	0.000758118
c35019_g2	76.5273	45.7376	55.5151	158.849	297.246	273.527	132.228	251.713	1.50345	7.33569	9.44944e-05	0.00125274
c26874_g1	0.448184	1.2068	0.953634	1.3639	2.12085	4.96739	3.46449	0.944072	1.50343	1.05116	0.00730942	0.0390156
c35799_g2	3.92161	1.44816	2.38409	8.00157	10.7674	13.9407	6.06286	14.0431	1.50161	2.9478	0.00219913	0.0154808
c29291_g1	2.01683	0.965438	2.31597	2.45503	7.66771	4.80715	3.46449	6.37248	1.4997	1.96767	0.000431983	0.00425364
c968_g1	3.80956	1.44816	1.97539	4.63727	9.78856	9.93478	6.92898	7.08054	1.49912	2.54245	0.00039908	0.0039794
c4908_g1	6.49866	4.94787	4.15512	7.63786	7.99399	20.9912	19.199	17.3473	1.49674	3.48982	8.25237e-05	0.00112948
c16707_g1	53.8941	33.6697	44.4121	48.555	198.871	158.476	66.4027	86.0285	1.4965	6.43251	1.2267e-05	0.000235318
c30275_g1	4.03365	4.34447	5.65369	7.36508	15.988	15.2226	13.5692	15.9312	1.49467	3.37872	5.83734e-06	0.000125814
c32799_g1	12.9973	7.60283	6.53921	12.6388	23.6557	31.7272	28.0046	28.5582	1.49458	4.25473	2.25856e-06	5.91146e-05
c35565_g4	1.12046	0.362039	1.08987	1.63668	1.79457	5.4481	2.45401	2.47819	1.49339	1.1409	0.00396143	0.024398
c34111_g1	66.3312	22.9292	27.7916	63.9216	136.877	135.562	109.131	127.804	1.49289	6.4331	1.36208e-05	0.000256849
c31419_g2	7.28298	1.8102	2.4522	5.18283	19.414	13.6203	4.90803	9.2047	1.49215	3.01522	0.00295712	0.0194539
c31673_g1	1.4566	0.844759	0.4087	1.0002	2.93657	3.20477	2.16531	2.00615	1.49204	0.923803	0.00229896	0.0160218
c23739_g1	2.46501	2.4136	2.17974	3.18244	8.8097	9.45406	4.33061	6.37248	1.49171	2.32944	0.000170398	0.00200632
c17900_g1	12.325	12.3093	2.99714	7.456	7.01513	37.9765	43.3061	10.0308	1.48983	4.06752	0.00723649	0.0387574
c35214_g1	4.48184	3.62039	5.92616	4.45542	14.0303	16.6648	6.20721	15.3412	1.48845	3.16669	0.000107268	0.0013845
c32200_g5	6.38662	4.10311	2.0435	5.54654	20.8823	14.4215	6.64027	8.73266	1.4884	3.11856	0.0010115	0.00831961
c12500_g1	16.6948	5.43059	9.26388	62.6486	78.6348	81.2408	34.9336	69.2712	1.48818	5.48823	0.00777306	0.0408434
c23835_g1	2.46501	7.84419	3.20149	7.27415	7.66771	32.3681	9.52734	8.73266	1.48675	3.31886	0.0044307	0.02663
c32527_g1	3.69751	2.77564	1.49857	5.54654	9.9517	9.77454	5.62979	12.3909	1.48506	2.71149	0.0007595	0.00659097
c27705_g1	182.075	147.833	169.679	147.847	650.776	387.777	345.438	426.72	1.48356	8.26387	9.93062e-08	4.56696e-06
c26072_g1	6.72275	5.55127	5.17687	7.36508	27.8974	16.5045	13.1362	12.0369	1.48308	3.57287	3.70567e-05	0.00059184
c2279_g1	8.17935	2.17224	2.4522	2.00039	3.426	12.9793	10.6822	14.0431	1.48094	2.83634	0.00594058	0.0332566
c35449_g2	2.35296	2.29292	2.72467	6.72859	3.75228	8.81311	9.52734	17.3473	1.48076	2.78278	0.00317148	0.0205431
c26690_g1	6.49866	2.17224	3.61019	7.27415	16.4774	13.7805	9.96041	14.5151	1.48032	3.23536	0.000226639	0.00251569
c30327_g2	12.9973	2.77564	4.29135	3.81893	8.97285	23.2346	9.81605	24.4279	1.47957	3.51557	0.00326673	0.0210263
c28919_g3	11.9889	9.65438	6.06239	14.7302	23.4925	28.3622	37.532	28.6762	1.47893	4.33552	5.58345e-06	0.000121414
c13370_g1	8.62753	4.10311	3.20149	4.36449	11.0937	10.5757	25.4063	9.32271	1.47879	3.27919	0.000714255	0.00627639
c35361_g1	16.4707	7.96487	11.0349	23.1864	34.4231	54.3208	29.5925	45.0794	1.47621	4.80159	2.15822e-05	0.000377264
c32923_g1	12.101	3.49971	5.17687	11.7296	23.0031	12.0179	19.7765	35.4027	1.47335	3.95424	0.00071362	0.00627307
c36306_g1	18.7117	14.7229	18.8683	27.6418	26.266	81.4011	61.9277	52.514	1.47229	5.24365	1.42947e-05	0.000267903
c32165_g1	26.0865	17.4298	19.8901	29.864	93.807	72.4277	37.0989	55.5822	1.47131	5.46354	3.14301e-06	7.69061e-05
c31907_g1	12.8853	3.25835	3.20149	3.45522	11.2568	24.0358	10.8265	16.8753	1.4708	3.43848	0.00254033	0.0172992
c27299_g2	9.86004	3.98243	4.76817	11.8205	30.3445	27.7212	10.5378	15.9312	1.47055	3.85497	0.000653943	0.00587106
c32975_g3	35.8547	13.0334	16.6205	69.9228	105.064	113.769	53.9883	102.668	1.47044	5.99969	0.00082258	0.00703833
c19701_g1	5.04207	3.86175	2.38409	2.72781	18.5983	9.13359	5.05238	6.01846	1.47024	2.74273	0.00171253	0.0127113
c9038_g1	16.9189	7.96487	10.6262	18.8219	53.1845	36.0536	20.6426	40.8311	1.47013	4.68651	3.72048e-05	0.000593429
c31757_g3	10.0841	5.43059	2.92902	11.0022	17.6194	27.7212	10.6822	25.3719	1.46942	3.80552	0.000723685	0.00633192
c34865_g1	22.1851	13.0334	15.2582	34.9159	90.5442	55.4425	36.2328	54.1661	1.46717	5.33382	3.71552e-05	0.000593026
c17099_g2	1.92047	0.558748	1.80169	2.40774	6.9564	4.6389	2.80479	4.44658	1.46576	1.73952	0.00177969	0.0130785
c27129_g1	133.671	66.0119	88.2793	88.6537	282.074	260.387	290.007	207.46	1.46512	7.46905	2.26454e-07	8.905e-06
c37488_g1	2.24092	0.844759	1.15798	2.09132	7.01513	3.04453	4.61932	2.95022	1.46406	1.64612	0.00191499	0.0138519
c16668_g2	1.68069	1.08612	0.613051	1.0002	4.24171	4.00596	3.03143	0.826063	1.46395	1.12504	0.00807066	0.0420673
c26450_g1	55.3507	29.0838	26.5655	51.4646	140.955	89.5732	73.1873	143.971	1.46288	6.25546	8.10479e-06	0.000167161
c34668_g1	7.05889	3.86175	4.70006	8.54713	20.7191	23.3948	6.64027	15.9312	1.45983	3.52003	0.000480747	0.00464026
c32553_g2	200.114	46.7031	50.3383	88.0172	306.219	308.299	188.237	255.725	1.45868	7.49631	0.000346298	0.00354129
c36318_g1	366.502	309.785	208.846	315.425	1072.17	733.892	622.02	871.378	1.45867	9.136	3.25056e-07	1.18188e-05
c32012_g1	7.28298	1.32748	2.65655	7.0923	17.7826	14.7419	7.93945	10.1488	1.45861	3.12658	0.00291143	0.0191998
c32900_g2	13.6696	15.9297	9.40011	21.8225	24.3083	64.7363	35.511	42.4832	1.45836	4.83812	2.79558e-05	0.000469195
c22072_g1	3.58547	3.017	4.35947	2.81873	6.03628	9.6143	12.9918	9.44072	1.4577	2.7301	9.76038e-05	0.00128282
c36250_g2	10.5323	9.41303	5.92616	12.457	15.4986	36.3741	43.0174	10.3848	1.45744	4.17397	0.000679637	0.00604617
c17299_g1	1.68069	1.44816	2.11162	2.00039	6.68885	3.68548	2.59837	7.08054	1.45489	1.83904	0.000988629	0.00818106
c25050_g1	5.04207	2.77564	4.087	5.54654	13.3777	14.101	8.80558	11.8009	1.45408	3.05719	4.54707e-05	0.000693996
c23175_g1	7.17094	4.46515	2.99714	7.63786	22.5137	17.1455	9.09428	12.2729	1.45405	3.39447	0.000347201	0.00354607
c14294_g1	9.63595	11.3439	3.81454	12.7298	18.4351	32.5284	13.5692	37.8809	1.45335	4.14003	0.000464858	0.00452445
c29464_g1	4.59388	1.44816	3.06525	4.36449	6.85199	13.7805	8.94993	7.55257	1.45292	2.6911	0.000550013	0.00516604
c36180_g3	26.6669	19.0674	22.5466	46.1909	56.2842	96.784	90.0767	70.4513	1.45253	5.74511	3.64542e-06	8.63445e-05
c25859_g1	11.2046	8.08555	8.03778	14.0937	21.2085	30.926	21.5087	39.651	1.45239	4.28464	9.48819e-06	0.000190299
c36295_g2	52.4375	29.5666	31.9468	48.2822	158.085	144.375	52.6891	88.9787	1.4523	6.24579	2.92847e-05	0.000486815
c32409_g3	14.3419	7.24079	6.26674	21.2769	33.4442	41.021	16.745	43.0733	1.45047	4.52726	0.000414062	0.00411367
c17900_g2	40.6727	39.8243	20.1626	35.6433	25.2871	136.844	165.429	44.7254	1.45005	5.99264	0.00187079	0.013625
c29721_g3	1.00841	0.724079	1.02175	2.18225	4.56799	3.20477	1.29918	4.60235	1.4496	1.31855	0.00490994	0.0287808
c20284_g1	787.234	255.721	289.837	565.747	1717.4	1221.18	709.498	1536.59	1.44939	9.79038	0.000151052	0.00181889
c15332_g1	13.1094	4.82719	4.76817	8.18342	15.8248	32.0477	22.2305	14.0431	1.4466	3.85638	0.000332837	0.00342227
c21556_g1	1.4566	0.965438	0.4087	2.09132	2.93657	4.48667	2.74272	3.18624	1.44512	1.28277	0.00367635	0.0230551
c33832_g1	18.9358	10.4991	12.1248	20.2767	63.6256	45.1872	21.3643	38.2349	1.44368	4.85235	3.81002e-05	0.000606128
c26796_g1	4.1457	2.05156	2.0435	6.0921	11.42	11.2167	6.06286	10.3848	1.44353	2.76777	0.000868734	0.00735338
c14389_g1	9.29981	6.03399	6.33486	12.2751	26.4291	21.9527	17.3224	26.67	1.44301	3.99313	1.35298e-05	0.000255965
c24485_g2	1.79273	2.17224	2.8609	3.36429	6.52571	4.32644	11.1152	6.01846	1.44275	2.30072	0.000577231	0.00536786
c27657_g2	5.04207	3.13768	7.49284	2.90966	10.7674	9.45406	12.8475	17.7013	1.43941	3.14438	0.00027318	0.0029144
c34869_g2	4.36979	2.53428	2.92902	5.63747	15.0091	12.3384	7.65075	7.19855	1.43897	2.87202	0.000377419	0.00379909
c14909_g1	4.1457	1.8102	1.29422	1.54576	5.38371	6.08906	5.48544	6.6085	1.43889	2.06581	0.00108995	0.00885746
c28959_g1	53.782	28.4804	37.941	47.1001	110.121	111.686	100.037	131.58	1.43816	6.28031	1.37591e-07	6.01069e-06
c30388_g1	7.95526	6.51671	7.90154	8.72898	21.2085	13.46	18.3329	31.2724	1.43752	3.86635	1.77795e-05	0.000318778
c7203_g1	45.6027	23.8946	14.1683	74.9238	92.3387	118.416	87.6227	131.108	1.43751	6.20246	0.000404268	0.00402455
c36131_g3	86.7235	65.8912	66.0732	157.667	424.987	212.156	153.592	228.111	1.43637	7.44713	8.71174e-05	0.00117471
c31368_g2	8.51549	2.17224	2.4522	4.27356	17.13	12.4986	6.35156	11.0928	1.43635	3.03099	0.00226846	0.0158368
c13995_g2	4.48184	3.49971	2.31597	4.00078	9.9517	10.736	5.62979	12.1549	1.435	2.7518	0.000222822	0.00248299
c15166_g1	0.560229	1.56884	1.90727	2.09132	2.12085	4.32644	6.49592	3.8943	1.43462	1.60417	0.00290297	0.0191569
c20826_g2	2.91319	2.17224	2.79279	4.81912	13.8671	9.13359	5.62979	6.01846	1.43382	2.59372	0.000706922	0.0062254
c31251_g2	56.3591	34.8765	29.5627	54.4652	124.315	122.582	101.625	124.617	1.43328	6.34289	3.67706e-07	1.30704e-05
c31696_g1	5.82639	5.79263	4.63194	15.5485	30.834	23.3948	16.4563	15.4592	1.43324	3.89247	0.000543404	0.00512261
c30234_g1	238.658	129.127	106.058	269.507	696.13	618.84	255.506	436.751	1.43304	8.42592	0.000107978	0.00139146
c32555_g3	21.2887	2.4136	5.72181	16.0941	38.9911	39.2584	22.5192	22.1857	1.43251	4.40314	0.00419096	0.025522
c34834_g2	6.94685	4.34447	3.13337	5.63747	12.562	17.3057	11.1152	12.981	1.43174	3.22895	6.9108e-05	0.000978329
c27351_g1	3.92161	1.8102	1.90727	4.18264	4.56799	10.2553	4.61932	12.3909	1.43142	2.49098	0.00249052	0.017036
c36018_g2	18.4876	7.48215	7.69719	9.8201	47.9639	37.8162	14.1467	17.2293	1.42897	4.33341	0.000787829	0.00679816
c36235_g2	0.448184	0.724079	0.272467	1.0002	1.46828	1.92286	1.8766	1.2981	1.4286	0.372725	0.00647731	0.0355451
c33547_g1	4.70593	3.13768	1.97539	6.54674	7.34142	14.7419	12.1257	9.79474	1.428	2.94051	0.000703877	0.00620945
c34817_g1	1.12046	0.965438	0.749284	1.63668	4.89428	3.04453	2.59837	1.65213	1.4274	1.15048	0.00292248	0.0192624
c11554_g1	1.12046	0.12068	0.885518	1.0002	1.95771	1.92286	2.16531	2.5962	1.42728	0.72708	0.00363534	0.0228647
c29192_g1	17.4792	10.4991	7.83343	38.1893	62.8099	67.4603	24.3958	44.4894	1.42698	5.09808	0.00138976	0.010774
c24805_g1	127.732	27.0323	43.5266	124.206	227.747	257.022	128.619	253.719	1.42685	7.21747	0.000920296	0.00771759
c22777_g1	2.57706	3.13768	1.70292	8.72898	6.68885	11.0564	7.36204	18.2914	1.42661	2.92922	0.00547579	0.0312281
c4542_g2	4.93002	1.93088	3.88265	3.728	15.8248	9.6143	7.50639	6.25447	1.42464	2.77069	0.000668056	0.00597361
c33657_g1	158.881	76.6317	63.9616	128.298	287.294	320.156	228.223	311.662	1.42367	7.6221	5.77894e-06	0.000124666
c32700_g2	94.9029	78.9246	64.5066	153.303	301.977	292.595	226.924	227.993	1.4219	7.49387	2.65647e-06	6.69464e-05
c27455_g1	3.58547	2.53428	3.13337	2.63688	10.9306	7.85168	4.47497	8.73266	1.42118	2.49147	0.00029288	0.00308281
c28803_g1	54.0061	17.3779	14.7813	99.474	113.058	169.051	69.5785	145.033	1.41968	6.41652	0.00395556	0.0243803
c29258_g2	1.2325	2.29292	1.77104	3.54615	5.87314	7.21073	3.89755	6.72651	1.41441	2.07705	0.000833617	0.00711283
c34341_g2	13.6965	4.58583	5.92616	10.6384	30.6708	21.9527	14.8684	25.3719	1.41401	4.00797	0.000209766	0.00236605
c32029_g2	5.15411	3.74107	3.47395	4.36449	9.46227	10.095	12.2701	12.627	1.41364	2.96261	3.02563e-05	0.000499566
c28374_g1	34.3981	13.8782	21.8655	34.7341	82.5502	97.7454	34.0675	65.2589	1.41341	5.59016	8.75878e-05	0.00117924
c31089_g2	6.05048	2.53428	5.10876	12.7298	12.3988	13.9407	19.9208	24.3098	1.41317	3.61999	0.00128753	0.0101654
c33005_g1	14.2298	12.43	9.19576	7.91064	51.7162	24.0358	18.9103	21.7136	1.41154	4.32994	0.000119017	0.00150747
c18697_g1	2.6891	1.93088	2.79279	3.63708	6.03628	9.45406	10.6822	3.54027	1.41131	2.38552	0.0010815	0.00880929
c4116_g1	0.336138	0.482719	0.885518	0.636488	2.61028	1.44215	1.01048	1.53412	1.41074	0.373991	0.00546812	0.0311917
c32208_g7	11.8769	4.22379	6.19862	11.184	34.26	21.9527	15.8789	17.1113	1.41035	3.94895	0.000300005	0.00314696
c35250_g1	35.6306	24.2566	19.3452	51.1009	117.136	77.7156	69.4341	82.0162	1.40959	5.89951	1.1239e-05	0.000217823
c30306_g1	3.69751	1.56884	1.77104	5.27376	13.704	7.5312	4.90803	6.72651	1.40931	2.52851	0.00331591	0.0212811
c16400_g1	26.2187	21.3603	17.7104	30.0059	75.6982	69.3832	46.6262	61.3646	1.40912	5.44828	3.10562e-07	1.14216e-05
c35135_g2	41.3785	21.5389	18.8288	43.1894	71.5544	69.0563	78.4909	112.321	1.40859	5.83773	1.00567e-05	0.000199338
c33646_g1	23.0815	14.8436	19.2089	24.823	76.3508	60.4099	33.7788	47.3216	1.40804	5.23218	3.75955e-06	8.83622e-05
c28137_g1	9.86004	2.17224	3.2696	12.5479	20.556	22.1129	11.837	19.4715	1.40745	3.68442	0.00331339	0.0212795
c36180_g2	16.4707	15.447	9.19576	18.2763	36.3808	47.2703	50.8125	22.7757	1.40561	4.76449	1.67634e-05	0.000303456
c16664_g1	3.24933	2.53428	1.6348	4.09171	10.278	6.2493	9.23864	4.72036	1.40384	2.42519	0.00093084	0.00779264
c24861_g1	7.61912	3.25835	2.99714	10.5475	17.4563	13.6203	12.1257	21.3596	1.40296	3.49451	0.000963517	0.00800582
c27437_g2	43.6979	20.5156	22.2061	42.5538	30.9971	94.8611	87.9114	126.86	1.40175	5.87929	0.000319211	0.00331003
c31987_g1	19.9442	12.6714	14.5089	18.0035	61.5048	56.2437	20.2095	34.3406	1.40153	4.8962	5.16382e-05	0.000766956
c11385_g1	72.2696	48.3926	44.6846	90.6541	224.974	171.295	104.512	175.125	1.4005	6.86548	9.1153e-06	0.00018442
c35000_g2	427.455	202.139	127.923	347.795	563.168	1068.31	456.302	827.361	1.39922	8.97348	0.000232683	0.00256761
c38317_g1	5.3782	1.44816	2.24785	5.09191	7.01513	16.6648	5.05238	8.73266	1.39888	2.71848	0.00489046	0.0287079
c26239_g1	56.3591	20.2742	20.0944	80.4703	100.006	132.838	86.9009	147.157	1.39774	6.33361	0.000605105	0.00556141
c30968_g2	21.5128	13.0334	9.60446	51.8283	64.6045	110.725	29.0151	48.7377	1.39765	5.45064	0.00364759	0.0229232
c19816_g1	414.906	134.679	100.745	375.073	1059.45	607.784	352.945	681.03	1.39744	8.86397	0.00147114	0.0112501
c25628_g1	0.896367	0.482719	1.49857	1.81854	2.93657	3.04453	2.88707	3.8943	1.39726	1.24118	0.00161659	0.0121651
c35354_g3	4.81797	3.37903	3.81454	4.36449	15.1723	12.0179	8.22816	7.9066	1.3961	2.92214	0.000134978	0.00166137
c33800_g2	8.2914	3.017	3.06525	10.9112	16.8037	17.9467	8.66122	23.1298	1.39597	3.5392	0.0022657	0.0158262
c27546_g1	10.7564	6.75807	9.60446	10.2747	35.0757	23.555	19.4878	20.6516	1.39576	4.09919	9.23449e-06	0.000186061
c33348_g1	3.02524	0.724079	1.83915	3.09151	4.07857	6.89025	3.46449	8.49664	1.39499	2.04373	0.0041727	0.0254489
c16815_g1	29.5801	12.6714	12.3291	31.4607	65.2571	72.9084	35.511	52.632	1.39489	5.2911	9.88322e-05	0.00129479
c7208_g1	30.3644	22.2051	21.8655	18.64	98.375	24.196	106.533	15.5772	1.39376	5.40291	0.00386611	0.0239864
c20793_g1	9.5239	7.36147	8.37836	8.72898	28.8763	21.3117	20.9313	18.4094	1.39324	3.95976	3.16425e-06	7.72976e-05
c25036_g1	6.72275	8.80963	3.88265	17.7307	17.7826	26.7598	29.0151	23.9558	1.39293	4.0846	0.000608715	0.00558198
c32449_g1	2.12887	0.965438	1.6348	2.90966	5.22057	4.96739	4.76367	5.3104	1.3924	1.86593	0.000615073	0.00563183
c17750_g2	2.24092	1.2068	1.15798	3.36429	3.75228	6.40953	4.0419	6.72651	1.39177	1.91633	0.00228075	0.0159131
c30713_g2	4.70593	4.34447	7.69719	7.63786	6.19942	11.8576	18.3329	27.7321	1.39093	3.4934	0.00139541	0.0108075
c10596_g1	108.797	68.3048	80.6502	102.566	311.766	252.215	141.9	239.204	1.39089	7.3513	2.76312e-06	6.89228e-05
c25562_g1	1.12046	1.44816	2.79279	1.09112	6.85199	2.88429	4.47497	3.18624	1.39073	1.64852	0.00278302	0.0185535
c18663_g1	148.461	57.0816	78.4705	113.75	315.355	243.082	192.568	291.836	1.39052	7.49346	1.25108e-05	0.000239618
c24396_g1	2.46501	2.17224	2.24785	4.18264	9.29913	7.69144	7.07333	5.19239	1.38961	2.3704	0.000384302	0.00385882
c12187_g1	19.8321	7.48215	8.71894	23.2773	48.9428	38.297	23.8184	44.3714	1.38936	4.75332	0.000275031	0.00292775
c25125_g1	2.24092	1.44816	2.24785	2.90966	7.99399	5.28787	5.48544	4.72036	1.38774	2.06477	0.00035674	0.0036253
c33577_g1	8.96367	14.8436	8.92329	10.3657	51.5531	18.9081	14.1467	27.9681	1.38585	4.29044	0.000392116	0.0039204
c23742_g1	115.631	58.1677	59.3297	157.394	345.699	195.651	214.077	264.812	1.3853	7.46327	6.58545e-05	0.00093935
c33427_g3	2.6891	0.844759	1.29422	1.90946	6.52571	4.80715	4.18626	2.24217	1.38507	1.67338	0.00352242	0.0223132
c35842_g1	5.93843	1.32748	4.70006	8.27435	14.6828	19.8696	5.77415	12.863	1.38499	3.21899	0.00467856	0.0277307
c18101_g2	3.58547	1.32748	2.38409	3.09151	5.05742	10.736	7.7951	3.77629	1.38486	2.27738	0.00213959	0.0151842
c41898_g1	8.0673	4.46515	4.49571	5.91025	18.272	17.466	11.5483	12.627	1.38443	3.3887	6.95992e-05	0.000983572
c25556_g1	2.01683	1.56884	1.70292	3.27337	7.50456	6.73001	2.02095	6.25447	1.38367	2.01057	0.00323139	0.0208593
c18860_g1	3.02524	1.56884	1.77104	2.45503	10.1148	6.08906	3.32014	3.65828	1.38362	2.04218	0.00269195	0.0180846
c36146_g2	12.101	7.84419	11.7161	13.0025	32.9548	36.8548	18.1886	28.9122	1.38336	4.34508	9.97974e-06	0.000198106
c31590_g2	4.59388	3.017	2.52032	5.63747	8.48342	12.0179	11.5483	9.08669	1.38313	2.85762	0.000243968	0.00265969
c18380_g1	7.50707	5.06855	7.76531	6.72859	24.7977	16.9853	13.1362	16.0492	1.38245	3.63013	2.93819e-05	0.000487436
c33993_g1	10.8685	5.43059	5.51746	14.5483	24.1451	28.2019	29.1594	13.335	1.38035	4.04534	0.000372828	0.00376373
c30179_g2	4.81797	1.93088	4.42759	7.36508	12.2357	19.2286	8.94993	8.26063	1.38003	3.09169	0.00144442	0.011113
c4745_g1	3.24933	2.53428	1.97539	3.18244	7.01513	8.65287	5.9185	6.84452	1.37997	2.33879	0.000203548	0.00230656
c18011_g1	11.0925	5.79263	9.80881	15.1848	38.3385	28.6827	17.3224	25.0179	1.37935	4.25006	9.13988e-05	0.00121832
c34874_g1	41.569	23.1705	26.7018	65.8311	105.716	129.633	60.3399	113.525	1.37892	6.1485	8.60125e-05	0.00116496
c28138_g1	22.6333	17.1365	18.3915	9.4564	30.5077	48.7125	54.7101	41.6572	1.37748	4.93227	1.1353e-05	0.000219649
c23144_g1	3.36138	3.49971	2.79279	15.8213	13.8671	15.8636	11.2596	25.2539	1.37604	3.54022	0.00823069	0.0427282
c23998_g5	22.6333	16.0504	15.6669	24.3684	57.2631	48.8727	44.1722	53.9301	1.3755	5.14969	2.99825e-07	1.11104e-05
c26966_g2	147.564	62.2708	39.7802	208.95	349.452	338.263	253.774	247.819	1.37488	7.68714	0.000965635	0.00801251
c29104_g1	146.108	38.1348	80.1053	360.707	467.404	359.254	251.464	541.189	1.37315	8.13286	0.00607857	0.0338206
c29515_g2	16.1346	10.3785	10.2175	12.7298	47.1482	31.0862	23.8184	26.08	1.37242	4.47946	1.2342e-05	0.000236571
c31566_g4	63.7541	32.1008	26.5655	44.0995	94.7859	118.897	90.2211	126.388	1.37082	6.22363	6.28971e-06	0.00013391
c29972_g1	64.0902	33.0663	48.7716	36.2798	176.684	107.68	92.0977	94.8792	1.37034	6.35406	8.9597e-06	0.000182178
c25097_g1	0.560229	0.844759	1.15798	0.363708	2.284	1.92286	1.8766	1.77013	1.3702	0.607081	0.00392505	0.0242529
c35008_g4	3.58547	3.13768	2.79279	4.45542	12.2357	7.69144	7.65075	8.61465	1.36985	2.67935	0.000148063	0.00179528
c35191_g1	155.856	106.078	146.247	166.396	580.788	387.456	238.905	277.439	1.36904	8.00842	1.28114e-05	0.000244799
c25544_g1	57.3675	8.08555	12.8741	40.4625	61.1785	105.116	52.256	88.0347	1.36815	5.736	0.00403068	0.0246999
c19867_g1	6.94685	3.86175	1.43045	4.91005	16.4774	12.4986	7.50639	7.55257	1.36505	2.9537	0.00356411	0.0225189
c31723_g1	22.9694	13.8782	17.2335	22.368	66.3991	48.5522	41.4295	40.3591	1.3616	5.0986	1.93629e-06	5.17898e-05
c28125_g1	57.1434	9.53371	43.8672	11.6386	27.0817	87.0094	102.347	97.4754	1.36065	5.77287	0.00812806	0.0423044
c31104_g1	31.4849	13.1541	17.1654	44.5542	74.3931	80.4396	66.2584	51.9239	1.35872	5.57097	0.000104828	0.00136093
c35206_g1	30.9247	22.4464	23.4322	39.0986	73.2511	74.5108	101.192	48.2657	1.35752	5.69367	4.26175e-06	9.79862e-05
c26139_g1	15.7985	8.93031	8.85518	14.0027	34.7494	15.0624	31.036	40.8311	1.35638	4.41352	0.000112025	0.00143679
c28276_g1	19.0478	6.75807	9.40011	24.914	46.3325	40.8608	34.3562	32.5705	1.3563	4.74954	0.000265387	0.00284493
c32841_g1	9.5239	5.91331	7.22037	13.2753	38.3385	21.9527	11.5483	20.4155	1.35612	4.0125	0.000527096	0.00498888
c15910_g1	6.38662	3.74107	4.29135	6.36488	13.0514	16.9853	6.06286	17.1113	1.35493	3.23178	0.000619633	0.00566085
c1480_g1	12.5491	18.8261	10.3537	24.3684	51.3899	46.7896	27.1385	43.6633	1.35472	4.88288	3.27757e-05	0.000533591
c28029_g1	39.8883	16.0504	23.364	52.283	171.463	62.9737	34.9336	67.3831	1.35458	5.87386	0.0023735	0.0164288
c18129_g1	10.0841	8.20623	20.2988	7.0923	39.4805	26.92	21.3643	29.7383	1.35413	4.36053	0.000184737	0.00213906
c23897_g1	0.784321	1.2068	0.953634	1.18205	1.95771	1.60238	1.58789	5.3104	1.35402	1.01801	0.00973867	0.0489238
c33027_g1	1.34455	1.08612	1.49857	1.81854	4.56799	3.84572	3.7532	2.83221	1.35365	1.45719	0.000721719	0.00632128
c36114_g4	8.62753	1.32748	5.92616	8.4562	17.4563	14.2612	10.2491	20.4155	1.35277	3.45908	0.00324696	0.0209376
c27995_g1	4.59388	2.77564	4.087	6.45581	15.1723	14.101	6.64027	10.1488	1.35249	3.02249	0.000562587	0.00524966
c38718_g1	6.49866	3.13768	6.13051	4.81912	23.6557	16.0238	6.78462	6.49049	1.35229	3.21626	0.00283294	0.0188093
c31978_g3	21.5128	16.8952	18.3915	27.0962	72.7616	52.8787	32.4796	56.2903	1.35221	5.22548	5.90805e-06	0.000127002
c35241_g2	36.527	10.2578	11.8523	57.9204	72.5985	101.271	50.0907	73.4016	1.35059	5.69661	0.00290039	0.0191477
c3720_g1	3.36138	3.017	4.087	4.91005	11.9094	10.4155	8.94993	8.26063	1.34825	2.80753	0.000106431	0.00137764
c18222_g1	20.2803	16.6538	14.9176	20.2767	46.0062	60.2496	40.2747	37.1728	1.34815	5.00418	8.75501e-07	2.69606e-05
c30713_g1	18.5996	32.8249	36.8512	34.1885	47.3114	47.4305	107.399	109.748	1.34815	5.76743	8.5113e-05	0.00115598
c30623_g1	3.02524	2.05156	1.36233	3.81893	7.99399	5.76858	4.47497	7.78859	1.34711	2.2278	0.00152735	0.0116229
c8027_g1	4.36979	1.08612	2.65655	3.81893	7.01513	12.0179	5.05238	6.49049	1.34693	2.44605	0.00331	0.0212655
c35377_g1	189.918	135.765	84.8735	282.328	440.322	515.807	311.371	494.221	1.34637	8.26187	9.21468e-05	0.00122695
c26563_g1	21.7369	6.75807	10.1494	31.0061	46.8219	50.4751	28.4377	51.3339	1.34501	4.95309	0.000938265	0.00784672
c30741_g1	10.6444	5.18923	4.42759	11.5477	23.3294	25.1574	13.5692	18.7634	1.34499	3.82764	0.0004117	0.00409687
c18264_g1	3.92161	1.8102	1.49857	2.3641	8.8097	5.76858	5.62979	4.13031	1.34482	2.126	0.00183422	0.0134067
c27773_g1	361.796	191.76	212.116	359.252	1003.65	780.04	425.122	647.515	1.34426	8.95932	3.78402e-05	0.000602778
c22174_g1	30.0283	13.3955	8.85518	17.9126	41.7645	48.8727	32.1909	54.9922	1.34423	4.9603	0.000139045	0.00170455
c28287_g1	119.105	47.9099	53.676	127.57	242.919	237.794	120.102	283.103	1.34376	7.26826	0.000261198	0.00281361
c32795_g1	9.63595	3.37903	4.35947	10.0929	22.84	17.466	11.2596	18.1734	1.34254	3.61835	0.000867463	0.00734771
c31226_g1	50.9809	34.1524	47.273	71.0139	191.856	107.039	86.4679	129.81	1.33953	6.49105	2.01851e-05	0.000356866
c29656_g3	12.8853	3.37903	5.78992	7.36508	10.1148	23.0743	21.6531	19.4715	1.33743	3.71265	0.00127071	0.0100553
c31580_g1	117.984	103.061	142.16	145.392	484.534	327.367	180.009	292.662	1.33613	7.80904	1.5983e-05	0.000291926
c25377_g1	2.35296	1.93088	2.92902	2.3641	6.03628	7.05049	7.7951	3.65828	1.33566	2.13936	0.000622167	0.00567338
c17363_g1	1.56864	0.724079	0.885518	1.72761	3.09971	2.56381	3.32014	3.42226	1.3352	1.22264	0.00220448	0.015514
c24766_g1	29.5801	30.7734	24.3177	40.8262	57.9156	90.0539	125.01	43.1913	1.33263	5.78982	5.2128e-05	0.00077337
c11065_g1	10.6444	10.6198	4.01889	42.1901	56.1211	44.5463	36.3771	33.0425	1.3326	4.89771	0.00910089	0.0463491
c18361_g1	9.97208	4.10311	4.76817	6.72859	18.5983	16.3443	15.1571	14.2791	1.33237	3.50717	0.000165415	0.00195804
c32931_g2	2.6891	1.44816	2.11162	3.18244	6.85199	5.12763	5.19673	6.72651	1.33229	2.11276	0.000574788	0.00534921
c18976_g1	2.12887	0.844759	1.2261	2.09132	3.75228	2.56381	4.0419	5.42841	1.32824	1.55454	0.00310919	0.0202309
c34316_g2	36.1908	21.119	21.6611	39.0076	68.5199	84.4456	50.3794	92.755	1.32785	5.69766	9.97406e-06	0.000198106
c33437_g2	14.9021	18.9467	15.6669	23.1864	50.4111	44.386	34.9336	52.75	1.3275	5.00159	1.40236e-06	3.93627e-05
c34650_g2	15.4623	8.93031	10.49	11.7296	29.2025	29.8043	28.2933	29.6202	1.32667	4.36289	2.74421e-06	6.86614e-05
c30443_g2	23.8658	31.0147	28.1322	38.0074	124.804	65.5375	48.0698	65.377	1.32642	5.73371	2.16545e-05	0.000377987
c4542_g1	30.5885	15.085	23.7727	19.3674	80.4293	64.576	43.8835	33.9866	1.32488	5.28773	4.22015e-05	0.000657009
c20877_g1	5.04207	3.37903	4.42759	4.7282	14.846	10.8962	11.2596	7.19855	1.32069	2.97207	0.000230285	0.00254657
c34705_g4	2.80115	0.965438	1.77104	2.81873	8.97285	4.48667	2.88707	4.72036	1.31996	1.93338	0.00539434	0.030879
c32549_g1	15.6864	8.20623	5.72181	18.1854	27.2448	39.4186	21.0756	31.5084	1.31987	4.39287	0.000412783	0.00410598
c30792_g2	123.026	52.375	46.7962	175.125	206.702	304.773	195.599	284.52	1.31943	7.44086	0.000641306	0.00580423
c24158_g1	7.05889	3.37903	3.88265	7.27415	19.414	14.2612	8.66122	11.6829	1.3191	3.25918	0.000721951	0.00632128
c13397_g1	1.34455	1.08612	0.681167	1.72761	3.09971	4.64691	1.15483	3.18624	1.31901	1.18311	0.0095738	0.0482842
c34225_g1	35.5185	19.9122	35.8294	34.0976	110.937	91.8166	47.6367	62.6627	1.31774	5.77916	2.45651e-05	0.000419204
c29565_g1	76.4153	40.5484	50.3383	75.3784	211.27	138.446	104.801	150.579	1.3177	6.7292	1.51825e-05	0.00028086
c34316_g1	5.93843	3.25835	4.49571	9.18362	13.2146	16.1841	9.96041	17.8194	1.31763	3.34492	0.000559173	0.0052298
c35528_g1	19.608	11.1025	12.3972	23.9138	56.1211	42.1427	27.8603	41.0671	1.31737	4.87777	4.38469e-05	0.000675973
c42945_g1	17.5912	14.7229	12.261	18.0035	54.9791	37.1753	27.4272	36.3468	1.31702	4.77774	8.36948e-06	0.00017187
c28895_g2	4.1457	5.06855	2.79279	5.54654	16.4774	9.45406	10.1048	7.67058	1.31656	2.95861	0.000658311	0.0059016
c35026_g1	33.9499	20.5156	36.3062	25.0958	49.2691	91.0154	75.497	72.8115	1.31451	5.66394	4.09089e-06	9.50518e-05
c32677_g2	26.3308	13.1541	18.5959	26.1869	72.5985	73.2289	28.4377	35.5207	1.31352	5.20391	0.000216383	0.00242946
c35842_g4	40.5606	21.3603	20.5713	45.7362	93.4807	109.443	39.4086	76.1158	1.31194	5.80603	0.000211605	0.00238348
c31081_g1	18.4876	11.1025	13.2828	18.0945	41.4382	46.9498	27.2829	35.8747	1.31187	4.73818	8.37532e-06	0.00017187
c32962_g1	65.995	57.8056	42.1643	114.386	215.675	174.66	106.677	198.963	1.31175	6.93274	8.47017e-05	0.00115168
c36160_g3	43.922	21.7224	28.5409	31.5516	78.6348	62.0122	95.4178	75.8797	1.31086	5.77733	2.73151e-06	6.84137e-05
c35701_g5	56.6952	48.8753	34.3308	68.8317	116.973	177.224	117.504	105.854	1.31019	6.50619	7.02013e-06	0.000147913
c35842_g2	5.60229	3.62039	4.97252	10.6384	18.1088	22.1129	5.9185	15.6952	1.30989	3.45506	0.00300156	0.0196879
c21493_g1	24.2019	17.3779	21.593	25.1867	60.1996	48.5522	49.6577	60.6566	1.30868	5.26938	3.06899e-07	1.13039e-05
c25204_g1	10.4203	7.48215	7.96966	13.8209	31.1602	29.3236	18.4773	19.5895	1.30817	4.12092	5.57896e-05	0.000818247
c29044_g1	110.141	114.646	116.956	120.842	456.799	263.752	174.957	249.471	1.30717	7.65146	1.47133e-05	0.00027416
c17750_g1	3.80956	4.10311	3.20149	5.18283	8.64656	10.5757	8.51687	12.5089	1.30715	2.85258	0.000192475	0.00220612
c20765_g1	5.93843	4.10311	5.04064	4.27356	20.3928	8.97335	6.92898	11.6829	1.30469	3.09548	0.00096468	0.00801003
c41568_g1	21.7369	16.2918	4.76817	14.4574	40.7857	46.3089	22.2305	31.7444	1.30463	4.63755	0.0010056	0.00828781
c21844_g2	6.38662	3.49971	3.2696	5.91025	17.9457	12.8191	5.77415	10.6208	1.30446	3.07026	0.00167499	0.0125048
c35507_g1	6.05048	4.70651	4.22324	7.456	20.3928	13.9407	9.52734	11.6829	1.30426	3.303	0.000338771	0.0034692
c25724_g1	65.2107	45.4963	40.3251	135.208	226.279	142.933	164.852	172.883	1.30404	6.95743	0.000286509	0.00302619
c21877_g1	6.61071	6.75807	5.38122	3.36429	8.15713	15.0624	15.5902	15.5772	1.3039	3.27979	0.000385586	0.00387012
c18859_g1	1.12046	0.603399	0.885518	0.454634	1.95771	2.40358	1.29918	2.00615	1.30305	0.600726	0.0063777	0.0351248
c27792_g2	21.961	10.7405	8.44648	23.0954	55.6316	41.662	23.8184	37.2908	1.30208	4.80454	0.000431667	0.00425224
c11735_g2	10.6444	3.74107	4.70006	6.81952	27.0817	18.4274	9.09428	9.32271	1.30021	3.50173	0.00326515	0.0210263
c22938_g1	117.76	57.5643	93.7286	232.227	290.557	403.48	187.804	352.611	1.29984	7.76226	0.000717895	0.00629931
c28275_g2	1.34455	0.965438	1.43045	1.27298	5.54685	2.72405	2.59837	1.77013	1.29909	1.23455	0.00580322	0.0326532
c25470_g1	45.9388	12.9127	10.4219	41.6445	34.26	131.075	67.9906	39.533	1.29855	5.58713	0.00805522	0.0420138
c28427_g1	1.79273	2.17224	0.817401	3.09151	5.87314	3.68548	3.7532	5.90045	1.29767	1.82453	0.00458011	0.0273625
c31428_g1	27.5633	11.2232	15.5306	33.1883	75.2088	62.9737	29.4482	47.6756	1.2974	5.24668	0.000456307	0.00445186
c34042_g1	7.17094	5.55127	6.67544	7.91064	16.8037	14.9022	15.7346	19.7075	1.29563	3.58013	2.40086e-05	0.000411432
c22842_g1	3.36138	1.08612	0.817401	2.90966	6.52571	5.60834	3.89755	4.0123	1.29494	1.87258	0.00887461	0.045424
c35731_g2	5.78381	3.03268	3.01962	5.24466	14.4104	10.6254	9.42485	7.49239	1.29334	2.90717	0.000732871	0.00639396
c26009_g1	38.8799	12.1887	12.8059	69.2863	96.4173	92.6178	37.2433	100.072	1.29284	5.84736	0.00718789	0.0385556
c34874_g2	7.61912	2.65496	4.42759	12.6388	13.5408	24.9972	9.09428	19.4715	1.29167	3.57914	0.00500048	0.0291911
c33084_g2	9.41185	6.39603	8.37836	10.0929	25.6134	21.9527	20.0652	16.5213	1.28995	3.90025	2.62324e-05	0.000443933
c9562_g1	50.6447	34.3937	35.6251	55.1017	116.158	103.354	126.309	83.5503	1.2881	6.24345	2.35697e-06	6.09716e-05
c32839_g3	4.70593	3.62039	4.35947	19.6402	19.0877	22.7538	18.4773	18.8814	1.28806	3.81616	0.00688258	0.0372419
c15458_g1	7.05889	4.46515	6.19862	8.27435	17.4563	13.9407	16.312	15.9312	1.28636	3.50472	6.00864e-05	0.00086823
c33667_g1	111.934	67.9427	75.7458	110.749	354.509	246.286	119.092	173.945	1.28632	7.30038	0.000134285	0.00165535
c30838_g1	14.566	9.29235	7.96966	11.0931	24.4714	44.386	16.6007	19.2355	1.28598	4.21405	0.000374247	0.00377494
c16053_g1	8.0673	5.30991	10.0813	7.63786	31.4865	18.4274	12.7031	13.689	1.2851	3.75994	0.000499537	0.00478192
c19093_g2	38.992	25.9462	25.4757	35.0978	101.148	82.2023	53.8439	68.6812	1.28477	5.75595	4.51105e-06	0.000102474
c11633_g1	112.718	53.2198	45.3658	88.4719	159.88	207.829	101.625	260.682	1.28454	7.00976	0.000266222	0.00285137
c21532_g1	10.1962	2.4136	16.2118	7.54693	21.8611	15.0624	21.5087	30.5643	1.28317	3.98702	0.00375481	0.0234493
c29236_g2	6.38662	2.29292	1.49857	5.09191	8.64656	11.5372	6.20721	10.6208	1.28245	2.7388	0.0056118	0.031759
c35583_g1	19.1598	7.84419	8.37836	4.63727	11.7463	20.5105	37.0989	27.7321	1.28209	4.11195	0.00355807	0.0224924
c42731_g1	3.80956	2.4136	1.2261	2.72781	9.13599	6.89025	3.89755	4.72036	1.28149	2.16164	0.00454458	0.0271914
c32417_g1	72.3816	23.8946	14.577	78.1062	81.7345	163.283	101.625	112.463	1.28099	6.34219	0.00372118	0.0232824
c34497_g2	76.0792	50.3235	39.6439	90.2904	182.72	141.17	124.289	174.535	1.2808	6.78154	2.19777e-05	0.000381446
c23645_g1	23.9778	8.44759	10.49	15.4576	39.4805	45.027	23.0966	34.1046	1.2797	4.65143	0.000283359	0.00299811
c34515_g1	6.38662	3.13768	3.33772	10.8203	8.8097	22.5936	8.80558	17.3473	1.27904	3.36523	0.00567207	0.0320333
c34223_g1	379.499	217.706	242.427	463	1434.51	723.156	391.487	610.578	1.27826	9.12386	0.000801661	0.00689315
c36450_g1	4.03365	1.68952	2.65655	3.45522	8.64656	8.17216	3.60884	8.37863	1.27721	2.38721	0.00261566	0.0176987
c32739_g1	40.8968	29.9286	26.4293	51.8283	70.9671	105.757	52.9778	131.344	1.27657	5.99821	8.90234e-05	0.00119514
c25369_g1	3.36138	1.93088	2.31597	2.81873	8.15713	8.17216	5.34109	3.77629	1.27569	2.20532	0.00181089	0.0132679
c24821_g1	14.2298	3.98243	3.61019	5.72839	10.6043	10.4155	19.9208	25.3719	1.27382	3.57298	0.00665309	0.0362977
c29328_g1	34.062	17.7399	15.19	31.4607	88.2602	68.2615	37.0989	44.4894	1.27378	5.39823	0.000234499	0.00258181
c26200_g1	5.82639	3.98243	5.04064	5.91025	17.2931	13.46	8.22816	11.4469	1.27348	3.17488	0.000319054	0.00330982
c32548_g1	129.413	112.956	80.8546	156.758	337.216	274.809	218.407	329.009	1.27259	7.6799	7.62925e-06	0.000158424
c25110_g1	54.2302	39.3416	50.5426	39.5532	83.529	55.4425	104.801	199.789	1.27256	6.29636	0.000265008	0.00284212
c23061_g1	7.50707	3.13768	4.76817	11.0022	17.13	19.0684	11.837	15.9312	1.27122	3.51575	0.00116179	0.00933255
c22632_g2	10.3082	6.15467	4.76817	15.1848	14.1934	33.1693	12.9918	27.4961	1.27074	3.97077	0.00261091	0.0176714
c35957_g1	2.57706	2.17224	2.65655	4.00078	8.64656	8.49263	4.76367	5.90045	1.27057	2.33416	0.00109695	0.00889949
c16738_g1	14.7901	5.67195	11.7161	14.7302	38.6648	25.6381	21.5087	27.6141	1.26942	4.33472	0.000203047	0.00230195
c23183_g1	43.1377	35.1178	24.4539	55.6473	79.4505	153.348	59.0407	89.5688	1.2682	6.0787	0.000163305	0.00193965
c29560_g1	8.51549	6.63739	5.65369	20.0039	17.7826	37.656	25.9837	16.9933	1.267	4.13163	0.00243563	0.0167497
c24522_g1	40.5606	11.4646	11.3755	8.27435	30.9971	33.3296	51.6786	56.0542	1.26627	4.93615	0.00387781	0.0240261
c20607_g1	25.6585	10.2578	7.76531	29.1875	48.9428	55.122	43.7392	27.4961	1.26608	4.96014	0.00149867	0.0114439
c30942_g1	6.38662	5.43059	3.54207	8.91083	7.01513	20.0298	19.4878	11.8009	1.26589	3.38719	0.00223256	0.0156664
c31816_g1	417.483	273.34	240.18	564.11	710.649	1214.93	823.971	844.826	1.26547	9.31359	6.69883e-05	0.000953295
c22755_g1	0.896367	0.482719	0.885518	0.909269	1.95771	1.44215	1.8766	2.47819	1.26412	0.638698	0.00585211	0.0328901
c17310_g1	19.608	12.5507	12.0567	23.7319	46.3325	57.846	26.8498	32.3345	1.26407	4.85936	0.000120022	0.00151784
c34893_g1	23.9778	14.8436	14.1683	29.6422	55.3054	68.7422	26.2724	48.0296	1.26246	5.13932	0.000219344	0.00245466
c34788_g2	65.8102	31.2899	46.397	86.7779	132.599	136.443	155.538	127.843	1.26175	6.61434	4.34587e-05	0.000671685
c25354_g2	11.0925	6.51671	6.60732	8.36527	27.5711	20.5105	11.5483	18.5274	1.26159	3.80386	0.000308198	0.00321083
c16679_g1	6.05048	3.13768	2.92902	11.0022	13.3777	15.2226	14.291	12.627	1.26101	3.31764	0.00260505	0.0176415
c17836_g1	13.7816	8.44759	8.58271	17.0033	30.5077	35.2524	17.0337	31.8624	1.26089	4.35369	0.000193989	0.00222195
c27180_g2	15.0141	8.80963	9.80881	11.7296	45.5168	22.9141	15.4458	24.7819	1.25867	4.27588	0.00041565	0.00412608
c33640_g1	6.27457	4.82719	5.99427	6.0921	12.562	21.9527	11.5483	9.55872	1.25469	3.31853	0.000461997	0.00449839
c32782_g1	87.0597	50.3235	39.7802	88.1991	206.865	193.408	114.472	118.363	1.25441	6.81267	0.000126936	0.00158915
c22320_g1	16.4707	5.06855	8.24213	12.0933	21.2085	26.2791	17.1781	35.1667	1.25421	4.15966	0.000840402	0.00715323
c24557_g1	3.47342	1.56884	2.38409	4.27356	8.64656	5.28787	7.21769	6.84452	1.25054	2.35525	0.00178654	0.013121
c32242_g1	11.7648	6.63739	10.0813	15.1848	37.1965	27.2405	17.7555	22.0677	1.25037	4.21862	0.00023923	0.00262208
c17410_g2	17.8153	10.6198	21.1843	17.8217	46.4957	46.4691	33.9231	34.1046	1.24927	4.84242	1.53545e-05	0.000282772
c33666_g1	256.809	182.347	129.762	252.959	698.577	619.161	212.056	422.354	1.24806	8.43819	0.000513757	0.0048874
c10002_g1	3.58547	1.8102	3.54207	3.54615	10.4411	7.21073	5.48544	6.84452	1.24745	2.44789	0.00125885	0.00996468
c15217_g1	1.12046	0.362039	1.02175	1.0002	2.12085	1.60238	3.17578	1.65213	1.24692	0.754398	0.0084752	0.0437787
c30854_g7	4.93002	3.017	2.92902	7.00137	15.8248	13.2998	5.9185	7.55257	1.24618	2.94088	0.00408265	0.024987
c33800_g1	28.3476	14.2402	19.7539	64.9218	76.0245	78.9975	46.6262	100.308	1.24565	5.74977	0.00209479	0.0149357
c25098_g2	2.80115	2.53428	3.33772	2.54595	5.54685	4.00596	12.1257	5.07438	1.24519	2.29519	0.00360407	0.0227126
c6495_g1	2.80115	1.68952	3.33772	2.18225	8.97285	5.12763	4.90803	5.07438	1.24373	2.14159	0.00188714	0.0137073
c26384_g1	33.2776	24.3773	21.0481	19.6402	66.5622	51.2763	45.1827	69.5073	1.24357	5.37494	6.98364e-06	0.000147271
c27240_g1	27.7874	7.24079	5.31311	28.642	45.5168	54.481	25.9837	37.2908	1.24305	4.86535	0.00783457	0.0410823
c22159_g2	16.5828	11.4646	20.9118	19.0037	53.5108	37.8162	30.3143	39.769	1.24254	4.84863	2.01725e-05	0.000356866
c33416_g1	11.0925	8.93031	12.4654	11.6386	15.6617	21.4719	30.8917	36.3468	1.24112	4.22807	0.00012958	0.00161611
c22226_g2	30.0283	21.481	16.2799	28.642	66.8885	57.846	40.8521	62.0727	1.24059	5.34489	1.33651e-05	0.000253397
c28946_g1	60.7289	27.877	22.9553	106.384	128.72	163.924	74.9196	147.275	1.23997	6.51937	0.00333238	0.0213531
c30688_g1	26.5549	8.56827	12.9422	27.8236	55.4685	59.9291	21.3643	42.6012	1.23963	5.0013	0.00191393	0.0138519
c25063_g2	20.1683	12.9127	14.3045	20.8223	58.7314	45.1872	22.6635	34.6946	1.23962	4.84815	0.000130702	0.0016243
c13835_g1	43.3618	16.4125	17.5741	37.6437	71.1302	91.0154	42.5843	66.321	1.23706	5.59628	0.000425621	0.00420286
c32135_g1	69.1323	46.0997	68.1849	90.836	195.282	172.416	107.688	171.231	1.23651	6.84858	2.17846e-05	0.000379715
c33636_g2	32.7174	19.5501	22.6829	29.824	94.1333	58.0063	44.3166	50.6258	1.23644	5.46266	3.97421e-05	0.000625323
c30075_g2	29.5801	15.5677	17.6422	39.735	54.3265	101.431	31.3248	54.6381	1.23625	5.43136	0.00102585	0.00841495
c30312_g1	106.22	76.9937	67.9124	103.475	222.363	212.797	214.943	184.802	1.23552	7.21736	2.36475e-06	6.11082e-05
c26268_g1	91.7656	68.5461	71.4545	85.5622	239.82	216.802	123.422	167.219	1.23531	7.05737	1.00928e-05	0.000199891
c23639_g1	15.1262	16.6538	23.364	12.6388	68.0305	38.297	21.3643	32.3345	1.23512	4.83777	0.000442163	0.00433988
c40942_g1	20.3924	13.1541	12.9422	20.5495	52.8582	40.5403	25.4063	39.061	1.23506	4.81966	5.30987e-05	0.000786337
c31642_g1	84.3706	44.6515	49.5209	58.1932	121.541	154.79	130.784	149.871	1.23473	6.63449	7.51684e-06	0.000156489
c26360_g1	2.01683	2.05156	1.56669	2.00039	4.24171	4.96739	5.34109	3.42226	1.23457	1.74441	0.00131264	0.01032
c13639_g2	68.0119	40.5484	22.4104	63.0123	93.807	158.476	69.4341	134.058	1.23318	6.34606	0.00061458	0.00562943
c32605_g1	13.8937	14.8436	11.4436	10.2747	30.6708	46.4691	21.0756	20.4155	1.23293	4.40897	0.000179528	0.00208965
c27063_g1	49.7484	42.1173	32.0149	80.1975	131.33	155.271	78.5284	114.587	1.2328	6.4195	0.000123938	0.00155822
c26594_g1	994.407	727.82	748.671	1002.56	2643.89	1742.59	1790.42	1986.09	1.23271	10.5065	4.85694e-06	0.000107922
c26802_g1	43.2497	16.5331	22.5466	60.3755	89.239	82.3625	48.0698	115.649	1.23224	5.90467	0.00133784	0.0104711
c33932_g1	4.81797	2.53428	5.38122	5.54654	12.7251	14.101	9.6717	6.84452	1.22961	2.9703	0.001275	0.0100855
c29515_g1	10.5323	9.17167	7.22037	13.2753	24.9608	33.9705	15.7346	19.5895	1.22807	4.08132	0.000239752	0.0026246
c27843_g1	34.174	24.3773	33.3772	40.6443	88.9128	82.042	58.4633	81.4262	1.22768	5.79616	3.49451e-06	8.37447e-05
c35854_g3	24.0899	11.2232	8.71894	16.7305	33.6074	42.7836	21.5087	44.1353	1.22753	4.67171	0.000541778	0.00511214
c33997_g1	39.7763	34.6351	28.8134	18.5491	61.1785	119.698	52.6891	51.4519	1.22705	5.67116	0.000220833	0.0024692
c24092_g1	71.8214	46.341	48.431	77.7425	184.677	144.855	96.717	145.505	1.22627	6.6744	2.49661e-05	0.000425155
c29558_g2	22.073	12.9127	18.1872	28.0964	65.0939	52.3979	35.511	37.5268	1.2262	5.09159	7.98219e-05	0.00110065
c22164_g1	15.5744	9.89574	9.60446	15.0029	30.834	28.2019	31.3248	26.67	1.22491	4.39392	2.17421e-05	0.000379244
c8595_g1	4.03365	0.965438	1.83915	3.36429	7.66771	6.56977	4.0419	5.66443	1.22422	2.14246	0.0076668	0.0404707
c35354_g1	13.1094	10.9819	8.99141	12.457	45.1905	26.4393	16.312	18.5274	1.22363	4.25606	0.000525997	0.00498056
c32511_g1	14.2298	13.2748	11.8523	17.7307	43.2328	34.4512	23.674	31.9804	1.22262	4.5809	2.61991e-05	0.000443678
c31283_g1	23.5296	16.7745	27.1786	27.8236	77.9822	50.1546	34.2118	60.4206	1.22196	5.31837	4.78424e-05	0.000724309
c34896_g1	86.1633	80.7348	77.585	79.7429	214.043	191.004	180.875	170.405	1.22186	7.07892	5.33116e-07	1.78094e-05
c19498_g1	133.671	110.543	143.045	155.667	538.371	331.052	180.009	217.136	1.22159	7.82205	0.000244644	0.00266586
c31913_g2	3.47342	1.8102	4.35947	5.09191	10.1148	9.93478	3.89755	10.7388	1.22127	2.66515	0.00453837	0.0271768
c31014_g3	5.04207	1.68952	3.74642	3.45522	10.7674	7.5312	8.37252	6.01846	1.21844	2.5777	0.00224495	0.0157384
c5815_g1	40.4486	13.2748	13.8958	37.0072	33.7705	68.9025	46.7706	93.5811	1.21691	5.44701	0.00271606	0.0181915
c23437_g2	7.61912	2.65496	3.40584	3.09151	7.99399	13.2998	9.38299	8.26063	1.21662	2.82767	0.0031656	0.0205159
c35194_g1	20.3924	12.068	13.7596	27.1871	49.9217	46.3089	26.4167	48.0296	1.21615	4.93785	0.000165522	0.00195835
c28366_g1	36.1908	20.8776	22.6829	44.5542	90.2179	87.1697	42.8731	68.6812	1.21603	5.69435	0.000149104	0.00180192
c18101_g1	3.24933	2.17224	2.38409	2.90966	5.38371	10.8962	4.76367	4.0123	1.21575	2.20307	0.00423755	0.0257352
c31368_g1	11.8769	3.98243	4.29135	8.91083	23.6557	15.5431	11.6927	16.5213	1.21448	3.60753	0.00269595	0.0180965
c31986_g1	17.9273	7.72351	13.7596	17.5489	17.7826	41.021	36.0884	37.2908	1.2129	4.57301	0.000438748	0.00431329
c31210_g1	3.47342	3.13768	3.2696	4.00078	15.0091	5.60834	7.65075	4.13031	1.21232	2.56269	0.00530478	0.0304806
c26313_g1	42.3533	33.3076	30.1757	43.4631	81.245	94.5406	97.4388	72.4575	1.21125	5.95424	2.09901e-06	5.51753e-05
c26458_g1	8.17935	8.68895	7.28849	4.63727	16.4774	14.101	16.1676	19.7075	1.21095	3.59184	0.000199925	0.00227501
c21497_g1	17.3671	10.7405	10.9668	20.8223	36.544	38.297	27.8603	35.9927	1.21075	4.64169	5.91723e-05	0.000858069
c30261_g2	12.101	8.80963	6.26674	21.0041	24.4714	37.1753	21.7974	28.0861	1.21043	4.32916	0.00104548	0.00854438
c21259_g1	17.7033	10.2578	5.72181	31.9153	42.254	39.7391	35.3667	34.4586	1.21038	4.77119	0.00320069	0.0206975
c33074_g7	5.82639	3.017	4.29135	6.27396	16.8037	10.5757	9.52734	8.26063	1.21028	3.0362	0.00142648	0.0110027
c21975_g1	17.8153	19.3088	21.4568	20.3676	59.5471	41.5017	48.0698	33.7506	1.20869	5.03801	7.7455e-06	0.000160565
c22929_g1	22.073	8.68895	8.31024	33.552	48.9428	48.0715	19.9208	50.8619	1.20775	4.91616	0.00543387	0.0310616
c28555_g1	36.7511	16.5331	14.1683	50.2826	82.387	66.8194	55.5762	67.0291	1.20691	5.60953	0.000940102	0.00785528
c34515_g2	21.2887	9.17167	10.6262	24.7321	39.3174	40.2198	25.5506	46.7315	1.20572	4.77361	0.00058784	0.0054334
c22981_g1	25.6585	13.5161	16.0756	22.2771	54.1634	42.7836	31.3248	50.5078	1.20525	5.00804	4.98201e-05	0.000746842
c22602_g3	7.28298	7.24079	6.13051	11.5477	19.414	21.9527	16.8894	16.0492	1.20372	3.74933	0.000187664	0.00216474
c23646_g1	29.356	22.4464	23.7727	34.1885	71.7828	63.6146	43.5948	73.5196	1.20152	5.50552	1.04615e-05	0.000206024
c30992_g1	3.13728	1.8102	2.72467	3.36429	8.8097	5.12763	6.49592	5.19239	1.20146	2.24267	0.00185619	0.0135348
c26130_g2	5.26616	3.74107	2.79279	7.63786	15.1723	14.2612	5.9185	9.32271	1.1974	3.02511	0.00468601	0.0277681
c30614_g1	19.8321	13.5161	17.7785	25.4595	52.6951	53.5196	28.7264	40.9491	1.19664	4.98604	6.3734e-05	0.00091337
c36339_g5	4.81797	4.34447	4.70006	5.36469	14.1934	12.4986	7.36204	10.1488	1.19432	3.01219	0.000559008	0.0052298
c35980_g4	55.4627	32.4629	37.8729	54.8289	119.094	122.262	71.1664	100.898	1.19407	6.21696	3.06579e-05	0.000504832
c22320_g2	17.7033	6.39603	11.8523	15.9122	23.8188	21.4719	22.5192	50.6258	1.19181	4.42458	0.00164858	0.0123643
c19139_g1	4.93002	2.77564	2.8609	3.36429	7.99399	8.01192	7.36204	8.37863	1.1916	2.55134	0.000845604	0.007195
c28547_g1	6.61071	5.91331	8.03778	7.91064	21.0454	13.2998	16.0233	14.9871	1.191	3.56988	0.000151285	0.00182079
c25017_g1	20.8405	22.2051	14.032	17.9126	50.4111	50.9558	26.128	43.4273	1.19054	4.94782	5.45564e-05	0.000803538
c13995_g1	14.2298	8.68895	5.92616	12.0933	26.9185	21.4719	14.5797	30.2103	1.19044	4.07982	0.000743774	0.00647059
c21189_g1	32.1572	27.9977	27.1786	30.5514	92.665	55.6027	48.7916	71.5134	1.18773	5.59821	1.0987e-05	0.000214642
c34868_g3	74.3985	34.2731	36.4425	29.3694	163.306	114.25	45.9045	73.9916	1.1876	6.1617	0.00226056	0.0158129
c29779_g4	1.68069	3.37903	2.11162	2.45503	3.26285	4.64691	7.50639	6.37248	1.18738	2.03522	0.00469704	0.0278132
c15752_g1	6.94685	6.99943	8.37836	8.4562	23.982	15.7034	16.6007	14.1611	1.18738	3.67695	0.000163126	0.00193846
c26642_g1	7.05889	5.30991	5.10876	6.91044	19.9034	13.6203	9.23864	12.863	1.18716	3.34127	0.000663849	0.00594252
c20629_g1	9.29981	4.46515	4.49571	17.0033	21.0454	23.555	17.8999	17.9374	1.18716	3.86797	0.00400418	0.0246054
c21349_g1	1.4566	0.844759	1.15798	1.09112	2.77343	2.88429	1.58789	3.18624	1.18675	1.03614	0.00678585	0.0368491
c6061_g1	10.8685	4.58583	2.92902	12.3661	17.4563	11.2167	21.6531	19.4715	1.18517	3.6691	0.00660129	0.0360796
c14645_g1	14.1178	14.6023	19.4814	13.639	49.9217	33.0091	26.8498	31.2724	1.18485	4.67224	4.86633e-05	0.000733178
c29140_g1	19.0478	6.39603	13.0784	28.2783	30.9971	40.7005	35.3667	44.9614	1.18454	4.78211	0.00146372	0.0112121
c23540_g1	7.05889	2.17224	2.99714	7.54693	9.78856	10.8962	10.3935	13.807	1.18291	3.04346	0.00487571	0.0286282
[truncated: 248 more rows]

## Sheet: 520-roots-down
gene	pool1_control_520_1_Roots	pool1_control_520_23_Roots	pool1_control_520_25_Roots	pool1_control_520_3_Roots	pool2_drought_520_16_Roots	pool2_drought_520_18_Roots	pool2_drought_520_26_Roots	pool2_drought_520_30_Roots	logFC	logCPM	PValue	FDR
[truncated: 1,533 more rows]

[truncated: 2 more sheets: 520-roots-up, GLM-again-använd]
