# Supplementary material for: Genome-wide transcriptional and physiological responses to drought stress in leaves and roots of two willow genotypes
Source: BMC Plant Biol. 2015 Oct 12;15:244. doi: 10.1186/s12870-015-0630-2 (PMC4604075; doi:10.1186/s12870-015-0630-2)
Supplement: Additional file 7: — Enriched GO terms. (XLSX 203 kb) [file 12870_2015_630_MOESM7_ESM.xlsx]

## Sheet: 592-leaves-down
GO-ID	Term	Category	FDR	P-Value	#Test	#Ref	#notAnnotTest	#notAnnotRef	Over/Under

## Sheet: 592-leaves-up
GO-ID	Term	Category	FDR	P-Value	#Test	#Ref	#notAnnotTest	#notAnnotRef	Over/Under

## Sheet: 520-leaves-down
GO-ID	Term	Category	FDR	P-Value	#Test	#Ref	#notAnnotTest	#notAnnotRef	Over/Under
GO:0009978	allene oxide synthase activity	F	4.87194E-2	4.195118E-5	2	0	102	15876	OVER
GO:0020037	heme binding	F	4.87194E-2	2.108148E-5	9	224	95	15652	OVER
GO:0016491	oxidoreductase activity	F	4.87194E-2	5.326708E-5	25	1622	79	14254	OVER
GO:0019825	oxygen binding	F	1.941009E-2	2.652739E-6	3	2	101	15874	OVER
GO:0046906	tetrapyrrole binding	F	4.87194E-2	5.27813E-5	9	253	95	15623	OVER
GO:0019369	arachidonic acid metabolic process	P	4.87194E-2	4.195118E-5	2	0	102	15876	OVER
GO:0019373	epoxygenase P450 pathway	P	4.87194E-2	4.195118E-5	2	0	102	15876	OVER
GO:0032991	macromolecular complex	C	4.87194E-2	4.125032E-5	0	1594	104	14282	UNDER

## Sheet: 520-leaves-up
GO-ID	Term	Category	FDR	P-Value	#Test	#Ref	#notAnnotTest	#notAnnotRef	Over/Under
GO:0009507	chloroplast	C	1.045362E-2	9.286395E-5	21	1291	83	14585	OVER
GO:0044434	chloroplast part	C	1.308982E-3	5.307807E-6	17	722	87	15154	OVER
GO:0009534	chloroplast thylakoid	C	3.103748E-7	1.609178E-10	15	249	89	15627	OVER
GO:0009535	chloroplast thylakoid membrane	C	2.661814E-5	2.750069E-8	11	171	93	15705	OVER
GO:0031984	organelle subcompartment	C	3.976651E-5	4.89133E-8	15	387	89	15489	OVER
GO:0034357	photosynthetic membrane	C	1.362062E-4	2.978405E-7	11	219	93	15657	OVER
GO:0009521	photosystem	C	4.576706E-2	7.068031E-4	4	58	100	15818	OVER
GO:0009536	plastid	C	2.28784E-2	3.001676E-4	21	1379	83	14497	OVER
GO:0044435	plastid part	C	1.551695E-3	7.422349E-6	17	741	87	15135	OVER
GO:0031976	plastid thylakoid	C	3.103748E-7	1.696732E-10	15	250	89	15626	OVER
GO:0055035	plastid thylakoid membrane	C	2.661814E-5	2.91028E-8	11	172	93	15704	OVER
GO:0009579	thylakoid	C	3.103748E-7	1.507412E-10	17	342	87	15534	OVER
GO:0031977	thylakoid lumen	C	2.491192E-8	3.404663E-12	9	31	95	15845	OVER
GO:0042651	thylakoid membrane	C	7.920777E-5	1.190769E-7	11	199	93	15677	OVER
GO:0044436	thylakoid part	C	1.351077E-6	9.232453E-10	14	238	90	15638	OVER
GO:0004088	carbamoyl-phosphate synthase (glutamine-hydrolyzing) activity	F	4.191227E-2	6.186314E-4	2	4	102	15872	OVER
GO:0016884	carbon-nitrogen ligase activity, with glutamine as amido-N-donor	F	3.387144E-2	4.906892E-4	3	21	101	15855	OVER
GO:0016835	carbon-oxygen lyase activity	F	4.650727E-2	7.245905E-4	5	104	99	15772	OVER
GO:0016837	carbon-oxygen lyase activity, acting on polysaccharides	F	6.771613E-3	5.645324E-5	3	9	101	15867	OVER
GO:0016859	cis-trans isomerase activity	F	1.308982E-3	4.753937E-6	6	61	98	15815	OVER
GO:0019955	cytokine binding	F	1.306363E-4	2.67807E-7	3	0	101	15876	OVER
GO:0009884	cytokinin receptor activity	F	8.82277E-4	2.652739E-6	3	2	101	15874	OVER
GO:0019899	enzyme binding	F	2.106356E-2	2.705992E-4	5	83	99	15793	OVER
GO:0019900	kinase binding	F	1.308982E-3	5.117851E-6	5	34	99	15842	OVER
GO:0005034	osmosensor activity	F	1.725464E-3	9.196815E-6	3	4	101	15872	OVER
GO:0030570	pectate lyase activity	F	6.771613E-3	5.645324E-5	3	9	101	15867	OVER
GO:0003755	peptidyl-prolyl cis-trans isomerase activity	F	9.16575E-4	3.006396E-6	6	56	98	15820	OVER
GO:0000155	phosphorelay sensor kinase activity	F	3.387144E-2	4.906892E-4	3	21	101	15855	OVER
GO:0043424	protein histidine kinase binding	F	8.82277E-4	2.186843E-6	4	11	100	15865	OVER
GO:0019901	protein kinase binding	F	1.308982E-3	4.484803E-6	5	33	99	15843	OVER
GO:0009885	transmembrane histidine kinase cytokinin receptor activity	F	1.306363E-4	2.67807E-7	3	0	101	15876	OVER
GO:0009784	transmembrane receptor histidine kinase activity	F	1.306363E-4	2.67807E-7	3	0	101	15876	OVER
GO:0033500	carbohydrate homeostasis	P	1.308982E-3	5.280338E-6	3	3	101	15873	OVER
GO:0071555	cell wall organization	P	1.497922E-2	1.678688E-4	9	296	95	15580	OVER
GO:0006081	cellular aldehyde metabolic process	P	2.84505E-3	1.633075E-5	11	337	93	15539	OVER
GO:0044085	cellular component biogenesis	P	1.380342E-2	1.49482E-4	17	945	87	14931	OVER
GO:0071214	cellular response to abiotic stimulus	P	4.576706E-2	7.068031E-4	4	58	100	15818	OVER
GO:0071368	cellular response to cytokinin stimulus	P	1.955598E-2	2.40541E-4	3	16	101	15860	OVER
GO:0071324	cellular response to disaccharide stimulus	P	8.82277E-4	2.652739E-6	3	2	101	15874	OVER
GO:0071470	cellular response to osmotic stress	P	3.264846E-3	2.18638E-5	3	6	101	15870	OVER
GO:0071329	cellular response to sucrose stimulus	P	8.82277E-4	2.652739E-6	3	2	101	15874	OVER
GO:0015995	chlorophyll biosynthetic process	P	3.383527E-3	2.3121E-5	6	82	98	15794	OVER
GO:0015994	chlorophyll metabolic process	P	2.299569E-2	3.048492E-4	6	134	98	15742	OVER
GO:0006732	coenzyme metabolic process	P	1.780959E-3	9.736005E-6	13	451	91	15425	OVER
GO:0051188	cofactor biosynthetic process	P	1.354179E-2	1.443569E-4	8	226	96	15650	OVER
GO:0051186	cofactor metabolic process	P	3.264846E-3	2.140932E-5	14	562	90	15314	OVER
GO:0009736	cytokinin-activated signaling pathway	P	1.955598E-2	2.40541E-4	3	16	101	15860	OVER
GO:0048598	embryonic morphogenesis	P	1.339875E-2	1.410009E-4	3	13	101	15863	OVER
GO:0010086	embryonic root morphogenesis	P	1.306363E-4	2.67807E-7	3	0	101	15876	OVER
GO:0045229	external encapsulating structure organization	P	1.882249E-2	2.238017E-4	9	308	95	15568	OVER
GO:0006091	generation of precursor metabolites and energy	P	1.308982E-3	5.366881E-6	13	426	91	15450	OVER
GO:0051156	glucose 6-phosphate metabolic process	P	1.470941E-3	6.63401E-6	8	144	96	15732	OVER
GO:0019682	glyceraldehyde-3-phosphate metabolic process	P	1.65753E-3	8.246543E-6	10	253	94	15623	OVER
GO:0009240	isopentenyl diphosphate biosynthetic process	P	1.306815E-2	1.357359E-4	7	166	97	15710	OVER
GO:0019288	isopentenyl diphosphate biosynthetic process, methylerythritol 4-phosphate pathway	P	1.272605E-2	1.217471E-4	7	163	97	15713	OVER
GO:0046490	isopentenyl diphosphate metabolic process	P	1.306815E-2	1.357359E-4	7	166	97	15710	OVER
GO:0006739	NADP metabolic process	P	1.698431E-3	8.820605E-6	8	150	96	15726	OVER
GO:0034660	ncRNA metabolic process	P	2.038296E-2	2.562971E-4	10	386	94	15490	OVER
GO:0034470	ncRNA processing	P	1.278945E-2	1.241262E-4	9	284	95	15592	OVER
GO:0046496	nicotinamide nucleotide metabolic process	P	1.155481E-2	1.06125E-4	9	278	95	15598	OVER
GO:0055086	nucleobase-containing small molecule metabolic process	P	1.955598E-2	2.364604E-4	13	621	91	15255	OVER
GO:0048513	organ development	P	1.747146E-2	2.051605E-4	15	786	89	15090	OVER
GO:1901566	organonitrogen compound biosynthetic process	P	2.62277E-2	3.512798E-4	14	736	90	15140	OVER
GO:1901564	organonitrogen compound metabolic process	P	4.307733E-3	3.355757E-5	22	1299	82	14577	OVER
GO:0007231	osmosensory signaling pathway	P	8.82277E-4	2.652739E-6	3	2	101	15874	OVER
GO:0006733	oxidoreduction coenzyme metabolic process	P	5.472134E-3	4.337622E-5	10	309	94	15567	OVER
GO:0006098	pentose-phosphate shunt	P	1.444772E-3	6.318531E-6	8	143	96	15733	OVER
GO:0018208	peptidyl-proline modification	P	1.551695E-3	7.249784E-6	6	66	98	15810	OVER
GO:0000160	phosphorelay signal transduction system	P	2.196936E-2	2.852383E-4	5	84	99	15792	OVER
GO:0015979	photosynthesis	P	4.088758E-5	5.588026E-8	13	280	91	15596	OVER
GO:0019684	photosynthesis, light reaction	P	2.260682E-5	1.853778E-8	12	207	92	15669	OVER
GO:0010207	photosystem II assembly	P	1.380342E-2	1.509189E-4	6	117	98	15759	OVER
GO:0046148	pigment biosynthetic process	P	5.986524E-3	4.827182E-5	8	192	96	15684	OVER
GO:0042440	pigment metabolic process	P	3.712741E-4	8.626021E-7	11	245	93	15631	OVER
GO:0009664	plant-type cell wall organization	P	3.056416E-3	1.806683E-5	7	119	97	15757	OVER
GO:0071669	plant-type cell wall organization or biogenesis	P	1.747146E-2	2.053499E-4	7	178	97	15698	OVER
GO:0009668	plastid membrane organization	P	4.225461E-2	6.410088E-4	6	155	98	15721	OVER
GO:0006779	porphyrin-containing compound biosynthetic process	P	1.048265E-2	9.455441E-5	6	107	98	15769	OVER
GO:0006778	porphyrin-containing compound metabolic process	P	4.832654E-2	7.764265E-4	6	161	98	15715	OVER
GO:0000413	protein peptidyl-prolyl isomerization	P	9.16575E-4	3.006396E-6	6	56	98	15820	OVER
GO:0019362	pyridine nucleotide metabolic process	P	1.155481E-2	1.089629E-4	9	279	95	15597	OVER
GO:0072524	pyridine-containing compound metabolic process	P	1.306815E-2	1.306675E-4	9	286	95	15590	OVER
GO:0006090	pyruvate metabolic process	P	4.832654E-2	7.780675E-4	8	293	96	15583	OVER
GO:0031537	regulation of anthocyanin metabolic process	P	1.045362E-2	9.252312E-5	3	11	101	15865	OVER
GO:0048509	regulation of meristem development	P	1.425144E-2	1.57765E-4	6	118	98	15758	OVER
GO:0010029	regulation of seed germination	P	4.191526E-2	6.244038E-4	3	23	101	15853	OVER
GO:1900140	regulation of seedling development	P	4.832654E-2	7.793538E-4	3	25	101	15851	OVER
GO:0009637	response to blue light	P	1.444772E-3	6.148276E-6	6	64	98	15812	OVER
GO:0010218	response to far red light	P	3.264846E-3	2.160385E-5	5	47	99	15829	OVER
GO:0010114	response to red light	P	1.65753E-3	8.381663E-6	5	38	99	15838	OVER
GO:0022613	ribonucleoprotein complex biogenesis	P	1.306815E-2	1.340449E-4	9	287	95	15589	OVER
GO:0042254	ribosome biogenesis	P	7.634318E-3	6.468877E-5	9	260	95	15616	OVER
GO:0016072	rRNA metabolic process	P	3.056416E-3	1.837943E-5	9	220	95	15656	OVER
GO:0006364	rRNA processing	P	2.752183E-3	1.542155E-5	9	215	95	15661	OVER
GO:0009070	serine family amino acid biosynthetic process	P	1.634542E-2	1.876473E-4	6	122	98	15754	OVER
GO:0048367	shoot system development	P	2.038296E-2	2.5907E-4	13	627	91	15249	OVER
GO:0010016	shoot system morphogenesis	P	4.714688E-2	7.409992E-4	7	222	97	15654	OVER
GO:0044710	single-organism metabolic process	P	2.656782E-2	3.594662E-4	49	4800	55	11076	OVER
GO:0008272	sulfate transport	P	3.125208E-2	4.313872E-4	3	20	101	15856	OVER
GO:0072348	sulfur compound transport	P	3.79508E-2	5.549727E-4	3	22	101	15854	OVER
GO:0033014	tetrapyrrole biosynthetic process	P	1.278945E-2	1.258494E-4	6	113	98	15763	OVER
GO:0010027	thylakoid membrane organization	P	4.225461E-2	6.410088E-4	6	155	98	15721	OVER
GO:0009888	tissue development	P	2.812642E-2	3.843983E-4	12	568	92	15308	OVER
GO:0030554	adenyl nucleotide binding	F	1.155481E-2	1.083529E-4	2	2070	102	13806	UNDER
GO:0032559	adenyl ribonucleotide binding	F	1.501109E-2	1.702775E-4	2	2065	102	13811	UNDER
GO:0043168	anion binding	F	3.354132E-2	4.767387E-4	5	2651	99	13225	UNDER
GO:0005524	ATP binding	F	1.973537E-2	2.454446E-4	2	1959	102	13917	UNDER
GO:0097367	carbohydrate derivative binding	F	3.135707E-3	1.950427E-5	2	2349	102	13527	UNDER
GO:0001882	nucleoside binding	F	3.942466E-3	3.017331E-5	2	2292	102	13584	UNDER
GO:1901265	nucleoside phosphate binding	F	3.286368E-2	4.626157E-4	6	2894	98	12982	UNDER
GO:0000166	nucleotide binding	F	3.286368E-2	4.626157E-4	6	2894	98	12982	UNDER
GO:0001883	purine nucleoside binding	F	3.942466E-3	3.008083E-5	2	2283	102	13593	UNDER
GO:0017076	purine nucleotide binding	F	3.942466E-3	3.017331E-5	2	2292	102	13584	UNDER
GO:0032550	purine ribonucleoside binding	F	3.942466E-3	3.008083E-5	2	2283	102	13593	UNDER
GO:0035639	purine ribonucleoside triphosphate binding	F	8.374904E-3	7.210865E-5	2	2180	102	13696	UNDER
GO:0032555	purine ribonucleotide binding	F	3.942466E-3	3.008415E-5	2	2284	102	13592	UNDER
GO:0032549	ribonucleoside binding	F	3.942466E-3	3.015604E-5	2	2291	102	13585	UNDER
GO:0032553	ribonucleotide binding	F	3.135707E-3	1.971334E-5	2	2327	102	13549	UNDER

## Sheet: 592-roots-down
GO-ID	Term	Category	FDR	P-Value	#Test	#Ref	#notAnnotTest	#notAnnotRef	Over/Under
GO:0009317	acetyl-CoA carboxylase complex	C	4.051239E-2	3.073433E-3	4	3	1647	14326	OVER
GO:0031225	anchored component of membrane	C	1.636529E-7	2.258979E-9	22	30	1629	14299	OVER
GO:0046658	anchored component of plasma membrane	C	1.085449E-5	2.299366E-7	13	12	1638	14317	OVER
GO:0048046	apoplast	C	7.424147E-8	8.928863E-10	43	112	1608	14217	OVER
GO:0030054	cell junction	C	1.150079E-2	6.457991E-4	56	290	1595	14039	OVER
GO:0071944	cell periphery	C	2.078111E-10	1.675667E-12	176	836	1475	13493	OVER
GO:0005618	cell wall	C	3.75136E-19	3.588837E-22	80	162	1571	14167	OVER
GO:0005911	cell-cell junction	C	1.123161E-2	6.262809E-4	56	289	1595	14040	OVER
GO:0044430	cytoskeletal part	C	5.803816E-13	2.379588E-15	57	122	1594	14207	OVER
GO:0005856	cytoskeleton	C	2.949238E-11	1.692879E-13	58	143	1593	14186	OVER
GO:0044815	DNA packaging complex	C	7.898297E-3	4.134273E-4	15	41	1636	14288	OVER
GO:0012505	endomembrane system	C	3.115152E-3	1.332814E-4	113	662	1538	13667	OVER
GO:0005768	endosome	C	3.248539E-2	2.286132E-3	27	118	1624	14211	OVER
GO:0030312	external encapsulating structure	C	5.262504E-19	6.472945E-22	80	164	1571	14165	OVER
GO:0005576	extracellular region	C	1.82517E-16	3.991078E-19	90	233	1561	14096	OVER
GO:0005794	Golgi apparatus	C	2.093627E-6	3.834168E-8	79	331	1572	13998	OVER
GO:0044431	Golgi apparatus part	C	3.40897E-2	2.446507E-3	33	156	1618	14173	OVER
GO:0016021	integral component of membrane	C	1.5524E-7	2.079255E-9	242	1390	1409	12939	OVER
GO:0031224	intrinsic component of membrane	C	1.172622E-10	8.654037E-13	263	1420	1388	12909	OVER
GO:0031226	intrinsic component of plasma membrane	C	1.214929E-4	3.470278E-6	15	24	1636	14305	OVER
GO:0005871	kinesin complex	C	1.057465E-11	5.491824E-14	29	30	1622	14299	OVER
GO:0042555	MCM complex	C	9.403818E-3	5.012285E-4	5	3	1646	14326	OVER
GO:0016020	membrane	C	2.198788E-5	5.469174E-7	422	2889	1229	11440	OVER
GO:0044425	membrane part	C	9.909601E-8	1.24598E-9	283	1682	1368	12647	OVER
GO:0005874	microtubule	C	2.156713E-17	3.831799E-20	49	62	1602	14267	OVER
GO:0005875	microtubule associated complex	C	6.723344E-10	5.869929E-12	31	46	1620	14283	OVER
GO:0015630	microtubule cytoskeleton	C	1.545946E-14	5.704597E-17	53	94	1598	14235	OVER
GO:0000786	nucleosome	C	3.342646E-2	2.357257E-3	13	40	1638	14289	OVER
GO:0009505	plant-type cell wall	C	3.603952E-4	1.172257E-5	24	67	1627	14262	OVER
GO:0005886	plasma membrane	C	1.349247E-2	7.670993E-4	111	680	1540	13649	OVER
GO:0044459	plasma membrane part	C	3.248539E-2	2.286453E-3	19	70	1632	14259	OVER
GO:0009506	plasmodesma	C	1.123161E-2	6.262809E-4	56	289	1595	14040	OVER
GO:0032993	protein-DNA complex	C	2.108979E-2	1.308564E-3	15	47	1636	14282	OVER
GO:0055044	symplast	C	1.123161E-2	6.262809E-4	56	289	1595	14040	OVER
GO:0003854	3-beta-hydroxy-delta5-steroid dehydrogenase activity	F	4.727046E-3	2.209444E-4	7	7	1644	14322	OVER
GO:0003989	acetyl-CoA carboxylase activity	F	1.918996E-3	7.684378E-5	6	3	1645	14326	OVER
GO:0016878	acid-thiol ligase activity	F	2.985639E-2	2.05974E-3	8	16	1643	14313	OVER
GO:0047654	alliin lyase activity	F	4.051239E-2	3.073433E-3	4	3	1647	14326	OVER
GO:0031127	alpha-(1,2)-fucosyltransferase activity	F	2.285932E-2	1.434622E-3	4	2	1647	14327	OVER
GO:0016209	antioxidant activity	F	1.173675E-3	4.314862E-5	27	89	1624	14240	OVER
GO:0015297	antiporter activity	F	3.697554E-2	2.718716E-3	17	62	1634	14267	OVER
GO:0004190	aspartic-type endopeptidase activity	F	3.550924E-2	2.579926E-3	15	48	1636	14281	OVER
GO:0070001	aspartic-type peptidase activity	F	3.550924E-2	2.579926E-3	15	48	1636	14281	OVER
GO:0045330	aspartyl esterase activity	F	1.496974E-10	1.145696E-12	20	12	1631	14317	OVER
GO:0008422	beta-glucosidase activity	F	1.150079E-2	6.46006E-4	12	29	1639	14300	OVER
GO:0016835	carbon-oxygen lyase activity	F	3.124054E-2	2.186026E-3	22	87	1629	14242	OVER
GO:0016837	carbon-oxygen lyase activity, acting on polysaccharides	F	1.629716E-3	6.147349E-5	7	5	1644	14324	OVER
GO:0052689	carboxylic ester hydrolase activity	F	6.581106E-6	1.304169E-7	34	93	1617	14236	OVER
GO:0003824	catalytic activity	F	6.292744E-15	2.236044E-17	1027	7340	624	6989	OVER
GO:0008810	cellulase activity	F	4.727046E-3	2.209444E-4	7	7	1644	14322	OVER
GO:0016760	cellulose synthase (UDP-forming) activity	F	3.537312E-4	1.145747E-5	13	20	1638	14309	OVER
GO:0016759	cellulose synthase activity	F	3.537312E-4	1.145747E-5	13	20	1638	14309	OVER
GO:0016421	CoA carboxylase activity	F	3.970072E-3	1.75254E-4	6	4	1645	14325	OVER
GO:0016405	CoA-ligase activity	F	2.985639E-2	2.05974E-3	8	16	1643	14313	OVER
GO:0050662	coenzyme binding	F	4.8768E-2	3.76574E-3	49	268	1602	14061	OVER
GO:0048037	cofactor binding	F	1.137253E-2	6.356931E-4	69	376	1582	13953	OVER
GO:0005507	copper ion binding	F	1.77303E-4	5.282501E-6	30	90	1621	14239	OVER
GO:0008092	cytoskeletal protein binding	F	4.712902E-9	4.79392E-11	44	104	1607	14225	OVER
GO:0045552	dihydrokaempferol 4-reductase activity	F	2.985639E-2	2.05974E-3	8	16	1643	14313	OVER
GO:0004857	enzyme inhibitor activity	F	1.5524E-7	2.082932E-9	29	55	1622	14274	OVER
GO:0030234	enzyme regulator activity	F	1.837877E-3	7.259072E-5	34	129	1617	14200	OVER
GO:0033772	flavonoid 3',5'-hydroxylase activity	F	3.627254E-2	2.647197E-3	6	9	1645	14320	OVER
GO:0008107	galactoside 2-alpha-L-fucosyltransferase activity	F	2.285932E-2	1.434622E-3	4	2	1647	14327	OVER
GO:0047911	galacturan 1,4-alpha-galacturonidase activity	F	2.463279E-4	7.641989E-6	9	7	1642	14322	OVER
GO:0015926	glucosidase activity	F	2.108979E-2	1.308564E-3	15	47	1636	14282	OVER
GO:0015020	glucuronosyltransferase activity	F	3.970072E-3	1.75254E-4	6	4	1645	14325	OVER
GO:0020037	heme binding	F	1.029792E-7	1.308879E-9	56	177	1595	14152	OVER
GO:0016787	hydrolase activity	F	3.095922E-2	2.157879E-3	338	2488	1313	11841	OVER
GO:0016798	hydrolase activity, acting on glycosyl bonds	F	7.402389E-11	4.856016E-13	77	240	1574	14089	OVER
GO:0004553	hydrolase activity, hydrolyzing O-glycosyl compounds	F	7.642975E-11	5.118297E-13	72	215	1579	14114	OVER
GO:0052716	hydroquinone:oxygen oxidoreductase activity	F	8.258917E-6	1.716191E-7	12	9	1639	14320	OVER
GO:0046030	inositol trisphosphate phosphatase activity	F	9.627006E-3	5.210188E-4	4	1	1647	14328	OVER
GO:0008447	L-ascorbate oxidase activity	F	7.304991E-3	3.773796E-4	7	8	1644	14321	OVER
GO:0016885	ligase activity, forming carbon-carbon bonds	F	6.968066E-3	3.518007E-4	6	5	1645	14324	OVER
GO:0016829	lyase activity	F	3.512581E-2	2.529903E-3	52	281	1599	14048	OVER
GO:0004478	methionine adenosyltransferase activity	F	1.666237E-3	6.421741E-5	5	1	1646	14328	OVER
GO:0008017	microtubule binding	F	1.550009E-9	1.398122E-11	34	59	1617	14270	OVER
GO:0003777	microtubule motor activity	F	4.134345E-12	1.977615E-14	30	31	1621	14298	OVER
GO:0098772	molecular function regulator	F	1.831239E-3	7.207828E-5	37	147	1614	14182	OVER
GO:0004497	monooxygenase activity	F	1.461436E-2	8.348781E-4	36	161	1615	14168	OVER
GO:0003774	motor activity	F	6.723344E-10	5.869929E-12	31	46	1620	14283	OVER
GO:0016491	oxidoreductase activity	F	9.791086E-11	6.958268E-13	259	1388	1392	12941	OVER
GO:0016614	oxidoreductase activity, acting on CH-OH group of donors	F	7.508209E-5	2.052264E-6	52	204	1599	14125	OVER
GO:0016679	oxidoreductase activity, acting on diphenols and related substances as donors	F	4.177899E-7	6.825502E-9	20	26	1631	14303	OVER
GO:0016682	oxidoreductase activity, acting on diphenols and related substances as donors, oxygen as acceptor	F	2.847574E-7	4.39999E-9	19	22	1632	14307	OVER
GO:0016705	oxidoreductase activity, acting on paired donors, with incorporation or reduction of molecular oxygen	F	2.123613E-3	8.590809E-5	54	252	1597	14077	OVER
GO:0016709	oxidoreductase activity, acting on paired donors, with incorporation or reduction of molecular oxygen, NAD(P)H as one donor, and incorporation of one atom of oxygen	F	9.627006E-3	5.199421E-4	19	60	1632	14269	OVER
GO:0016684	oxidoreductase activity, acting on peroxide as acceptor	F	1.221748E-4	3.506451E-6	25	66	1626	14263	OVER
GO:0016616	oxidoreductase activity, acting on the CH-OH group of donors, NAD or NADP as acceptor	F	1.134687E-4	3.194554E-6	48	184	1603	14145	OVER
GO:0030570	pectate lyase activity	F	1.629716E-3	6.147349E-5	7	5	1644	14324	OVER
GO:0030599	pectinesterase activity	F	3.693899E-12	1.716449E-14	29	28	1622	14301	OVER
GO:0004601	peroxidase activity	F	8.119672E-5	2.25269E-6	25	64	1626	14265	OVER
GO:0004650	polygalacturonase activity	F	1.913481E-3	7.636143E-5	9	11	1642	14318	OVER
GO:0047262	polygalacturonate 4-alpha-galacturonosyltransferase activity	F	6.757307E-3	3.389274E-4	8	11	1643	14318	OVER
GO:0005515	protein binding	F	4.012783E-2	3.016306E-3	140	931	1511	13398	OVER
GO:0032403	protein complex binding	F	7.677627E-10	6.82036E-12	39	76	1612	14253	OVER
GO:0016229	steroid dehydrogenase activity	F	1.86601E-4	5.610526E-6	12	15	1639	14314	OVER
GO:0033764	steroid dehydrogenase activity, acting on the CH-OH group of donors, NAD or NADP as acceptor	F	2.548017E-5	6.477124E-7	12	11	1639	14318	OVER
GO:0005200	structural constituent of cytoskeleton	F	1.985643E-7	2.876564E-9	16	13	1635	14316	OVER
GO:0050321	tau-protein kinase activity	F	1.735406E-2	1.031709E-3	5	4	1646	14325	OVER
GO:0046906	tetrapyrrole binding	F	5.316085E-6	1.038951E-7	56	206	1595	14123	OVER
GO:0016740	transferase activity	F	3.819672E-3	1.675707E-4	416	3026	1235	11303	OVER
GO:0016757	transferase activity, transferring glycosyl groups	F	2.02621E-10	1.606125E-12	106	406	1545	13923	OVER
GO:0016758	transferase activity, transferring hexosyl groups	F	1.898428E-7	2.67238E-9	77	297	1574	14032	OVER
GO:0016763	transferase activity, transferring pentosyl groups	F	2.489056E-2	1.604906E-3	14	43	1637	14286	OVER
GO:0015631	tubulin binding	F	7.149785E-9	7.426318E-11	34	64	1617	14265	OVER
GO:0003979	UDP-glucose 6-dehydrogenase activity	F	1.810406E-2	1.101039E-3	3	0	1648	14329	OVER
GO:0048040	UDP-glucuronate decarboxylase activity	F	2.724571E-3	1.135703E-4	4	0	1647	14329	OVER
GO:0008194	UDP-glycosyltransferase activity	F	2.197627E-4	6.727737E-6	44	169	1607	14160	OVER
GO:0033843	xyloglucan 6-xylosyltransferase activity	F	9.627006E-3	5.210188E-4	4	1	1647	14328	OVER
GO:0016762	xyloglucan:xyloglucosyl transferase activity	F	1.961366E-5	4.771398E-7	11	8	1640	14321	OVER
GO:0042285	xylosyltransferase activity	F	4.827198E-4	1.629518E-5	10	11	1641	14318	OVER
GO:0006084	acetyl-CoA metabolic process	P	5.032134E-8	5.639401E-10	22	27	1629	14302	OVER
GO:0051017	actin filament bundle assembly	P	4.051239E-2	3.073433E-3	4	3	1647	14326	OVER
GO:0061572	actin filament bundle organization	P	4.051239E-2	3.073433E-3	4	3	1647	14326	OVER
GO:0071616	acyl-CoA biosynthetic process	P	2.813789E-2	1.888165E-3	5	5	1646	14324	OVER
GO:0006637	acyl-CoA metabolic process	P	4.103354E-7	6.617409E-9	23	36	1628	14293	OVER
GO:0046165	alcohol biosynthetic process	P	2.179392E-7	3.203632E-9	43	118	1608	14211	OVER
GO:0006066	alcohol metabolic process	P	8.026988E-6	1.645549E-7	48	165	1603	14164	OVER
GO:0009653	anatomical structure morphogenesis	P	1.797559E-3	7.050695E-5	113	650	1538	13679	OVER
GO:0048466	androecium development	P	2.182663E-4	6.652096E-6	22	55	1629	14274	OVER
GO:0048653	anther development	P	9.426667E-3	5.037347E-4	12	28	1639	14301	OVER
GO:0043481	anthocyanin accumulation in tissues in response to UV light	P	1.105012E-5	2.461624E-7	20	35	1631	14294	OVER
GO:0009718	anthocyanin-containing compound biosynthetic process	P	6.757307E-3	3.389274E-4	8	11	1643	14318	OVER
GO:0009926	auxin polar transport	P	1.670944E-3	6.462719E-5	17	42	1634	14287	OVER
GO:0060918	auxin transport	P	2.496263E-3	1.023478E-4	17	44	1634	14285	OVER
GO:0051275	beta-glucan catabolic process	P	7.304991E-3	3.773796E-4	7	8	1644	14321	OVER
GO:0051273	beta-glucan metabolic process	P	6.30132E-7	1.050651E-8	38	100	1613	14229	OVER
GO:0016132	brassinosteroid biosynthetic process	P	1.900499E-11	1.064924E-13	26	23	1625	14306	OVER
GO:0016131	brassinosteroid metabolic process	P	5.734611E-11	3.683568E-13	26	25	1625	14304	OVER
GO:0006816	calcium ion transport	P	5.989795E-3	2.865147E-4	21	68	1630	14261	OVER
GO:0016051	carbohydrate biosynthetic process	P	6.968066E-3	3.523554E-4	78	430	1573	13899	OVER
GO:0016052	carbohydrate catabolic process	P	4.712902E-9	4.830772E-11	70	231	1581	14098	OVER
GO:0005975	carbohydrate metabolic process	P	1.92692E-16	4.476922E-19	233	1045	1418	13284	OVER
GO:0008643	carbohydrate transport	P	2.534113E-2	1.648542E-3	18	64	1633	14265	OVER
GO:0044839	cell cycle G2/M phase transition	P	1.658455E-3	6.346419E-5	12	21	1639	14308	OVER
GO:0044770	cell cycle phase transition	P	5.749937E-3	2.726839E-4	13	30	1638	14299	OVER
GO:0022402	cell cycle process	P	3.83203E-2	2.828138E-3	53	288	1598	14041	OVER
GO:0048468	cell development	P	3.978327E-6	7.720685E-8	56	203	1595	14126	OVER
GO:0051301	cell division	P	5.278556E-4	1.796311E-5	49	207	1602	14122	OVER
GO:0016049	cell growth	P	2.720305E-7	4.163922E-9	60	204	1591	14125	OVER
GO:0048469	cell maturation	P	2.72263E-6	5.097722E-8	36	98	1615	14231	OVER
GO:0000902	cell morphogenesis	P	4.540114E-3	2.066227E-4	47	217	1604	14112	OVER
GO:0008283	cell proliferation	P	6.003174E-7	9.927348E-9	35	86	1616	14243	OVER
GO:0009932	cell tip growth	P	5.833634E-6	1.148071E-7	28	65	1623	14264	OVER
GO:0070726	cell wall assembly	P	1.797965E-2	1.088559E-3	6	7	1645	14322	OVER
GO:0042546	cell wall biogenesis	P	4.715418E-13	1.868896E-15	56	117	1595	14212	OVER
GO:0044038	cell wall macromolecule biosynthetic process	P	4.706028E-3	2.180325E-4	21	65	1630	14264	OVER
GO:0044036	cell wall macromolecule metabolic process	P	1.880593E-4	5.680075E-6	35	118	1616	14211	OVER
GO:0042545	cell wall modification	P	1.337958E-6	2.303986E-8	28	59	1623	14270	OVER
GO:0071555	cell wall organization	P	3.280561E-26	8.966957E-30	104	201	1547	14128	OVER
GO:0071554	cell wall organization or biogenesis	P	4.898851E-31	6.695163E-35	144	327	1507	14002	OVER
GO:0052546	cell wall pectin metabolic process	P	4.727046E-3	2.209444E-4	7	7	1644	14322	OVER
GO:0070592	cell wall polysaccharide biosynthetic process	P	4.706028E-3	2.180325E-4	21	65	1630	14264	OVER
GO:0010383	cell wall polysaccharide metabolic process	P	9.623904E-4	3.432881E-5	28	93	1623	14236	OVER
GO:0044262	cellular carbohydrate metabolic process	P	4.435196E-5	1.181991E-6	90	434	1561	13895	OVER
GO:0070589	cellular component macromolecule biosynthetic process	P	4.706028E-3	2.180325E-4	21	65	1630	14264	OVER
GO:0032989	cellular component morphogenesis	P	3.057761E-3	1.295485E-4	49	226	1602	14103	OVER
GO:0016043	cellular component organization	P	6.835793E-3	3.437982E-4	277	1933	1374	12396	OVER
GO:0071840	cellular component organization or biogenesis	P	4.630104E-3	2.126165E-4	302	2115	1349	12214	OVER
GO:0048869	cellular developmental process	P	4.088693E-2	3.118068E-3	81	488	1570	13841	OVER
GO:0006073	cellular glucan metabolic process	P	6.90553E-4	2.387726E-5	58	262	1593	14067	OVER
GO:0044264	cellular polysaccharide metabolic process	P	1.700893E-6	3.068442E-8	79	327	1572	14002	OVER
GO:0007349	cellularization	P	2.285932E-2	1.434622E-3	4	2	1647	14327	OVER
GO:0030244	cellulose biosynthetic process	P	9.786485E-3	5.309874E-4	20	67	1631	14262	OVER
GO:0030245	cellulose catabolic process	P	7.304991E-3	3.773796E-4	7	8	1644	14321	OVER
GO:0030243	cellulose metabolic process	P	5.398972E-8	6.271869E-10	38	88	1613	14241	OVER
GO:0010215	cellulose microfibril organization	P	1.797965E-2	1.088559E-3	6	7	1645	14322	OVER
GO:0000910	cytokinesis	P	9.415459E-7	1.582754E-8	35	88	1616	14241	OVER
GO:0000911	cytokinesis by cell plate formation	P	2.407153E-5	6.083422E-7	28	72	1623	14257	OVER
GO:0032506	cytokinetic process	P	7.913187E-5	2.184589E-6	28	78	1623	14251	OVER
GO:0007010	cytoskeleton organization	P	1.783089E-4	5.336839E-6	55	232	1596	14097	OVER
GO:0061640	cytoskeleton-dependent cytokinesis	P	1.176671E-6	2.010167E-8	33	80	1618	14249	OVER
GO:0048588	developmental cell growth	P	1.908446E-8	2.060506E-10	39	88	1612	14241	OVER
GO:0048589	developmental growth	P	5.641501E-8	6.707812E-10	69	242	1582	14087	OVER
GO:0060560	developmental growth involved in morphogenesis	P	1.913827E-7	2.720214E-9	50	151	1601	14178	OVER
GO:0021700	developmental maturation	P	1.239865E-3	4.592094E-5	41	167	1610	14162	OVER
GO:0006305	DNA alkylation	P	6.193196E-3	3.038619E-4	24	83	1627	14246	OVER
GO:0006306	DNA methylation	P	6.193196E-3	3.038619E-4	24	83	1627	14246	OVER
GO:0044728	DNA methylation or demethylation	P	7.350261E-3	3.827319E-4	24	86	1627	14243	OVER
GO:0006304	DNA modification	P	7.350261E-3	3.827319E-4	24	86	1627	14243	OVER
GO:0006270	DNA replication initiation	P	1.63153E-6	2.921012E-8	19	26	1632	14303	OVER
GO:0006268	DNA unwinding involved in DNA replication	P	4.529333E-3	2.05513E-4	5	2	1646	14327	OVER
GO:0006261	DNA-dependent DNA replication	P	3.993574E-3	1.768372E-4	30	115	1621	14214	OVER
GO:0010256	endomembrane system organization	P	3.840925E-4	1.259836E-5	28	85	1623	14244	OVER
GO:0045229	external encapsulating structure organization	P	4.042144E-26	1.657296E-29	106	211	1545	14118	OVER
GO:0030198	extracellular matrix organization	P	8.090456E-3	4.268028E-4	10	19	1641	14310	OVER
GO:0043062	extracellular structure organization	P	8.090456E-3	4.268028E-4	10	19	1641	14310	OVER
GO:0042044	fluid transport	P	1.123161E-2	6.226891E-4	16	48	1635	14281	OVER
GO:0000086	G2/M transition of mitotic cell cycle	P	1.658455E-3	6.346419E-5	12	21	1639	14308	OVER
GO:0010393	galacturonan metabolic process	P	4.817803E-17	9.876595E-20	39	35	1612	14294	OVER
GO:0044042	glucan metabolic process	P	6.90553E-4	2.387726E-5	58	262	1593	14067	OVER
GO:0007030	Golgi organization	P	2.407153E-5	6.083422E-7	28	72	1623	14257	OVER
GO:0040007	growth	P	7.640259E-8	9.293195E-10	80	306	1571	14023	OVER
GO:0010410	hemicellulose metabolic process	P	2.985639E-2	2.060609E-3	22	86	1629	14243	OVER
GO:0051567	histone H3-K9 methylation	P	2.925483E-5	7.59658E-7	28	73	1623	14256	OVER
GO:0061647	histone H3-K9 modification	P	9.532915E-5	2.670832E-6	28	79	1623	14250	OVER
GO:0034968	histone lysine methylation	P	2.078853E-2	1.281349E-3	31	137	1620	14192	OVER
GO:0016572	histone phosphorylation	P	1.275393E-2	7.216246E-4	11	25	1640	14304	OVER
GO:0042446	hormone biosynthetic process	P	4.262642E-8	4.660535E-10	32	62	1619	14267	OVER
GO:0042445	hormone metabolic process	P	1.614266E-6	2.84598E-8	34	86	1617	14243	OVER
GO:0009914	hormone transport	P	2.496263E-3	1.023478E-4	17	44	1634	14285	OVER
GO:0006811	ion transport	P	3.13354E-2	2.196947E-3	108	682	1543	13647	OVER
GO:0046274	lignin catabolic process	P	8.258917E-6	1.716191E-7	12	9	1639	14320	OVER
GO:0009808	lignin metabolic process	P	4.312064E-8	4.773503E-10	19	18	1632	14311	OVER
GO:0035266	meristem growth	P	2.496263E-3	1.020147E-4	24	78	1627	14251	OVER
GO:0008152	metabolic process	P	1.019097E-3	3.704796E-5	1232	9995	419	4334	OVER
GO:0030001	metal ion transport	P	2.512744E-2	1.62871E-3	57	308	1594	14021	OVER
GO:0000226	microtubule cytoskeleton organization	P	4.70345E-4	1.581316E-5	32	108	1619	14221	OVER
GO:0007018	microtubule-based movement	P	4.364529E-12	2.14737E-14	31	34	1620	14295	OVER
GO:0007017	microtubule-based process	P	2.389359E-16	5.877882E-19	73	159	1578	14170	OVER
GO:0000278	mitotic cell cycle	P	2.549119E-3	1.048633E-4	49	221	1602	14108	OVER
GO:0044772	mitotic cell cycle phase transition	P	5.749937E-3	2.726839E-4	13	30	1638	14299	OVER
GO:1903047	mitotic cell cycle process	P	5.253287E-8	6.030834E-10	47	129	1604	14200	OVER
GO:0000281	mitotic cytokinesis	P	3.083814E-6	5.816132E-8	32	80	1619	14249	OVER
GO:1902410	mitotic cytokinetic process	P	7.913187E-5	2.184589E-6	28	78	1623	14251	OVER
GO:0006928	movement of cell or subcellular component	P	5.711246E-11	3.512452E-13	33	46	1618	14283	OVER
GO:0009825	multidimensional cell growth	P	1.105012E-5	2.461624E-7	20	35	1631	14294	OVER
GO:0043086	negative regulation of catalytic activity	P	1.289348E-5	2.951225E-7	30	78	1621	14251	OVER
GO:0044092	negative regulation of molecular function	P	6.93362E-5	1.885732E-6	30	87	1621	14242	OVER
GO:0015706	nitrate transport	P	2.892756E-2	1.956969E-3	12	34	1639	14295	OVER
GO:0009116	nucleoside metabolic process	P	4.174623E-2	3.189305E-3	41	210	1610	14119	OVER
GO:0009226	nucleotide-sugar biosynthetic process	P	3.627254E-2	2.647197E-3	6	9	1645	14320	OVER
GO:0009225	nucleotide-sugar metabolic process	P	6.757307E-3	3.389274E-4	8	11	1643	14318	OVER
GO:0006730	one-carbon metabolic process	P	2.15956E-2	1.3429E-3	10	23	1641	14306	OVER
GO:0070925	organelle assembly	P	2.813789E-2	1.886542E-3	11	29	1640	14300	OVER
GO:1901617	organic hydroxy compound biosynthetic process	P	1.16266E-4	3.289197E-6	53	213	1598	14116	OVER
GO:1901615	organic hydroxy compound metabolic process	P	2.758624E-2	1.805905E-3	60	332	1591	13997	OVER
GO:0055114	oxidation-reduction process	P	2.439597E-7	3.667565E-9	254	1489	1397	12840	OVER
GO:0045489	pectin biosynthetic process	P	4.177542E-3	1.866962E-4	9	13	1642	14316	OVER
GO:0045490	pectin catabolic process	P	3.727411E-13	1.42637E-15	26	17	1625	14312	OVER
GO:0045488	pectin metabolic process	P	4.817803E-17	9.876595E-20	39	35	1612	14294	OVER
GO:0018022	peptidyl-lysine methylation	P	2.986612E-2	2.065362E-3	31	139	1620	14190	OVER
GO:0009699	phenylpropanoid biosynthetic process	P	4.578411E-2	3.51656E-3	11	32	1640	14297	OVER
GO:0046271	phenylpropanoid catabolic process	P	1.463322E-5	3.419818E-7	12	10	1639	14319	OVER
GO:0009698	phenylpropanoid metabolic process	P	8.225524E-8	1.01175E-9	28	49	1623	14280	OVER
GO:0016129	phytosteroid biosynthetic process	P	1.900499E-11	1.064924E-13	26	23	1625	14306	OVER
GO:0016128	phytosteroid metabolic process	P	5.734611E-11	3.683568E-13	26	25	1625	14304	OVER
GO:0043476	pigment accumulation	P	1.105012E-5	2.461624E-7	20	35	1631	14294	OVER
GO:0043478	pigment accumulation in response to UV light	P	1.105012E-5	2.461624E-7	20	35	1631	14294	OVER
GO:0043480	pigment accumulation in tissues	P	1.105012E-5	2.461624E-7	20	35	1631	14294	OVER
GO:0043479	pigment accumulation in tissues in response to UV light	P	1.105012E-5	2.461624E-7	20	35	1631	14294	OVER
GO:0043473	pigmentation	P	1.105012E-5	2.461624E-7	20	35	1631	14294	OVER
GO:0090627	plant epidermal cell differentiation	P	1.5524E-7	2.104428E-9	40	102	1611	14227	OVER
GO:0090558	plant epidermis development	P	5.154373E-5	1.380698E-6	58	235	1593	14094	OVER
GO:0071668	plant-type cell wall assembly	P	1.797965E-2	1.088559E-3	6	7	1645	14322	OVER
GO:0009832	plant-type cell wall biogenesis	P	3.082106E-11	1.811269E-13	37	58	1614	14271	OVER
GO:0009664	plant-type cell wall organization	P	1.716937E-7	2.393434E-9	37	89	1614	14240	OVER
GO:0071669	plant-type cell wall organization or biogenesis	P	2.676768E-12	1.207235E-14	57	128	1594	14201	OVER
GO:0009833	plant-type primary cell wall biogenesis	P	1.810406E-2	1.101039E-3	3	0	1648	14329	OVER
GO:0009834	plant-type secondary cell wall biogenesis	P	4.665394E-4	1.562145E-5	11	14	1640	14315	OVER
GO:0009846	pollen germination	P	2.985639E-2	2.05974E-3	8	16	1643	14313	OVER
GO:0006598	polyamine catabolic process	P	1.797965E-2	1.088559E-3	6	7	1645	14322	OVER
GO:0000271	polysaccharide biosynthetic process	P	1.458891E-4	4.302049E-6	68	308	1583	14021	OVER
GO:0000272	polysaccharide catabolic process	P	2.399403E-9	2.262659E-11	39	80	1612	14249	OVER
GO:0005976	polysaccharide metabolic process	P	2.994211E-16	7.775047E-19	125	411	1526	13918	OVER
GO:0009958	positive gravitropism	P	1.622926E-2	9.469242E-4	7	10	1644	14319	OVER
GO:0051258	protein polymerization	P	2.5867E-3	1.071163E-4	28	100	1623	14229	OVER
GO:0042451	purine nucleoside biosynthetic process	P	9.462236E-3	5.082218E-4	15	42	1636	14287	OVER
GO:0042278	purine nucleoside metabolic process	P	1.191769E-2	6.726808E-4	39	179	1612	14150	OVER
GO:0046129	purine ribonucleoside biosynthetic process	P	9.462236E-3	5.082218E-4	15	42	1636	14287	OVER
GO:0046128	purine ribonucleoside metabolic process	P	1.152568E-2	6.48979E-4	39	178	1612	14151	OVER
GO:1902749	regulation of cell cycle G2/M phase transition	P	1.658455E-3	6.346419E-5	12	21	1639	14308	OVER
GO:1901987	regulation of cell cycle phase transition	P	4.58453E-3	2.098972E-4	13	29	1638	14300	OVER
GO:0008361	regulation of cell size	P	7.407363E-4	2.591615E-5	14	26	1637	14303	OVER
GO:0048638	regulation of developmental growth	P	1.284861E-3	4.776306E-5	32	114	1619	14215	OVER
GO:0051052	regulation of DNA metabolic process	P	1.503229E-2	8.690251E-4	25	98	1626	14231	OVER
GO:0006275	regulation of DNA replication	P	4.268841E-5	1.122761E-6	25	61	1626	14268	OVER
GO:0010389	regulation of G2/M transition of mitotic cell cycle	P	1.658455E-3	6.346419E-5	12	21	1639	14308	OVER
GO:0040008	regulation of growth	P	4.112519E-3	1.826662E-4	32	126	1619	14203	OVER
GO:0010817	regulation of hormone levels	P	2.055931E-9	1.910664E-11	53	141	1598	14188	OVER
GO:0048509	regulation of meristem development	P	1.622926E-2	9.470952E-4	25	99	1626	14230	OVER
GO:0010075	regulation of meristem growth	P	1.999772E-3	8.041519E-5	24	76	1627	14253	OVER
GO:1901990	regulation of mitotic cell cycle phase transition	P	4.58453E-3	2.098972E-4	13	29	1638	14300	OVER
GO:0010583	response to cyclopentenone	P	6.302584E-3	3.109516E-4	11	22	1640	14307	OVER
GO:0010167	response to nitrate	P	6.948206E-4	2.421474E-5	13	22	1638	14307	OVER
GO:0009411	response to UV	P	1.588884E-4	4.712149E-6	27	77	1624	14252	OVER
GO:0009119	ribonucleoside metabolic process	P	3.52271E-2	2.542013E-3	40	200	1611	14129	OVER
GO:0048364	root development	P	1.630295E-5	3.876881E-7	55	210	1596	14119	OVER
GO:0010053	root epidermal cell differentiation	P	1.291255E-7	1.676496E-9	40	101	1611	14228	OVER
GO:0080147	root hair cell development	P	1.221288E-7	1.568963E-9	31	62	1620	14267	OVER
GO:0048765	root hair cell differentiation	P	2.72263E-6	5.097722E-8	36	98	1615	14231	OVER
GO:0048767	root hair elongation	P	1.5524E-7	2.121634E-9	30	59	1621	14270	OVER
GO:0010015	root morphogenesis	P	4.02262E-7	6.377257E-9	49	151	1602	14178	OVER
GO:0022622	root system development	P	1.630295E-5	3.876881E-7	55	210	1596	14119	OVER
GO:0006556	S-adenosylmethionine biosynthetic process	P	1.666237E-3	6.421741E-5	5	1	1646	14328	OVER
GO:0046500	S-adenosylmethionine metabolic process	P	1.735406E-2	1.031709E-3	5	4	1646	14325	OVER
GO:0044724	single-organism carbohydrate catabolic process	P	3.550924E-2	2.56966E-3	33	157	1618	14172	OVER
GO:0044723	single-organism carbohydrate metabolic process	P	3.689244E-2	2.707563E-3	120	776	1531	13553	OVER
GO:0044710	single-organism metabolic process	P	6.428086E-4	2.20507E-5	577	4272	1074	10057	OVER
GO:0044699	single-organism process	P	8.90618E-4	3.152522E-5	887	6920	764	7409	OVER
GO:0051225	spindle assembly	P	3.478451E-3	1.51175E-4	10	16	1641	14313	OVER
GO:0007051	spindle organization	P	6.258441E-3	3.079184E-4	10	18	1641	14311	OVER
GO:0048443	stamen development	P	2.182663E-4	6.652096E-6	22	55	1629	14274	OVER
GO:0006694	steroid biosynthetic process	P	1.431869E-18	1.956907E-21	50	59	1601	14270	OVER
GO:0008202	steroid metabolic process	P	2.156713E-17	3.575604E-20	50	65	1601	14264	OVER
GO:0016126	sterol biosynthetic process	P	8.810567E-11	6.141027E-13	32	44	1619	14285	OVER
GO:0016125	sterol metabolic process	P	5.903481E-10	4.921585E-12	32	49	1619	14280	OVER
GO:0006949	syncytium formation	P	4.051239E-2	3.073433E-3	4	3	1647	14326	OVER
GO:0035384	thioester biosynthetic process	P	2.813789E-2	1.888165E-3	5	5	1646	14324	OVER
GO:0035383	thioester metabolic process	P	4.103354E-7	6.617409E-9	23	36	1628	14293	OVER
GO:0009888	tissue development	P	7.251253E-3	3.706394E-4	87	493	1564	13836	OVER
GO:0010054	trichoblast differentiation	P	8.483792E-8	1.055111E-9	40	99	1611	14230	OVER
GO:0048764	trichoblast maturation	P	2.72263E-6	5.097722E-8	36	98	1615	14231	OVER
GO:0009826	unidimensional cell growth	P	1.870243E-5	4.524164E-7	38	119	1613	14210	OVER
GO:0006833	water transport	P	1.123161E-2	6.226891E-4	16	48	1635	14281	OVER
GO:0045492	xylan biosynthetic process	P	2.292347E-2	1.453668E-3	18	63	1633	14266	OVER
GO:1902494	catalytic complex	C	1.913481E-3	7.632646E-5	13	304	1638	14025	UNDER
GO:0005623	cell	C	1.411325E-6	2.449614E-8	627	6470	1024	7859	UNDER
GO:0044464	cell part	C	3.388348E-6	6.529412E-8	618	6361	1033	7968	UNDER
GO:0009507	chloroplast	C	1.31733E-11	7.021441E-14	63	1249	1588	13080	UNDER
GO:0009941	chloroplast envelope	C	1.741387E-2	1.041363E-3	19	336	1632	13993	UNDER
GO:0044434	chloroplast part	C	2.847574E-7	4.445407E-9	33	706	1618	13623	UNDER
GO:0009570	chloroplast stroma	C	2.463814E-2	1.581966E-3	20	343	1631	13986	UNDER
GO:0009534	chloroplast thylakoid	C	6.610226E-3	3.270332E-4	11	253	1640	14076	UNDER
GO:0009535	chloroplast thylakoid membrane	C	1.399214E-2	7.974201E-4	6	176	1645	14153	UNDER
GO:0005737	cytoplasm	C	2.407153E-5	6.086147E-7	345	3798	1306	10531	UNDER
GO:0044444	cytoplasmic part	C	1.004131E-6	1.701684E-8	294	3418	1357	10911	UNDER
GO:0005829	cytosol	C	2.813789E-2	1.874806E-3	57	741	1594	13588	UNDER
GO:0005622	intracellular	C	2.017148E-15	6.064953E-18	507	5958	1144	8371	UNDER
GO:0043231	intracellular membrane-bounded organelle	C	4.008698E-9	3.944598E-11	340	4025	1311	10304	UNDER
GO:0043229	intracellular organelle	C	1.694949E-5	4.053793E-7	412	4435	1239	9894	UNDER
GO:0044424	intracellular part	C	1.652158E-10	1.287044E-12	480	5427	1171	8902	UNDER
GO:0043227	membrane-bounded organelle	C	3.379369E-9	3.279147E-11	340	4028	1311	10301	UNDER
GO:0044428	nuclear part	C	9.903018E-4	3.545976E-5	19	393	1632	13936	UNDER
GO:0005654	nucleoplasm	C	2.300613E-3	9.338283E-5	2	134	1649	14195	UNDER
GO:0044451	nucleoplasm part	C	4.3249E-3	1.944639E-4	2	124	1649	14205	UNDER
GO:0005634	nucleus	C	9.437247E-4	3.353402E-5	134	1637	1517	12692	UNDER
GO:0043226	organelle	C	1.319863E-5	3.048475E-7	412	4444	1239	9885	UNDER
GO:0034357	photosynthetic membrane	C	1.207173E-3	4.454513E-5	7	223	1644	14106	UNDER
GO:0009536	plastid	C	7.705401E-11	5.26541E-13	72	1328	1579	13001	UNDER
GO:0009526	plastid envelope	C	1.65472E-2	9.679105E-4	20	351	1631	13978	UNDER
GO:0044435	plastid part	C	2.179392E-7	3.216815E-9	34	724	1617	13605	UNDER
GO:0009532	plastid stroma	C	1.079774E-2	5.932337E-4	20	360	1631	13969	UNDER
GO:0031976	plastid thylakoid	C	6.612549E-3	3.280518E-4	11	254	1640	14075	UNDER
GO:0055035	plastid thylakoid membrane	C	1.017993E-2	5.537258E-4	6	177	1645	14152	UNDER
GO:0030529	ribonucleoprotein complex	C	1.850371E-3	7.333709E-5	30	513	1621	13816	UNDER
GO:0009579	thylakoid	C	3.466442E-3	1.497056E-4	17	342	1634	13987	UNDER
GO:0042651	thylakoid membrane	C	1.999772E-3	8.062496E-5	6	204	1645	14125	UNDER
GO:0044436	thylakoid part	C	2.744341E-4	8.58896E-6	7	245	1644	14084	UNDER
GO:1990234	transferase complex	C	3.388348E-6	6.500048E-8	1	183	1650	14146	UNDER
GO:0000151	ubiquitin ligase complex	C	3.962067E-2	2.972769E-3	1	82	1650	14247	UNDER
GO:0004812	aminoacyl-tRNA ligase activity	F	3.352777E-2	2.368984E-3	0	61	1651	14268	UNDER
GO:0042623	ATPase activity, coupled	F	2.463814E-2	1.582606E-3	17	306	1634	14023	UNDER
GO:0005488	binding	F	2.5867E-3	1.067968E-4	757	7294	894	7035	UNDER
GO:0016859	cis-trans isomerase activity	F	1.71282E-2	1.0136E-3	0	67	1651	14262	UNDER
GO:0003677	DNA binding	F	5.190149E-4	1.759132E-5	111	1417	1540	12912	UNDER
GO:0003690	double-stranded DNA binding	F	1.741387E-2	1.042404E-3	0	69	1651	14260	UNDER
GO:0004386	helicase activity	F	5.574297E-3	2.628307E-4	5	172	1646	14157	UNDER
GO:1901363	heterocyclic compound binding	F	1.315032E-4	3.828098E-6	474	4923	1177	9406	UNDER
GO:0016876	ligase activity, forming aminoacyl-tRNA and related compounds	F	3.40897E-2	2.450619E-3	0	62	1651	14267	UNDER
GO:0016875	ligase activity, forming carbon-oxygen bonds	F	3.40897E-2	2.450619E-3	0	62	1651	14267	UNDER
GO:0008237	metallopeptidase activity	F	6.075997E-3	2.964508E-4	0	80	1651	14249	UNDER
GO:0004518	nuclease activity	F	1.682377E-2	9.863873E-4	5	155	1646	14174	UNDER
GO:0003676	nucleic acid binding	F	4.367084E-19	4.774726E-22	142	2478	1509	11851	UNDER
GO:0016779	nucleotidyltransferase activity	F	3.67077E-2	2.688988E-3	8	185	1643	14144	UNDER
GO:0097159	organic cyclic compound binding	F	1.189421E-4	3.381162E-6	474	4924	1177	9405	UNDER
GO:0003755	peptidyl-prolyl cis-trans isomerase activity	F	3.40897E-2	2.450619E-3	0	62	1651	14267	UNDER
GO:0000988	protein binding transcription factor activity	F	3.40897E-2	2.450619E-3	0	62	1651	14267	UNDER
GO:0003723	RNA binding	F	1.269123E-10	9.539667E-13	14	542	1637	13787	UNDER
GO:0043566	structure-specific DNA binding	F	1.502422E-2	8.645205E-4	1	90	1650	14239	UNDER
GO:0008135	translation factor activity, RNA binding	F	2.207212E-2	1.375548E-3	5	152	1646	14177	UNDER
GO:0003743	translation initiation factor activity	F	1.495552E-2	8.564117E-4	2	109	1649	14220	UNDER
GO:0008270	zinc ion binding	F	1.22707E-5	2.767071E-7	63	999	1588	13330	UNDER
GO:0009738	abscisic acid-activated signaling pathway	P	3.744849E-2	2.758609E-3	1	79	1650	14250	UNDER
GO:0043038	amino acid activation	P	3.40897E-2	2.450619E-3	0	62	1651	14267	UNDER
GO:0019438	aromatic compound biosynthetic process	P	5.62089E-4	1.92049E-5	163	1938	1488	12391	UNDER
GO:0065007	biological regulation	P	3.655425E-2	2.672752E-3	329	3325	1322	11004	UNDER
GO:0048440	carpel development	P	3.550924E-2	2.581785E-3	2	98	1649	14231	UNDER
GO:0007154	cell communication	P	2.618335E-3	1.087842E-4	88	1134	1563	13195	UNDER
GO:0006081	cellular aldehyde metabolic process	P	2.215885E-4	6.813914E-6	13	335	1638	13994	UNDER
GO:0006725	cellular aromatic compound metabolic process	P	8.758472E-13	3.71071E-15	254	3390	1397	10939	UNDER
GO:0044249	cellular biosynthetic process	P	2.878637E-4	9.087947E-6	334	3600	1317	10729	UNDER
GO:0044242	cellular lipid catabolic process	P	2.044689E-2	1.249113E-3	4	137	1647	14192	UNDER
GO:0051641	cellular localization	P	2.847574E-7	4.475483E-9	53	955	1598	13374	UNDER
GO:0034645	cellular macromolecule biosynthetic process	P	2.84714E-5	7.354235E-7	207	2467	1444	11862	UNDER
GO:0044265	cellular macromolecule catabolic process	P	5.134598E-3	2.41397E-4	18	348	1633	13981	UNDER
GO:0070727	cellular macromolecule localization	P	8.258917E-6	1.726957E-7	32	638	1619	13691	UNDER
GO:0044260	cellular macromolecule metabolic process	P	4.117037E-16	1.125335E-18	414	5122	1237	9207	UNDER
GO:0044237	cellular metabolic process	P	4.376084E-12	2.212862E-14	649	7051	1002	7278	UNDER
GO:0044271	cellular nitrogen compound biosynthetic process	P	3.081466E-5	8.043733E-7	148	1875	1503	12454	UNDER
GO:0044270	cellular nitrogen compound catabolic process	P	2.285932E-2	1.440228E-3	6	164	1645	14165	UNDER
GO:0034641	cellular nitrogen compound metabolic process	P	3.524523E-15	1.161252E-17	237	3330	1414	10999	UNDER
GO:0009987	cellular process	P	3.070671E-3	1.305151E-4	923	8711	728	5618	UNDER
GO:0034613	cellular protein localization	P	6.933764E-6	1.393007E-7	31	629	1620	13700	UNDER
GO:0044267	cellular protein metabolic process	P	5.51309E-8	6.479783E-10	227	2848	1424	11481	UNDER
GO:0006464	cellular protein modification process	P	6.0063E-3	2.902016E-4	175	1973	1476	12356	UNDER
GO:0071215	cellular response to abscisic acid stimulus	P	2.074181E-2	1.274876E-3	1	86	1650	14243	UNDER
GO:0071229	cellular response to acid chemical	P	1.073367E-2	5.860976E-4	11	246	1640	14083	UNDER
GO:0070887	cellular response to chemical stimulus	P	1.128257E-3	4.13247E-5	31	534	1620	13795	UNDER
GO:0071359	cellular response to dsRNA	P	2.813789E-2	1.876641E-3	1	83	1650	14246	UNDER
GO:1901699	cellular response to nitrogen compound	P	1.502422E-2	8.665053E-4	1	91	1650	14238	UNDER
GO:0071407	cellular response to organic cyclic compound	P	2.295352E-2	1.458711E-3	9	206	1642	14123	UNDER
GO:0071310	cellular response to organic substance	P	7.350261E-3	3.809975E-4	30	484	1621	13845	UNDER
GO:1901701	cellular response to oxygen-containing compound	P	1.439931E-3	5.392117E-5	15	334	1636	13995	UNDER
GO:0051716	cellular response to stimulus	P	6.484748E-5	1.75479E-6	109	1454	1542	12875	UNDER
GO:0033554	cellular response to stress	P	7.086813E-3	3.593286E-4	37	562	1614	13767	UNDER
GO:0019750	chloroplast localization	P	3.962067E-2	2.972769E-3	1	82	1650	14247	UNDER
GO:0009658	chloroplast organization	P	1.289348E-5	2.960373E-7	2	190	1649	14139	UNDER
GO:0009902	chloroplast relocation	P	3.962067E-2	2.972769E-3	1	82	1650	14247	UNDER
GO:0010388	cullin deneddylation	P	1.71282E-2	1.0136E-3	0	67	1651	14262	UNDER
GO:0016482	cytoplasmic transport	P	1.5524E-7	2.061723E-9	15	471	1636	13858	UNDER
GO:0006952	defense response	P	3.83203E-2	2.833304E-3	37	520	1614	13809	UNDER
GO:0005984	disaccharide metabolic process	P	2.108456E-2	1.302476E-3	4	140	1647	14189	UNDER
GO:0031050	dsRNA fragmentation	P	2.813789E-2	1.876641E-3	1	83	1650	14246	UNDER
GO:0009793	embryo development ending in seed dormancy	P	3.367466E-2	2.383965E-3	11	225	1640	14104	UNDER
GO:0051649	establishment of localization in cell	P	2.281358E-7	3.398496E-9	50	921	1601	13408	UNDER
GO:0051656	establishment of organelle localization	P	2.074181E-2	1.275634E-3	1	87	1650	14242	UNDER
GO:0051667	establishment of plastid localization	P	3.962067E-2	2.972769E-3	1	82	1650	14247	UNDER
GO:0045184	establishment of protein localization	P	7.980134E-6	1.625038E-7	37	700	1614	13629	UNDER
GO:0072594	establishment of protein localization to organelle	P	6.723344E-10	5.880744E-12	4	342	1647	13987	UNDER
GO:0072663	establishment of protein localization to peroxisome	P	6.0063E-3	2.914086E-4	0	79	1651	14250	UNDER
GO:0006635	fatty acid beta-oxidation	P	4.354462E-3	1.963882E-4	1	109	1650	14220	UNDER
GO:0009062	fatty acid catabolic process	P	3.115152E-3	1.336829E-4	2	128	1649	14201	UNDER
GO:0019395	fatty acid oxidation	P	1.502422E-2	8.633957E-4	2	110	1649	14219	UNDER
GO:0010467	gene expression	P	1.074592E-17	1.615486E-20	151	2525	1500	11804	UNDER
GO:0019682	glyceraldehyde-3-phosphate metabolic process	P	8.492086E-3	4.503115E-4	11	252	1640	14077	UNDER
GO:0018130	heterocycle biosynthetic process	P	1.458891E-4	4.271689E-6	154	1892	1497	12437	UNDER
GO:0046700	heterocycle catabolic process	P	2.955704E-2	2.019751E-3	6	163	1645	14166	UNDER
GO:0046483	heterocycle metabolic process	P	8.878888E-16	2.548266E-18	233	3318	1418	11011	UNDER
GO:0042592	homeostatic process	P	2.902798E-2	1.975664E-3	14	265	1637	14064	UNDER
GO:0006955	immune response	P	7.376028E-3	3.850817E-4	15	306	1636	14023	UNDER
GO:0002376	immune system process	P	2.888822E-3	1.208117E-4	16	335	1635	13994	UNDER
GO:0045087	innate immune response	P	7.304991E-3	3.764257E-4	15	304	1636	14025	UNDER
GO:0044743	intracellular protein transmembrane import	P	1.015822E-3	3.665124E-5	0	97	1651	14232	UNDER
GO:0065002	intracellular protein transmembrane transport	P	6.948206E-4	2.41712E-5	0	101	1651	14228	UNDER
GO:0006886	intracellular protein transport	P	1.706736E-5	4.10531E-7	31	610	1620	13719	UNDER
GO:0046907	intracellular transport	P	1.869475E-6	3.398116E-8	44	812	1607	13517	UNDER
GO:0016226	iron-sulfur cluster assembly	P	3.005063E-3	1.269051E-4	0	86	1651	14243	UNDER
GO:0009240	isopentenyl diphosphate biosynthetic process	P	2.309718E-2	1.474154E-3	6	167	1645	14162	UNDER
GO:0019288	isopentenyl diphosphate biosynthetic process, methylerythritol 4-phosphate pathway	P	2.285932E-2	1.440228E-3	6	164	1645	14165	UNDER
GO:0046490	isopentenyl diphosphate metabolic process	P	2.309718E-2	1.474154E-3	6	167	1645	14162	UNDER
GO:0034440	lipid oxidation	P	1.570228E-2	9.099037E-4	2	112	1649	14217	UNDER
GO:0009059	macromolecule biosynthetic process	P	3.105151E-3	1.32405E-4	230	2526	1421	11803	UNDER
GO:0033036	macromolecule localization	P	7.042088E-6	1.424394E-7	48	835	1603	13494	UNDER
GO:0043170	macromolecule metabolic process	P	4.17834E-11	2.5126E-13	495	5603	1156	8726	UNDER
GO:0043412	macromolecule modification	P	1.447388E-5	3.362798E-7	180	2221	1471	12108	UNDER
GO:0061024	membrane organization	P	3.655649E-3	1.593757E-4	16	331	1635	13998	UNDER
GO:0031163	metallo-sulfur cluster assembly	P	3.005063E-3	1.269051E-4	0	86	1651	14243	UNDER
GO:0072329	monocarboxylic acid catabolic process	P	3.237314E-3	1.393677E-4	2	131	1649	14198	UNDER
GO:0016071	mRNA metabolic process	P	1.512504E-6	2.6459E-8	5	274	1646	14055	UNDER
GO:0006397	mRNA processing	P	4.121474E-3	1.836273E-4	3	144	1648	14185	UNDER
GO:0034660	ncRNA metabolic process	P	2.318007E-15	7.286341E-18	1	395	1650	13934	UNDER
GO:0034470	ncRNA processing	P	1.152635E-10	8.349003E-13	1	292	1650	14037	UNDER
GO:0006807	nitrogen compound metabolic process	P	1.120392E-12	4.899899E-15	278	3624	1373	10705	UNDER
GO:0051170	nuclear import	P	2.892756E-2	1.953671E-3	1	85	1650	14244	UNDER
GO:0090304	nucleic acid metabolic process	P	2.267463E-20	1.239559E-23	154	2668	1497	11661	UNDER
GO:0090305	nucleic acid phosphodiester bond hydrolysis	P	1.742535E-3	6.763428E-5	5	188	1646	14141	UNDER
GO:0097659	nucleic acid-templated transcription	P	1.519059E-5	3.570836E-7	103	1431	1548	12898	UNDER
GO:0034654	nucleobase-containing compound biosynthetic process	P	2.538171E-4	7.909019E-6	135	1686	1516	12643	UNDER
GO:0006139	nucleobase-containing compound metabolic process	P	3.524523E-15	1.204224E-17	213	3078	1438	11251	UNDER
GO:0009311	oligosaccharide metabolic process	P	4.814107E-3	2.256716E-4	4	157	1647	14172	UNDER
GO:1901360	organic cyclic compound metabolic process	P	4.177899E-7	6.851823E-9	297	3476	1354	10853	UNDER
GO:0090407	organophosphate biosynthetic process	P	2.813789E-2	1.857131E-3	39	550	1612	13779	UNDER
GO:0048481	ovule development	P	3.855651E-2	2.861307E-3	1	81	1650	14248	UNDER
GO:0043574	peroxisomal transport	P	6.075997E-3	2.964508E-4	0	80	1651	14249	UNDER
GO:0007031	peroxisome organization	P	1.015822E-3	3.665124E-5	0	97	1651	14232	UNDER
GO:0009640	photomorphogenesis	P	4.3249E-3	1.944639E-4	2	124	1649	14205	UNDER
GO:0009648	photoperiodism	P	8.67755E-3	4.613321E-4	0	77	1651	14252	UNDER
GO:0048573	photoperiodism, flowering	P	1.741387E-2	1.042404E-3	0	69	1651	14260	UNDER
GO:0015979	photosynthesis	P	1.262008E-5	2.863104E-7	7	286	1644	14043	UNDER
GO:0019684	photosynthesis, light reaction	P	2.802621E-4	8.809659E-6	5	214	1646	14115	UNDER
GO:0010207	photosystem II assembly	P	1.039207E-3	3.792103E-5	1	122	1650	14207	UNDER
GO:0035670	plant-type ovary development	P	3.855651E-2	2.861307E-3	1	81	1650	14248	UNDER
GO:0051644	plastid localization	P	3.962067E-2	2.972769E-3	1	82	1650	14247	UNDER
GO:0009668	plastid membrane organization	P	2.787943E-5	7.163227E-7	1	160	1650	14169	UNDER
GO:0009657	plastid organization	P	3.379369E-9	3.262676E-11	3	302	1648	14027	UNDER
GO:0006778	porphyrin-containing compound metabolic process	P	1.305219E-2	7.402841E-4	5	162	1646	14167	UNDER
GO:0048518	positive regulation of biological process	P	4.374658E-5	1.159879E-6	35	644	1616	13685	UNDER
GO:0009891	positive regulation of biosynthetic process	P	3.059757E-4	9.701568E-6	8	259	1643	14070	UNDER
GO:0031328	positive regulation of cellular biosynthetic process	P	1.27311E-4	3.688662E-6	6	239	1645	14090	UNDER
GO:0031325	positive regulation of cellular metabolic process	P	1.787526E-3	6.986914E-5	16	344	1635	13985	UNDER
GO:0048522	positive regulation of cellular process	P	3.6486E-4	1.191766E-5	24	472	1627	13857	UNDER
GO:0010628	positive regulation of gene expression	P	9.181372E-5	2.559792E-6	6	241	1645	14088	UNDER
GO:0010557	positive regulation of macromolecule biosynthetic process	P	1.27311E-4	3.688662E-6	6	239	1645	14090	UNDER
GO:0010604	positive regulation of macromolecule metabolic process	P	1.761844E-3	6.862451E-5	16	342	1635	13987	UNDER
GO:0009893	positive regulation of metabolic process	P	3.459527E-4	1.111096E-5	25	483	1626	13846	UNDER
GO:0051173	positive regulation of nitrogen compound metabolic process	P	3.240303E-4	1.036259E-5	6	227	1645	14102	UNDER
GO:1903508	positive regulation of nucleic acid-templated transcription	P	4.477689E-4	1.493175E-5	6	224	1645	14105	UNDER
GO:0045935	positive regulation of nucleobase-containing compound metabolic process	P	3.209739E-4	1.022098E-5	6	226	1645	14103	UNDER
GO:1902680	positive regulation of RNA biosynthetic process	P	4.477689E-4	1.493175E-5	6	224	1645	14105	UNDER
GO:0051254	positive regulation of RNA metabolic process	P	4.477689E-4	1.493175E-5	6	224	1645	14105	UNDER
GO:0045893	positive regulation of transcription, DNA-templated	P	4.477689E-4	1.493175E-5	6	224	1645	14105	UNDER
GO:0010608	posttranscriptional regulation of gene expression	P	3.719058E-3	1.626484E-4	4	163	1647	14166	UNDER
GO:0070918	production of small RNA involved in gene silencing by RNA	P	2.813789E-2	1.876641E-3	1	83	1650	14246	UNDER
GO:0000338	protein deneddylation	P	1.71282E-2	1.0136E-3	0	67	1651	14262	UNDER
GO:0006470	protein dephosphorylation	P	2.902798E-2	1.973554E-3	5	150	1646	14179	UNDER
GO:0006457	protein folding	P	2.892756E-2	1.951116E-3	9	202	1642	14127	UNDER
GO:0017038	protein import	P	3.388348E-6	6.493973E-8	1	182	1650	14147	UNDER
GO:0006606	protein import into nucleus	P	2.813789E-2	1.876641E-3	1	83	1650	14246	UNDER
GO:0016558	protein import into peroxisome matrix	P	8.445367E-3	4.466799E-4	0	76	1651	14253	UNDER
GO:0008104	protein localization	P	1.105012E-5	2.375974E-7	39	720	1612	13609	UNDER
GO:0034504	protein localization to nucleus	P	2.82783E-2	1.901452E-3	1	84	1650	14245	UNDER
GO:0033365	protein localization to organelle	P	3.391197E-10	2.780809E-12	4	351	1647	13978	UNDER
GO:0072662	protein localization to peroxisome	P	6.0063E-3	2.914086E-4	0	79	1651	14250	UNDER
GO:0019538	protein metabolic process	P	5.076189E-8	5.758148E-10	262	3201	1389	11128	UNDER
GO:0032446	protein modification by small protein conjugation	P	4.335566E-2	3.324111E-3	10	208	1641	14121	UNDER
GO:0070647	protein modification by small protein conjugation or removal	P	1.458891E-4	4.306689E-6	10	297	1641	14032	UNDER
GO:0070646	protein modification by small protein removal	P	2.395756E-4	7.399765E-6	0	115	1651	14214	UNDER
GO:0036211	protein modification process	P	6.0063E-3	2.902016E-4	175	1973	1476	12356	UNDER
GO:0006487	protein N-linked glycosylation	P	4.643483E-2	3.579233E-3	0	57	1651	14272	UNDER
GO:0000413	protein peptidyl-prolyl isomerization	P	3.40897E-2	2.450619E-3	0	62	1651	14267	UNDER
GO:0006605	protein targeting	P	1.63153E-6	2.919054E-8	16	452	1635	13877	UNDER
GO:0044744	protein targeting to nucleus	P	2.813789E-2	1.876641E-3	1	83	1650	14246	UNDER
GO:0006625	protein targeting to peroxisome	P	6.0063E-3	2.914086E-4	0	79	1651	14250	UNDER
GO:0071806	protein transmembrane transport	P	2.927406E-3	1.228254E-4	1	110	1650	14219	UNDER
GO:0015031	protein transport	P	1.22707E-5	2.759143E-7	37	693	1614	13636	UNDER
GO:0006508	proteolysis	P	2.691931E-2	1.758566E-3	56	730	1595	13599	UNDER
GO:0006221	pyrimidine nucleotide biosynthetic process	P	4.051239E-2	3.083969E-3	3	112	1648	14217	UNDER
GO:0006220	pyrimidine nucleotide metabolic process	P	4.051239E-2	3.083969E-3	3	112	1648	14217	UNDER
GO:0009220	pyrimidine ribonucleotide biosynthetic process	P	1.073367E-2	5.88247E-4	1	95	1650	14234	UNDER
GO:0009218	pyrimidine ribonucleotide metabolic process	P	1.073367E-2	5.88247E-4	1	95	1650	14234	UNDER
GO:0050789	regulation of biological process	P	1.364403E-3	5.090637E-5	292	3146	1359	11183	UNDER
GO:0031326	regulation of cellular biosynthetic process	P	2.897483E-2	1.964127E-3	119	1362	1532	12967	UNDER
GO:2000112	regulation of cellular macromolecule biosynthetic process	P	3.85775E-2	2.868137E-3	118	1341	1533	12988	UNDER
GO:0031323	regulation of cellular metabolic process	P	7.139815E-3	3.629918E-4	145	1670	1506	12659	UNDER
GO:0050794	regulation of cellular process	P	6.724415E-6	1.341758E-7	223	2672	1428	11657	UNDER
GO:0010468	regulation of gene expression	P	7.782461E-4	2.733487E-5	116	1458	1535	12871	UNDER
GO:0010556	regulation of macromolecule biosynthetic process	P	3.124054E-2	2.183514E-3	118	1347	1533	12982	UNDER
GO:0060255	regulation of macromolecule metabolic process	P	1.016568E-3	3.681708E-5	140	1691	1511	12638	UNDER
GO:0051171	regulation of nitrogen compound metabolic process	P	1.992889E-2	1.214744E-3	117	1360	1534	12969	UNDER
GO:1903506	regulation of nucleic acid-templated transcription	P	5.914277E-3	2.820941E-4	103	1264	1548	13065	UNDER
GO:0019219	regulation of nucleobase-containing compound metabolic process	P	2.489056E-2	1.605623E-3	117	1347	1534	12982	UNDER
GO:0080090	regulation of primary metabolic process	P	3.088437E-2	2.148441E-3	146	1622	1505	12707	UNDER
GO:0048583	regulation of response to stimulus	P	1.610789E-2	9.356091E-4	30	467	1621	13862	UNDER
GO:2001141	regulation of RNA biosynthetic process	P	5.914277E-3	2.820941E-4	103	1264	1548	13065	UNDER
GO:0051252	regulation of RNA metabolic process	P	4.529333E-3	2.051378E-4	103	1274	1548	13055	UNDER
GO:0006355	regulation of transcription, DNA-templated	P	6.630772E-3	3.298621E-4	103	1258	1548	13071	UNDER
GO:0009628	response to abiotic stimulus	P	1.092994E-2	6.019904E-4	82	1028	1569	13301	UNDER
GO:0009737	response to abscisic acid	P	2.940803E-2	2.005549E-3	7	175	1644	14154	UNDER
GO:0043331	response to dsRNA	P	2.813789E-2	1.876641E-3	1	83	1650	14246	UNDER
GO:0009642	response to light intensity	P	2.074018E-2	1.269865E-3	2	107	1649	14222	UNDER
GO:0009314	response to radiation	P	2.4926E-2	1.611316E-3	33	490	1618	13839	UNDER
GO:0009639	response to red or far red light	P	3.468922E-3	1.502868E-4	6	193	1645	14136	UNDER
GO:0050896	response to stimulus	P	1.693067E-2	9.949692E-4	262	2749	1389	11580	UNDER
GO:0006950	response to stress	P	3.022768E-2	2.094497E-3	140	1564	1511	12765	UNDER
GO:0022613	ribonucleoprotein complex biogenesis	P	1.036054E-8	1.090285E-10	3	293	1648	14036	UNDER
GO:0042254	ribosome biogenesis	P	1.064099E-8	1.134341E-10	2	267	1649	14062	UNDER
GO:0032774	RNA biosynthetic process	P	2.046572E-5	5.034619E-7	105	1440	1546	12889	UNDER
GO:0016070	RNA metabolic process	P	7.432544E-20	5.078956E-23	118	2232	1533	12097	UNDER
GO:0009451	RNA modification	P	8.447162E-6	1.777864E-7	4	239	1647	14090	UNDER
GO:0090501	RNA phosphodiester bond hydrolysis	P	2.407915E-2	1.540118E-3	0	64	1651	14265	UNDER
GO:0006396	RNA processing	P	3.502634E-19	2.872189E-22	9	686	1642	13643	UNDER
GO:0008380	RNA splicing	P	8.090456E-3	4.253442E-4	7	195	1644	14134	UNDER
GO:0016072	rRNA metabolic process	P	1.967086E-9	1.801213E-11	0	229	1651	14100	UNDER
GO:0006364	rRNA processing	P	4.410884E-9	4.400636E-11	0	224	1651	14105	UNDER
GO:0007165	signal transduction	P	3.045493E-2	2.114405E-3	78	951	1573	13378	UNDER
GO:0023052	signaling	P	2.287548E-2	1.444372E-3	80	982	1571	13347	UNDER
GO:0044700	single organism signaling	P	2.609079E-2	1.700876E-3	80	981	1571	13348	UNDER
GO:1902580	single-organism cellular localization	P	2.559924E-7	3.883443E-9	15	462	1636	13867	UNDER
GO:1902582	single-organism intracellular transport	P	1.968207E-7	2.824405E-9	29	659	1622	13670	UNDER
GO:0044802	single-organism membrane organization	P	8.626864E-4	3.041863E-5	12	300	1639	14029	UNDER
GO:1902593	single-organism nuclear import	P	2.813789E-2	1.876641E-3	1	83	1650	14246	UNDER
GO:0044282	small molecule catabolic process	P	2.292347E-2	1.452522E-3	15	285	1636	14044	UNDER
GO:0033013	tetrapyrrole metabolic process	P	7.172879E-3	3.656531E-4	5	167	1646	14162	UNDER
GO:0010027	thylakoid membrane organization	P	2.787943E-5	7.163227E-7	1	160	1650	14169	UNDER
GO:0042793	transcription from plastid promoter	P	2.512744E-2	1.631206E-3	0	66	1651	14263	UNDER
GO:0006366	transcription from RNA polymerase II promoter	P	1.797965E-2	1.087478E-3	0	70	1651	14259	UNDER
GO:0006351	transcription, DNA-templated	P	2.146674E-5	5.310209E-7	103	1422	1548	12907	UNDER
GO:0006412	translation	P	5.639058E-5	1.518238E-6	27	540	1624	13789	UNDER
GO:0006413	translational initiation	P	4.185608E-2	3.203418E-3	3	114	1648	14215	UNDER
GO:0043039	tRNA aminoacylation	P	3.40897E-2	2.450619E-3	0	62	1651	14267	UNDER
GO:0006418	tRNA aminoacylation for protein translation	P	4.643483E-2	3.579233E-3	0	57	1651	14272	UNDER
GO:0006399	tRNA metabolic process	P	1.963322E-5	4.802988E-7	1	163	1650	14166	UNDER
GO:0010228	vegetative to reproductive phase transition of meristem	P	4.268841E-5	1.125989E-6	3	201	1648	14128	UNDER

## Sheet: 592-roots-up
GO-ID	Term	Category	FDR	P-Value	#Test	#Ref	#notAnnotTest	#notAnnotRef	Over/Under
GO:0016602	CCAAT-binding factor complex	C	0.0243906	0.000706684	5	7	1064	14904	OVER
GO:0009507	chloroplast	C	3.51744e-13	2.40361e-16	166	1146	903	13765	OVER
GO:0009941	chloroplast envelope	C	0.000217303	2.75502e-06	48	307	1021	14604	OVER
GO:0044434	chloroplast part	C	2.68434e-11	4.03549e-14	106	633	963	14278	OVER
GO:0009570	chloroplast stroma	C	0.000970582	1.53871e-05	47	316	1022	14595	OVER
GO:0009534	chloroplast thylakoid	C	4.21427e-13	3.84075e-16	58	206	1011	14705	OVER
GO:0009535	chloroplast thylakoid membrane	C	1.5535e-09	3.60934e-12	41	141	1028	14770	OVER
GO:0022627	cytosolic small ribosomal subunit	C	0.0381941	0.00125278	7	19	1062	14892	OVER
GO:0043231	intracellular membrane-bounded organelle	C	0.0034045	6.79319e-05	349	4016	720	10895	OVER
GO:0043227	membrane-bounded organelle	C	0.00386836	7.87736e-05	349	4019	720	10892	OVER
GO:0031984	organelle subcompartment	C	4.86128e-06	2.45821e-08	58	344	1011	14567	OVER
GO:0034357	photosynthetic membrane	C	3.57171e-15	1.92004e-18	57	173	1012	14738	OVER
GO:0009521	photosystem	C	4.21427e-13	4.07309e-16	27	35	1042	14876	OVER
GO:0009522	photosystem I	C	9.14647e-08	2.37506e-10	15	16	1054	14895	OVER
GO:0009538	photosystem I reaction center	C	0.00121473	1.99217e-05	4	0	1065	14911	OVER
GO:0009523	photosystem II	C	1.30492e-09	2.85345e-12	20	26	1049	14885	OVER
GO:0009654	photosystem II oxygen evolving complex	C	0.00278197	5.36091e-05	8	14	1061	14897	OVER
GO:0009536	plastid	C	3.58859e-12	4.90446e-15	170	1230	899	13681	OVER
GO:0009526	plastid envelope	C	0.000194371	2.39079e-06	50	321	1019	14590	OVER
GO:0044435	plastid part	C	1.40085e-10	2.68032e-13	106	652	963	14259	OVER
GO:0009532	plastid stroma	C	0.000393405	5.43036e-06	50	330	1019	14581	OVER
GO:0031976	plastid thylakoid	C	4.21427e-13	4.60765e-16	58	207	1011	14704	OVER
GO:0055035	plastid thylakoid membrane	C	1.77157e-09	4.35811e-12	41	142	1028	14769	OVER
GO:0010287	plastoglobule	C	0.0467095	0.00159592	5	9	1064	14902	OVER
GO:0009579	thylakoid	C	1.93416e-17	5.28675e-21	78	281	991	14630	OVER
GO:0042651	thylakoid membrane	C	2.47333e-10	5.07037e-13	46	164	1023	14747	OVER
GO:0044436	thylakoid part	C	3.57171e-15	1.95255e-18	60	192	1009	14719	OVER
GO:0003984	acetolactate synthase activity	F	0.035094	0.00113457	3	1	1066	14910	OVER
GO:0003825	alpha,alpha-trehalose-phosphate synthase (UDP-forming) activity	F	0.0213303	0.000591779	4	3	1065	14908	OVER
GO:0016160	amylase activity	F	0.035094	0.0011251	6	13	1063	14898	OVER
GO:0008061	chitin binding	F	0.035094	0.00112088	4	4	1065	14907	OVER
GO:0016168	chlorophyll binding	F	3.63727e-06	1.73984e-08	12	13	1057	14898	OVER
GO:0000996	core DNA-dependent RNA polymerase binding promoter specificity activity	F	0.035094	0.00112088	4	4	1065	14907	OVER
GO:0000990	core RNA polymerase binding transcription factor activity	F	0.035094	0.00112088	4	4	1065	14907	OVER
GO:0003962	cystathionine gamma-synthase activity	F	0.012004	0.000298583	3	0	1066	14911	OVER
GO:0003677	DNA binding	F	1.12359e-07	3.07116e-10	165	1363	904	13548	OVER
GO:0004866	endopeptidase inhibitor activity	F	1.1755e-05	8.9966e-08	9	6	1060	14905	OVER
GO:0061135	endopeptidase regulator activity	F	1.1755e-05	8.9966e-08	9	6	1060	14905	OVER
GO:0004857	enzyme inhibitor activity	F	0.00569492	0.000122195	16	68	1053	14843	OVER
GO:0047268	galactinol-raffinose galactosyltransferase activity	F	0.00317719	6.2679e-05	5	3	1064	14908	OVER
GO:0008378	galactosyltransferase activity	F	0.0100099	0.000229828	10	30	1059	14881	OVER
GO:0047216	inositol 3-alpha-galactosyltransferase activity	F	0.035094	0.00113457	3	1	1066	14910	OVER
GO:0003950	NAD+ ADP-ribosyltransferase activity	F	0.0467095	0.00159592	5	9	1064	14902	OVER
GO:0003676	nucleic acid binding	F	0.00854603	0.000195051	220	2400	849	12511	OVER
GO:0001071	nucleic acid binding transcription factor activity	F	9.69465e-11	1.72243e-13	88	486	981	14425	OVER
GO:0030414	peptidase inhibitor activity	F	1.1755e-05	8.9966e-08	9	6	1060	14905	OVER
GO:0061134	peptidase regulator activity	F	1.1755e-05	8.9966e-08	9	6	1060	14905	OVER
GO:0001053	plastid sigma factor activity	F	0.0213303	0.000591779	4	3	1065	14908	OVER
GO:0016630	protochlorophyllide reductase activity	F	0.0243906	0.000706684	5	7	1064	14904	OVER
GO:0000975	regulatory region DNA binding	F	0.0451258	0.00151714	6	14	1063	14897	OVER
GO:0001067	regulatory region nucleic acid binding	F	0.0451258	0.00151714	6	14	1063	14897	OVER
GO:0043565	sequence-specific DNA binding	F	0.000140185	1.6285e-06	42	243	1027	14668	OVER
GO:0003700	sequence-specific DNA binding transcription factor activity	F	9.69465e-11	1.72243e-13	88	486	981	14425	OVER
GO:0016987	sigma factor activity	F	0.035094	0.00112088	4	4	1065	14907	OVER
GO:0044212	transcription regulatory region DNA binding	F	0.0275013	0.000815604	6	12	1063	14899	OVER
GO:0016758	transferase activity, transferring hexosyl groups	F	0.00615804	0.000134657	45	329	1024	14582	OVER
GO:0004805	trehalose-phosphatase activity	F	0.0152132	0.00039504	6	10	1063	14901	OVER
GO:0019438	aromatic compound biosynthetic process	P	1.2572e-05	1.06527e-07	200	1901	869	13010	OVER
GO:0065007	biological regulation	P	0.00022142	2.84454e-06	308	3346	761	11565	OVER
GO:0009058	biosynthetic process	P	0.0472614	0.00162124	330	3934	739	10977	OVER
GO:0016117	carotenoid biosynthetic process	P	1.24697e-05	1.00548e-07	21	63	1048	14848	OVER
GO:0016116	carotenoid metabolic process	P	2.50852e-05	2.36556e-07	21	67	1048	14844	OVER
GO:0006081	cellular aldehyde metabolic process	P	1.2572e-05	1.03413e-07	51	297	1018	14614	OVER
GO:0006725	cellular aromatic compound metabolic process	P	0.0489089	0.00172461	286	3358	783	11553	OVER
GO:0044249	cellular biosynthetic process	P	0.0123869	0.000313185	313	3621	756	11290	OVER
GO:0044237	cellular metabolic process	P	0.0489089	0.00169852	565	7135	504	7776	OVER
GO:0044271	cellular nitrogen compound biosynthetic process	P	4.03362e-05	4.07938e-07	191	1832	878	13079	OVER
GO:0034641	cellular nitrogen compound metabolic process	P	0.0467095	0.00158619	281	3286	788	11625	OVER
GO:0015995	chlorophyll biosynthetic process	P	0.00317719	6.29619e-05	17	71	1052	14840	OVER
GO:0015994	chlorophyll metabolic process	P	4.87941e-05	5.13481e-07	27	113	1042	14798	OVER
GO:0019750	chloroplast localization	P	1.1755e-05	8.04188e-08	21	62	1048	14849	OVER
GO:0009658	chloroplast organization	P	0.000127521	1.44653e-06	32	160	1037	14751	OVER
GO:0009902	chloroplast relocation	P	1.1755e-05	8.04188e-08	21	62	1048	14849	OVER
GO:0007623	circadian rhythm	P	0.00153743	2.73153e-05	13	39	1056	14872	OVER
GO:0051186	cofactor metabolic process	P	0.0357506	0.00116286	59	517	1010	14394	OVER
GO:0016311	dephosphorylation	P	0.018678	0.000502879	43	332	1026	14579	OVER
GO:0046351	disaccharide biosynthetic process	P	0.00211417	4.04516e-05	9	18	1060	14893	OVER
GO:0005984	disaccharide metabolic process	P	0.000644346	9.5987e-06	25	119	1044	14792	OVER
GO:0022900	electron transport chain	P	0.000690298	1.03776e-05	18	67	1051	14844	OVER
GO:0051656	establishment of organelle localization	P	2.50852e-05	2.36556e-07	21	67	1048	14844	OVER
GO:0051667	establishment of plastid localization	P	1.1755e-05	8.04188e-08	21	62	1048	14849	OVER
GO:0010467	gene expression	P	0.0122469	0.000306297	223	2453	846	12458	OVER
GO:0006091	generation of precursor metabolites and energy	P	2.08841e-07	6.56465e-10	66	373	1003	14538	OVER
GO:0051156	glucose 6-phosphate metabolic process	P	2.60784e-05	2.49485e-07	29	123	1040	14788	OVER
GO:0019761	glucosinolate biosynthetic process	P	0.00208748	3.96555e-05	17	68	1052	14843	OVER
GO:0019760	glucosinolate metabolic process	P	0.00203297	3.76658e-05	18	75	1051	14836	OVER
GO:0019682	glyceraldehyde-3-phosphate metabolic process	P	3.14503e-06	1.44531e-08	44	219	1025	14692	OVER
GO:0019758	glycosinolate biosynthetic process	P	0.00208748	3.96555e-05	17	68	1052	14843	OVER
GO:0019757	glycosinolate metabolic process	P	0.00203297	3.76658e-05	18	75	1051	14836	OVER
GO:0018130	heterocycle biosynthetic process	P	1.24697e-05	9.82812e-08	196	1850	873	13061	OVER
GO:0046483	heterocycle metabolic process	P	0.012004	0.000293531	286	3265	783	11646	OVER
GO:0032958	inositol phosphate biosynthetic process	P	0.000225175	2.92356e-06	12	25	1057	14886	OVER
GO:0043647	inositol phosphate metabolic process	P	0.00131881	2.18089e-05	13	38	1056	14873	OVER
GO:0009240	isopentenyl diphosphate biosynthetic process	P	0.00106435	1.731e-05	28	145	1041	14766	OVER
GO:0019288	isopentenyl diphosphate biosynthetic process, methylerythritol 4-phosphate pathway	P	0.000562386	8.14718e-06	28	142	1041	14769	OVER
GO:0046490	isopentenyl diphosphate metabolic process	P	0.00106435	1.731e-05	28	145	1041	14766	OVER
GO:0008299	isoprenoid biosynthetic process	P	0.00145112	2.47903e-05	39	250	1030	14661	OVER
GO:0006720	isoprenoid metabolic process	P	0.000236348	3.10092e-06	44	270	1025	14641	OVER
GO:0061024	membrane organization	P	0.0241676	0.000693616	40	307	1029	14604	OVER
GO:0009087	methionine catabolic process	P	0.012004	0.000298583	3	0	1066	14911	OVER
GO:0019458	methionine catabolic process via 2-oxobutanoate	P	0.012004	0.000298583	3	0	1066	14911	OVER
GO:0010264	myo-inositol hexakisphosphate biosynthetic process	P	0.000176846	2.10272e-06	12	24	1057	14887	OVER
GO:0033517	myo-inositol hexakisphosphate metabolic process	P	0.000176846	2.10272e-06	12	24	1057	14887	OVER
GO:0006739	NADP metabolic process	P	2.01716e-05	1.73679e-07	30	128	1039	14783	OVER
GO:0034660	ncRNA metabolic process	P	0.0326527	0.00100262	44	352	1025	14559	OVER
GO:0043086	negative regulation of catalytic activity	P	0.0118378	0.00027827	18	90	1051	14821	OVER
GO:0032269	negative regulation of cellular protein metabolic process	P	0.0147604	0.000379248	11	39	1058	14872	OVER
GO:0042754	negative regulation of circadian rhythm	P	0.035094	0.00113457	3	1	1066	14910	OVER
GO:0010951	negative regulation of endopeptidase activity	P	1.1755e-05	8.9966e-08	9	6	1060	14905	OVER
GO:0051346	negative regulation of hydrolase activity	P	8.40586e-06	4.59525e-08	10	8	1059	14903	OVER
GO:0044092	negative regulation of molecular function	P	0.000599	8.75946e-06	22	95	1047	14816	OVER
GO:0010466	negative regulation of peptidase activity	P	1.1755e-05	8.9966e-08	9	6	1060	14905	OVER
GO:0051248	negative regulation of protein metabolic process	P	0.0171506	0.000454724	11	40	1058	14871	OVER
GO:0045861	negative regulation of proteolysis	P	6.7344e-05	7.27098e-07	9	9	1060	14902	OVER
GO:0046496	nicotinamide nucleotide metabolic process	P	0.0119226	0.000281894	36	251	1033	14660	OVER
GO:0006807	nitrogen compound metabolic process	P	0.00755442	0.000168289	313	3589	756	11322	OVER
GO:0090304	nucleic acid metabolic process	P	0.0362796	0.00118502	229	2593	840	12318	OVER
GO:0097659	nucleic acid-templated transcription	P	1.79905e-06	7.13031e-09	160	1374	909	13537	OVER
GO:0034654	nucleobase-containing compound biosynthetic process	P	0.000315543	4.26934e-06	170	1651	899	13260	OVER
GO:0009312	oligosaccharide biosynthetic process	P	0.012004	0.000295947	9	25	1060	14886	OVER
GO:0009311	oligosaccharide metabolic process	P	0.00203297	3.77866e-05	26	135	1043	14776	OVER
GO:0051640	organelle localization	P	0.000102769	1.13767e-06	22	82	1047	14829	OVER
GO:1901362	organic cyclic compound biosynthetic process	P	3.09867e-05	3.05148e-07	209	2037	860	12874	OVER
GO:1901576	organic substance biosynthetic process	P	0.0186371	0.000499231	323	3778	746	11133	OVER
GO:0006733	oxidoreduction coenzyme metabolic process	P	0.0314926	0.000955494	37	282	1032	14629	OVER
GO:0006098	pentose-phosphate shunt	P	2.38796e-05	2.15396e-07	29	122	1040	14789	OVER
GO:0008654	phospholipid biosynthetic process	P	0.0154509	0.000405725	35	247	1034	14664	OVER
GO:0000160	phosphorelay signal transduction system	P	0.000113506	1.27204e-06	20	69	1049	14842	OVER
GO:0015979	photosynthesis	P	2.76921e-20	3.78462e-24	74	219	995	14692	OVER
GO:0009765	photosynthesis, light harvesting	P	0.000183078	2.22686e-06	10	15	1059	14896	OVER
GO:0019684	photosynthesis, light reaction	P	1.58829e-12	1.95362e-15	51	168	1018	14743	OVER
GO:0009767	photosynthetic electron transport chain	P	0.00592922	0.000128033	12	40	1057	14871	OVER
GO:0010207	photosystem II assembly	P	0.00813429	0.000184542	20	103	1049	14808	OVER
GO:0046148	pigment biosynthetic process	P	0.00388988	7.97433e-05	29	171	1040	14740	OVER
GO:0042440	pigment metabolic process	P	0.000711082	1.07872e-05	37	219	1032	14692	OVER
GO:0051644	plastid localization	P	1.1755e-05	8.04188e-08	21	62	1048	14849	OVER
GO:0009668	plastid membrane organization	P	0.000217303	2.76195e-06	28	133	1041	14778	OVER
GO:0009657	plastid organization	P	1.1755e-05	7.76903e-08	47	258	1022	14653	OVER
GO:0046173	polyol biosynthetic process	P	3.06082e-05	2.97005e-07	14	28	1055	14883	OVER
GO:0019751	polyol metabolic process	P	0.000307754	4.12189e-06	16	49	1053	14862	OVER
GO:0006779	porphyrin-containing compound biosynthetic process	P	0.0489089	0.00173123	17	96	1052	14815	OVER
GO:0006778	porphyrin-containing compound metabolic process	P	0.00148476	2.55679e-05	27	140	1042	14771	OVER
GO:0010628	positive regulation of gene expression	P	0.0497922	0.00177611	30	217	1039	14694	OVER
GO:0006470	protein dephosphorylation	P	0.02994	0.000900205	22	133	1047	14778	OVER
GO:0018298	protein-chromophore linkage	P	4.97362e-05	5.30193e-07	10	12	1059	14899	OVER
GO:0019362	pyridine nucleotide metabolic process	P	0.012004	0.000291896	36	252	1033	14659	OVER
GO:0072524	pyridine-containing compound metabolic process	P	0.0199819	0.000540716	36	259	1033	14652	OVER
GO:0051098	regulation of binding	P	0.012004	0.000298583	3	0	1066	14911	OVER
GO:0050789	regulation of biological process	P	0.000442448	6.3492e-06	290	3148	779	11763	OVER
GO:0009889	regulation of biosynthetic process	P	3.09867e-05	3.09147e-07	151	1357	918	13554	OVER
GO:0031326	regulation of cellular biosynthetic process	P	2.08789e-05	1.82623e-07	150	1331	919	13580	OVER
GO:2000112	regulation of cellular macromolecule biosynthetic process	P	1.07463e-05	6.02156e-08	150	1309	919	13602	OVER
GO:0031323	regulation of cellular metabolic process	P	1.64272e-07	4.71467e-10	188	1627	881	13284	OVER
GO:0050794	regulation of cellular process	P	0.00132537	2.20986e-05	247	2648	822	12263	OVER
GO:0052548	regulation of endopeptidase activity	P	1.1755e-05	8.9966e-08	9	6	1060	14905	OVER
GO:0010468	regulation of gene expression	P	3.14503e-06	1.46141e-08	162	1412	907	13499	OVER
GO:0043467	regulation of generation of precursor metabolites and energy	P	0.000939189	1.46925e-05	6	4	1063	14907	OVER
GO:0010556	regulation of macromolecule biosynthetic process	P	1.1755e-05	8.60436e-08	150	1315	919	13596	OVER
GO:0060255	regulation of macromolecule metabolic process	P	1.79905e-06	6.88625e-09	184	1647	885	13264	OVER
GO:0019222	regulation of metabolic process	P	9.51698e-07	3.5118e-09	212	1952	857	12959	OVER
GO:0051171	regulation of nitrogen compound metabolic process	P	1.1755e-05	7.26947e-08	151	1326	918	13585	OVER
GO:1903506	regulation of nucleic acid-templated transcription	P	6.11855e-07	2.17415e-09	148	1219	921	13692	OVER
GO:0019219	regulation of nucleobase-containing compound metabolic process	P	8.40586e-06	4.58005e-08	151	1313	918	13598	OVER
GO:0052547	regulation of peptidase activity	P	1.1755e-05	8.9966e-08	9	6	1060	14905	OVER
GO:0010109	regulation of photosynthesis	P	2.17706e-05	1.93398e-07	9	7	1060	14904	OVER
GO:0042548	regulation of photosynthesis, light reaction	P	0.000438394	6.2311e-06	6	3	1063	14908	OVER
GO:0080090	regulation of primary metabolic process	P	4.82203e-06	2.37246e-08	177	1591	892	13320	OVER
GO:0043393	regulation of protein binding	P	0.012004	0.000298583	3	0	1066	14911	OVER
GO:0035304	regulation of protein dephosphorylation	P	0.0326527	0.00100408	13	60	1056	14851	OVER
GO:0043496	regulation of protein homodimerization activity	P	0.012004	0.000298583	3	0	1066	14911	OVER
GO:0030162	regulation of proteolysis	P	0.000413728	5.82397e-06	9	13	1060	14898	OVER
GO:2001141	regulation of RNA biosynthetic process	P	6.11855e-07	2.17415e-09	148	1219	921	13692	OVER
GO:0051252	regulation of RNA metabolic process	P	1.93048e-07	5.80436e-10	151	1226	918	13685	OVER
GO:0006355	regulation of transcription, DNA-templated	P	5.87315e-07	1.92641e-09	148	1213	921	13698	OVER
GO:0045730	respiratory burst	P	0.025352	0.00074147	7	17	1062	14894	OVER
GO:0002679	respiratory burst involved in defense response	P	0.025352	0.00074147	7	17	1062	14894	OVER
GO:0009628	response to abiotic stimulus	P	0.00785341	0.000176023	106	1004	963	13907	OVER
GO:0009644	response to high light intensity	P	0.023991	0.000685271	15	73	1054	14838	OVER
GO:0009642	response to light intensity	P	0.00493975	0.000103291	19	90	1050	14821	OVER
GO:0009636	response to toxic substance	P	0.0349855	0.00108538	5	8	1064	14903	OVER
GO:0009415	response to water	P	0.0489089	0.00173123	17	96	1052	14815	OVER
GO:0048511	rhythmic process	P	0.00153743	2.73153e-05	13	39	1056	14872	OVER
GO:0032774	RNA biosynthetic process	P	2.5555e-06	1.11762e-08	160	1385	909	13526	OVER
GO:0016070	RNA metabolic process	P	4.87342e-05	5.06191e-07	216	2134	853	12777	OVER
GO:0016144	S-glycoside biosynthetic process	P	0.00208748	3.96555e-05	17	68	1052	14843	OVER
GO:0016143	S-glycoside metabolic process	P	0.00203297	3.76658e-05	18	75	1051	14836	OVER
GO:0019748	secondary metabolic process	P	0.0123062	0.000309464	34	235	1035	14676	OVER
GO:0044550	secondary metabolite biosynthetic process	P	0.00639479	0.000141582	21	109	1048	14802	OVER
GO:0009069	serine family amino acid metabolic process	P	0.048107	0.00165682	23	148	1046	14763	OVER
GO:0044802	single-organism membrane organization	P	0.00380131	7.68886e-05	40	272	1029	14639	OVER
GO:0044283	small molecule biosynthetic process	P	0.0138119	0.000351102	77	690	992	14221	OVER
GO:0044281	small molecule metabolic process	P	0.0223851	0.000624104	164	1747	905	13164	OVER
GO:0019252	starch biosynthetic process	P	0.0271383	0.00080113	19	106	1050	14805	OVER
GO:0005982	starch metabolic process	P	0.010939	0.000255648	23	131	1046	14780	OVER
GO:0044272	sulfur compound biosynthetic process	P	0.00158212	2.83254e-05	41	270	1028	14641	OVER
GO:0006790	sulfur compound metabolic process	P	0.0153093	0.000399628	46	360	1023	14551	OVER
GO:0016114	terpenoid biosynthetic process	P	0.0001828	2.1985e-06	25	108	1044	14803	OVER
GO:0006721	terpenoid metabolic process	P	5.24713e-06	2.72504e-08	30	116	1039	14795	OVER
GO:0033013	tetrapyrrole metabolic process	P	0.0019353	3.49132e-05	27	145	1042	14766	OVER
GO:0016109	tetraterpenoid biosynthetic process	P	1.24697e-05	1.00548e-07	21	63	1048	14848	OVER
GO:0016108	tetraterpenoid metabolic process	P	2.50852e-05	2.36556e-07	21	67	1048	14844	OVER
GO:0010027	thylakoid membrane organization	P	0.000217303	2.76195e-06	28	133	1041	14778	OVER
GO:0042793	transcription from plastid promoter	P	0.0390367	0.00128575	12	54	1057	14857	OVER
GO:0006351	transcription, DNA-templated	P	2.13092e-06	8.92362e-09	159	1366	910	13545	OVER
GO:0005992	trehalose biosynthetic process	P	0.000395299	5.51052e-06	8	9	1061	14902	OVER
GO:0005991	trehalose metabolic process	P	0.0006326	9.33726e-06	8	10	1061	14901	OVER
GO:0012505	endomembrane system	C	2.13092e-06	9.02808e-09	17	758	1052	14153	UNDER
GO:0005783	endoplasmic reticulum	C	0.00106435	1.70446e-05	5	326	1064	14585	UNDER
GO:0005768	endosome	C	0.00369125	7.41579e-05	0	145	1069	14766	UNDER
GO:0005794	Golgi apparatus	C	0.02994	0.000897222	12	398	1057	14513	UNDER
GO:0044431	Golgi apparatus part	C	0.0139662	0.000356934	2	187	1067	14724	UNDER
GO:0098791	Golgi subcompartment	C	0.00804287	0.000181369	0	137	1069	14774	UNDER
GO:0005802	trans-Golgi network	C	0.0109246	0.000253817	0	129	1069	14782	UNDER
GO:1990234	transferase complex	C	0.000320266	4.37702e-06	0	184	1069	14727	UNDER
GO:0097367	carbohydrate derivative binding	F	0.0308618	0.000932138	121	2230	948	12681	UNDER
GO:0004386	helicase activity	F	0.00519518	0.000109342	1	176	1068	14735	UNDER
GO:0016874	ligase activity	F	0.035094	0.00112497	17	495	1052	14416	UNDER
GO:0001882	nucleoside binding	F	0.0213303	0.000587831	116	2178	953	12733	UNDER
GO:1901265	nucleoside phosphate binding	F	0.00153743	2.69209e-05	144	2756	925	12155	UNDER
GO:0000166	nucleotide binding	F	0.00153743	2.69209e-05	144	2756	925	12155	UNDER
GO:0001883	purine nucleoside binding	F	0.023991	0.00068207	116	2169	953	12742	UNDER
GO:0017076	purine nucleotide binding	F	0.0275029	0.000819412	117	2177	952	12734	UNDER
GO:0032550	purine ribonucleoside binding	F	0.023991	0.00068207	116	2169	953	12742	UNDER
GO:0035639	purine ribonucleoside triphosphate binding	F	0.0254544	0.000747944	110	2072	959	12839	UNDER
GO:0032555	purine ribonucleotide binding	F	0.023991	0.000682569	116	2170	953	12741	UNDER
GO:0032549	ribonucleoside binding	F	0.0213303	0.000587139	116	2177	953	12734	UNDER
GO:0032553	ribonucleotide binding	F	0.0148961	0.000384769	117	2212	952	12699	UNDER
GO:0036094	small molecule binding	F	0.00139018	2.33692e-05	149	2836	920	12075	UNDER
GO:0016772	transferase activity, transferring phosphorus-containing groups	F	0.0171661	0.000457482	80	1615	989	13296	UNDER
GO:0007049	cell cycle	P	0.00281003	5.45339e-05	13	489	1056	14422	UNDER
GO:0022402	cell cycle process	P	0.040254	0.00133135	9	332	1060	14579	UNDER
GO:0016049	cell growth	P	0.0489089	0.00172748	6	258	1063	14653	UNDER
GO:0000902	cell morphogenesis	P	0.0489089	0.00172748	6	258	1063	14653	UNDER
GO:0042546	cell wall biogenesis	P	0.0345253	0.00106638	2	171	1067	14740	UNDER
GO:0070727	cellular macromolecule localization	P	0.00144098	2.44201e-05	20	650	1049	14261	UNDER
GO:0034613	cellular protein localization	P	0.000939189	1.47611e-05	19	641	1050	14270	UNDER
GO:0006974	cellular response to DNA damage stimulus	P	0.0489089	0.00172412	6	256	1063	14655	UNDER
GO:0016482	cytoplasmic transport	P	0.00451814	9.38577e-05	13	473	1056	14438	UNDER
GO:0007010	cytoskeleton organization	P	0.049688	0.0017656	7	280	1062	14631	UNDER
GO:0006259	DNA metabolic process	P	4.11156e-05	4.21439e-07	13	586	1056	14325	UNDER
GO:0006260	DNA replication	P	0.0102444	0.000236614	3	224	1066	14687	UNDER
GO:0045184	establishment of protein localization	P	0.000102769	1.12696e-06	20	717	1049	14194	UNDER
GO:0072594	establishment of protein localization to organelle	P	0.032385	0.000986997	9	337	1060	14574	UNDER
GO:0009908	flower development	P	0.0438322	0.00146167	13	408	1056	14503	UNDER
GO:0040007	growth	P	0.0154509	0.000407546	10	376	1059	14535	UNDER
GO:0006886	intracellular protein transport	P	0.000748883	1.1463e-05	18	623	1051	14288	UNDER
GO:0046907	intracellular transport	P	1.2572e-05	1.05271e-07	23	833	1046	14078	UNDER
GO:0033036	macromolecule localization	P	0.00602303	0.000130882	33	850	1036	14061	UNDER
GO:0043632	modification-dependent macromolecule catabolic process	P	0.00402823	8.313e-05	2	211	1067	14700	UNDER
GO:0019941	modification-dependent protein catabolic process	P	0.00569492	0.000121867	2	207	1067	14704	UNDER
GO:0071702	organic substance transport	P	0.0467095	0.00158027	48	1033	1021	13878	UNDER
GO:0008104	protein localization	P	0.000247204	3.27713e-06	22	737	1047	14174	UNDER
GO:0033365	protein localization to organelle	P	0.0200625	0.000545639	9	346	1060	14565	UNDER
GO:0015031	protein transport	P	0.000130754	1.50108e-06	20	710	1049	14201	UNDER
GO:0051603	proteolysis involved in cellular protein catabolic process	P	0.0229338	0.000642534	5	257	1064	14654	UNDER
GO:0090567	reproductive shoot system development	P	0.035094	0.00113671	13	417	1056	14494	UNDER
GO:0044702	single organism reproductive process	P	0.0438322	0.0014585	29	708	1040	14203	UNDER
GO:1902582	single-organism intracellular transport	P	0.0031726	6.20038e-05	22	666	1047	14245	UNDER
GO:1902589	single-organism organelle organization	P	0.00631462	0.000138944	30	795	1039	14116	UNDER
GO:0006511	ubiquitin-dependent protein catabolic process	P	0.00565859	0.000119869	2	205	1067	14706	UNDER
GO:0016192	vesicle-mediated transport	P	0.000856042	1.32203e-05	8	404	1061	14507	UNDER

## Sheet: 520-roots-down
GO-ID	Term	Category	FDR	P-Value	#Test	#Ref	#notAnnotTest	#notAnnotRef	Over/Under
GO:0031225	anchored component of membrane	C	2.804379E-5	6.975495E-7	16	36	1181	14747	OVER
GO:0046658	anchored component of plasma membrane	C	6.622973E-3	3.303793E-4	8	17	1189	14766	OVER
GO:0048046	apoplast	C	1.057975E-9	9.832211E-12	39	116	1158	14667	OVER
GO:0071944	cell periphery	C	9.70841E-7	1.565659E-8	125	887	1072	13896	OVER
GO:0005618	cell wall	C	9.955683E-7	1.632748E-8	45	197	1152	14586	OVER
GO:0012505	endomembrane system	C	3.144626E-2	2.037109E-3	81	694	1116	14089	OVER
GO:0005768	endosome	C	4.32742E-3	2.011261E-4	24	121	1173	14662	OVER
GO:0030312	external encapsulating structure	C	1.13047E-6	1.86944E-8	45	199	1152	14584	OVER
GO:0005576	extracellular region	C	5.660384E-14	2.784937E-16	70	253	1127	14530	OVER
GO:0005794	Golgi apparatus	C	1.843713E-4	5.882475E-6	57	353	1140	14430	OVER
GO:0044431	Golgi apparatus part	C	1.410511E-4	4.414474E-6	33	156	1164	14627	OVER
GO:0098791	Golgi subcompartment	C	2.30769E-3	9.840087E-5	24	113	1173	14670	OVER
GO:0016021	integral component of membrane	C	5.354589E-17	2.195403E-19	221	1411	976	13372	OVER
GO:0031224	intrinsic component of membrane	C	1.484079E-20	4.056524E-23	237	1446	960	13337	OVER
GO:0031226	intrinsic component of plasma membrane	C	8.754049E-3	4.570243E-4	10	29	1187	14754	OVER
GO:0016020	membrane	C	2.764245E-9	2.757822E-11	341	2970	856	11813	OVER
GO:0044425	membrane part	C	5.809598E-14	2.937749E-16	243	1722	954	13061	OVER
GO:0009505	plant-type cell wall	C	7.353106E-3	3.758455E-4	17	74	1180	14709	OVER
GO:0005886	plasma membrane	C	1.206741E-2	6.613411E-4	85	706	1112	14077	OVER
GO:0044459	plasma membrane part	C	1.509427E-2	8.56105E-4	16	73	1181	14710	OVER
GO:0005802	trans-Golgi network	C	7.677148E-4	2.780435E-5	24	105	1173	14678	OVER
GO:0032440	2-alkenal reductase [NAD(P)] activity	F	7.353106E-3	3.740696E-4	35	216	1162	14567	OVER
GO:0016878	acid-thiol ligase activity	F	2.364564E-2	1.447758E-3	7	17	1190	14766	OVER
GO:0008519	ammonium transmembrane transporter activity	F	2.72994E-2	1.716239E-3	4	4	1193	14779	OVER
GO:0008509	anion transmembrane transporter activity	F	1.843713E-4	5.896252E-6	27	115	1170	14668	OVER
GO:0043225	anion transmembrane-transporting ATPase activity	F	2.589648E-2	1.610346E-3	8	23	1189	14760	OVER
GO:0016209	antioxidant activity	F	1.825975E-2	1.083057E-3	19	97	1178	14686	OVER
GO:0070330	aromatase activity	F	2.930372E-2	1.882294E-3	7	18	1190	14765	OVER
GO:0004190	aspartic-type endopeptidase activity	F	1.223465E-3	4.782165E-5	15	48	1182	14735	OVER
GO:0070001	aspartic-type peptidase activity	F	1.223465E-3	4.782165E-5	15	48	1182	14735	OVER
GO:0045330	aspartyl esterase activity	F	1.243473E-6	2.124288E-8	14	18	1183	14765	OVER
GO:0019187	beta-1,4-mannosyltransferase activity	F	8.066858E-3	4.156356E-4	4	2	1193	14781	OVER
GO:0008422	beta-glucosidase activity	F	4.107733E-2	2.829434E-3	9	32	1188	14751	OVER
GO:0052689	carboxylic ester hydrolase activity	F	2.766541E-2	1.746811E-3	20	107	1177	14676	OVER
GO:0004180	carboxypeptidase activity	F	9.596434E-5	2.81978E-6	13	26	1184	14757	OVER
GO:0003824	catalytic activity	F	4.032957E-24	8.267644E-27	803	7564	394	7219	OVER
GO:0016760	cellulose synthase (UDP-forming) activity	F	2.705005E-8	3.068407E-10	16	17	1181	14766	OVER
GO:0016759	cellulose synthase activity	F	2.705005E-8	3.068407E-10	16	17	1181	14766	OVER
GO:0016405	CoA-ligase activity	F	2.364564E-2	1.447758E-3	7	17	1190	14766	OVER
GO:0005507	copper ion binding	F	2.734293E-5	6.726428E-7	26	94	1171	14689	OVER
GO:0004857	enzyme inhibitor activity	F	2.166566E-2	1.317646E-3	15	69	1182	14714	OVER
GO:0004303	estradiol 17-beta-dehydrogenase activity	F	2.551708E-2	1.583265E-3	3	1	1194	14782	OVER
GO:0008238	exopeptidase activity	F	2.268545E-2	1.382768E-3	14	62	1183	14721	OVER
GO:0050660	flavin adenine dinucleotide binding	F	2.114896E-2	1.274773E-3	18	90	1179	14693	OVER
GO:0015018	galactosylgalactosylxylosylprotein 3-beta-glucuronosyltransferase activity	F	3.246883E-3	1.473234E-4	4	1	1193	14782	OVER
GO:0047259	glucomannan 4-beta-mannosyltransferase activity	F	8.074096E-3	4.193189E-4	3	0	1194	14783	OVER
GO:0046527	glucosyltransferase activity	F	1.262329E-3	5.003082E-5	22	95	1175	14688	OVER
GO:0015020	glucuronosyltransferase activity	F	7.720104E-4	2.817094E-5	6	4	1191	14779	OVER
GO:0020037	heme binding	F	6.200718E-7	9.576071E-9	44	189	1153	14594	OVER
GO:0016787	hydrolase activity	F	1.928279E-3	8.03779E-5	263	2563	934	12220	OVER
GO:0016788	hydrolase activity, acting on ester bonds	F	3.937677E-2	2.615431E-3	74	629	1123	14154	OVER
GO:0016798	hydrolase activity, acting on glycosyl bonds	F	2.119922E-4	6.808552E-6	47	270	1150	14513	OVER
GO:0004553	hydrolase activity, hydrolyzing O-glycosyl compounds	F	3.625776E-4	1.204132E-5	43	244	1154	14539	OVER
GO:0052716	hydroquinone:oxygen oxidoreductase activity	F	2.019678E-12	1.269717E-14	16	5	1181	14778	OVER
GO:0005506	iron ion binding	F	3.528759E-5	9.163104E-7	41	203	1156	14580	OVER
GO:0008447	L-ascorbate oxidase activity	F	9.12729E-3	4.839946E-4	6	9	1191	14774	OVER
GO:0051753	mannan synthase activity	F	3.246883E-3	1.473234E-4	4	1	1193	14782	OVER
GO:0008168	methyltransferase activity	F	3.466765E-2	2.264745E-3	41	297	1156	14486	OVER
GO:0004497	monooxygenase activity	F	2.754345E-5	6.8134E-7	36	161	1161	14622	OVER
GO:0016491	oxidoreductase activity	F	1.655486E-13	9.276331E-16	211	1436	986	13347	OVER
GO:0016614	oxidoreductase activity, acting on CH-OH group of donors	F	1.412523E-3	5.656269E-5	38	218	1159	14565	OVER
GO:0016679	oxidoreductase activity, acting on diphenols and related substances as donors	F	2.595284E-11	1.986277E-13	22	24	1175	14759	OVER
GO:0016682	oxidoreductase activity, acting on diphenols and related substances as donors, oxygen as acceptor	F	1.474544E-12	8.867014E-15	22	19	1175	14764	OVER
GO:0016705	oxidoreductase activity, acting on paired donors, with incorporation or reduction of molecular oxygen	F	8.832937E-5	2.559222E-6	47	259	1150	14524	OVER
GO:0016709	oxidoreductase activity, acting on paired donors, with incorporation or reduction of molecular oxygen, NAD(P)H as one donor, and incorporation of one atom of oxygen	F	4.51354E-3	2.121987E-4	16	63	1181	14720	OVER
GO:0016712	oxidoreductase activity, acting on paired donors, with incorporation or reduction of molecular oxygen, reduced flavin or flavoprotein as one donor, and incorporation of one atom of oxygen	F	2.930372E-2	1.882294E-3	7	18	1190	14765	OVER
GO:0016684	oxidoreductase activity, acting on peroxide as acceptor	F	7.353106E-3	3.758455E-4	17	74	1180	14709	OVER
GO:0016623	oxidoreductase activity, acting on the aldehyde or oxo group of donors, oxygen as acceptor	F	8.074096E-3	4.193189E-4	3	0	1194	14783	OVER
GO:0016627	oxidoreductase activity, acting on the CH-CH group of donors	F	1.983764E-2	1.182071E-3	45	321	1152	14462	OVER
GO:0016628	oxidoreductase activity, acting on the CH-CH group of donors, NAD or NADP as acceptor	F	1.968711E-2	1.170411E-3	38	260	1159	14523	OVER
GO:0016616	oxidoreductase activity, acting on the CH-OH group of donors, NAD or NADP as acceptor	F	1.584508E-2	9.115984E-4	32	200	1165	14583	OVER
GO:0046992	oxidoreductase activity, acting on X-H and Y-H to form an X-Y bond	F	1.294832E-2	7.255446E-4	6	10	1191	14773	OVER
GO:0046993	oxidoreductase activity, acting on X-H and Y-H to form an X-Y bond, with oxygen as acceptor	F	1.294832E-2	7.255446E-4	6	10	1191	14773	OVER
GO:0030599	pectinesterase activity	F	9.365119E-5	2.726214E-6	16	41	1181	14742	OVER
GO:0070011	peptidase activity, acting on L-amino acid peptides	F	8.576666E-4	3.1531E-5	52	333	1145	14450	OVER
GO:0004601	peroxidase activity	F	5.823628E-3	2.857295E-4	17	72	1180	14711	OVER
GO:0015114	phosphate ion transmembrane transporter activity	F	4.17017E-2	2.906637E-3	4	5	1193	14778	OVER
GO:0016773	phosphotransferase activity, alcohol group as acceptor	F	3.582231E-2	2.36955E-3	117	1074	1080	13709	OVER
GO:0047262	polygalacturonate 4-alpha-galacturonosyltransferase activity	F	5.95109E-3	2.936099E-4	7	12	1190	14771	OVER
GO:0004672	protein kinase activity	F	4.337972E-2	3.035454E-3	105	956	1092	13827	OVER
GO:0050468	reticuline oxidase activity	F	1.294832E-2	7.255446E-4	6	10	1191	14773	OVER
GO:0017171	serine hydrolase activity	F	1.406068E-4	4.381351E-6	25	99	1172	14684	OVER
GO:0004185	serine-type carboxypeptidase activity	F	8.417596E-6	1.783145E-7	12	15	1185	14768	OVER
GO:0070008	serine-type exopeptidase activity	F	4.140038E-5	1.092015E-6	12	19	1185	14764	OVER
GO:0008236	serine-type peptidase activity	F	1.406068E-4	4.381351E-6	25	99	1172	14684	OVER
GO:0022891	substrate-specific transmembrane transporter activity	F	1.233935E-2	6.779308E-4	58	438	1139	14345	OVER
GO:0022892	substrate-specific transporter activity	F	3.581923E-2	2.364451E-3	61	495	1136	14288	OVER
GO:0050321	tau-protein kinase activity	F	4.798973E-3	2.282415E-4	5	4	1192	14779	OVER
GO:0046906	tetrapyrrole binding	F	1.563762E-5	3.569062E-7	44	218	1153	14565	OVER
GO:0016740	transferase activity	F	3.853869E-7	5.635697E-9	340	3102	857	11681	OVER
GO:0016747	transferase activity, transferring acyl groups other than amino-acyl groups	F	4.973952E-2	3.534857E-3	34	240	1163	14543	OVER
GO:0016757	transferase activity, transferring glycosyl groups	F	1.871049E-11	1.406419E-13	88	424	1109	14359	OVER
GO:0016758	transferase activity, transferring hexosyl groups	F	7.244622E-8	9.406028E-10	63	311	1134	14472	OVER
GO:0016741	transferase activity, transferring one-carbon groups	F	4.827012E-2	3.423834E-3	41	302	1156	14481	OVER
GO:0016763	transferase activity, transferring pentosyl groups	F	1.559662E-2	8.888605E-4	12	45	1185	14738	OVER
GO:0022857	transmembrane transporter activity	F	3.955125E-4	1.335132E-5	78	554	1119	14229	OVER
GO:0005215	transporter activity	F	1.32574E-4	3.986098E-6	99	737	1098	14046	OVER
GO:0035251	UDP-glucosyltransferase activity	F	4.019002E-4	1.362187E-5	22	86	1175	14697	OVER
GO:0048040	UDP-glucuronate decarboxylase activity	F	2.551708E-2	1.583265E-3	3	1	1194	14782	OVER
GO:0008194	UDP-glycosyltransferase activity	F	4.299594E-8	5.17103E-10	44	169	1153	14614	OVER
GO:0008762	UDP-N-acetylmuramate dehydrogenase activity	F	1.756505E-3	7.249754E-5	11	27	1186	14756	OVER
GO:0016762	xyloglucan:xyloglucosyl transferase activity	F	3.12954E-2	2.023059E-3	6	13	1191	14770	OVER
GO:0042285	xylosyltransferase activity	F	2.838118E-4	9.270332E-6	9	12	1188	14771	OVER
GO:0006066	alcohol metabolic process	P	1.525451E-2	8.672787E-4	30	183	1167	14600	OVER
GO:0072488	ammonium transmembrane transport	P	2.72994E-2	1.716239E-3	4	4	1193	14779	OVER
GO:0048466	androecium development	P	2.551113E-2	1.575923E-3	14	63	1183	14720	OVER
GO:0098656	anion transmembrane transport	P	2.341733E-3	1.001725E-4	21	93	1176	14690	OVER
GO:0043481	anthocyanin accumulation in tissues in response to UV light	P	9.983934E-4	3.834202E-5	14	41	1183	14742	OVER
GO:0019439	aromatic compound catabolic process	P	4.2287E-2	2.953213E-3	26	162	1171	14621	OVER
GO:0009926	auxin polar transport	P	2.084399E-3	8.830993E-5	14	45	1183	14738	OVER
GO:0060918	auxin transport	P	2.905293E-3	1.298388E-4	14	47	1183	14736	OVER
GO:0051274	beta-glucan biosynthetic process	P	3.368997E-4	1.105042E-5	21	78	1176	14705	OVER
GO:0051273	beta-glucan metabolic process	P	1.388498E-5	3.093143E-7	29	109	1168	14674	OVER
GO:0016132	brassinosteroid biosynthetic process	P	4.32742E-3	2.022657E-4	12	37	1185	14746	OVER
GO:0016131	brassinosteroid metabolic process	P	6.102625E-3	3.027542E-4	12	39	1185	14744	OVER
GO:0016051	carbohydrate biosynthetic process	P	4.603274E-5	1.22861E-6	69	439	1128	14344	OVER
GO:0016052	carbohydrate catabolic process	P	7.116334E-3	3.594053E-4	40	261	1157	14522	OVER
GO:0005975	carbohydrate metabolic process	P	4.037827E-9	4.193998E-11	160	1118	1037	13665	OVER
GO:0048468	cell development	P	1.298598E-2	7.294295E-4	35	224	1162	14559	OVER
GO:0016049	cell growth	P	3.019233E-2	1.947626E-3	34	230	1163	14553	OVER
GO:0048469	cell maturation	P	5.227801E-4	1.814762E-5	25	109	1172	14674	OVER
GO:0009932	cell tip growth	P	3.226028E-2	2.094251E-3	16	77	1181	14706	OVER
GO:0070726	cell wall assembly	P	2.833349E-2	1.808356E-3	5	8	1192	14775	OVER
GO:0042546	cell wall biogenesis	P	2.273607E-12	1.491501E-14	46	127	1151	14656	OVER
GO:0044038	cell wall macromolecule biosynthetic process	P	1.068212E-5	2.335847E-7	22	64	1175	14719	OVER
GO:0044036	cell wall macromolecule metabolic process	P	4.589627E-7	6.837083E-9	34	119	1163	14664	OVER
GO:0042545	cell wall modification	P	1.562566E-4	4.933071E-6	20	67	1177	14716	OVER
GO:0071555	cell wall organization	P	3.735427E-20	1.174181E-22	78	227	1119	14556	OVER
GO:0071554	cell wall organization or biogenesis	P	9.337267E-26	1.531327E-28	111	360	1086	14423	OVER
GO:0070592	cell wall polysaccharide biosynthetic process	P	1.068212E-5	2.335847E-7	22	64	1175	14719	OVER
GO:0010383	cell wall polysaccharide metabolic process	P	1.03024E-5	2.196494E-7	27	94	1170	14689	OVER
GO:0034637	cellular carbohydrate biosynthetic process	P	1.771515E-3	7.335915E-5	47	300	1150	14483	OVER
GO:0044262	cellular carbohydrate metabolic process	P	1.281418E-5	2.837087E-7	73	451	1124	14332	OVER
GO:0070589	cellular component macromolecule biosynthetic process	P	1.068212E-5	2.335847E-7	22	64	1175	14719	OVER
GO:0033692	cellular polysaccharide biosynthetic process	P	3.187633E-3	1.437637E-4	43	275	1154	14508	OVER
GO:0044264	cellular polysaccharide metabolic process	P	3.108845E-5	7.775299E-7	59	347	1138	14436	OVER
GO:0030244	cellulose biosynthetic process	P	5.314839E-4	1.85224E-5	19	68	1178	14715	OVER
GO:0030243	cellulose metabolic process	P	2.203702E-5	5.210339E-7	27	99	1170	14684	OVER
GO:0010215	cellulose microfibril organization	P	2.833349E-2	1.808356E-3	5	8	1192	14775	OVER
GO:0009805	coumarin biosynthetic process	P	1.779585E-2	1.050678E-3	6	11	1191	14772	OVER
GO:0009804	coumarin metabolic process	P	1.779585E-2	1.050678E-3	6	11	1191	14772	OVER
GO:0048588	developmental cell growth	P	9.731712E-3	5.200354E-4	21	106	1176	14677	OVER
GO:0048589	developmental growth	P	2.542495E-3	1.122353E-4	43	268	1154	14515	OVER
GO:0060560	developmental growth involved in morphogenesis	P	2.599536E-2	1.620047E-3	28	173	1169	14610	OVER
GO:0045229	external encapsulating structure organization	P	1.0996E-19	3.606723E-22	79	238	1118	14545	OVER
GO:0010393	galacturonan metabolic process	P	1.47398E-10	1.168386E-12	27	47	1170	14736	OVER
GO:0010417	glucuronoxylan biosynthetic process	P	8.066858E-3	4.156356E-4	4	2	1193	14781	OVER
GO:0010413	glucuronoxylan metabolic process	P	9.442213E-5	2.76156E-6	19	58	1178	14725	OVER
GO:0006749	glutathione metabolic process	P	1.985073E-2	1.185563E-3	5	7	1192	14776	OVER
GO:0040007	growth	P	1.801653E-3	7.485344E-5	51	335	1146	14448	OVER
GO:0010410	hemicellulose metabolic process	P	4.172048E-5	1.10616E-6	24	84	1173	14699	OVER
GO:0042446	hormone biosynthetic process	P	3.394637E-2	2.212986E-3	16	78	1181	14705	OVER
GO:0042445	hormone metabolic process	P	3.584884E-2	2.376204E-3	19	101	1178	14682	OVER
GO:0009914	hormone transport	P	2.905293E-3	1.298388E-4	14	47	1183	14736	OVER
GO:0098661	inorganic anion transmembrane transport	P	2.114896E-2	1.277551E-3	8	22	1189	14761	OVER
GO:0015698	inorganic anion transport	P	2.823005E-2	1.786321E-3	17	85	1180	14698	OVER
GO:0006811	ion transport	P	5.940651E-3	2.922829E-4	87	703	1110	14080	OVER
GO:0009809	lignin biosynthetic process	P	1.294832E-2	7.255446E-4	6	10	1191	14773	OVER
GO:0046274	lignin catabolic process	P	2.019678E-12	1.269717E-14	16	5	1181	14778	OVER
GO:0009808	lignin metabolic process	P	8.523586E-14	4.543117E-16	22	15	1175	14768	OVER
GO:0035266	meristem growth	P	3.91489E-3	1.813787E-4	19	83	1178	14700	OVER
GO:0008152	metabolic process	P	5.359135E-3	2.614748E-4	896	10331	301	4452	OVER
GO:0030001	metal ion transport	P	1.735043E-3	7.113746E-5	49	316	1148	14467	OVER
GO:0009825	multidimensional cell growth	P	2.54916E-4	8.221972E-6	15	40	1182	14743	OVER
GO:0015706	nitrate transport	P	2.837595E-2	1.814944E-3	10	36	1187	14747	OVER
GO:1901361	organic cyclic compound catabolic process	P	1.559663E-2	8.909924E-4	28	168	1169	14615	OVER
GO:0055114	oxidation-reduction process	P	6.094534E-10	5.330739E-12	207	1536	990	13247	OVER
GO:0045489	pectin biosynthetic process	P	1.446205E-2	8.14318E-4	7	15	1190	14768	OVER
GO:0045490	pectin catabolic process	P	4.098337E-8	4.872971E-10	18	25	1179	14758	OVER
GO:0045488	pectin metabolic process	P	1.47398E-10	1.168386E-12	27	47	1170	14736	OVER
GO:0009699	phenylpropanoid biosynthetic process	P	1.118782E-5	2.461717E-7	15	28	1182	14755	OVER
GO:0046271	phenylpropanoid catabolic process	P	5.980338E-12	4.331802E-14	16	6	1181	14777	OVER
GO:0009698	phenylpropanoid metabolic process	P	2.849768E-16	1.207364E-18	34	43	1163	14740	OVER
GO:0035435	phosphate ion transmembrane transport	P	4.17017E-2	2.906637E-3	4	5	1193	14778	OVER
GO:0016129	phytosteroid biosynthetic process	P	4.32742E-3	2.022657E-4	12	37	1185	14746	OVER
GO:0016128	phytosteroid metabolic process	P	6.102625E-3	3.027542E-4	12	39	1185	14744	OVER
GO:0043476	pigment accumulation	P	9.983934E-4	3.834202E-5	14	41	1183	14742	OVER
GO:0043478	pigment accumulation in response to UV light	P	9.983934E-4	3.834202E-5	14	41	1183	14742	OVER
GO:0043480	pigment accumulation in tissues	P	9.983934E-4	3.834202E-5	14	41	1183	14742	OVER
GO:0043479	pigment accumulation in tissues in response to UV light	P	9.983934E-4	3.834202E-5	14	41	1183	14742	OVER
GO:0043473	pigmentation	P	9.983934E-4	3.834202E-5	14	41	1183	14742	OVER
GO:0090627	plant epidermal cell differentiation	P	1.591232E-3	6.502368E-5	25	117	1172	14666	OVER
GO:0090558	plant epidermis development	P	1.74401E-2	1.015632E-3	38	255	1159	14528	OVER
GO:0071668	plant-type cell wall assembly	P	2.833349E-2	1.808356E-3	5	8	1192	14775	OVER
GO:0009832	plant-type cell wall biogenesis	P	6.447131E-8	8.194385E-10	27	68	1170	14715	OVER
GO:0009664	plant-type cell wall organization	P	8.987454E-3	4.752852E-4	21	105	1176	14678	OVER
GO:0071669	plant-type cell wall organization or biogenesis	P	1.936271E-7	2.699189E-9	39	146	1158	14637	OVER
GO:0009833	plant-type primary cell wall biogenesis	P	8.074096E-3	4.193189E-4	3	0	1194	14783	OVER
GO:0009834	plant-type secondary cell wall biogenesis	P	1.239902E-3	4.897251E-5	9	16	1188	14767	OVER
GO:0000271	polysaccharide biosynthetic process	P	6.709398E-6	1.402949E-7	58	318	1139	14465	OVER
GO:0000272	polysaccharide catabolic process	P	2.355866E-5	5.666699E-7	26	93	1171	14690	OVER
GO:0005976	polysaccharide metabolic process	P	7.52264E-13	4.420849E-15	94	442	1103	14341	OVER
GO:0090066	regulation of anatomical structure size	P	1.113299E-2	6.055663E-4	19	89	1178	14694	OVER
GO:0043255	regulation of carbohydrate biosynthetic process	P	2.487135E-3	1.08709E-4	6	6	1191	14777	OVER
GO:0006109	regulation of carbohydrate metabolic process	P	1.239902E-3	4.895719E-5	7	8	1190	14775	OVER
GO:0008361	regulation of cell size	P	6.466006E-4	2.29761E-5	12	28	1185	14755	OVER
GO:0032535	regulation of cellular component size	P	1.113299E-2	6.055663E-4	19	89	1178	14694	OVER
GO:0010817	regulation of hormone levels	P	1.462612E-5	3.278234E-7	36	158	1161	14625	OVER
GO:0048509	regulation of meristem development	P	1.627756E-2	9.410154E-4	20	104	1177	14679	OVER
GO:0010075	regulation of meristem growth	P	3.083968E-3	1.382454E-4	19	81	1178	14702	OVER
GO:0010167	response to nitrate	P	3.761109E-3	1.737399E-4	10	25	1187	14758	OVER
GO:0009411	response to UV	P	4.931362E-3	2.358858E-4	19	85	1178	14698	OVER
GO:0048364	root development	P	1.584508E-2	9.116823E-4	35	230	1162	14553	OVER
GO:0010053	root epidermal cell differentiation	P	1.496442E-3	6.053667E-5	25	116	1172	14667	OVER
GO:0080147	root hair cell development	P	3.524609E-3	1.608883E-4	18	75	1179	14708	OVER
GO:0048765	root hair cell differentiation	P	5.227801E-4	1.814762E-5	25	109	1172	14674	OVER
GO:0048767	root hair elongation	P	2.09635E-3	8.910277E-5	18	71	1179	14712	OVER
GO:0010015	root morphogenesis	P	2.487135E-3	1.089768E-4	31	169	1166	14614	OVER
GO:0022622	root system development	P	1.584508E-2	9.116823E-4	35	230	1162	14553	OVER
GO:0019748	secondary metabolic process	P	5.770085E-6	1.190765E-7	46	223	1151	14560	OVER
GO:0044550	secondary metabolite biosynthetic process	P	1.246416E-2	6.864914E-4	21	109	1176	14674	OVER
GO:0044710	single-organism metabolic process	P	4.598492E-2	3.249173E-3	409	4440	788	10343	OVER
GO:0048443	stamen development	P	2.551113E-2	1.575923E-3	14	63	1183	14720	OVER
GO:0006694	steroid biosynthetic process	P	1.495113E-4	4.699686E-6	23	86	1174	14697	OVER
GO:0008202	steroid metabolic process	P	3.625776E-4	1.201475E-5	23	92	1174	14691	OVER
GO:0016126	sterol biosynthetic process	P	9.777952E-4	3.635885E-5	17	59	1180	14724	OVER
GO:0016125	sterol metabolic process	P	2.025682E-3	8.55454E-5	17	64	1180	14719	OVER
GO:0055085	transmembrane transport	P	3.985007E-2	2.652315E-3	81	700	1116	14083	OVER
GO:0010054	trichoblast differentiation	P	1.347674E-3	5.359752E-5	25	114	1172	14669	OVER
GO:0048764	trichoblast maturation	P	5.227801E-4	1.814762E-5	25	109	1172	14674	OVER
GO:0045492	xylan biosynthetic process	P	5.442099E-5	1.502397E-6	20	61	1177	14722	OVER
GO:0045491	xylan metabolic process	P	6.043462E-5	1.684934E-6	23	80	1174	14703	OVER
GO:1902494	catalytic complex	C	5.488887E-6	1.125233E-7	3	314	1194	14469	UNDER
GO:0005623	cell	C	9.635482E-23	2.238666E-25	362	6735	835	8048	UNDER
GO:0044464	cell part	C	1.99841E-22	4.916137E-25	355	6624	842	8159	UNDER
GO:0009507	chloroplast	C	6.211035E-18	2.20701E-20	25	1287	1172	13496	UNDER
GO:0009941	chloroplast envelope	C	6.38438E-5	1.788708E-6	6	349	1191	14434	UNDER
GO:0044434	chloroplast part	C	2.38408E-12	1.596555E-14	10	729	1187	14054	UNDER
GO:0009570	chloroplast stroma	C	1.334613E-4	4.064701E-6	7	356	1190	14427	UNDER
GO:0009534	chloroplast thylakoid	C	1.790905E-5	4.127037E-7	2	262	1195	14521	UNDER
GO:0009535	chloroplast thylakoid membrane	C	3.660064E-3	1.680718E-4	2	180	1195	14603	UNDER
GO:0044427	chromosomal part	C	3.553828E-3	1.627077E-4	0	121	1197	14662	UNDER
GO:0005694	chromosome	C	1.334613E-4	4.067497E-6	0	164	1197	14619	UNDER
GO:0005737	cytoplasm	C	5.212556E-15	2.279647E-17	192	3951	1005	10832	UNDER
GO:0044444	cytoplasmic part	C	6.635642E-15	2.992705E-17	165	3547	1032	11236	UNDER
GO:0005829	cytosol	C	1.130407E-3	4.387531E-5	32	766	1165	14017	UNDER
GO:0031975	envelope	C	1.424208E-6	2.49144E-8	11	528	1186	14255	UNDER
GO:0005622	intracellular	C	2.725266E-37	3.724567E-41	272	6193	925	8590	UNDER
GO:0043231	intracellular membrane-bounded organelle	C	2.232703E-25	4.271949E-28	173	4192	1024	10591	UNDER
GO:0043232	intracellular non-membrane-bounded organelle	C	2.043773E-7	2.904911E-9	25	851	1172	13932	UNDER
GO:0043229	intracellular organelle	C	3.922132E-28	5.360301E-31	195	4652	1002	10131	UNDER
GO:0070013	intracellular organelle lumen	C	4.603274E-5	1.233076E-6	6	353	1191	14430	UNDER
GO:0044446	intracellular organelle part	C	6.230929E-8	7.820097E-10	95	2056	1102	12727	UNDER
GO:0044424	intracellular part	C	2.003432E-35	5.476101E-39	241	5666	956	9117	UNDER
GO:0032991	macromolecular complex	C	6.211035E-18	2.202724E-20	38	1556	1159	13227	UNDER
GO:0098796	membrane protein complex	C	9.65211E-4	3.574856E-5	6	297	1191	14486	UNDER
GO:0043227	membrane-bounded organelle	C	2.232703E-25	4.264587E-28	173	4195	1024	10588	UNDER
GO:0031974	membrane-enclosed lumen	C	2.509166E-5	6.104025E-7	6	363	1191	14420	UNDER
GO:0005739	mitochondrion	C	4.240062E-9	4.462003E-11	10	609	1187	14174	UNDER
GO:0043228	non-membrane-bounded organelle	C	2.043773E-7	2.904911E-9	25	851	1172	13932	UNDER
GO:0031981	nuclear lumen	C	1.583406E-6	2.837295E-8	2	299	1195	14484	UNDER
GO:0044428	nuclear part	C	8.907552E-10	7.912954E-12	2	410	1195	14373	UNDER
GO:0005730	nucleolus	C	6.528371E-3	3.24768E-4	1	140	1196	14643	UNDER
GO:0005654	nucleoplasm	C	8.987454E-3	4.753512E-4	1	135	1196	14648	UNDER
GO:0044451	nucleoplasm part	C	1.74401E-2	1.017756E-3	1	125	1196	14658	UNDER
GO:0005634	nucleus	C	6.530407E-22	1.695746E-24	39	1732	1158	13051	UNDER
GO:0043226	organelle	C	3.024572E-28	3.720261E-31	195	4661	1002	10122	UNDER
GO:0031967	organelle envelope	C	1.424208E-6	2.478137E-8	11	527	1186	14256	UNDER
GO:0019866	organelle inner membrane	C	1.277029E-2	7.085877E-4	1	132	1196	14651	UNDER
GO:0043233	organelle lumen	C	4.664604E-5	1.255879E-6	6	354	1191	14429	UNDER
GO:0044422	organelle part	C	5.032919E-8	6.190552E-10	95	2059	1102	12724	UNDER
GO:0034357	photosynthetic membrane	C	9.983934E-4	3.825057E-5	3	227	1194	14556	UNDER
GO:0009536	plastid	C	6.612901E-18	2.440185E-20	29	1371	1168	13412	UNDER
GO:0009526	plastid envelope	C	7.256926E-5	2.053005E-6	7	364	1190	14419	UNDER
GO:0044435	plastid part	C	3.051171E-12	2.084988E-14	11	747	1186	14036	UNDER
GO:0009532	plastid stroma	C	5.442099E-5	1.495855E-6	7	373	1190	14410	UNDER
GO:0031976	plastid thylakoid	C	1.790905E-5	4.136434E-7	2	263	1195	14520	UNDER
GO:0055035	plastid thylakoid membrane	C	3.729603E-3	1.717748E-4	2	181	1195	14602	UNDER
GO:0043234	protein complex	C	1.644468E-7	2.269936E-9	34	1023	1163	13760	UNDER
GO:0030529	ribonucleoprotein complex	C	8.781365E-12	6.480712E-14	4	539	1193	14244	UNDER
GO:0044391	ribosomal subunit	C	4.498403E-2	3.160009E-3	1	108	1196	14675	UNDER
GO:0005840	ribosome	C	6.230929E-8	7.834432E-10	3	379	1194	14404	UNDER
GO:0009579	thylakoid	C	2.000992E-6	3.855951E-8	4	355	1193	14428	UNDER
GO:0042651	thylakoid membrane	C	7.611919E-4	2.746408E-5	2	208	1195	14575	UNDER
GO:0044436	thylakoid part	C	2.805663E-4	9.125976E-6	3	249	1194	14534	UNDER
GO:1990234	transferase complex	C	1.157048E-2	6.32526E-4	3	181	1194	14602	UNDER
GO:0005488	binding	F	2.684372E-3	1.188652E-4	539	7512	658	7271	UNDER
GO:0003677	DNA binding	F	9.602978E-8	1.286172E-9	59	1469	1138	13314	UNDER
GO:0004386	helicase activity	F	9.40242E-4	3.469528E-5	1	176	1196	14607	UNDER
GO:1901363	heterocyclic compound binding	F	8.688815E-5	2.50559E-6	331	5066	866	9717	UNDER
GO:0016853	isomerase activity	F	2.766541E-2	1.743369E-3	8	271	1189	14512	UNDER
GO:0003676	nucleic acid binding	F	5.290769E-23	1.156926E-25	79	2541	1118	12242	UNDER
GO:0016779	nucleotidyltransferase activity	F	2.333667E-5	5.581409E-7	0	193	1197	14590	UNDER
GO:0097159	organic cyclic compound binding	F	8.688815E-5	2.502787E-6	331	5067	866	9716	UNDER
GO:0003723	RNA binding	F	1.313141E-9	1.238304E-11	7	549	1190	14234	UNDER
GO:0043565	sequence-specific DNA binding	F	2.154268E-2	1.307223E-3	8	277	1189	14506	UNDER
GO:0003735	structural constituent of ribosome	F	1.583406E-6	2.878132E-8	2	301	1195	14482	UNDER
GO:0008135	translation factor activity, RNA binding	F	1.81606E-2	1.074694E-3	2	155	1195	14628	UNDER
GO:0008270	zinc ion binding	F	1.587756E-3	6.466467E-5	48	1014	1149	13769	UNDER
GO:0019438	aromatic compound biosynthetic process	P	1.116562E-8	1.205527E-10	89	2012	1108	12771	UNDER
GO:0065007	biological regulation	P	4.140038E-5	1.087333E-6	207	3447	990	11336	UNDER
GO:0009058	biosynthetic process	P	1.018498E-9	9.257199E-12	222	4042	975	10741	UNDER
GO:1901137	carbohydrate derivative biosynthetic process	P	2.527357E-3	1.112217E-4	16	475	1181	14308	UNDER
GO:1901135	carbohydrate derivative metabolic process	P	3.488248E-5	8.902012E-7	34	893	1163	13890	UNDER
GO:0019752	carboxylic acid metabolic process	P	5.768217E-3	2.822224E-4	63	1199	1134	13584	UNDER
GO:0048440	carpel development	P	1.44676E-2	8.166079E-4	0	100	1197	14683	UNDER
GO:0007049	cell cycle	P	1.573479E-3	6.386814E-5	16	486	1181	14297	UNDER
GO:0022402	cell cycle process	P	4.738457E-2	3.354545E-3	12	329	1185	14454	UNDER
GO:0006081	cellular aldehyde metabolic process	P	3.41342E-4	1.124278E-5	7	341	1190	14442	UNDER
GO:0006725	cellular aromatic compound metabolic process	P	3.101169E-20	9.174505E-23	144	3500	1053	11283	UNDER
GO:0044249	cellular biosynthetic process	P	7.975875E-14	4.142179E-16	183	3751	1014	11032	UNDER
GO:0051641	cellular localization	P	5.939443E-6	1.233833E-7	36	972	1161	13811	UNDER
GO:0034645	cellular macromolecule biosynthetic process	P	5.424265E-14	2.594633E-16	105	2569	1092	12214	UNDER
GO:0044265	cellular macromolecule catabolic process	P	7.999816E-6	1.683711E-7	5	361	1192	14422	UNDER
GO:0070727	cellular macromolecule localization	P	6.689396E-5	1.883307E-6	21	649	1176	14134	UNDER
GO:0044260	cellular macromolecule metabolic process	P	3.101169E-20	9.324274E-23	264	5272	933	9511	UNDER
GO:0044237	cellular metabolic process	P	1.023147E-14	4.75427E-17	438	7262	759	7521	UNDER
GO:0044271	cellular nitrogen compound biosynthetic process	P	8.815964E-14	4.819442E-16	69	1954	1128	12829	UNDER
GO:0034641	cellular nitrogen compound metabolic process	P	2.736215E-29	2.617672E-32	116	3451	1081	11332	UNDER
GO:0009987	cellular process	P	7.130374E-8	9.160245E-10	621	9013	576	5770	UNDER
GO:0044257	cellular protein catabolic process	P	2.625706E-4	8.504748E-6	4	272	1193	14511	UNDER
GO:0034613	cellular protein localization	P	2.013845E-5	4.733925E-7	19	641	1178	14142	UNDER
GO:0044267	cellular protein metabolic process	P	3.878122E-10	3.183437E-12	143	2932	1054	11851	UNDER
GO:0006974	cellular response to DNA damage stimulus	P	6.931383E-3	3.467113E-4	6	256	1191	14527	UNDER
GO:0071359	cellular response to dsRNA	P	3.99646E-2	2.736404E-3	0	84	1197	14699	UNDER
GO:0019750	chloroplast localization	P	3.99646E-2	2.695401E-3	0	83	1197	14700	UNDER
GO:0009658	chloroplast organization	P	2.289873E-5	5.445373E-7	0	192	1197	14591	UNDER
GO:0009902	chloroplast relocation	P	3.99646E-2	2.695401E-3	0	83	1197	14700	UNDER
GO:0016568	chromatin modification	P	1.465114E-5	3.303865E-7	5	348	1192	14435	UNDER
GO:0006325	chromatin organization	P	1.187774E-6	1.980435E-8	5	394	1192	14389	UNDER
GO:0051276	chromosome organization	P	4.829622E-10	4.158346E-12	6	543	1191	14240	UNDER
GO:0007059	chromosome segregation	P	4.931362E-3	2.353602E-4	0	114	1197	14669	UNDER
GO:0016569	covalent chromatin modification	P	1.29356E-4	3.871665E-6	5	310	1192	14473	UNDER
GO:0016482	cytoplasmic transport	P	4.860123E-7	7.37288E-9	8	478	1189	14305	UNDER
GO:0032502	developmental process	P	9.408876E-3	5.002122E-4	95	1642	1102	13141	UNDER
GO:0003006	developmental process involved in reproduction	P	5.203659E-4	1.785046E-5	34	821	1163	13962	UNDER
GO:0006259	DNA metabolic process	P	7.576076E-7	1.201073E-8	13	586	1184	14197	UNDER
GO:0006310	DNA recombination	P	1.270705E-2	7.023367E-4	2	156	1195	14627	UNDER
GO:0006281	DNA repair	P	2.663902E-2	1.663801E-3	6	228	1191	14555	UNDER
GO:0006260	DNA replication	P	1.48184E-2	8.384336E-4	5	222	1192	14561	UNDER
GO:0006261	DNA-dependent DNA replication	P	3.280343E-2	2.133994E-3	2	143	1195	14640	UNDER
GO:0031050	dsRNA fragmentation	P	3.99646E-2	2.736404E-3	0	84	1197	14699	UNDER
GO:0022900	electron transport chain	P	4.078082E-2	2.803437E-3	0	85	1197	14698	UNDER
GO:0009790	embryo development	P	8.263806E-4	3.026787E-5	5	276	1192	14507	UNDER
GO:0009793	embryo development ending in seed dormancy	P	3.172403E-3	1.426432E-4	4	232	1193	14551	UNDER
GO:0051649	establishment of localization in cell	P	1.382271E-6	2.380294E-8	32	939	1165	13844	UNDER
GO:0051656	establishment of organelle localization	P	2.82405E-2	1.790842E-3	0	88	1197	14695	UNDER
GO:0051667	establishment of plastid localization	P	3.99646E-2	2.695401E-3	0	83	1197	14700	UNDER
GO:0045184	establishment of protein localization	P	4.757053E-5	1.287271E-6	24	713	1173	14070	UNDER
GO:0072594	establishment of protein localization to organelle	P	9.829195E-8	1.329903E-9	2	344	1195	14439	UNDER
GO:0048449	floral organ formation	P	3.99646E-2	2.736404E-3	0	84	1197	14699	UNDER
GO:0010467	gene expression	P	1.031497E-31	7.048637E-35	64	2612	1133	12171	UNDER
GO:0016458	gene silencing	P	3.927812E-4	1.320544E-5	3	244	1194	14539	UNDER
GO:0031047	gene silencing by RNA	P	1.414234E-3	5.701776E-5	2	197	1195	14586	UNDER
GO:0006091	generation of precursor metabolites and energy	P	4.419305E-3	2.071644E-4	14	425	1183	14358	UNDER
GO:0051156	glucose 6-phosphate metabolic process	P	3.319278E-3	1.510619E-4	1	151	1196	14632	UNDER
GO:0019682	glyceraldehyde-3-phosphate metabolic process	P	7.046232E-4	2.523046E-5	4	259	1193	14524	UNDER
GO:0048467	gynoecium development	P	7.289143E-3	3.695875E-4	0	111	1197	14672	UNDER
GO:0018130	heterocycle biosynthetic process	P	3.903999E-12	2.721114E-14	75	1971	1122	12812	UNDER
GO:0046483	heterocycle metabolic process	P	4.126942E-31	3.384126E-34	111	3440	1086	11343	UNDER
GO:0016571	histone methylation	P	1.779585E-2	1.048855E-3	4	197	1193	14586	UNDER
GO:0016570	histone modification	P	6.080287E-4	2.15224E-5	5	281	1192	14502	UNDER
GO:0006886	intracellular protein transport	P	1.500077E-5	3.403209E-7	18	623	1179	14160	UNDER
GO:0046907	intracellular transport	P	2.587823E-6	5.128254E-8	27	829	1170	13954	UNDER
GO:0016226	iron-sulfur cluster assembly	P	4.17017E-2	2.897315E-3	0	86	1197	14697	UNDER
GO:0043933	macromolecular complex subunit organization	P	1.043348E-5	2.2387E-7	31	872	1166	13911	UNDER
GO:0009059	macromolecule biosynthetic process	P	1.828804E-10	1.47464E-12	122	2634	1075	12149	UNDER
GO:0033036	macromolecule localization	P	2.731167E-5	6.681411E-7	31	852	1166	13931	UNDER
GO:0043170	macromolecule metabolic process	P	4.344229E-10	3.681047E-12	346	5752	851	9031	UNDER
GO:0043414	macromolecule methylation	P	1.988273E-6	3.804267E-8	4	354	1193	14429	UNDER
GO:0043412	macromolecule modification	P	9.777952E-4	3.64819E-5	132	2269	1065	12514	UNDER
GO:0000023	maltose metabolic process	P	1.032456E-2	5.573595E-4	0	106	1197	14677	UNDER
GO:1903046	meiotic cell cycle process	P	1.989127E-2	1.190703E-3	0	93	1197	14690	UNDER
GO:0007126	meiotic nuclear division	P	7.053377E-3	3.537774E-4	0	109	1197	14674	UNDER
GO:0031163	metallo-sulfur cluster assembly	P	4.17017E-2	2.897315E-3	0	86	1197	14697	UNDER
GO:0043632	modification-dependent macromolecule catabolic process	P	7.897983E-5	2.25595E-6	1	212	1196	14571	UNDER
GO:0019941	modification-dependent protein catabolic process	P	7.568138E-5	2.151391E-6	1	208	1196	14575	UNDER
GO:0016071	mRNA metabolic process	P	8.247285E-7	1.318754E-8	1	278	1196	14505	UNDER
GO:0006397	mRNA processing	P	4.6873E-3	2.21649E-4	1	146	1196	14637	UNDER
GO:0007275	multicellular organismal development	P	1.121046E-2	6.113127E-4	82	1448	1115	13335	UNDER
GO:0032501	multicellular organismal process	P	1.74401E-2	1.014245E-3	93	1589	1104	13194	UNDER
GO:0006739	NADP metabolic process	P	2.405138E-3	1.032135E-4	1	157	1196	14626	UNDER
GO:0034660	ncRNA metabolic process	P	5.980338E-12	4.268808E-14	0	396	1197	14387	UNDER
GO:0034470	ncRNA processing	P	1.428758E-8	1.562124E-10	0	293	1197	14490	UNDER
GO:0031324	negative regulation of cellular metabolic process	P	2.712989E-2	1.698167E-3	7	248	1190	14535	UNDER
GO:0048523	negative regulation of cellular process	P	9.491483E-3	5.059011E-4	12	369	1185	14414	UNDER
GO:0010629	negative regulation of gene expression	P	7.091207E-4	2.548842E-5	6	301	1191	14482	UNDER
GO:0010605	negative regulation of macromolecule metabolic process	P	3.379782E-5	8.5453E-7	6	356	1191	14427	UNDER
GO:0006807	nitrogen compound metabolic process	P	6.975574E-29	7.626703E-32	136	3766	1061	11017	UNDER
GO:0000280	nuclear division	P	1.749613E-3	7.197397E-5	1	164	1196	14619	UNDER
GO:0051170	nuclear import	P	4.17017E-2	2.897315E-3	0	86	1197	14697	UNDER
GO:0090304	nucleic acid metabolic process	P	2.328076E-32	1.272694E-35	70	2752	1127	12031	UNDER
GO:0090305	nucleic acid phosphodiester bond hydrolysis	P	8.796123E-3	4.60423E-4	3	190	1194	14593	UNDER
GO:0097659	nucleic acid-templated transcription	P	1.709008E-9	1.634967E-11	54	1480	1143	13303	UNDER
GO:0034654	nucleobase-containing compound biosynthetic process	P	1.841569E-13	1.057071E-15	59	1762	1138	13021	UNDER
GO:0006139	nucleobase-containing compound metabolic process	P	3.232472E-33	1.325327E-36	92	3199	1105	11584	UNDER
GO:0055086	nucleobase-containing small molecule metabolic process	P	7.687297E-4	2.794617E-5	22	612	1175	14171	UNDER
GO:1901293	nucleoside phosphate biosynthetic process	P	3.506574E-5	9.009649E-7	2	254	1195	14529	UNDER
GO:0006753	nucleoside phosphate metabolic process	P	2.500353E-5	6.048414E-7	16	573	1181	14210	UNDER
GO:0009165	nucleotide biosynthetic process	P	4.863641E-5	1.322761E-6	2	249	1195	14534	UNDER
GO:0009117	nucleotide metabolic process	P	3.251627E-5	8.176839E-7	16	567	1181	14216	UNDER
GO:0048285	organelle fission	P	2.729794E-3	1.212496E-4	2	187	1195	14596	UNDER
GO:0006996	organelle organization	P	3.878122E-10	3.233093E-12	49	1424	1148	13359	UNDER
GO:0006082	organic acid metabolic process	P	4.953611E-3	2.410121E-4	66	1251	1131	13532	UNDER
GO:1901362	organic cyclic compound biosynthetic process	P	4.718003E-6	9.478563E-8	109	2137	1088	12646	UNDER
GO:1901360	organic cyclic compound metabolic process	P	5.337558E-17	2.115473E-19	162	3611	1035	11172	UNDER
GO:1901576	organic substance biosynthetic process	P	3.406742E-9	3.491945E-11	214	3887	983	10896	UNDER
GO:0071704	organic substance metabolic process	P	4.981021E-4	1.701866E-5	534	7551	663	7232	UNDER
GO:1901566	organonitrogen compound biosynthetic process	P	2.025682E-3	8.528956E-5	30	720	1167	14063	UNDER
GO:1901564	organonitrogen compound metabolic process	P	1.932867E-3	8.08333E-5	64	1257	1133	13526	UNDER
GO:0090407	organophosphate biosynthetic process	P	3.791225E-7	5.492276E-9	12	577	1185	14206	UNDER
GO:0019637	organophosphate metabolic process	P	1.003952E-4	2.977416E-6	35	886	1162	13897	UNDER
GO:0048481	ovule development	P	3.99646E-2	2.679747E-3	0	82	1197	14701	UNDER
GO:0043436	oxoacid metabolic process	P	4.951642E-3	2.402396E-4	66	1250	1131	13533	UNDER
GO:0006098	pentose-phosphate shunt	P	4.951642E-3	2.385325E-4	1	150	1196	14633	UNDER
GO:0018205	peptidyl-lysine modification	P	3.55668E-2	2.342927E-3	7	246	1190	14537	UNDER
GO:0009640	photomorphogenesis	P	1.74401E-2	1.017756E-3	1	125	1196	14658	UNDER
GO:0015979	photosynthesis	P	9.952961E-5	2.938143E-6	4	289	1193	14494	UNDER
GO:0019684	photosynthesis, light reaction	P	3.764667E-4	1.255404E-5	2	217	1195	14566	UNDER
GO:0010207	photosystem II assembly	P	2.485798E-2	1.528781E-3	1	122	1196	14661	UNDER
GO:0035670	plant-type ovary development	P	3.99646E-2	2.679747E-3	0	82	1197	14701	UNDER
GO:0051644	plastid localization	P	3.99646E-2	2.695401E-3	0	83	1197	14700	UNDER
GO:0009668	plastid membrane organization	P	2.487135E-3	1.091117E-4	1	160	1196	14623	UNDER
GO:0009657	plastid organization	P	1.330688E-7	1.818625E-9	1	304	1196	14479	UNDER
GO:0048518	positive regulation of biological process	P	9.983934E-4	3.751478E-5	25	654	1172	14129	UNDER
GO:0009891	positive regulation of biosynthetic process	P	1.583406E-6	2.874619E-8	1	266	1196	14517	UNDER
GO:0031328	positive regulation of cellular biosynthetic process	P	6.239598E-7	9.806666E-9	0	245	1197	14538	UNDER
GO:0010628	positive regulation of gene expression	P	4.153568E-7	6.130728E-9	0	247	1197	14536	UNDER
GO:0010557	positive regulation of macromolecule biosynthetic process	P	6.239598E-7	9.806666E-9	0	245	1197	14538	UNDER
GO:0009893	positive regulation of metabolic process	P	1.237717E-3	4.854787E-5	16	492	1181	14291	UNDER
GO:0051173	positive regulation of nitrogen compound metabolic process	P	1.243473E-6	2.108956E-8	0	233	1197	14550	UNDER
GO:1903508	positive regulation of nucleic acid-templated transcription	P	1.7771E-6	3.375931E-8	0	230	1197	14553	UNDER
GO:0045935	positive regulation of nucleobase-containing compound metabolic process	P	1.238567E-6	2.082052E-8	0	232	1197	14551	UNDER
GO:1902680	positive regulation of RNA biosynthetic process	P	1.7771E-6	3.375931E-8	0	230	1197	14553	UNDER
GO:0051254	positive regulation of RNA metabolic process	P	1.7771E-6	3.375931E-8	0	230	1197	14553	UNDER
GO:0045893	positive regulation of transcription, DNA-templated	P	1.7771E-6	3.375931E-8	0	230	1197	14553	UNDER
GO:0009791	post-embryonic development	P	1.654473E-4	5.245835E-6	37	906	1160	13877	UNDER
GO:0016441	posttranscriptional gene silencing	P	7.116334E-3	3.598529E-4	0	110	1197	14673	UNDER
GO:0035194	posttranscriptional gene silencing by RNA	P	1.068858E-2	5.784718E-4	0	107	1197	14676	UNDER
GO:0010608	posttranscriptional regulation of gene expression	P	1.36679E-4	4.202921E-6	0	167	1197	14616	UNDER
GO:0044238	primary metabolic process	P	1.33575E-4	4.089217E-6	497	7161	700	7622	UNDER
GO:0070918	production of small RNA involved in gene silencing by RNA	P	3.99646E-2	2.736404E-3	0	84	1197	14699	UNDER
GO:0008213	protein alkylation	P	1.02421E-2	5.515084E-4	4	210	1193	14573	UNDER
GO:0030163	protein catabolic process	P	5.241521E-5	1.432697E-6	4	299	1193	14484	UNDER
GO:0006470	protein dephosphorylation	P	1.758639E-2	1.028697E-3	2	153	1195	14630	UNDER
GO:0006457	protein folding	P	9.997893E-3	5.356258E-4	4	207	1193	14576	UNDER
GO:0017038	protein import	P	4.403828E-4	1.498638E-5	1	182	1196	14601	UNDER
GO:0006606	protein import into nucleus	P	3.99646E-2	2.736404E-3	0	84	1197	14699	UNDER
GO:0008104	protein localization	P	3.528759E-5	9.134481E-7	25	734	1172	14049	UNDER
GO:0034504	protein localization to nucleus	P	4.078082E-2	2.803437E-3	0	85	1197	14698	UNDER
GO:0033365	protein localization to organelle	P	4.889256E-8	5.947024E-10	2	353	1195	14430	UNDER
GO:0019538	protein metabolic process	P	3.764029E-5	9.825468E-7	194	3269	1003	11514	UNDER
GO:0006479	protein methylation	P	1.02421E-2	5.515084E-4	4	210	1193	14573	UNDER
GO:0070647	protein modification by small protein conjugation or removal	P	4.163172E-2	2.873311E-3	10	297	1187	14486	UNDER
GO:0006605	protein targeting	P	1.831048E-5	4.254177E-7	10	458	1187	14325	UNDER
GO:0044744	protein targeting to nucleus	P	3.99646E-2	2.736404E-3	0	84	1197	14699	UNDER
GO:0071806	protein transmembrane transport	P	4.521466E-2	3.18239E-3	1	110	1196	14673	UNDER
GO:0015031	protein transport	P	6.038899E-5	1.675409E-6	24	706	1173	14077	UNDER
GO:0051603	proteolysis involved in cellular protein catabolic process	P	1.406068E-4	4.355126E-6	3	259	1194	14524	UNDER
GO:0006221	pyrimidine nucleotide biosynthetic process	P	4.951642E-3	2.390457E-4	0	115	1197	14668	UNDER
GO:0006220	pyrimidine nucleotide metabolic process	P	4.951642E-3	2.390457E-4	0	115	1197	14668	UNDER
GO:0009220	pyrimidine ribonucleotide biosynthetic process	P	2.110892E-2	1.269362E-3	0	96	1197	14687	UNDER
GO:0009218	pyrimidine ribonucleotide metabolic process	P	2.110892E-2	1.269362E-3	0	96	1197	14687	UNDER
GO:0072528	pyrimidine-containing compound biosynthetic process	P	1.775479E-2	1.040974E-3	1	127	1196	14656	UNDER
GO:0050789	regulation of biological process	P	4.660039E-7	7.005662E-9	181	3257	1016	11526	UNDER
GO:0009889	regulation of biosynthetic process	P	2.276782E-6	4.418519E-8	63	1445	1134	13338	UNDER
GO:0051726	regulation of cell cycle	P	8.935337E-3	4.701524E-4	3	191	1194	14592	UNDER
GO:0031326	regulation of cellular biosynthetic process	P	2.710769E-7	3.889992E-9	58	1423	1139	13360	UNDER
GO:2000112	regulation of cellular macromolecule biosynthetic process	P	3.643149E-8	4.232167E-10	54	1405	1143	13378	UNDER
GO:0031323	regulation of cellular metabolic process	P	2.290449E-6	4.476345E-8	81	1734	1116	13049	UNDER
GO:0050794	regulation of cellular process	P	7.342667E-9	7.827362E-11	137	2758	1060	12025	UNDER
GO:0051052	regulation of DNA metabolic process	P	2.485798E-2	1.528781E-3	1	122	1196	14661	UNDER
GO:0009909	regulation of flower development	P	4.951642E-3	2.397017E-4	2	174	1195	14609	UNDER
GO:0010468	regulation of gene expression	P	2.84133E-9	2.87356E-11	57	1517	1140	13266	UNDER
GO:0040029	regulation of gene expression, epigenetic	P	3.840482E-4	1.285934E-5	4	271	1193	14512	UNDER
GO:0010556	regulation of macromolecule biosynthetic process	P	2.823424E-8	3.241323E-10	54	1411	1143	13372	UNDER
GO:0060255	regulation of macromolecule metabolic process	P	2.183668E-9	2.148751E-11	71	1760	1126	13023	UNDER
GO:0019222	regulation of metabolic process	P	4.802527E-6	9.714008E-8	104	2060	1093	12723	UNDER
GO:0051171	regulation of nitrogen compound metabolic process	P	7.68977E-8	1.008908E-9	56	1421	1141	13362	UNDER
GO:1903506	regulation of nucleic acid-templated transcription	P	1.471219E-6	2.613892E-8	54	1313	1143	13470	UNDER
GO:0019219	regulation of nucleobase-containing compound metabolic process	P	3.64542E-8	4.284627E-10	54	1410	1143	13373	UNDER
GO:0048580	regulation of post-embryonic development	P	7.764427E-3	3.979308E-4	4	216	1193	14567	UNDER
GO:0080090	regulation of primary metabolic process	P	1.890736E-5	4.418694E-7	82	1686	1115	13097	UNDER
GO:2000241	regulation of reproductive process	P	1.934138E-3	8.115079E-5	2	191	1195	14592	UNDER
GO:2001141	regulation of RNA biosynthetic process	P	1.471219E-6	2.613892E-8	54	1313	1143	13470	UNDER
GO:0051252	regulation of RNA metabolic process	P	9.725384E-7	1.581687E-8	54	1323	1143	13460	UNDER
GO:0048831	regulation of shoot system development	P	8.935337E-3	4.701524E-4	3	191	1194	14592	UNDER
GO:0006355	regulation of transcription, DNA-templated	P	1.7771E-6	3.351339E-8	54	1307	1143	13476	UNDER
GO:0000003	reproduction	P	2.154268E-2	1.307223E-3	8	277	1189	14506	UNDER
GO:0022414	reproductive process	P	6.530537E-4	2.329466E-5	41	929	1156	13854	UNDER
GO:0048608	reproductive structure development	P	2.487135E-3	1.086657E-4	30	715	1167	14068	UNDER
GO:0061458	reproductive system development	P	2.487135E-3	1.086657E-4	30	715	1167	14068	UNDER
GO:0009628	response to abiotic stimulus	P	1.092183E-3	4.224243E-5	50	1060	1147	13723	UNDER
GO:0043331	response to dsRNA	P	3.99646E-2	2.736404E-3	0	84	1197	14699	UNDER
GO:0009642	response to light intensity	P	4.498403E-2	3.160009E-3	1	108	1196	14675	UNDER
GO:0009314	response to radiation	P	3.52351E-2	2.311446E-3	22	501	1175	14282	UNDER
GO:0009639	response to red or far red light	P	1.414234E-3	5.701776E-5	2	197	1195	14586	UNDER
GO:0022613	ribonucleoprotein complex biogenesis	P	1.4822E-8	1.640811E-10	0	296	1197	14487	UNDER
GO:0009260	ribonucleotide biosynthetic process	P	5.967577E-4	2.104189E-5	0	146	1197	14637	UNDER
GO:0046390	ribose phosphate biosynthetic process	P	5.967577E-4	2.104189E-5	0	146	1197	14637	UNDER
GO:0019693	ribose phosphate metabolic process	P	5.967577E-4	2.089229E-5	12	431	1185	14352	UNDER
GO:0042254	ribosome biogenesis	P	9.207561E-8	1.220628E-9	0	269	1197	14514	UNDER
GO:0032774	RNA biosynthetic process	P	1.018498E-9	9.326138E-12	54	1491	1143	13292	UNDER
GO:0016246	RNA interference	P	2.978318E-2	1.917162E-3	0	91	1197	14692	UNDER
GO:0016070	RNA metabolic process	P	7.059649E-26	1.061311E-28	59	2291	1138	12492	UNDER
GO:0001510	RNA methylation	P	7.116334E-3	3.598529E-4	0	110	1197	14673	UNDER
GO:0009451	RNA modification	P	6.079264E-7	9.305421E-9	0	243	1197	14540	UNDER
GO:0006396	RNA processing	P	1.507142E-17	5.767388E-20	3	692	1194	14091	UNDER
GO:0008380	RNA splicing	P	4.70403E-3	2.23083E-4	3	199	1194	14584	UNDER
GO:0016072	rRNA metabolic process	P	1.7771E-6	3.25643E-8	0	229	1197	14554	UNDER
GO:0006364	rRNA processing	P	2.495143E-6	4.910491E-8	0	224	1197	14559	UNDER
GO:0048316	seed development	P	3.503755E-2	2.293698E-3	9	285	1188	14498	UNDER
GO:0048367	shoot system development	P	4.562035E-3	2.151021E-4	25	615	1172	14168	UNDER
GO:0044702	single organism reproductive process	P	1.627756E-2	9.402387E-4	33	704	1164	14079	UNDER
GO:0044707	single-multicellular organism process	P	3.527787E-2	2.319073E-3	87	1466	1110	13317	UNDER
GO:1902580	single-organism cellular localization	P	3.488248E-5	8.914889E-7	11	466	1186	14317	UNDER
GO:0044767	single-organism developmental process	P	8.408983E-3	4.378601E-4	92	1608	1105	13175	UNDER
GO:1902582	single-organism intracellular transport	P	5.240214E-6	1.067093E-7	19	669	1178	14114	UNDER
GO:0044802	single-organism membrane organization	P	1.270705E-2	7.03342E-4	9	303	1188	14480	UNDER
GO:1902593	single-organism nuclear import	P	3.99646E-2	2.736404E-3	0	84	1197	14699	UNDER
GO:1902589	single-organism organelle organization	P	4.693443E-6	9.365077E-8	26	799	1171	13984	UNDER
GO:0044281	small molecule metabolic process	P	1.364166E-3	5.443986E-5	101	1810	1096	12973	UNDER
GO:0019252	starch biosynthetic process	P	2.453164E-3	1.056097E-4	0	125	1197	14658	UNDER
GO:0048731	system development	P	4.573977E-2	3.225601E-3	66	1154	1131	13629	UNDER
GO:0010027	thylakoid membrane organization	P	2.487135E-3	1.091117E-4	1	160	1196	14623	UNDER
GO:0006351	transcription, DNA-templated	P	2.183668E-9	2.135872E-11	54	1471	1143	13312	UNDER
GO:0006412	translation	P	2.193226E-12	1.408796E-14	4	563	1193	14220	UNDER
GO:0006399	tRNA metabolic process	P	1.334613E-4	4.067497E-6	0	164	1197	14619	UNDER
GO:0006511	ubiquitin-dependent protein catabolic process	P	1.095432E-4	3.263688E-6	1	206	1196	14577	UNDER
GO:0010228	vegetative to reproductive phase transition of meristem	P	1.013883E-3	3.907545E-5	2	202	1195	14581	UNDER

## Sheet: 520-roots-up
GO-ID	Term	Category	FDR	P-Value	#Test	#Ref	#notAnnotTest	#notAnnotRef	Over/Under
GO:0009507	chloroplast	C	1.478139E-29	1.616115E-32	214	1098	925	13743	OVER
GO:0009941	chloroplast envelope	C	6.651359E-8	3.636113E-10	60	295	1079	14546	OVER
GO:0044434	chloroplast part	C	3.663492E-29	5.006822E-32	148	591	991	14250	OVER
GO:0009570	chloroplast stroma	C	2.706595E-8	1.368649E-10	62	301	1077	14540	OVER
GO:0009534	chloroplast thylakoid	C	5.690599E-31	4.666338E-34	85	179	1054	14662	OVER
GO:0009535	chloroplast thylakoid membrane	C	6.097006E-24	1.249899E-26	62	120	1077	14721	OVER
GO:0005737	cytoplasm	C	4.377017E-3	1.713646E-4	350	3793	789	11048	OVER
GO:0044444	cytoplasmic part	C	1.395373E-3	4.443377E-5	322	3390	817	11451	OVER
GO:0031975	envelope	C	1.53762E-5	2.185492E-7	72	467	1067	14374	OVER
GO:0019898	extrinsic component of membrane	C	5.875023E-3	2.44893E-4	11	34	1128	14807	OVER
GO:0005622	intracellular	C	7.300367E-3	3.122885E-4	519	5946	620	8895	OVER
GO:0043231	intracellular membrane-bounded organelle	C	8.563491E-7	7.612171E-9	397	3968	742	10873	OVER
GO:0043229	intracellular organelle	C	9.667019E-4	2.853733E-5	409	4438	730	10403	OVER
GO:0044446	intracellular organelle part	C	4.59585E-4	1.180839E-5	204	1947	935	12894	OVER
GO:0044424	intracellular part	C	3.894574E-3	1.495661E-4	481	5426	658	9415	OVER
GO:0098796	membrane protein complex	C	7.220152E-9	3.256321E-11	56	247	1083	14594	OVER
GO:0043227	membrane-bounded organelle	C	8.563491E-7	7.724347E-9	397	3971	742	10870	OVER
GO:0043226	organelle	C	1.104103E-3	3.349882E-5	409	4447	730	10394	OVER
GO:0031967	organelle envelope	C	1.499902E-5	2.111383E-7	72	466	1067	14375	OVER
GO:0044422	organelle part	C	4.645843E-4	1.200033E-5	204	1950	935	12891	OVER
GO:0031984	organelle subcompartment	C	1.272315E-17	3.477696E-20	85	317	1054	14524	OVER
GO:1990204	oxidoreductase complex	C	3.022007E-2	1.566907E-3	13	59	1126	14782	OVER
GO:0034357	photosynthetic membrane	C	1.296177E-39	5.31438E-43	89	141	1050	14700	OVER
GO:0009521	photosystem	C	1.647694E-29	2.026684E-32	41	21	1098	14820	OVER
GO:0009522	photosystem I	C	5.877036E-18	1.526086E-20	23	8	1116	14833	OVER
GO:0009538	photosystem I reaction center	C	8.864576E-4	2.568389E-5	4	0	1135	14841	OVER
GO:0009523	photosystem II	C	1.459455E-22	3.390834E-25	31	15	1108	14826	OVER
GO:0009654	photosystem II oxygen evolving complex	C	6.274126E-6	7.803E-8	11	11	1128	14830	OVER
GO:0009536	plastid	C	5.71378E-28	1.015158E-30	219	1181	920	13660	OVER
GO:0009526	plastid envelope	C	6.726726E-9	2.941851E-11	64	307	1075	14534	OVER
GO:0044435	plastid part	C	4.922942E-29	7.400897E-32	150	608	989	14233	OVER
GO:0009532	plastid stroma	C	9.201215E-9	4.275541E-11	65	315	1074	14526	OVER
GO:0031976	plastid thylakoid	C	6.706027E-31	6.415497E-34	85	180	1054	14661	OVER
GO:0055035	plastid thylakoid membrane	C	8.066318E-24	1.763853E-26	62	121	1077	14720	OVER
GO:0010287	plastoglobule	C	6.923733E-5	1.324754E-6	8	6	1131	14835	OVER
GO:0045259	proton-transporting ATP synthase complex	C	4.828459E-2	2.76893E-3	6	15	1133	14826	OVER
GO:0045261	proton-transporting ATP synthase complex, catalytic core F(1)	C	1.253062E-2	5.856871E-4	5	6	1134	14835	OVER
GO:0010319	stromule	C	1.925363E-3	6.657332E-5	9	18	1130	14823	OVER
GO:0009579	thylakoid	C	2.760902E-41	7.54654E-45	114	245	1025	14596	OVER
GO:0031977	thylakoid lumen	C	2.207294E-3	7.752831E-5	11	29	1128	14812	OVER
GO:0042651	thylakoid membrane	C	3.572883E-28	5.859587E-31	72	138	1067	14703	OVER
GO:0044436	thylakoid part	C	1.354936E-39	7.407055E-43	93	159	1046	14682	OVER
GO:0003984	acetolactate synthase activity	F	2.683255E-2	1.367848E-3	3	1	1136	14840	OVER
GO:0003825	alpha,alpha-trehalose-phosphate synthase (UDP-forming) activity	F	1.572937E-2	7.545454E-4	4	3	1135	14838	OVER
GO:0043169	cation binding	F	1.005092E-2	4.533011E-4	222	2295	917	12546	OVER
GO:0008061	chitin binding	F	2.34167E-3	8.512838E-5	5	3	1134	14838	OVER
GO:0016168	chlorophyll binding	F	3.655791E-20	8.993335E-23	22	3	1117	14838	OVER
GO:0048037	cofactor binding	F	1.071502E-2	4.876454E-4	52	393	1087	14448	OVER
GO:0003962	cystathionine gamma-synthase activity	F	8.182918E-3	3.612249E-4	3	0	1136	14841	OVER
GO:0003677	DNA binding	F	9.267429E-4	2.710441E-5	151	1377	988	13464	OVER
GO:0009055	electron carrier activity	F	4.952475E-3	1.976387E-4	22	109	1117	14732	OVER
GO:0045156	electron transporter, transferring electrons within the cyclic electron transport pathway of photosynthesis activity	F	2.34167E-3	8.512838E-5	5	3	1134	14838	OVER
GO:0004866	endopeptidase inhibitor activity	F	1.280929E-4	2.660943E-6	8	7	1131	14834	OVER
GO:0061135	endopeptidase regulator activity	F	1.280929E-4	2.660943E-6	8	7	1131	14834	OVER
GO:0004857	enzyme inhibitor activity	F	2.13847E-3	7.48187E-5	17	67	1122	14774	OVER
GO:0030234	enzyme regulator activity	F	3.364608E-2	1.774961E-3	23	140	1116	14701	OVER
GO:0031072	heat shock protein binding	F	3.402686E-2	1.810554E-3	8	25	1131	14816	OVER
GO:0051536	iron-sulfur cluster binding	F	3.0252E-2	1.579372E-3	17	88	1122	14753	OVER
GO:0051540	metal cluster binding	F	3.0252E-2	1.579372E-3	17	88	1122	14753	OVER
GO:0046872	metal ion binding	F	2.208292E-2	1.104599E-3	218	2283	921	12558	OVER
GO:0003676	nucleic acid binding	F	3.416072E-2	1.831198E-3	225	2395	914	12446	OVER
GO:0001071	nucleic acid binding transcription factor activity	F	1.281382E-6	1.225868E-8	79	495	1060	14346	OVER
GO:0016661	oxidoreductase activity, acting on other nitrogenous compounds as donors	F	7.936654E-3	3.427611E-4	4	2	1135	14839	OVER
GO:0030414	peptidase inhibitor activity	F	1.280929E-4	2.660943E-6	8	7	1131	14834	OVER
GO:0061134	peptidase regulator activity	F	1.280929E-4	2.660943E-6	8	7	1131	14834	OVER
GO:0016630	protochlorophyllide reductase activity	F	2.297107E-3	8.225257E-5	6	6	1133	14835	OVER
GO:0046933	proton-transporting ATP synthase activity, rotational mechanism	F	1.674715E-2	8.079462E-4	6	11	1133	14830	OVER
GO:0048038	quinone binding	F	2.744213E-2	1.410174E-3	7	18	1132	14823	OVER
GO:0003700	sequence-specific DNA binding transcription factor activity	F	1.281382E-6	1.225868E-8	79	495	1060	14346	OVER
GO:0003727	single-stranded RNA binding	F	4.256861E-4	1.074772E-5	7	6	1132	14835	OVER
GO:0046906	tetrapyrrole binding	F	2.932974E-6	3.246834E-8	45	217	1094	14624	OVER
GO:0003747	translation release factor activity	F	1.253062E-2	5.856871E-4	5	6	1134	14835	OVER
GO:0016149	translation release factor activity, codon specific	F	2.763696E-2	1.423963E-3	4	4	1135	14837	OVER
GO:0008079	translation termination factor activity	F	1.253062E-2	5.856871E-4	5	6	1134	14835	OVER
GO:1901607	alpha-amino acid biosynthetic process	P	2.285008E-3	8.150706E-5	38	238	1101	14603	OVER
GO:1901605	alpha-amino acid metabolic process	P	5.351696E-5	9.508275E-7	56	343	1083	14498	OVER
GO:0019438	aromatic compound biosynthetic process	P	2.501524E-6	2.495712E-8	214	1887	925	12954	OVER
GO:0006754	ATP biosynthetic process	P	4.152168E-2	2.298248E-3	7	20	1132	14821	OVER
GO:0046034	ATP metabolic process	P	3.32354E-3	1.258194E-4	11	31	1128	14810	OVER
GO:0065007	biological regulation	P	4.26355E-4	1.083805E-5	322	3332	817	11509	OVER
GO:0009058	biosynthetic process	P	8.687825E-3	3.870754E-4	356	3908	783	10933	OVER
GO:1901135	carbohydrate derivative metabolic process	P	8.32535E-4	2.389399E-5	100	827	1039	14014	OVER
GO:0046394	carboxylic acid biosynthetic process	P	1.396179E-3	4.556382E-5	70	530	1069	14311	OVER
GO:0019752	carboxylic acid metabolic process	P	5.037476E-3	2.024078E-4	124	1138	1015	13703	OVER
GO:0016117	carotenoid biosynthetic process	P	1.957614E-5	2.916222E-7	21	63	1118	14778	OVER
GO:0016116	carotenoid metabolic process	P	3.978219E-5	6.741822E-7	21	67	1118	14774	OVER
GO:0055080	cation homeostasis	P	4.952475E-3	1.973077E-4	18	81	1121	14760	OVER
GO:0006812	cation transport	P	2.186069E-2	1.087507E-3	61	503	1078	14338	OVER
GO:0006081	cellular aldehyde metabolic process	P	3.950353E-10	1.565672E-12	64	284	1075	14557	OVER
GO:0008652	cellular amino acid biosynthetic process	P	1.900333E-3	6.518843E-5	45	296	1094	14545	OVER
GO:0009063	cellular amino acid catabolic process	P	4.188837E-2	2.324269E-3	14	70	1125	14771	OVER
GO:0006520	cellular amino acid metabolic process	P	5.273551E-3	2.15497E-4	64	498	1075	14343	OVER
GO:0006725	cellular aromatic compound metabolic process	P	4.809075E-4	1.255341E-5	321	3323	818	11518	OVER
GO:0044249	cellular biosynthetic process	P	2.662242E-3	9.860156E-5	336	3598	803	11243	OVER
GO:0044262	cellular carbohydrate metabolic process	P	1.526731E-2	7.302938E-4	58	466	1081	14375	OVER
GO:0030003	cellular cation homeostasis	P	4.236197E-3	1.632647E-4	15	58	1124	14783	OVER
GO:0055082	cellular chemical homeostasis	P	5.423083E-3	2.238309E-4	15	60	1124	14781	OVER
GO:0022411	cellular component disassembly	P	1.513819E-2	7.220485E-4	8	21	1131	14820	OVER
GO:0019725	cellular homeostasis	P	2.721792E-2	1.391212E-3	26	162	1113	14679	OVER
GO:0006873	cellular ion homeostasis	P	5.423083E-3	2.238309E-4	15	60	1124	14781	OVER
GO:0034622	cellular macromolecular complex assembly	P	1.735218E-2	8.395067E-4	52	406	1087	14435	OVER
GO:0044237	cellular metabolic process	P	3.551768E-3	1.349449E-4	611	7089	528	7752	OVER
GO:0044271	cellular nitrogen compound biosynthetic process	P	7.651109E-7	6.569237E-9	210	1813	929	13028	OVER
GO:0034641	cellular nitrogen compound metabolic process	P	1.117013E-4	2.198304E-6	320	3247	819	11594	OVER
GO:0043623	cellular protein complex assembly	P	1.017085E-2	4.600998E-4	47	346	1092	14495	OVER
GO:0043624	cellular protein complex disassembly	P	2.744213E-2	1.410174E-3	7	18	1132	14823	OVER
GO:0048878	chemical homeostasis	P	2.605942E-2	1.321312E-3	19	105	1120	14736	OVER
GO:0015995	chlorophyll biosynthetic process	P	4.256867E-8	2.268933E-10	26	62	1113	14779	OVER
GO:0015994	chlorophyll metabolic process	P	2.997866E-8	1.556907E-10	34	106	1105	14735	OVER
GO:0019750	chloroplast localization	P	2.500578E-7	1.81127E-9	24	59	1115	14782	OVER
GO:0009658	chloroplast organization	P	1.024817E-7	5.742448E-10	40	152	1099	14689	OVER
GO:0009902	chloroplast relocation	P	2.500578E-7	1.81127E-9	24	59	1115	14782	OVER
GO:0006732	coenzyme metabolic process	P	1.302489E-5	1.81489E-7	65	399	1074	14442	OVER
GO:0051188	cofactor biosynthetic process	P	1.92245E-4	4.308894E-6	37	197	1102	14644	OVER
GO:0051186	cofactor metabolic process	P	8.284646E-7	7.246376E-9	80	496	1059	14345	OVER
GO:0019344	cysteine biosynthetic process	P	4.058477E-6	4.603711E-8	27	91	1112	14750	OVER
GO:0006534	cysteine metabolic process	P	4.402992E-6	5.098378E-8	28	98	1111	14743	OVER
GO:0098542	defense response to other organism	P	9.33103E-3	4.195584E-4	47	342	1092	14499	OVER
GO:0016311	dephosphorylation	P	1.231673E-3	3.837932E-5	49	326	1090	14515	OVER
GO:0009595	detection of biotic stimulus	P	4.743488E-2	2.703341E-3	8	27	1131	14814	OVER
GO:0046351	disaccharide biosynthetic process	P	1.925363E-3	6.657332E-5	9	18	1130	14823	OVER
GO:0005984	disaccharide metabolic process	P	7.03784E-7	5.750081E-9	32	112	1107	14729	OVER
GO:0022900	electron transport chain	P	5.902759E-10	2.420156E-12	28	57	1111	14784	OVER
GO:0051656	establishment of organelle localization	P	7.651109E-7	6.58767E-9	24	64	1115	14777	OVER
GO:0051667	establishment of plastid localization	P	2.500578E-7	1.81127E-9	24	59	1115	14782	OVER
GO:0018904	ether metabolic process	P	4.024326E-2	2.221987E-3	8	26	1131	14815	OVER
GO:0010467	gene expression	P	1.84407E-3	6.300635E-5	241	2435	898	12406	OVER
GO:0006091	generation of precursor metabolites and energy	P	2.130954E-25	4.077265E-28	103	336	1036	14505	OVER
GO:0009250	glucan biosynthetic process	P	4.932642E-2	2.866049E-3	29	203	1110	14638	OVER
GO:0051156	glucose 6-phosphate metabolic process	P	9.151476E-14	3.126786E-16	44	108	1095	14733	OVER
GO:0019761	glucosinolate biosynthetic process	P	2.739354E-4	6.401934E-6	19	66	1120	14775	OVER
GO:0019760	glucosinolate metabolic process	P	2.877788E-4	6.882779E-6	20	73	1119	14768	OVER
GO:0019682	glyceraldehyde-3-phosphate metabolic process	P	1.523737E-12	5.414401E-15	58	205	1081	14636	OVER
GO:0006662	glycerol ether metabolic process	P	3.402686E-2	1.810554E-3	8	25	1131	14816	OVER
GO:0019758	glycosinolate biosynthetic process	P	2.739354E-4	6.401934E-6	19	66	1120	14775	OVER
GO:0019757	glycosinolate metabolic process	P	2.877788E-4	6.882779E-6	20	73	1119	14768	OVER
GO:1901659	glycosyl compound biosynthetic process	P	2.378715E-5	3.673565E-7	31	131	1108	14710	OVER
GO:1901657	glycosyl compound metabolic process	P	2.432782E-3	8.910557E-5	44	291	1095	14550	OVER
GO:0018130	heterocycle biosynthetic process	P	2.776535E-6	2.959816E-8	209	1837	930	13004	OVER
GO:0046483	heterocycle metabolic process	P	1.432453E-4	3.034443E-6	318	3233	821	11608	OVER
GO:0042743	hydrogen peroxide metabolic process	P	6.133109E-3	2.573274E-4	23	122	1116	14719	OVER
GO:0006818	hydrogen transport	P	8.32535E-4	2.37844E-5	24	110	1115	14731	OVER
GO:0042538	hyperosmotic salinity response	P	3.19492E-2	1.676711E-3	9	31	1130	14810	OVER
GO:0032958	inositol phosphate biosynthetic process	P	2.458945E-4	5.645794E-6	12	25	1127	14816	OVER
GO:0043647	inositol phosphate metabolic process	P	1.343078E-3	4.24641E-5	13	38	1126	14803	OVER
GO:0050801	ion homeostasis	P	5.120585E-3	2.076359E-4	19	89	1120	14752	OVER
GO:0009240	isopentenyl diphosphate biosynthetic process	P	3.241083E-5	5.31543E-7	32	141	1107	14700	OVER
GO:0019288	isopentenyl diphosphate biosynthetic process, methylerythritol 4-phosphate pathway	P	2.305761E-5	3.529387E-7	32	138	1107	14703	OVER
GO:0046490	isopentenyl diphosphate metabolic process	P	3.241083E-5	5.31543E-7	32	141	1107	14700	OVER
GO:0008299	isoprenoid biosynthetic process	P	2.213438E-5	3.327568E-7	46	243	1093	14598	OVER
GO:0006720	isoprenoid metabolic process	P	6.619621E-6	8.413622E-8	50	264	1089	14577	OVER
GO:0048366	leaf development	P	3.305412E-2	1.739215E-3	26	168	1113	14673	OVER
GO:0009965	leaf morphogenesis	P	4.636216E-2	2.63587E-3	17	95	1122	14746	OVER
GO:0065003	macromolecular complex assembly	P	3.94705E-2	2.155512E-3	55	457	1084	14384	OVER
GO:0032984	macromolecular complex disassembly	P	4.932642E-2	2.878554E-3	7	21	1132	14820	OVER
GO:0000023	maltose metabolic process	P	5.837373E-4	1.571631E-5	21	85	1118	14756	OVER
GO:0061024	membrane organization	P	4.767121E-3	1.889388E-4	44	303	1095	14538	OVER
GO:0009087	methionine catabolic process	P	8.182918E-3	3.612249E-4	3	0	1136	14841	OVER
GO:0019458	methionine catabolic process via 2-oxobutanoate	P	8.182918E-3	3.612249E-4	3	0	1136	14841	OVER
GO:0015672	monovalent inorganic cation transport	P	3.892953E-2	2.117528E-3	30	208	1109	14633	OVER
GO:0016556	mRNA modification	P	3.638099E-3	1.387221E-4	15	57	1124	14784	OVER
GO:0010264	myo-inositol hexakisphosphate biosynthetic process	P	1.853259E-4	4.077828E-6	12	24	1127	14817	OVER
GO:0033517	myo-inositol hexakisphosphate metabolic process	P	1.853259E-4	4.077828E-6	12	24	1127	14817	OVER
GO:0006739	NADP metabolic process	P	8.637281E-14	2.833056E-16	45	113	1094	14728	OVER
GO:0034660	ncRNA metabolic process	P	2.563202E-6	2.592277E-8	60	336	1079	14505	OVER
GO:0034470	ncRNA processing	P	3.214471E-7	2.504098E-9	51	242	1088	14599	OVER
GO:0043086	negative regulation of catalytic activity	P	5.120585E-3	2.076359E-4	19	89	1120	14752	OVER
GO:0032269	negative regulation of cellular protein metabolic process	P	4.320303E-2	2.426738E-3	10	40	1129	14801	OVER
GO:0010951	negative regulation of endopeptidase activity	P	1.280929E-4	2.660943E-6	8	7	1131	14834	OVER
GO:0051346	negative regulation of hydrolase activity	P	6.584529E-5	1.241855E-6	9	9	1130	14832	OVER
GO:0044092	negative regulation of molecular function	P	2.995507E-4	7.205266E-6	23	94	1116	14747	OVER
GO:0010466	negative regulation of peptidase activity	P	1.280929E-4	2.660943E-6	8	7	1131	14834	OVER
GO:0051248	negative regulation of protein metabolic process	P	4.917862E-2	2.829602E-3	10	41	1129	14800	OVER
GO:0045861	negative regulation of proteolysis	P	5.593866E-4	1.49078E-5	8	10	1131	14831	OVER
GO:0046496	nicotinamide nucleotide metabolic process	P	2.364635E-7	1.541127E-9	51	236	1088	14605	OVER
GO:0006807	nitrogen compound metabolic process	P	2.618499E-6	2.683988E-8	358	3544	781	11297	OVER
GO:0071941	nitrogen cycle metabolic process	P	1.253062E-2	5.856871E-4	5	6	1134	14835	OVER
GO:0090304	nucleic acid metabolic process	P	1.901555E-2	9.381735E-4	243	2579	896	12262	OVER
GO:0097659	nucleic acid-templated transcription	P	4.802972E-5	8.402083E-7	159	1375	980	13466	OVER
GO:0034654	nucleobase-containing compound biosynthetic process	P	4.809075E-4	1.254203E-5	177	1644	962	13197	OVER
GO:0006139	nucleobase-containing compound metabolic process	P	1.612763E-3	5.444204E-5	289	3002	850	11839	OVER
GO:0055086	nucleobase-containing small molecule metabolic process	P	4.885292E-6	5.80867E-8	83	551	1056	14290	OVER
GO:0006753	nucleoside phosphate metabolic process	P	6.520672E-6	8.198741E-8	78	511	1061	14330	OVER
GO:0009142	nucleoside triphosphate biosynthetic process	P	4.93132E-2	2.852521E-3	9	34	1130	14807	OVER
GO:0009141	nucleoside triphosphate metabolic process	P	5.198963E-3	2.117386E-4	13	46	1126	14795	OVER
GO:0009117	nucleotide metabolic process	P	5.24097E-6	6.37483E-8	78	505	1061	14336	OVER
GO:0009312	oligosaccharide biosynthetic process	P	1.043325E-2	4.73396E-4	9	25	1130	14816	OVER
GO:0009311	oligosaccharide metabolic process	P	7.383214E-6	9.585969E-8	32	129	1107	14712	OVER
GO:0010260	organ senescence	P	4.024326E-2	2.221987E-3	8	26	1131	14815	OVER
GO:0051640	organelle localization	P	4.402992E-6	5.114861E-8	25	79	1114	14762	OVER
GO:0016053	organic acid biosynthetic process	P	1.396179E-3	4.556382E-5	70	530	1069	14311	OVER
GO:0006082	organic acid metabolic process	P	1.588766E-3	5.341484E-5	132	1185	1007	13656	OVER
GO:1901362	organic cyclic compound biosynthetic process	P	2.236947E-5	3.393482E-7	220	2026	919	12815	OVER
GO:1901360	organic cyclic compound metabolic process	P	1.171938E-3	3.624168E-5	327	3446	812	11395	OVER
GO:1901576	organic substance biosynthetic process	P	6.688307E-3	2.842782E-4	345	3756	794	11085	OVER
GO:1901566	organonitrogen compound biosynthetic process	P	2.682746E-5	4.296129E-7	91	659	1048	14182	OVER
GO:1901565	organonitrogen compound catabolic process	P	5.120585E-3	2.078466E-4	27	153	1112	14688	OVER
GO:1901564	organonitrogen compound metabolic process	P	1.391463E-7	8.747749E-10	153	1168	986	13673	OVER
GO:0090407	organophosphate biosynthetic process	P	9.214518E-4	2.682373E-5	70	519	1069	14322	OVER
GO:0019637	organophosphate metabolic process	P	2.682746E-5	4.326419E-7	107	814	1032	14027	OVER
GO:0055114	oxidation-reduction process	P	1.896224E-4	4.198282E-6	173	1570	966	13271	OVER
GO:0006733	oxidoreduction coenzyme metabolic process	P	1.279242E-7	7.792532E-10	55	264	1084	14577	OVER
GO:0043436	oxoacid metabolic process	P	1.968078E-3	6.831922E-5	131	1185	1008	13656	OVER
GO:0006098	pentose-phosphate shunt	P	7.577926E-14	2.382019E-16	44	107	1095	14734	OVER
GO:0008654	phospholipid biosynthetic process	P	1.029663E-3	3.109956E-5	40	242	1099	14599	OVER
GO:0006644	phospholipid metabolic process	P	1.846406E-2	9.033941E-4	41	300	1098	14541	OVER
GO:0015979	photosynthesis	P	1.928312E-51	2.635386E-55	114	179	1025	14662	OVER
GO:0009765	photosynthesis, light harvesting	P	4.788575E-12	1.767002E-14	17	8	1122	14833	OVER
GO:0009768	photosynthesis, light harvesting in photosystem I	P	8.182918E-3	3.612249E-4	3	0	1136	14841	OVER
GO:0019684	photosynthesis, light reaction	P	3.033441E-35	2.072872E-38	82	137	1057	14704	OVER
GO:0009767	photosynthetic electron transport chain	P	8.974353E-7	8.217598E-9	18	34	1121	14807	OVER
GO:0009773	photosynthetic electron transport in photosystem I	P	6.982951E-4	1.946866E-5	11	24	1128	14817	OVER
GO:0009772	photosynthetic electron transport in photosystem II	P	3.68562E-4	9.016345E-6	6	3	1133	14838	OVER
GO:0010207	photosystem II assembly	P	3.988032E-15	1.19908E-17	41	82	1098	14759	OVER
GO:0046148	pigment biosynthetic process	P	5.691061E-6	7.000076E-8	37	163	1102	14678	OVER
GO:0042440	pigment metabolic process	P	4.058477E-6	4.582391E-8	44	212	1095	14629	OVER
GO:0051644	plastid localization	P	2.500578E-7	1.81127E-9	24	59	1115	14782	OVER
GO:0009668	plastid membrane organization	P	2.639447E-6	2.777605E-8	33	128	1106	14713	OVER
GO:0009657	plastid organization	P	3.043709E-11	1.164738E-13	61	244	1078	14597	OVER
GO:0046173	polyol biosynthetic process	P	3.854748E-5	6.427214E-7	14	28	1125	14813	OVER
GO:0019751	polyol metabolic process	P	3.719605E-4	9.25199E-6	16	49	1123	14792	OVER
GO:0006779	porphyrin-containing compound biosynthetic process	P	1.757843E-6	1.729735E-8	27	86	1112	14755	OVER
GO:0006778	porphyrin-containing compound metabolic process	P	7.03784E-7	5.771087E-9	35	132	1104	14709	OVER
GO:0009891	positive regulation of biosynthetic process	P	6.085666E-3	2.545051E-4	36	231	1103	14610	OVER
GO:0031328	positive regulation of cellular biosynthetic process	P	1.343078E-3	4.258496E-5	36	209	1103	14632	OVER
GO:0010628	positive regulation of gene expression	P	1.399049E-3	4.588928E-5	36	211	1103	14630	OVER
GO:0010557	positive regulation of macromolecule biosynthetic process	P	1.343078E-3	4.258496E-5	36	209	1103	14632	OVER
GO:0051173	positive regulation of nitrogen compound metabolic process	P	2.34167E-3	8.485185E-5	34	199	1105	14642	OVER
GO:1903508	positive regulation of nucleic acid-templated transcription	P	1.396179E-3	4.560432E-5	34	196	1105	14645	OVER
GO:0045935	positive regulation of nucleobase-containing compound metabolic process	P	1.572802E-3	5.248039E-5	34	198	1105	14643	OVER
GO:1902680	positive regulation of RNA biosynthetic process	P	1.396179E-3	4.560432E-5	34	196	1105	14645	OVER
GO:0051254	positive regulation of RNA metabolic process	P	1.396179E-3	4.560432E-5	34	196	1105	14645	OVER
GO:0045893	positive regulation of transcription, DNA-templated	P	1.396179E-3	4.560432E-5	34	196	1105	14645	OVER
GO:0006461	protein complex assembly	P	1.366625E-2	6.462378E-4	53	411	1086	14430	OVER
GO:0070271	protein complex biogenesis	P	1.457504E-2	6.931956E-4	53	414	1086	14427	OVER
GO:0043241	protein complex disassembly	P	4.932642E-2	2.878554E-3	7	21	1132	14820	OVER
GO:0071822	protein complex subunit organization	P	7.877579E-3	3.391332E-4	59	459	1080	14382	OVER
GO:0006470	protein dephosphorylation	P	1.204982E-7	7.081351E-10	35	120	1104	14721	OVER
GO:0018298	protein-chromophore linkage	P	3.848712E-15	1.104591E-17	18	4	1121	14837	OVER
GO:0015992	proton transport	P	8.32535E-4	2.37844E-5	24	110	1115	14731	OVER
GO:0009144	purine nucleoside triphosphate metabolic process	P	8.2952E-3	3.684488E-4	11	36	1128	14805	OVER
GO:0009205	purine ribonucleoside triphosphate metabolic process	P	8.2952E-3	3.684488E-4	11	36	1128	14805	OVER
GO:0019362	pyridine nucleotide metabolic process	P	2.455239E-7	1.644208E-9	51	237	1088	14604	OVER
GO:0072524	pyridine-containing compound metabolic process	P	3.854865E-7	3.055654E-9	51	244	1088	14597	OVER
GO:0006090	pyruvate metabolic process	P	2.676226E-2	1.360607E-3	37	264	1102	14577	OVER
GO:0072593	reactive oxygen species metabolic process	P	4.313112E-3	1.674079E-4	27	150	1112	14691	OVER
GO:0050789	regulation of biological process	P	6.009998E-4	1.642749E-5	304	3134	835	11707	OVER
GO:0009889	regulation of biosynthetic process	P	1.020903E-3	3.069546E-5	149	1359	990	13482	OVER
GO:0050790	regulation of catalytic activity	P	3.022007E-2	1.569445E-3	46	357	1093	14484	OVER
GO:0031326	regulation of cellular biosynthetic process	P	6.030693E-4	1.656648E-5	148	1333	991	13508	OVER
GO:2000112	regulation of cellular macromolecule biosynthetic process	P	3.585453E-4	8.673298E-6	148	1311	991	13530	OVER
GO:0031323	regulation of cellular metabolic process	P	2.771669E-7	2.045512E-9	195	1620	944	13221	OVER
GO:0050794	regulation of cellular process	P	6.541117E-3	2.762341E-4	253	2642	886	12199	OVER
GO:0032268	regulation of cellular protein metabolic process	P	4.482484E-4	1.145585E-5	43	257	1096	14584	OVER
GO:0035303	regulation of dephosphorylation	P	2.802903E-7	2.10687E-9	25	65	1114	14776	OVER
GO:0052548	regulation of endopeptidase activity	P	1.280929E-4	2.660943E-6	8	7	1131	14834	OVER
GO:0010468	regulation of gene expression	P	4.256861E-4	1.076287E-5	157	1417	982	13424	OVER
GO:0043467	regulation of generation of precursor metabolites and energy	P	7.521548E-4	2.117588E-5	6	4	1133	14837	OVER
GO:0010310	regulation of hydrogen peroxide metabolic process	P	7.052993E-3	3.007426E-4	13	48	1126	14793	OVER
GO:0043269	regulation of ion transport	P	2.885118E-2	1.490467E-3	17	87	1122	14754	OVER
GO:0010556	regulation of macromolecule biosynthetic process	P	3.70802E-4	9.172496E-6	148	1317	991	13524	OVER
GO:0060255	regulation of macromolecule metabolic process	P	9.398164E-6	1.271584E-7	188	1643	951	13198	OVER
GO:0019222	regulation of metabolic process	P	7.169639E-7	5.977149E-9	222	1942	917	12899	OVER
GO:0065009	regulation of molecular function	P	1.22177E-2	5.62712E-4	50	379	1089	14462	OVER
GO:0051171	regulation of nitrogen compound metabolic process	P	5.886589E-4	1.592927E-5	148	1329	991	13512	OVER
GO:1903506	regulation of nucleic acid-templated transcription	P	6.368894E-5	1.192481E-6	144	1223	995	13618	OVER
GO:0019219	regulation of nucleobase-containing compound metabolic process	P	5.569638E-4	1.476711E-5	147	1317	992	13524	OVER
GO:0052547	regulation of peptidase activity	P	1.280929E-4	2.660943E-6	8	7	1131	14834	OVER
GO:0019220	regulation of phosphate metabolic process	P	4.426197E-2	2.498318E-3	31	217	1108	14624	OVER
GO:0051174	regulation of phosphorus metabolic process	P	4.426197E-2	2.498318E-3	31	217	1108	14624	OVER
GO:0010109	regulation of photosynthesis	P	2.198984E-4	4.988811E-6	8	8	1131	14833	OVER
GO:0042548	regulation of photosynthesis, light reaction	P	3.68562E-4	9.016345E-6	6	3	1133	14838	OVER
GO:0080090	regulation of primary metabolic process	P	1.302489E-5	1.815688E-7	182	1586	957	13255	OVER
GO:0035304	regulation of protein dephosphorylation	P	3.225479E-9	1.366542E-11	25	48	1114	14793	OVER
GO:0051246	regulation of protein metabolic process	P	5.680946E-4	1.521751E-5	43	262	1096	14579	OVER
GO:0031399	regulation of protein modification process	P	1.660884E-2	7.990041E-4	31	204	1108	14637	OVER
GO:0030162	regulation of proteolysis	P	2.34167E-3	8.421239E-5	8	14	1131	14827	OVER
GO:0010155	regulation of proton transport	P	6.009998E-4	1.638696E-5	13	34	1126	14807	OVER
GO:2000377	regulation of reactive oxygen species metabolic process	P	1.846406E-2	9.030906E-4	13	55	1126	14786	OVER
GO:2001141	regulation of RNA biosynthetic process	P	6.368894E-5	1.192481E-6	144	1223	995	13618	OVER
GO:0051252	regulation of RNA metabolic process	P	6.663325E-5	1.265822E-6	145	1232	994	13609	OVER
GO:0006355	regulation of transcription, DNA-templated	P	6.001791E-5	1.107341E-6	144	1217	995	13624	OVER
GO:0009628	response to abiotic stimulus	P	1.808937E-3	6.155875E-5	114	996	1025	13845	OVER
GO:0009637	response to blue light	P	1.837837E-5	2.66244E-7	19	51	1120	14790	OVER
GO:0010218	response to far red light	P	1.063477E-4	2.070357E-6	15	37	1124	14804	OVER
GO:0009644	response to high light intensity	P	2.58708E-2	1.306057E-3	15	73	1124	14768	OVER
GO:0009642	response to light intensity	P	5.674511E-3	2.349839E-4	19	90	1120	14751	OVER
GO:0009416	response to light stimulus	P	1.350861E-2	6.35091E-4	55	432	1084	14409	OVER
GO:0009314	response to radiation	P	2.58708E-2	1.308213E-3	57	466	1082	14375	OVER
GO:0010114	response to red light	P	5.052931E-5	8.908406E-7	14	29	1125	14812	OVER
GO:0022613	ribonucleoprotein complex biogenesis	P	2.811885E-6	3.035929E-8	49	247	1090	14594	OVER
GO:0009201	ribonucleoside triphosphate biosynthetic process	P	3.19492E-2	1.676711E-3	9	31	1130	14810	OVER
GO:0009199	ribonucleoside triphosphate metabolic process	P	2.665495E-3	9.908634E-5	13	42	1126	14799	OVER
GO:0019693	ribose phosphate metabolic process	P	2.364635E-7	1.551216E-9	68	375	1071	14466	OVER
GO:0042254	ribosome biogenesis	P	1.095168E-6	1.017786E-8	47	222	1092	14619	OVER
GO:0032774	RNA biosynthetic process	P	7.949192E-5	1.531825E-6	159	1386	980	13455	OVER
GO:0016070	RNA metabolic process	P	2.887028E-6	3.156516E-8	234	2116	905	12725	OVER
GO:0006396	RNA processing	P	6.606837E-3	2.799125E-4	75	620	1064	14221	OVER
GO:0016072	rRNA metabolic process	P	2.196502E-8	1.08069E-10	46	183	1093	14658	OVER
GO:0006364	rRNA processing	P	1.031776E-8	4.93538E-11	46	178	1093	14663	OVER
GO:0016144	S-glycoside biosynthetic process	P	2.739354E-4	6.401934E-6	19	66	1120	14775	OVER
GO:0016143	S-glycoside metabolic process	P	2.877788E-4	6.882779E-6	20	73	1119	14768	OVER
GO:0009697	salicylic acid biosynthetic process	P	4.439859E-2	2.512097E-3	12	55	1127	14786	OVER
GO:0019748	secondary metabolic process	P	2.204999E-2	1.099938E-3	34	235	1105	14606	OVER
GO:0044550	secondary metabolite biosynthetic process	P	8.968117E-3	4.007891E-4	21	109	1118	14732	OVER
GO:0009070	serine family amino acid biosynthetic process	P	1.861081E-5	2.721548E-7	27	101	1112	14740	OVER
GO:0009069	serine family amino acid metabolic process	P	9.398164E-6	1.263912E-7	33	138	1106	14703	OVER
GO:0010016	shoot system morphogenesis	P	4.555069E-2	2.583509E-3	29	200	1110	14641	OVER
GO:0044711	single-organism biosynthetic process	P	1.902349E-4	4.237843E-6	191	1773	948	13068	OVER
GO:0044802	single-organism membrane organization	P	9.981065E-4	2.973722E-5	43	269	1096	14572	OVER
GO:0044710	single-organism metabolic process	P	2.450814E-3	9.010099E-5	405	4444	734	10397	OVER
GO:0044283	small molecule biosynthetic process	P	2.390595E-5	3.724585E-7	93	674	1046	14167	OVER
GO:0044281	small molecule metabolic process	P	1.279242E-7	7.867419E-10	205	1706	934	13135	OVER
GO:0019252	starch biosynthetic process	P	3.631784E-5	6.005821E-7	26	99	1113	14742	OVER
GO:0005982	starch metabolic process	P	8.457443E-6	1.121186E-7	31	123	1108	14718	OVER
GO:0000097	sulfur amino acid biosynthetic process	P	2.392337E-3	8.729724E-5	28	150	1111	14691	OVER
GO:0000096	sulfur amino acid metabolic process	P	1.410793E-4	2.969279E-6	35	178	1104	14663	OVER
GO:0044272	sulfur compound biosynthetic process	P	3.104672E-7	2.376133E-9	53	258	1086	14583	OVER
GO:0006790	sulfur compound metabolic process	P	1.014712E-5	1.386787E-7	59	347	1080	14494	OVER
GO:0016114	terpenoid biosynthetic process	P	1.063477E-4	2.07841E-6	26	107	1113	14734	OVER
GO:0006721	terpenoid metabolic process	P	8.457443E-6	1.111133E-7	30	116	1109	14725	OVER
GO:0033014	tetrapyrrole biosynthetic process	P	4.727648E-6	5.556618E-8	27	92	1112	14749	OVER
GO:0033013	tetrapyrrole metabolic process	P	1.330211E-6	1.290761E-8	35	137	1104	14704	OVER
GO:0016109	tetraterpenoid biosynthetic process	P	1.957614E-5	2.916222E-7	21	63	1118	14778	OVER
GO:0016108	tetraterpenoid metabolic process	P	3.978219E-5	6.741822E-7	21	67	1118	14774	OVER
GO:0009228	thiamine biosynthetic process	P	1.107894E-3	3.39228E-5	5	2	1134	14839	OVER
GO:0006772	thiamine metabolic process	P	4.564097E-3	1.802684E-4	5	4	1134	14837	OVER
GO:0042724	thiamine-containing compound biosynthetic process	P	1.107894E-3	3.39228E-5	5	2	1134	14839	OVER
GO:0042723	thiamine-containing compound metabolic process	P	4.564097E-3	1.802684E-4	5	4	1134	14837	OVER
GO:0010027	thylakoid membrane organization	P	2.639447E-6	2.777605E-8	33	128	1106	14713	OVER
GO:0042793	transcription from plastid promoter	P	7.383214E-6	9.54252E-8	19	47	1120	14794	OVER
GO:0006351	transcription, DNA-templated	P	5.683215E-5	1.017495E-6	158	1367	981	13474	OVER
GO:0006415	translational termination	P	7.199456E-4	2.017068E-5	7	7	1132	14834	OVER
GO:0005992	trehalose biosynthetic process	P	2.560507E-3	9.448364E-5	7	10	1132	14831	OVER
GO:0005991	trehalose metabolic process	P	3.79237E-3	1.451228E-4	7	11	1132	14830	OVER
GO:0006636	unsaturated fatty acid biosynthetic process	P	7.800454E-4	2.206771E-5	14	41	1125	14800	OVER
GO:0033559	unsaturated fatty acid metabolic process	P	9.36352E-4	2.751342E-5	14	42	1125	14799	OVER
GO:0044430	cytoskeletal part	C	8.091396E-3	3.516556E-4	2	177	1137	14664	UNDER
GO:0005856	cytoskeleton	C	2.284033E-3	8.116011E-5	2	199	1137	14642	UNDER
GO:0012505	endomembrane system	C	1.199152E-7	6.883203E-10	17	758	1122	14083	UNDER
GO:0005783	endoplasmic reticulum	C	2.284033E-3	8.096104E-5	7	324	1132	14517	UNDER
GO:0005768	endosome	C	1.572802E-3	5.266317E-5	0	145	1139	14696	UNDER
GO:0005794	Golgi apparatus	C	1.622009E-4	3.497587E-6	8	402	1131	14439	UNDER
GO:0044431	Golgi apparatus part	C	4.314005E-3	1.680322E-4	2	187	1137	14654	UNDER
GO:0098791	Golgi subcompartment	C	2.087725E-3	7.275796E-5	0	137	1139	14704	UNDER
GO:0005802	trans-Golgi network	C	2.862259E-3	1.067919E-4	0	129	1139	14712	UNDER
GO:1990234	transferase complex	C	1.107894E-3	3.406809E-5	1	183	1138	14658	UNDER
GO:0030554	adenyl nucleotide binding	F	8.462034E-4	2.440193E-5	103	1969	1036	12872	UNDER
GO:0032559	adenyl ribonucleotide binding	F	6.982951E-4	1.938895E-5	102	1965	1037	12876	UNDER
GO:0043168	anion binding	F	9.908423E-4	2.938537E-5	140	2516	999	12325	UNDER
GO:0005524	ATP binding	F	2.282326E-3	8.047561E-5	99	1862	1040	12979	UNDER
GO:0097367	carbohydrate derivative binding	F	1.006958E-3	3.013856E-5	121	2230	1018	12611	UNDER
GO:0016301	kinase activity	F	1.572375E-3	5.200419E-5	66	1369	1073	13472	UNDER
GO:0001882	nucleoside binding	F	5.809879E-5	1.063084E-6	110	2184	1029	12657	UNDER
GO:1901265	nucleoside phosphate binding	F	1.622009E-4	3.52466E-6	150	2750	989	12091	UNDER
GO:0000166	nucleotide binding	F	1.622009E-4	3.52466E-6	150	2750	989	12091	UNDER
GO:0070011	peptidase activity, acting on L-amino acid peptides	F	1.813087E-2	8.81093E-4	12	373	1127	14468	UNDER
GO:0016773	phosphotransferase activity, alcohol group as acceptor	F	6.431884E-4	1.775647E-5	50	1141	1089	13700	UNDER
GO:0004672	protein kinase activity	F	4.244623E-4	1.061591E-5	42	1019	1097	13822	UNDER
GO:0004674	protein serine/threonine kinase activity	F	7.769038E-3	3.333987E-4	28	686	1111	14155	UNDER
GO:0001883	purine nucleoside binding	F	4.72197E-5	8.195849E-7	109	2176	1030	12665	UNDER
GO:0017076	purine nucleotide binding	F	5.809879E-5	1.063084E-6	110	2184	1029	12657	UNDER
GO:0032550	purine ribonucleoside binding	F	4.72197E-5	8.195849E-7	109	2176	1030	12665	UNDER
GO:0035639	purine ribonucleoside triphosphate binding	F	2.062348E-4	4.650641E-6	106	2076	1033	12765	UNDER
GO:0032555	purine ribonucleotide binding	F	4.72197E-5	8.187007E-7	109	2177	1030	12664	UNDER
GO:0032549	ribonucleoside binding	F	5.809879E-5	1.063993E-6	110	2183	1029	12658	UNDER
GO:0032553	ribonucleotide binding	F	1.404763E-4	2.937388E-6	114	2215	1025	12626	UNDER
GO:0036094	small molecule binding	F	2.81265E-4	6.61167E-6	157	2828	982	12013	UNDER
GO:0016740	transferase activity	F	1.248239E-2	5.766092E-4	200	3242	939	11599	UNDER
GO:0016772	transferase activity, transferring phosphorus-containing groups	F	2.249807E-4	5.13486E-6	77	1618	1062	13223	UNDER
GO:0007049	cell cycle	P	1.622009E-4	3.496657E-6	12	490	1127	14351	UNDER
GO:0022402	cell cycle process	P	1.331062E-3	4.165823E-5	7	334	1132	14507	UNDER
GO:0051301	cell division	P	2.521697E-2	1.268258E-3	6	250	1133	14591	UNDER
GO:0016049	cell growth	P	4.206126E-2	2.339611E-3	7	257	1132	14584	UNDER
GO:0000902	cell morphogenesis	P	5.735472E-3	2.382921E-4	5	259	1134	14582	UNDER
GO:0042546	cell wall biogenesis	P	1.102449E-2	5.032363E-4	2	171	1137	14670	UNDER
GO:0032989	cellular component morphogenesis	P	3.244689E-3	1.219475E-4	5	270	1134	14571	UNDER
GO:0044265	cellular macromolecule catabolic process	P	9.207147E-3	4.127298E-4	10	356	1129	14485	UNDER
GO:0044257	cellular protein catabolic process	P	8.109725E-3	3.535605E-4	6	270	1133	14571	UNDER
GO:0006974	cellular response to DNA damage stimulus	P	1.893108E-2	9.314185E-4	6	256	1133	14585	UNDER
GO:0000911	cytokinesis by cell plate formation	P	2.516074E-2	1.261991E-3	0	100	1139	14741	UNDER
GO:0007010	cytoskeleton organization	P	4.853981E-4	1.273697E-5	4	283	1135	14558	UNDER
GO:0006259	DNA metabolic process	P	5.122415E-6	6.16062E-8	13	586	1126	14255	UNDER
GO:0006281	DNA repair	P	1.628145E-3	5.518381E-5	3	231	1136	14610	UNDER
GO:0006260	DNA replication	P	3.197178E-3	1.197249E-4	3	224	1136	14617	UNDER
GO:0006261	DNA-dependent DNA replication	P	1.572802E-3	5.266317E-5	0	145	1139	14696	UNDER
GO:0048437	floral organ development	P	1.411118E-2	6.692058E-4	6	260	1133	14581	UNDER
GO:0048444	floral organ morphogenesis	P	3.402686E-2	1.8183E-3	0	92	1139	14749	UNDER
GO:0009908	flower development	P	4.245303E-3	1.641958E-4	12	409	1127	14432	UNDER
GO:0009101	glycoprotein biosynthetic process	P	3.94705E-2	2.157742E-3	2	150	1137	14691	UNDER
GO:0009100	glycoprotein metabolic process	P	4.014984E-2	2.200367E-3	2	151	1137	14690	UNDER
GO:0070085	glycosylation	P	8.046368E-3	3.485989E-4	2	176	1137	14665	UNDER
GO:0040007	growth	P	1.813087E-2	8.821362E-4	12	374	1127	14467	UNDER
GO:0043413	macromolecule glycosylation	P	3.866444E-2	2.097824E-3	2	147	1137	14694	UNDER
GO:0033036	macromolecule localization	P	4.274851E-2	2.395365E-3	41	842	1098	13999	UNDER
GO:0000226	microtubule cytoskeleton organization	P	1.443736E-3	4.755233E-5	0	140	1139	14701	UNDER
GO:0007017	microtubule-based process	P	5.137218E-4	1.355041E-5	2	230	1137	14611	UNDER
GO:0000278	mitotic cell cycle	P	1.171938E-3	3.635777E-5	4	266	1135	14575	UNDER
GO:1903047	mitotic cell cycle process	P	3.402686E-2	1.807526E-3	3	173	1136	14668	UNDER
GO:0043632	modification-dependent macromolecule catabolic process	P	1.778368E-5	2.551983E-7	0	213	1139	14628	UNDER
GO:0019941	modification-dependent protein catabolic process	P	2.519284E-5	3.993945E-7	0	209	1139	14632	UNDER
GO:0048285	organelle fission	P	1.863166E-2	9.141405E-4	3	186	1136	14655	UNDER
GO:0009832	plant-type cell wall biogenesis	P	3.55754E-2	1.915636E-3	0	95	1139	14746	UNDER
GO:0010638	positive regulation of organelle organization	P	4.828459E-2	2.771563E-3	0	88	1139	14753	UNDER
GO:0048569	post-embryonic organ development	P	5.037476E-3	2.017659E-4	7	302	1132	14539	UNDER
GO:0048563	post-embryonic organ morphogenesis	P	3.402686E-2	1.8183E-3	0	92	1139	14749	UNDER
GO:0030163	protein catabolic process	P	1.948095E-2	9.664597E-4	8	295	1131	14546	UNDER
GO:0006486	protein glycosylation	P	3.866444E-2	2.097824E-3	2	147	1137	14694	UNDER
GO:0051258	protein polymerization	P	4.377017E-3	1.716829E-4	0	128	1139	14713	UNDER
GO:0006508	proteolysis	P	1.315498E-2	6.166678E-4	33	753	1106	14088	UNDER
GO:0051603	proteolysis involved in cellular protein catabolic process	P	3.70802E-4	9.148346E-6	3	259	1136	14582	UNDER
GO:0090066	regulation of anatomical structure size	P	1.172634E-2	5.38479E-4	0	108	1139	14733	UNDER
GO:0032535	regulation of cellular component size	P	1.172634E-2	5.38479E-4	0	108	1139	14733	UNDER
GO:0050793	regulation of developmental process	P	5.362253E-3	2.198546E-4	13	428	1126	14413	UNDER
GO:0006275	regulation of DNA replication	P	4.77023E-2	2.7251E-3	0	86	1139	14755	UNDER
GO:0051239	regulation of multicellular organismal process	P	3.671663E-2	1.982106E-3	12	356	1127	14485	UNDER
GO:0048580	regulation of post-embryonic development	P	4.023015E-2	2.210267E-3	5	215	1134	14626	UNDER
GO:2000241	regulation of reproductive process	P	4.929146E-2	2.842831E-3	4	189	1135	14652	UNDER
GO:0048831	regulation of shoot system development	P	4.93132E-2	2.857564E-3	4	190	1135	14651	UNDER
GO:0090567	reproductive shoot system development	P	3.305627E-3	1.246895E-4	12	418	1127	14423	UNDER
GO:0051788	response to misfolded protein	P	3.416072E-2	1.834791E-3	0	93	1139	14748	UNDER
GO:0048364	root development	P	4.218626E-2	2.358095E-3	7	258	1132	14583	UNDER
GO:0022622	root system development	P	4.218626E-2	2.358095E-3	7	258	1132	14583	UNDER
GO:0044702	single organism reproductive process	P	1.904269E-2	9.421146E-4	31	706	1108	14135	UNDER
GO:0007264	small GTPase mediated signal transduction	P	6.20299E-3	2.611071E-4	0	123	1139	14718	UNDER
GO:0006511	ubiquitin-dependent protein catabolic process	P	2.403104E-5	3.776916E-7	0	207	1139	14634	UNDER
GO:0016192	vesicle-mediated transport	P	1.362571E-2	6.424589E-4	13	399	1126	14442	UNDER

## Sheet: GLM
GO-ID	Term	Category	FDR	P-Value	#Test	#Ref	#notAnnotTest	#notAnnotRef	Over/Under
GO:0043531	ADP binding	F	3.858867E-4	5.273837E-8	6	130	19	15825	OVER
