# Supplementary material for: Genome-wide transcriptional and physiological responses to drought stress in leaves and roots of two willow genotypes
Source: BMC Plant Biol. 2015 Oct 12;15:244. doi: 10.1186/s12870-015-0630-2 (PMC4604075; doi:10.1186/s12870-015-0630-2)
Supplement: Additional file 8: — Genes associated with response GO terms for upregulated DEGs in 592-roots and 520-roots. (XLSX 72 kb) [file 12870_2015_630_MOESM8_ESM.xlsx]

## Sheet: 592-roots-up
SeqName	Description	Length	#Hits	e-Value	sim mean	#GO	GO Names list	Enzyme Codes list	InterPro IDs
c32652_g1_i1	abc transporter c family member 5	5535	20	0.0E0	92.2%	16	C:plant-type vacuole; C:vacuolar membrane; C:integral component of membrane; F:ATP binding; F:sulfonylurea receptor activity; F:2-alkenal reductase [NAD(P)] activity; F:ATPase activity, coupled to transmembrane movement of substances; P:microtubule cytoskeleton organization; P:cytokinesis by cell plate formation; P:ER to Golgi vesicle-mediated transport; P:signal transduction; P:response to salt …	EC:1.3.1.74	-
c21342_g1_i1	abc transporter g family member 11	2897	20	0.0E0	94.6%	12	C:external side of plasma membrane; F:ATP binding; F:fatty acid transporter activity; F:organic phosphonate transmembrane-transporting ATPase activity; P:metabolic process; P:response to wounding; P:response to salt stress; P:response to abscisic acid; P:organic phosphonate transport; P:organophosphate ester transport; P:fatty acid transport; P:cutin transport	EC:3.6.3.28	-
c32875_g1_i6	act domain-containing family protein	1871	20	0.0E0	88.8%	5	F:amino acid binding; F:nucleotidyltransferase activity; P:nuclear-transcribed mRNA catabolic process; P:response to high light intensity; P:response to hydrogen peroxide	-	-
c32089_g1_i2	adagio protein 3	2061	20	0.0E0	0.94	7	F:core promoter binding; F:signal transducer activity; P:regulation of transcription, DNA-templated; P:signal transduction; P:circadian rhythm; P:response to blue light; P:positive regulation of flower development	-	-
c26825_g1_i2	alcohol dehydrogenase 1	1493	20	0.0E0	93.3%	8	C:cytosol; C:plasma membrane; F:alcohol dehydrogenase (NAD) activity; F:zinc ion binding; P:response to osmotic stress; P:systemic acquired resistance, salicylic acid mediated signaling pathway; P:regulation of hydrogen peroxide metabolic process; P:oxidation-reduction process	EC:1.1.1.1	-
c29104_g2_i2	alpha- glucan phosphorylase l chloroplastic amyloplastic	1877	20	0.0E0	93.25%	8	C:amyloplast; C:chloroplast; F:glycogen phosphorylase activity; F:pyridoxal phosphate binding; P:response to cold; P:response to water deprivation; P:starch biosynthetic process; P:defense response to bacterium	-	-
c29104_g1_i1	alpha- glucan phosphorylase l chloroplastic amyloplastic-like isoform x1	1844	20	0.0E0	87.6%	6	F:glycogen phosphorylase activity; F:pyridoxal phosphate binding; P:response to cold; P:response to water deprivation; P:starch biosynthetic process; P:defense response to bacterium	-	-
c26691_g1_i2	alpha-glucan h isozyme	3005	20	0.0E0	93.9%	6	C:cytosol; C:chloroplast; F:glycogen phosphorylase activity; F:pyridoxal phosphate binding; P:response to water deprivation; P:starch biosynthetic process	-	-
c23711_g1_i1	amino acid--	947	20	2.0E-132	75.05%	4	P:protein folding; P:response to heat; P:response to high light intensity; P:response to hydrogen peroxide	-	-
c36323_g2_i1	amp deaminase	3434	20	0.0E0	91.45%	23	C:nucleus; C:cytosol; C:integral component of mitochondrial outer membrane; F:AMP deaminase activity; F:protein histidine kinase binding; P:sister chromatid cohesion; P:photomorphogenesis; P:response to abscisic acid; P:seed germination; P:embryonic pattern specification; P:regulation of flower development; P:primary shoot apical meristem specification; P:seed dormancy process; P:sugar mediated s…	EC:3.5.4.6	-
c32528_g2_i2	ankyrin repeat-containing protein at3g12360-like	2178	20	0.0E0	91.95%	4	C:nucleus; C:plasma membrane; P:response to salt stress; P:cellular protein localization	-	-
c20755_g1_i1	annexin d1	1220	20	0.0E0	91.95%	26	C:cell wall; C:mitochondrion; C:vacuolar membrane; C:cytosol; C:plasma membrane; C:plasmodesma; C:chloroplast stroma; C:thylakoid; C:apoplast; F:peroxidase activity; F:copper ion binding; F:calcium ion binding; F:ATP binding; F:calcium-dependent phospholipid binding; F:zinc ion binding; F:protein homodimerization activity; P:chromatin assembly or disassembly; P:response to oxidative stress; P:Gol…	EC:1.11.1.7	-
c34790_g1_i6	ap2-like ethylene-responsive transcription factor ail5	1323	20	5.2E-75	72.75%	14	C:nucleus; F:DNA binding; F:sequence-specific DNA binding transcription factor activity; P:transcription, DNA-templated; P:regulation of transcription, DNA-templated; P:signal transduction; P:response to abiotic stimulus; P:response to hormone; P:seed development; P:organ development; P:phyllotactic patterning; P:cellular response to organic substance; P:response to oxygen-containing compound; P:…	-	-
c6782_g1_i1	bidirectional sugar transporter n3-like	1106	20	3.8E-125	78.85%	8	C:integral component of plasma membrane; F:sucrose transmembrane transporter activity; P:leaf senescence; P:sucrose transport; P:carbohydrate transmembrane transport; P:cellular response to abscisic acid stimulus; P:cellular response to salicylic acid stimulus; P:cellular response to osmotic stress	-	-
c33697_g1_i10	bifunctional l-3-cyanoalanine synthase cysteine synthase mitochondrial	1621	20	0.0E0	92.45%	21	C:chloroplast; F:cysteine synthase activity; F:copper ion binding; F:transferase activity; P:glycolytic process; P:cysteine biosynthetic process from serine; P:water transport; P:hyperosmotic response; P:Golgi organization; P:response to temperature stimulus; P:response to salt stress; P:indoleacetic acid biosynthetic process; P:response to fructose; P:isopentenyl diphosphate biosynthetic process…	EC:2.5.1.47	-
c19050_g1_i3	bzip transcription factor 60	1359	20	4.2E-144	63.85%	21	C:intracellular; F:sequence-specific DNA binding transcription factor activity; F:sequence-specific DNA binding; P:MAPK cascade; P:respiratory burst involved in defense response; P:regulation of transcription, DNA-templated; P:protein targeting to membrane; P:ER-nucleus signaling pathway; P:response to cold; P:response to xenobiotic stimulus; P:ethylene biosynthetic process; P:abscisic acid-activ…	-	-
c36306_g1_i6	calcium-transporting atpase plasma membrane-type	3974	20	0.0E0	0.81	11	C:cell; C:integral component of membrane; F:calcium-transporting ATPase activity; F:ATP binding; F:metal ion binding; P:respiratory burst involved in defense response; P:cellular zinc ion homeostasis; P:response to nematode; P:response to chitin; P:endoplasmic reticulum unfolded protein response; P:calcium ion transmembrane transport	EC:3.6.3.8	-
c27201_g4_i1	cbl-interacting serine threonine-protein kinase 10	859	20	4.4E-62	93.6%	14	C:plasma membrane; C:chloroplast; F:hydrolase activity, hydrolyzing O-glycosyl compounds; F:protein serine/threonine kinase activity; F:ATP binding; F:galactinol-sucrose galactosyltransferase activity; P:sucrose biosynthetic process; P:protein phosphorylation; P:response to oxidative stress; P:signal transduction; P:response to water deprivation; P:response to abscisic acid; P:raffinose family ol…	EC:2.7.11; EC:2.4.1.82	-
c22159_g2_i1	cell division control protein 48 c isoform 1	1077	20	8.4E-161	67.15%	13	F:ATP binding; P:mitotic cell cycle; P:mRNA splicing, via spliceosome; P:photomorphogenesis; P:cullin deneddylation; P:protein ubiquitination; P:histone methylation; P:protein deubiquitination; P:production of siRNA involved in RNA interference; P:production of miRNAs involved in gene silencing by miRNA; P:post-translational protein modification; P:positive regulation of transcription, DNA-templa…	-	-
c22159_g1_i2	cell division control protein 48 homolog c-like	1360	20	0.0E0	88.65%	14	F:ATP binding; F:microtubule-severing ATPase activity; P:mitotic cell cycle; P:mRNA splicing, via spliceosome; P:photomorphogenesis; P:cullin deneddylation; P:protein ubiquitination; P:histone methylation; P:protein deubiquitination; P:production of siRNA involved in RNA interference; P:production of miRNAs involved in gene silencing by miRNA; P:post-translational protein modification; P:positive…	EC:3.6.4.3	-
c32735_g1_i1	chaperone protein mitochondrial-like	3286	20	0.0E0	92.6%	8	C:chloroplast stroma; C:chloroplast envelope; F:ATP binding; P:protein folding; P:response to heat; P:response to high light intensity; P:protein processing; P:response to hydrogen peroxide	-	-
c25859_g1_i2	chlorophyll a-b binding protein chloroplastic	1322	20	6.5E-161	92.05%	15	C:PSII associated light-harvesting complex II; C:photosystem I; C:photosystem II antenna complex; C:plastoglobule; C:integral component of membrane; F:chlorophyll binding; F:metal ion binding; P:rRNA processing; P:response to high light intensity; P:response to sucrose; P:photosynthesis, light harvesting; P:regulation of proton transport; P:nonphotochemical quenching; P:protein-chromophore linkag…	-	-
c31986_g1_i3	cryptochrome chloroplastic mitochondrial	3631	20	0.0E0	83.95%	2	F:deoxyribodipyrimidine photo-lyase activity; P:DNA repair	EC:4.1.99.3	-
c18498_g4_i1	cst complex subunit ctc1 isoform x2	1748	20	0.0E0	70.6%	3	C:chromosome, telomeric region; P:telomere maintenance; P:vernalization response	-	-
c22127_g1_i1	dehydrin	1167	20	5.0E-93	66.35%	2	P:response to stress; P:response to water	-	-
c36007_g1_i5	digalactosyldiacylglycerol synthase chloroplastic-like	2731	20	0.0E0	88.45%	14	C:mitochondrion; C:chloroplast outer membrane; C:peribacteroid membrane; F:digalactosyldiacylglycerol synthase activity; P:response to hypoxia; P:unsaturated fatty acid biosynthetic process; P:phosphatidylglycerol biosynthetic process; P:nodulation; P:chlorophyll biosynthetic process; P:cellular response to phosphate starvation; P:carotenoid biosynthetic process; P:isopentenyl diphosphate biosynt…	EC:2.4.1.241	-
c36018_g2_i2	dnaj homolog subfamily b member 7-like	2027	20	3.5E-101	78.3%	6	C:nucleus; C:cytoplasm; P:protein folding; P:response to heat; P:response to high light intensity; P:response to hydrogen peroxide	-	-
c11841_g1_i2	e3 ubiquitin-protein ligase rnf170-like	1077	20	1.5E-157	75.3%	10	C:nucleus; F:zinc ion binding; P:response to superoxide; P:respiratory burst involved in defense response; P:response to salt stress; P:response to auxin; P:response to abscisic acid; P:response to carbohydrate; P:ethylene-activated signaling pathway; P:response to chitin	-	-
c16392_g1_i1	ethylene-responsive transcription factor 4-like	322	20	4.1E-42	84.95%	12	C:nuclear body; F:DNA binding; F:sequence-specific DNA binding transcription factor activity; F:protein binding; P:respiratory burst involved in defense response; P:transcription, DNA-templated; P:response to abscisic acid; P:induced systemic resistance, jasmonic acid mediated signaling pathway; P:ethylene-activated signaling pathway; P:negative regulation of ethylene-activated signaling pathway;…	-	-
c40209_g1_i1	eukaryotic initiation factor 4a	1679	20	0.0E0	83.6%	16	C:cell wall; C:nucleolus; C:Golgi apparatus; C:cytosol; C:plasmodesma; C:membrane; C:apoplast; F:translation initiation factor activity; F:protein binding; F:ATP binding; F:ATP-dependent helicase activity; P:gluconeogenesis; P:glycolytic process; P:translational initiation; P:response to salt stress; P:response to cadmium ion	-	-
c34868_g4_i1	f-box protein at2g27310-like	1565	20	2.4E-153	74.3%	9	C:intracellular; P:respiratory burst involved in defense response; P:response to water deprivation; P:ethylene biosynthetic process; P:abscisic acid-activated signaling pathway; P:ethylene-activated signaling pathway; P:response to chitin; P:heat acclimation; P:hyperosmotic salinity response	-	-
c26960_g2_i2	ferredoxin--nadp leaf chloroplastic	1481	20	0.0E0	94.85%	28	C:chloroplast thylakoid; C:chloroplast envelope; C:thylakoid lumen; C:apoplast; F:ferredoxin-NADP+ reductase activity; F:poly(U) RNA binding; F:electron transporter, transferring electrons within the cyclic electron transport pathway of photosynthesis activity; F:electron transporter, transferring electrons within the noncyclic electron transport pathway of photosynthesis activity; P:MAPK cascade…	EC:1.18.1.2	-
c28981_g1_i1	heat shock 70 kda protein 8	1035	20	0.0E0	92.65%	5	F:ATP binding; F:2-alkenal reductase [NAD(P)] activity; P:protein folding; P:heat acclimation; P:oxidation-reduction process	EC:1.3.1.74	-
c20465_g1_i1	heat shock factor protein hsf30 isoform x1	1338	20	5.6E-135	79.6%	9	C:nucleus; F:sequence-specific DNA binding transcription factor activity; F:sequence-specific DNA binding; P:response to hypoxia; P:protein folding; P:toxin catabolic process; P:heat acclimation; P:response to endoplasmic reticulum stress; P:positive regulation of transcription, DNA-templated	-	-
c20465_g2_i1	heat shock transcription factor a2 isoform 1	566	20	1.3E-57	96.05%	18	C:nucleus; C:chloroplast; F:sequence-specific DNA binding transcription factor activity; F:protein binding; F:sequence-specific DNA binding; F:transcription regulatory region DNA binding; P:transcription, DNA-templated; P:protein folding; P:toxin catabolic process; P:response to high light intensity; P:response to chitin; P:heat acclimation; P:cellular response to heat; P:cellular response to unf…	-	-
c23076_g1_i1	heat stress transcription factor a-3	2459	20	0.0E0	72.65%	5	C:nucleus; F:sequence-specific DNA binding transcription factor activity; F:sequence-specific DNA binding; P:regulation of transcription, DNA-templated; P:response to heat	-	-
c33073_g3_i1	heat stress transcription factor a-6b	906	20	2.9E-98	83.45%	5	C:nucleus; F:sequence-specific DNA binding transcription factor activity; F:sequence-specific DNA binding; P:regulation of transcription, DNA-templated; P:response to heat	-	-
c14799_g1_i1	heat stress transcription factor a-6b-like	1006	20	5.7E-127	73.6%	5	C:nucleus; F:sequence-specific DNA binding transcription factor activity; F:sequence-specific DNA binding; P:regulation of transcription, DNA-templated; P:response to heat	-	-
c32554_g10_i1	heat stress transcription factor b-2b	649	20	5.1E-96	70.65%	7	C:nucleus; F:sequence-specific DNA binding transcription factor activity; F:sequence-specific DNA binding; P:response to heat; P:response to high light intensity; P:response to hydrogen peroxide; P:negative regulation of transcription, DNA-templated	-	-
c29038_g2_i1	heat stress transcription factor c-1	1109	20	5.8E-166	79.15%	6	C:nucleus; F:sequence-specific DNA binding transcription factor activity; F:sequence-specific DNA binding; P:regulation of transcription, DNA-templated; P:toxin catabolic process; P:response to heat	-	-
c36583_g1_i1	heme-binding-like protein chloroplastic	1196	20	1.7E-119	87.3%	22	C:nucleus; C:vacuole; C:Golgi apparatus; C:plasma membrane; C:chloroplast nucleoid; F:kinase activity; F:phosphotransferase activity, alcohol group as acceptor; P:rRNA processing; P:tRNA metabolic process; P:chloroplast organization; P:response to sucrose; P:embryo development ending in seed dormancy; P:flavonoid biosynthetic process; P:red or far-red light signaling pathway; P:thylakoid membrane…	-	-
c35241_g2_i2	histidine kinase 1	3110	20	0.0E0	86.7%	13	C:intracellular; C:plasma membrane; F:phosphorelay sensor kinase activity; F:nucleic acid binding; F:osmosensor activity; F:zinc ion binding; F:histidine phosphotransfer kinase activity; P:phosphorelay signal transduction system; P:response to osmotic stress; P:stomatal complex patterning; P:seed maturation; P:peptidyl-histidine phosphorylation; P:signal transduction by protein phosphorylation	EC:2.7.3	-
c18860_g1_i1	hsp20-like chaperones superfamily	1107	20	0.0E0	66.6%	3	P:response to heat; P:response to high light intensity; P:response to hydrogen peroxide	-	-
c28046_g1_i2	hydroxyproline-rich glycoprotein family protein	1847	20	0.0E0	82.05%	4	P:response to stress; P:response to abiotic stimulus; P:response to abscisic acid; P:hormone-mediated signaling pathway	-	-
c30466_g3_i5	hypothetical protein POPTR_0006s07020g	1292	20	3.4E-131	59.7%	4	P:protein folding; P:response to heat; P:response to high light intensity; P:response to hydrogen peroxide	-	-
c22305_g1_i2	hypothetical protein POPTR_0010s17160g	1092	20	4.7E-148	94.05%	1	P:response to absence of light	-	-
c21377_g1_i1	kda heat shock peroxisomal	684	20	1.1E-82	84.95%	4	C:peroxisomal matrix; P:protein folding; P:response to high light intensity; P:response to hydrogen peroxide	-	-
c23556_g2_i2	light-mediated development protein det1 isoform x1	1143	20	9.4E-164	92.15%	4	F:catalytic activity; P:DNA repair; P:negative regulation of photomorphogenesis; P:reproductive structure development	-	-
c35522_g1_i1	mediator of rna polymerase ii transcription subunit 14	6085	20	0.0E0	86.25%	10	C:plasmodesma; C:mediator complex; F:RNA polymerase II transcription cofactor activity; F:catalytic activity; F:coenzyme binding; P:regulation of transcription from RNA polymerase II promoter; P:transcription from RNA polymerase II promoter; P:protein glycosylation; P:positive regulation of cell proliferation; P:gravitropism	-	-
c31828_g1_i3	mitochondrial transcription termination factor family protein isoform 1	2137	20	0.0E0	88.45%	6	C:mitochondrion; F:double-stranded DNA binding; P:regulation of transcription, DNA-templated; P:response to salt stress; P:chloroplast organization; P:response to abscisic acid	-	-
c21976_g1_i1	myb transcription factor family protein	1058	20	2.9E-179	69.4%	9	F:DNA binding; F:chromatin binding; P:response to stress; P:response to abiotic stimulus; P:hormone-mediated signaling pathway; P:cellular metabolic process; P:cellular response to acid chemical; P:organic substance metabolic process; P:cellular response to oxygen-containing compound	-	-
c20941_g1_i1	nadh dehydrogenase	370	20	2.0E-54	96.1%	15	C:mitochondrial respiratory chain complex I; F:NADH dehydrogenase (ubiquinone) activity; F:cobalt ion binding; P:glycolytic process; P:ubiquitin-dependent protein catabolic process; P:water transport; P:hyperosmotic response; P:Golgi organization; P:cold acclimation; P:response to salt stress; P:photorespiration; P:electron transport chain; P:response to cadmium ion; P:response to misfolded prote…	EC:1.6.5.3	-
c23162_g1_i1	neurofilament heavy polypeptide-like	430	7	1.7E-20	60.29%	3	P:response to stress; P:response to temperature stimulus; P:response to water	-	-
c34343_g2_i1	nf-x-like 1 isoform 1	1591	20	0.0E0	81.35%	17	C:nucleus; C:integral component of membrane; F:nucleotide binding; F:nucleic acid binding; F:sequence-specific DNA binding transcription factor activity; F:zinc ion binding; F:potassium ion transmembrane transporter activity; P:regulation of transcription, DNA-templated; P:autophagy; P:response to symbiotic fungus; P:response to light intensity; P:response to salt stress; P:salicylic acid biosynt…	-	-
c34343_g3_i1	nf-x-like 1 isoform 1	3574	20	0.0E0	81.05%	13	C:nucleus; F:nucleotide binding; F:sequence-specific DNA binding transcription factor activity; F:zinc ion binding; P:regulation of transcription, DNA-templated; P:autophagy; P:response to symbiotic fungus; P:response to light intensity; P:response to salt stress; P:salicylic acid biosynthetic process; P:response to microbial phytotoxin; P:regulation of hydrogen peroxide metabolic process; P:defe…	-	-
c25614_g1_i1	nfu1 iron-sulfur mitochondrial	680	20	1.2E-95	76.45%	2	P:response to stress; P:response to abiotic stimulus	-	-
c25369_g1_i1	non-structural maintenance of chromosomes element 4 homolog a-like	1601	20	0.0E0	78.35%	3	C:nucleus; C:Smc5-Smc6 complex; P:DNA repair	-	-
c30324_g1_i4	omega-6 fatty acid chloroplastic-like	1836	20	0.0E0	87.95%	22	C:chloroplast envelope; P:sulfur amino acid metabolic process; P:glycine catabolic process; P:phosphatidylglycerol biosynthetic process; P:oxidoreduction coenzyme metabolic process; P:vitamin metabolic process; P:cellular amino acid biosynthetic process; P:aromatic amino acid family metabolic process; P:lipoate metabolic process; P:coenzyme biosynthetic process; P:nucleotide metabolic process; P:…	-	-
c30792_g2_i1	ornithine mitochondrial	1839	20	0.0E0	0.89	11	F:ornithine-oxo-acid transaminase activity; F:zinc ion binding; F:pyridoxal phosphate binding; P:proline biosynthetic process; P:ornithine catabolic process; P:fatty acid beta-oxidation; P:peroxisome organization; P:plant-type hypersensitive response; P:organ senescence; P:arginine catabolic process to glutamate; P:hyperosmotic salinity response	EC:2.6.1.13	-
c35325_g3_i1	peroxygenase 1-like	1244	20	4.1E-151	86.25%	6	C:vacuole; F:calcium ion binding; P:response to water deprivation; P:stomatal movement; P:oxylipin metabolic process; P:hyperosmotic salinity response	-	-
c34042_g1_i2	phosphoribulokinase family protein	1543	20	0.0E0	94.35%	31	C:chloroplast thylakoid membrane; C:chloroplast stroma; C:chloroplast envelope; C:stromule; C:apoplast; F:ATP binding; F:phosphoribulokinase activity; P:MAPK cascade; P:carbohydrate metabolic process; P:pentose-phosphate shunt; P:rRNA processing; P:protein targeting to membrane; P:detection of biotic stimulus; P:response to blue light; P:salicylic acid biosynthetic process; P:photosynthetic elect…	EC:2.7.1.19	-
c26360_g1_i3	photosystem ii stability assembly factor chloroplastic	1285	20	0.0E0	93.5%	18	C:chloroplast stromal thylakoid; C:chloroplast envelope; C:thylakoid lumen; P:pentose-phosphate shunt; P:rRNA processing; P:response to blue light; P:chloroplast relocation; P:thylakoid membrane organization; P:response to red light; P:photosystem II assembly; P:response to far red light; P:PSII associated light-harvesting complex II catabolic process; P:chlorophyll biosynthetic process; P:carote…	-	-
c35214_g1_i6	phototropin-2	3396	20	0.0E0	84.95%	32	C:Golgi apparatus; F:phosphorelay sensor kinase activity; F:protein kinase C activity; F:ATP binding; F:blue light photoreceptor activity; F:FMN binding; F:identical protein binding; P:maltose metabolic process; P:phosphorelay signal transduction system; P:rRNA processing; P:phototropism; P:response to high light intensity; P:response to sucrose; P:blue light signaling pathway; P:chloroplast relo…	EC:2.7.11.13; EC:2.7.3	-
c36453_g1_i5	phytochrome b2	1306	20	0.0E0	0.98	13	C:intracellular; C:membrane; F:phosphorelay sensor kinase activity; F:photoreceptor activity; F:protein homodimerization activity; P:phosphorelay signal transduction system; P:transcription, DNA-templated; P:regulation of transcription, DNA-templated; P:detection of visible light; P:red, far-red light phototransduction; P:protein-tetrapyrrole linkage; P:protein-chromophore linkage; P:signal trans…	EC:2.7.3	-
c31251_g2_i3	phytochrome-interacting factor partial	2793	20	0.0E0	79.75%	3	F:protein dimerization activity; P:response to abiotic stimulus; P:regulation of biological process	-	-
c31226_g1_i2	poly	3338	20	0.0E0	84.9%	34	C:nucleus; F:DNA binding; F:NAD+ ADP-ribosyltransferase activity; F:zinc ion binding; F:2-alkenal reductase [NAD(P)] activity; F:NAD binding; P:microtubule cytoskeleton organization; P:double-strand break repair via homologous recombination; P:cytokinesis by cell plate formation; P:DNA-dependent DNA replication; P:regulation of DNA replication; P:DNA methylation; P:methylation-dependent chromatin…	EC:1.3.1.74; EC:2.4.2.30	-
c5617_g1_i2	probable copper-transporting atpase hma5	3448	20	0.0E0	89.35%	7	C:integral component of membrane; F:copper-exporting ATPase activity; F:copper ion binding; F:ATP binding; P:response to zinc ion; P:detoxification of copper ion; P:copper ion export	EC:3.6.3.4	-
c26690_g1_i2	probable protein phosphatase 2c 26	1332	20	0.0E0	87.2%	9	C:chloroplast stroma; F:phosphoprotein phosphatase activity; P:rRNA processing; P:thylakoid membrane organization; P:regulation of proton transport; P:photosystem II assembly; P:peptidyl-threonine dephosphorylation; P:protein autophosphorylation; P:cellular response to light stimulus	EC:3.1.3.16	-
c29411_g1_i1	probable sucrose-phosphate synthase 1	1649	20	0.0E0	83.7%	8	C:cytosol; C:plasma membrane; C:plasmodesma; F:sucrose-phosphate synthase activity; P:response to hypoxia; P:sucrose metabolic process; P:pollen wall assembly; P:galactolipid biosynthetic process	EC:2.4.1.14	-
c31974_g2_i2	probable wrky transcription factor 40	1419	20	1.7E-178	81.4%	24	C:intracellular; F:sequence-specific DNA binding transcription factor activity; F:sequence-specific DNA binding; P:MAPK cascade; P:response to molecule of bacterial origin; P:respiratory burst involved in defense response; P:regulation of transcription, DNA-templated; P:protein targeting to membrane; P:response to mechanical stimulus; P:response to fungus; P:response to absence of light; P:jasmon…	-	-
c26874_g1_i3	probable wrky transcription factor 48	1237	20	4.9E-151	77.55%	9	C:intracellular; F:sequence-specific DNA binding transcription factor activity; F:sequence-specific DNA binding; P:respiratory burst involved in defense response; P:proline transport; P:intracellular signal transduction; P:defense response to bacterium; P:positive regulation of transcription, DNA-templated; P:defense response by callose deposition	-	-
c28671_g1_i2	proteasome inhibitor-related	1486	20	1.3E-93	82.7%	2	P:autophagy; P:response to salt stress	-	-
c35353_g1_i1	protein	701	20	4.1E-153	80.75%	6	C:chloroplast; C:small ribosomal subunit; F:structural constituent of ribosome; F:rRNA binding; P:translation; P:response to antibiotic	-	-
c28411_g1_i1	protein early flowering 4-like	1853	20	1.8E-50	0.82	2	P:photoperiodism; P:regulation of circadian rhythm	-	-
c11319_g2_i1	protein lhy-like	982	20	2.2E-135	79.95%	13	F:chromatin binding; F:sequence-specific DNA binding transcription factor activity; F:sequence-specific DNA binding; F:transcription regulatory region DNA binding; P:circadian rhythm; P:response to cold; P:response to red or far red light; P:myo-inositol hexakisphosphate biosynthetic process; P:negative regulation of circadian rhythm; P:negative regulation of sequence-specific DNA binding transcr…	-	-
c11319_g1_i1	protein lhy-like isoform x1	677	20	1.1E-109	80.05%	13	F:chromatin binding; F:sequence-specific DNA binding transcription factor activity; F:sequence-specific DNA binding; F:transcription regulatory region DNA binding; P:circadian rhythm; P:response to cold; P:response to red or far red light; P:myo-inositol hexakisphosphate biosynthetic process; P:negative regulation of circadian rhythm; P:negative regulation of sequence-specific DNA binding transcr…	-	-
c22938_g1_i1	protein lhy-like isoform x1	2327	20	0.0E0	79.3%	13	F:chromatin binding; F:sequence-specific DNA binding transcription factor activity; F:sequence-specific DNA binding; F:transcription regulatory region DNA binding; P:circadian rhythm; P:response to cold; P:response to red or far red light; P:myo-inositol hexakisphosphate biosynthetic process; P:negative regulation of circadian rhythm; P:negative regulation of sequence-specific DNA binding transcr…	-	-
c12500_g1_i1	protein nrt1 ptr family -like	1967	20	0.0E0	90.3%	11	C:plasma membrane; C:integral component of membrane; F:nitrate transmembrane transporter activity; P:oligopeptide transport; P:response to water deprivation; P:response to nitrate; P:nitrate transport; P:sterol biosynthetic process; P:glucosinolate biosynthetic process; P:plant-type cell wall cellulose metabolic process; P:cell wall pectin metabolic process	-	-
c27657_g4_i1	protein odorant1-like	1273	20	0.0E0	78.1%	13	C:intracellular; F:DNA binding; F:chromatin binding; F:sequence-specific DNA binding transcription factor activity; P:regulation of transcription, DNA-templated; P:response to water deprivation; P:response to wounding; P:jasmonic acid biosynthetic process; P:response to auxin; P:abscisic acid-activated signaling pathway; P:jasmonic acid mediated signaling pathway; P:ethylene-activated signaling p…	-	-
c29438_g1_i1	protein proton gradient regulation chloroplastic	705	20	1.2E-72	0.89	12	C:chloroplast thylakoid; F:electron carrier activity; P:response to water deprivation; P:response to blue light; P:response to high light intensity; P:response to sucrose; P:photosynthetic electron transport in photosystem I; P:response to red light; P:photoprotection; P:regulation of proton transport; P:response to far red light; P:cellular response to light intensity	-	-
c35842_g2_i1	protein ros1	701	20	5.9E-110	62.85%	1	P:DNA repair	-	-
c35842_g4_i1	protein ros1	2356	20	0.0E0	74.05%	4	F:catalytic activity; F:4 iron, 4 sulfur cluster binding; P:base-excision repair; P:regulation of gene expression, epigenetic	-	-
c34409_g1_i4	protein tic chloroplastic	1581	20	0.0E0	83.65%	15	C:plastid chromosome; C:chloroplast thylakoid membrane; C:chloroplast envelope; P:pentose-phosphate shunt; P:rRNA processing; P:response to blue light; P:chloroplast relocation; P:thylakoid membrane organization; P:stomatal complex morphogenesis; P:response to red light; P:response to far red light; P:chlorophyll biosynthetic process; P:carotenoid biosynthetic process; P:photosynthesis, light rea…	-	-
c3736_g1_i1	protochlorophyllide chloroplastic	592	20	1.1E-82	98.05%	28	C:chloroplast thylakoid membrane; C:chloroplast envelope; F:NADPH dehydrogenase activity; F:protochlorophyllide reductase activity; P:maltose metabolic process; P:polysaccharide catabolic process; P:pentose-phosphate shunt; P:rRNA processing; P:unsaturated fatty acid biosynthetic process; P:phosphatidylglycerol biosynthetic process; P:aromatic amino acid family biosynthetic process; P:response to…	EC:1.6.99.1; EC:1.3.1.33	-
c24362_g1_i1	protochlorophyllide reductase-like	1460	20	0.0E0	89.1%	29	C:chloroplast thylakoid membrane; C:chloroplast envelope; F:NADPH dehydrogenase activity; F:protochlorophyllide reductase activity; P:maltose metabolic process; P:polysaccharide catabolic process; P:pentose-phosphate shunt; P:rRNA processing; P:unsaturated fatty acid biosynthetic process; P:phosphatidylglycerol biosynthetic process; P:aromatic amino acid family biosynthetic process; P:response to…	EC:1.6.99.1; EC:1.3.1.33	-
c36090_g1_i1	pyruvate phosphate pep pyruvate binding domain isoform 1	1097	20	0.0E0	93.3%	10	C:mitochondrion; C:chloroplast stroma; C:chloroplast envelope; F:protein histidine kinase activity; F:ATP binding; P:starch catabolic process; P:circadian rhythm; P:cold acclimation; P:peptidyl-histidine phosphorylation; P:starch biosynthetic process	EC:2.7.13.3	-
c35565_g4_i1	respiratory burst oxidase homolog protein d-like	1818	20	0.0E0	0.88	13	C:Golgi apparatus; C:plasma membrane; C:integral component of membrane; F:peroxidase activity; F:calcium ion binding; F:NAD(P)H oxidase activity; P:osmosensory signaling pathway; P:response to heat; P:carbohydrate homeostasis; P:hydrogen peroxide catabolic process; P:negative regulation of programmed cell death; P:defense response to fungus; P:oxidation-reduction process	EC:1.6.3.1; EC:1.11.1.7	-
c32179_g2_i2	rho gtpase-activating protein gaca	1875	20	5.4E-162	87.8%	6	C:secondary cell wall; P:signal transduction; P:plant-type cell wall organization; P:auxin polar transport; P:response to far red light; P:root hair cell differentiation	-	-
c22755_g1_i1	rhodanese-like domain-containing protein chloroplastic	694	20	4.7E-98	79.25%	30	C:chloroplast thylakoid; P:sulfur amino acid metabolic process; P:fatty acid biosynthetic process; P:coenzyme metabolic process; P:phosphate-containing compound metabolic process; P:signal transduction; P:cellular amino acid biosynthetic process; P:serine family amino acid metabolic process; P:response to red or far red light; P:plastid organization; P:response to endogenous stimulus; P:response …	-	-
c35099_g2_i1	rhodanese-like domain-containing protein chloroplastic	1549	20	0.0E0	74.65%	30	C:chloroplast thylakoid; P:sulfur amino acid metabolic process; P:fatty acid biosynthetic process; P:coenzyme metabolic process; P:phosphate-containing compound metabolic process; P:signal transduction; P:cellular amino acid biosynthetic process; P:serine family amino acid metabolic process; P:response to red or far red light; P:plastid organization; P:response to endogenous stimulus; P:response …	-	-
c23991_g1_i3	rna polymerase sigma factor	1932	20	0.0E0	79.55%	15	C:cell; F:plastid sigma factor activity; F:DNA binding; F:sequence-specific DNA binding transcription factor activity; P:DNA-templated transcription, initiation; P:chloroplast relocation; P:leaf morphogenesis; P:thylakoid membrane organization; P:carotenoid biosynthetic process; P:isopentenyl diphosphate biosynthetic process, methylerythritol 4-phosphate pathway; P:cell differentiation; P:ncRNA m…	-	-
c30442_g1_i2	rna polymerase sigma factor chloroplastic mitochondrial	1895	20	0.0E0	83.95%	10	C:chloroplast; F:plastid sigma factor activity; F:DNA binding; F:sequence-specific DNA binding transcription factor activity; P:DNA-templated transcription, initiation; P:response to blue light; P:chloroplast organization; P:photosystem II assembly; P:myo-inositol hexakisphosphate biosynthetic process; P:positive regulation of transcription, DNA-templated	-	-
c32029_g2_i2	rna polymerase sigma factor siga	2053	20	0.0E0	88.7%	10	F:plastid sigma factor activity; F:DNA binding; F:sequence-specific DNA binding transcription factor activity; P:DNA-templated transcription, initiation; P:regulation of transcription, DNA-templated; P:water transport; P:response to salt stress; P:response to fructose; P:cellular response to redox state; P:photosystem stoichiometry adjustment	-	-
c33937_g1_i3	root phototropism protein 2	2286	20	0.0E0	88.15%	12	C:nucleus; C:cytoplasm; F:signal transducer activity; P:calcium ion transport; P:Golgi organization; P:signal transduction; P:phototropism; P:response to salt stress; P:proximal/distal pattern formation; P:floral organ abscission; P:cysteine biosynthetic process; P:flower morphogenesis	-	-
c16237_g1_i1	s-ribonuclease binding protein 1	1164	20	0.0E0	90.1%	7	C:nucleus; F:ubiquitin-protein transferase activity; F:zinc ion binding; P:hormone-mediated signaling pathway; P:protein ubiquitination; P:regulation of defense response; P:photoperiodism, flowering	-	-
c12475_g1_i1	seed maturation protein pm22	615	20	2.5E-80	0.81	1	P:response to desiccation	-	-
c28374_g1_i1	serine arginine-rich splicing factor sr45a-like isoform x1	756	20	2.5E-47	95.7%	7	C:viral nucleocapsid; C:ribonucleoprotein complex; F:nucleotide binding; F:nucleic acid binding; P:RNA splicing; P:response to high light intensity; P:regulation of RNA splicing	-	-
c35691_g1_i1	serine--glyoxylate aminotransferase	1968	20	0.0E0	0.96	11	C:plasma membrane; C:chloroplast stroma; C:apoplast; F:pyridoxal phosphate binding; F:serine-glyoxylate transaminase activity; P:water transport; P:metabolic process; P:response to salt stress; P:response to fructose; P:cellular cation homeostasis; P:divalent metal ion transport	EC:2.6.1.45	-
c28137_g1_i2	short life family protein	1035	20	1.5E-151	92.05%	18	C:nucleus; F:chromatin binding; F:sequence-specific DNA binding transcription factor activity; F:zinc ion binding; P:glycolytic process; P:chromatin assembly or disassembly; P:regulation of transcription, DNA-templated; P:fatty acid beta-oxidation; P:water transport; P:hyperosmotic response; P:Golgi organization; P:response to temperature stimulus; P:response to salt stress; P:post-embryonic deve…	-	-
c20413_g1_i1	signal recognition particle 43 kda chloroplastic	1479	20	0.0E0	81.8%	12	C:chloroplast thylakoid membrane; C:chloroplast envelope; C:signal recognition particle, chloroplast targeting; F:identical protein binding; P:response to blue light; P:response to sucrose; P:response to red light; P:regulation of proton transport; P:response to far red light; P:cysteine biosynthetic process; P:protein import into chloroplast thylakoid membrane; P:protein autophosphorylation	-	-
c24793_g1_i3	stem-specific protein tsjt1-like	1032	20	3.7E-179	90.3%	8	C:nucleus; C:cytosol; C:plasma membrane; C:plasmodesma; F:protein binding; P:response to hypoxia; P:systemic acquired resistance, salicylic acid mediated signaling pathway; P:regulation of hydrogen peroxide metabolic process	-	-
c20881_g1_i2	sucrose synthase 2	2767	20	0.0E0	92.7%	6	F:sucrose synthase activity; P:response to hypoxia; P:starch metabolic process; P:sucrose metabolic process; P:seed maturation; P:galactolipid biosynthetic process	EC:2.4.1.13	-
c29440_g1_i2	sugar transport protein 13-like	1973	20	0.0E0	90.4%	13	C:cytoplasm; C:integral component of plasma membrane; C:plasmodesma; F:high-affinity hydrogen:glucose symporter activity; F:2-alkenal reductase [NAD(P)] activity; P:response to water deprivation; P:response to salt stress; P:response to abscisic acid; P:hexose transmembrane transport; P:amino acid import; P:glucose import; P:oxidation-reduction process; P:cation transmembrane transport	EC:1.3.1.74	-
c30498_g1_i2	temperature-induced lipocalin	1030	20	1.0E-122	93.1%	11	C:mitochondrion; C:vacuolar membrane; C:endoplasmic reticulum; C:Golgi apparatus; C:plasma membrane; C:plasmodesma; F:transporter activity; P:transport; P:response to heat; P:response to light stimulus; P:hyperosmotic salinity response	-	-
c25317_g1_i1	thioredoxin-like protein chloroplastic	2246	20	0.0E0	87.8%	7	C:chloroplast envelope; F:protein disulfide oxidoreductase activity; P:glycerol ether metabolic process; P:response to oxidative stress; P:response to water deprivation; P:cell redox homeostasis; P:oxidation-reduction process	-	-
c32883_g1_i4	thylakoid lumenal 15 kda protein chloroplastic	2669	20	1.1E-142	83.1%	11	C:chloroplast thylakoid membrane; C:thylakoid lumen; P:pentose-phosphate shunt; P:unsaturated fatty acid biosynthetic process; P:response to cold; P:photosynthesis; P:chlorophyll biosynthetic process; P:carotenoid biosynthetic process; P:isopentenyl diphosphate biosynthetic process, methylerythritol 4-phosphate pathway; P:defense response to bacterium; P:positive regulation of catalytic activity	-	-
c25080_g1_i4	thylakoid lumenal kda chloroplastic-like	882	20	3.6E-122	82.4%	17	C:chloroplast thylakoid membrane; C:chloroplast stroma; C:chloroplast envelope; C:thylakoid lumen; P:pentose-phosphate shunt; P:rRNA processing; P:unsaturated fatty acid biosynthetic process; P:response to cold; P:salicylic acid biosynthetic process; P:defense response, incompatible interaction; P:thylakoid membrane organization; P:chlorophyll biosynthetic process; P:carotenoid biosynthetic proce…	-	-
c34938_g1_i3	transcription factor	2498	20	0.0E0	67.15%	6	C:nucleus; C:endoplasmic reticulum; F:sequence-specific DNA binding transcription factor activity; F:sequence-specific DNA binding; P:hyperosmotic salinity response; P:positive regulation of transcription, DNA-templated	-	-
c21535_g1_i1	transcription factor myb108-like	1032	20	7.1E-150	71.5%	6	F:DNA binding; F:chromatin binding; P:response to stress; P:signal transduction; P:response to abiotic stimulus; P:response to abscisic acid	-	-
c35980_g4_i1	two-component response regulator-like aprr1	3047	20	0.0E0	83.75%	12	C:intracellular; F:DNA binding; F:sequence-specific DNA binding transcription factor activity; F:kinase activity; P:phosphorelay signal transduction system; P:regulation of transcription, DNA-templated; P:response to red or far red light; P:circumnutation; P:negative regulation of gene expression; P:phosphorylation; P:regulation of circadian rhythm; P:long-day photoperiodism, flowering	-	-
c32640_g1_i14	type i inositol -trisphosphate 5-phosphatase 2-like	3100	20	0.0E0	84.8%	15	F:2-alkenal reductase [NAD(P)] activity; P:signal transduction; P:response to water deprivation; P:response to wounding; P:response to ethylene; P:response to auxin; P:response to abscisic acid; P:response to jasmonic acid; P:seed germination; P:inositol trisphosphate metabolic process; P:hyperosmotic salinity response; P:inositol phosphate dephosphorylation; P:phosphatidylinositol dephosphorylat…	EC:1.3.1.74	-
c35101_g7_i2	universal stress family protein	482	20	1.9E-81	90.85%	8	C:cytoplasm; C:plasma membrane; F:hydrolase activity; P:response to molecule of fungal origin; P:response to desiccation; P:cellular response to phosphate starvation; P:galactolipid biosynthetic process; P:cellular response to water deprivation	-	-
c26462_g1_i1	uridylate kinase	1649	20	0.0E0	85.1%	7	C:cytoplasm; F:chromatin binding; F:UMP kinase activity; P:nuclear-transcribed mRNA catabolic process; P:pyrimidine nucleotide biosynthetic process; P:nucleotide phosphorylation; P:photoperiodism, flowering	EC:2.7.4.22	-
c33666_g1_i1	zinc finger a20 and an1 domain-containing stress-associated protein 8-like	1022	20	1.4E-105	89.25%	4	F:DNA binding; F:zinc ion binding; P:mitotic nuclear division; P:photoperiodism, flowering	-	-
c20474_g1_i1	#NAME?	1367	20	0.0E0	0.9	7	F:phosphosulfolactate synthase activity; P:protein folding; P:response to high light intensity; P:heat acclimation; P:posttranscriptional regulation of gene expression; P:coenzyme M biosynthetic process; P:response to hydrogen peroxide	EC:4.4.1.19	-

## Sheet: 520-roots-up
SeqName	Description	Length	#Hits	e-Value	sim mean	#GO	GO Names list	Enzyme Codes list	InterPro IDs
c32476_g1_i2	12-oxophytodienoate reductase 3-like	1495	20	0.0E0	89.6%	13	F:FMN binding; F:12-oxophytodienoate reductase activity; P:tryptophan catabolic process; P:response to water deprivation; P:response to wounding; P:indoleacetic acid biosynthetic process; P:jasmonic acid biosynthetic process; P:response to ethylene; P:response to auxin; P:abscisic acid-activated signaling pathway; P:jasmonic acid mediated signaling pathway; P:hyperosmotic salinity response; P:oxi…	EC:1.3.1.42	-
c21652_g1_i3	2 protein	1401	20	0.0E0	86.8%	5	F:ATP binding; F:ATPase activity; F:mismatched DNA binding; P:mismatch repair; P:negative regulation of DNA recombination	EC:3.6.1.3	-
c35157_g8_i1	2-methylene-furan-3-one reductase-like	1406	20	1.8E-178	87.65%	32	C:chloroplast stroma; C:thylakoid; C:chloroplast envelope; C:stromule; C:apoplast; F:NADPH:quinone reductase activity; F:zinc ion binding; F:enone reductase activity; F:2-alkenal reductase (NADP+) activity; P:sulfur amino acid metabolic process; P:glycine catabolic process; P:unsaturated fatty acid biosynthetic process; P:oxidoreduction coenzyme metabolic process; P:vitamin metabolic process; P:c…	EC:1.6.5.5	-
c20859_g1_i1	3-oxoacyl-	1728	20	0.0E0	92.3%	5	F:3-oxoacyl-[acyl-carrier-protein] synthase activity; P:very long-chain fatty acid metabolic process; P:fatty acid biosynthetic process; P:response to cold; P:cuticle development	EC:2.3.1.41	-
c36056_g2_i1	acyl-activating enzyme 19 isoform x1	1371	20	2.2E-126	83.4%	6	F:ligase activity; F:phenylalanine racemase (ATP-hydrolyzing) activity; P:cell-cell signaling; P:virus induced gene silencing; P:production of ta-siRNAs involved in RNA interference; P:production of miRNAs involved in gene silencing by miRNA	EC:5.1.1.11	-
c32089_g1_i2	adagio protein 3	2061	20	0.0E0	0.94	7	F:core promoter binding; F:signal transducer activity; P:regulation of transcription, DNA-templated; P:signal transduction; P:circadian rhythm; P:response to blue light; P:positive regulation of flower development	-	-
c26825_g1_i2	alcohol dehydrogenase 1	1493	20	0.0E0	93.3%	8	C:cytosol; C:plasma membrane; F:alcohol dehydrogenase (NAD) activity; F:zinc ion binding; P:response to osmotic stress; P:systemic acquired resistance, salicylic acid mediated signaling pathway; P:regulation of hydrogen peroxide metabolic process; P:oxidation-reduction process	EC:1.1.1.1	-
c17665_g2_i1	aldolase-type tim barrel family protein isoform 1	670	20	1.4E-84	96.95%	7	F:FMN binding; F:oxidoreductase activity; P:transition metal ion transport; P:defense response signaling pathway, resistance gene-independent; P:defense response to bacterium; P:hydrogen peroxide biosynthetic process; P:oxidation-reduction process	-	-
c29104_g2_i2	alpha- glucan phosphorylase l chloroplastic amyloplastic	1877	20	0.0E0	93.25%	8	C:amyloplast; C:chloroplast; F:glycogen phosphorylase activity; F:pyridoxal phosphate binding; P:response to cold; P:response to water deprivation; P:starch biosynthetic process; P:defense response to bacterium	-	-
c35502_g1_i4	alpha-dioxygenase 1-like	2371	20	0.0E0	88.65%	12	F:peroxidase activity; F:oxidoreductase activity, acting on single donors with incorporation of molecular oxygen, incorporation of two atoms of oxygen; F:heme binding; P:fatty acid alpha-oxidation; P:iron ion transport; P:response to oxidative stress; P:systemic acquired resistance; P:response to abscisic acid; P:cell wall modification involved in abscission; P:cellular response to iron ion starv…	EC:1.13.11; EC:1.11.1.7	-
c26691_g1_i2	alpha-glucan h isozyme	3005	20	0.0E0	93.9%	6	C:cytosol; C:chloroplast; F:glycogen phosphorylase activity; F:pyridoxal phosphate binding; P:response to water deprivation; P:starch biosynthetic process	-	-
c23711_g1_i1	amino acid--	947	20	2.0E-132	75.05%	4	P:protein folding; P:response to heat; P:response to high light intensity; P:response to hydrogen peroxide	-	-
c36323_g2_i1	amp deaminase	3434	20	0.0E0	91.45%	23	C:nucleus; C:cytosol; C:integral component of mitochondrial outer membrane; F:AMP deaminase activity; F:protein histidine kinase binding; P:sister chromatid cohesion; P:photomorphogenesis; P:response to abscisic acid; P:seed germination; P:embryonic pattern specification; P:regulation of flower development; P:primary shoot apical meristem specification; P:seed dormancy process; P:sugar mediated s…	EC:3.5.4.6	-
c20755_g1_i1	annexin d1	1220	20	0.0E0	91.95%	26	C:cell wall; C:mitochondrion; C:vacuolar membrane; C:cytosol; C:plasma membrane; C:plasmodesma; C:chloroplast stroma; C:thylakoid; C:apoplast; F:peroxidase activity; F:copper ion binding; F:calcium ion binding; F:ATP binding; F:calcium-dependent phospholipid binding; F:zinc ion binding; F:protein homodimerization activity; P:chromatin assembly or disassembly; P:response to oxidative stress; P:Gol…	EC:1.11.1.7	-
c34790_g1_i6	ap2-like ethylene-responsive transcription factor ail5	1323	20	5.2E-75	72.75%	14	C:nucleus; F:DNA binding; F:sequence-specific DNA binding transcription factor activity; P:transcription, DNA-templated; P:regulation of transcription, DNA-templated; P:signal transduction; P:response to abiotic stimulus; P:response to hormone; P:seed development; P:organ development; P:phyllotactic patterning; P:cellular response to organic substance; P:response to oxygen-containing compound; P:…	-	-
c27419_g1_i2	arginase mitochondrial	1461	20	0.0E0	95.75%	9	C:mitochondrion; C:chloroplast; F:arginase activity; F:cobalt ion binding; P:proline metabolic process; P:tyrosine metabolic process; P:ornithine metabolic process; P:putrescine metabolic process; P:defense response to fungus	EC:3.5.3.1	-
c35245_g1_i3	asparagine synthetase	2197	20	0.0E0	92.9%	4	F:asparagine synthase (glutamine-hydrolyzing) activity; P:asparagine biosynthetic process; P:cellular amino acid catabolic process; P:response to absence of light	EC:6.3.5.4	-
c20973_g2_i2	beta- -glucanase	1496	20	0.0E0	88.05%	6	C:cell wall; C:vacuolar membrane; F:glucan endo-1,3-beta-D-glucosidase activity; P:defense response to nematode; P:carbohydrate metabolic process; P:defense response to fungus, incompatible interaction	EC:3.2.1.39	-
c6782_g1_i1	bidirectional sugar transporter n3-like	1106	20	3.8E-125	78.85%	8	C:integral component of plasma membrane; F:sucrose transmembrane transporter activity; P:leaf senescence; P:sucrose transport; P:carbohydrate transmembrane transport; P:cellular response to abscisic acid stimulus; P:cellular response to salicylic acid stimulus; P:cellular response to osmotic stress	-	-
c33697_g1_i10	bifunctional l-3-cyanoalanine synthase cysteine synthase mitochondrial	1621	20	0.0E0	92.45%	21	C:chloroplast; F:cysteine synthase activity; F:copper ion binding; F:transferase activity; P:glycolytic process; P:cysteine biosynthetic process from serine; P:water transport; P:hyperosmotic response; P:Golgi organization; P:response to temperature stimulus; P:response to salt stress; P:indoleacetic acid biosynthetic process; P:response to fructose; P:isopentenyl diphosphate biosynthetic process…	EC:2.5.1.47	-
c35011_g2_i2	calcineurin b-like protein 10	907	20	4.0E-38	93.65%	14	C:plant-type vacuole membrane; F:catalytic activity; F:calcium ion binding; P:polysaccharide biosynthetic process; P:multidimensional cell growth; P:cell tip growth; P:regulation of hormone levels; P:calcium-mediated signaling; P:hyperosmotic salinity response; P:regulation of potassium ion transport; P:anthocyanin accumulation in tissues in response to UV light; P:root hair elongation; P:cell wa…	-	-
c27201_g4_i1	cbl-interacting serine threonine-protein kinase 10	859	20	4.4E-62	93.6%	14	C:plasma membrane; C:chloroplast; F:hydrolase activity, hydrolyzing O-glycosyl compounds; F:protein serine/threonine kinase activity; F:ATP binding; F:galactinol-sucrose galactosyltransferase activity; P:sucrose biosynthetic process; P:protein phosphorylation; P:response to oxidative stress; P:signal transduction; P:response to water deprivation; P:response to abscisic acid; P:raffinose family ol…	EC:2.7.11; EC:2.4.1.82	-
c22159_g1_i2	cell division control protein 48 homolog c-like	1360	20	0.0E0	88.65%	14	F:ATP binding; F:microtubule-severing ATPase activity; P:mitotic cell cycle; P:mRNA splicing, via spliceosome; P:photomorphogenesis; P:cullin deneddylation; P:protein ubiquitination; P:histone methylation; P:protein deubiquitination; P:production of siRNA involved in RNA interference; P:production of miRNAs involved in gene silencing by miRNA; P:post-translational protein modification; P:positive…	EC:3.6.4.3	-
c26800_g2_i1	ceramide-1-phosphate transfer	975	20	3.7E-125	86.25%	12	C:cytoplasm; F:sphingosine transmembrane transporter activity; F:glycolipid transporter activity; F:glycolipid binding; P:cell death; P:response to salicylic acid; P:defense response to bacterium, incompatible interaction; P:organic cation transport; P:polyol transport; P:vesicle-mediated transport; P:glycolipid transport; P:ammonium transmembrane transport	-	-
c16933_g1_i1	chlorophyll a-b binding chloroplastic	1035	20	2.5E-175	89.4%	17	C:chloroplast; C:photosystem I; C:photosystem II; C:integral component of membrane; F:chlorophyll binding; F:metal ion binding; P:pentose-phosphate shunt; P:rRNA processing; P:response to high light intensity; P:response to sucrose; P:photosynthesis, light harvesting; P:regulation of proton transport; P:protein-chromophore linkage; P:isopentenyl diphosphate biosynthetic process, methylerythritol …	-	-
c25859_g1_i2	chlorophyll a-b binding protein chloroplastic	1322	20	6.5E-161	92.05%	15	C:PSII associated light-harvesting complex II; C:photosystem I; C:photosystem II antenna complex; C:plastoglobule; C:integral component of membrane; F:chlorophyll binding; F:metal ion binding; P:rRNA processing; P:response to high light intensity; P:response to sucrose; P:photosynthesis, light harvesting; P:regulation of proton transport; P:nonphotochemical quenching; P:protein-chromophore linkag…	-	-
c3652_g1_i1	chlorophyll a-b binding protein chloroplastic	935	20	5.1E-157	92.65%	14	C:photosystem I; C:photosystem II; C:chloroplast thylakoid; C:chloroplast envelope; C:plastoglobule; C:integral component of membrane; F:chlorophyll binding; F:metal ion binding; P:rRNA processing; P:response to high light intensity; P:response to sucrose; P:photosynthesis, light harvesting in photosystem I; P:regulation of proton transport; P:protein-chromophore linkage	-	-
c28579_g1_i2	chloroplast stem-loop binding protein of 41 kda chloroplastic	1423	20	0.0E0	94.75%	46	C:vacuole; C:peroxisome; C:ribosome; C:plasmodesma; C:chloroplast stroma; C:chloroplast envelope; C:stromule; C:membrane; C:apoplast; F:catalytic activity; F:heteropolysaccharide binding; F:coenzyme binding; P:MAPK cascade; P:monosaccharide metabolic process; P:pentose-phosphate shunt; P:protein targeting to membrane; P:unsaturated fatty acid biosynthetic process; P:detection of biotic stimulus; …	-	-
c11906_g1_i1	cold-regulated 413 plasma membrane protein 1-like	418	20	1.9E-82	94.2%	6	C:vacuole; F:transferase activity, transferring acyl groups; P:metabolic process; P:response to desiccation; P:response to cold; P:response to salt stress	-	-
c22127_g1_i1	dehydrin	1167	20	5.0E-93	66.35%	2	P:response to stress; P:response to water	-	-
c36007_g1_i5	digalactosyldiacylglycerol synthase chloroplastic-like	2731	20	0.0E0	88.45%	14	C:mitochondrion; C:chloroplast outer membrane; C:peribacteroid membrane; F:digalactosyldiacylglycerol synthase activity; P:response to hypoxia; P:unsaturated fatty acid biosynthetic process; P:phosphatidylglycerol biosynthetic process; P:nodulation; P:chlorophyll biosynthetic process; P:cellular response to phosphate starvation; P:carotenoid biosynthetic process; P:isopentenyl diphosphate biosynt…	EC:2.4.1.241	-
c33817_g1_i1	dna ligase 4	886	20	1.2E-101	62.65%	11	C:plasmodesma; C:apoplast; F:DNA binding; F:DNA ligase (ATP) activity; F:ATP binding; P:DNA replication; P:double-strand break repair; P:DNA recombination; P:response to X-ray; P:DNA ligation involved in DNA repair; P:DNA biosynthetic process	EC:6.5.1.1	-
c555_g1_i1	dna-binding protein partial	369	20	8.1E-22	80.65%	1	P:defense response to bacterium	-	-
c32938_g2_i3	dnaj homolog mitochondrial-like	1971	20	0.0E0	92.45%	6	F:ATP binding; F:heat shock protein binding; F:metal ion binding; F:unfolded protein binding; P:protein folding; P:response to heat	-	-
c36018_g2_i2	dnaj homolog subfamily b member 7-like	2027	20	3.5E-101	78.3%	6	C:nucleus; C:cytoplasm; P:protein folding; P:response to heat; P:response to high light intensity; P:response to hydrogen peroxide	-	-
c29346_g1_i1	dnaj protein homolog	1780	20	0.0E0	93.95%	6	F:ATP binding; F:heat shock protein binding; F:metal ion binding; F:unfolded protein binding; P:protein folding; P:response to heat	-	-
c24373_g2_i1	duf2358 family protein	1062	20	1.9E-143	79.25%	2	P:systemic acquired resistance; P:regulation of defense response	-	-
c16392_g1_i1	ethylene-responsive transcription factor 4-like	322	20	4.1E-42	84.95%	12	C:nuclear body; F:DNA binding; F:sequence-specific DNA binding transcription factor activity; F:protein binding; P:respiratory burst involved in defense response; P:transcription, DNA-templated; P:response to abscisic acid; P:induced systemic resistance, jasmonic acid mediated signaling pathway; P:ethylene-activated signaling pathway; P:negative regulation of ethylene-activated signaling pathway;…	-	-
c26912_g1_i1	family protein	814	20	2.3E-125	85.5%	7	F:ribonuclease activity; F:chitin binding; P:defense response to fungus, incompatible interaction; P:response to nitrate; P:nitrate transport; P:defense response to bacterium; P:RNA phosphodiester bond hydrolysis	-	-
c26960_g1_i1	ferredoxin--nadp leaf chloroplastic	1295	20	0.0E0	94.3%	29	C:chloroplast thylakoid; C:chloroplast envelope; C:thylakoid lumen; C:apoplast; F:nucleotide binding; F:ferredoxin-NADP+ reductase activity; F:poly(U) RNA binding; F:electron transporter, transferring electrons within the cyclic electron transport pathway of photosynthesis activity; F:electron transporter, transferring electrons within the noncyclic electron transport pathway of photosynthesis ac…	EC:1.18.1.2	-
c26960_g2_i2	ferredoxin--nadp leaf chloroplastic	1481	20	0.0E0	94.85%	28	C:chloroplast thylakoid; C:chloroplast envelope; C:thylakoid lumen; C:apoplast; F:ferredoxin-NADP+ reductase activity; F:poly(U) RNA binding; F:electron transporter, transferring electrons within the cyclic electron transport pathway of photosynthesis activity; F:electron transporter, transferring electrons within the noncyclic electron transport pathway of photosynthesis activity; P:MAPK cascade…	EC:1.18.1.2	-
c27709_g1_i1	fip1	819	20	1.4E-24	85.4%	5	F:RNA binding; F:identical protein binding; P:mRNA processing; P:positive regulation of cell proliferation; P:gravitropism	-	-
c29206_g3_i1	gibberellin 2-beta-dioxygenase 2-like	594	20	2.2E-91	87.2%	6	F:iron ion binding; F:gibberellin 3-beta-dioxygenase activity; F:C-19 gibberellin 2-beta-dioxygenase activity; P:heat acclimation; P:gibberellin catabolic process; P:oxidation-reduction process	EC:1.14.11.15; EC:1.14.11	-
c29983_g1_i2	glucose-6-phosphate 1- chloroplastic	1596	20	0.0E0	88.65%	11	C:chloroplast stroma; F:glucose-6-phosphate dehydrogenase activity; F:NADP binding; P:glucose metabolic process; P:pentose-phosphate shunt, oxidative branch; P:response to blue light; P:regulation of proton transport; P:photosynthesis; P:isopentenyl diphosphate biosynthetic process, methylerythritol 4-phosphate pathway; P:protein autophosphorylation; P:oxidation-reduction process	EC:1.1.1.49	-
c28981_g2_i3	heat shock 70 kda protein 8	2150	20	0.0E0	91.3%	5	F:ATP binding; F:2-alkenal reductase [NAD(P)] activity; P:protein folding; P:heat acclimation; P:oxidation-reduction process	EC:1.3.1.74	-
c32995_g2_i1	heat shock factor protein hsf8-like	1903	20	0.0E0	0.83	5	C:nucleus; F:sequence-specific DNA binding transcription factor activity; F:sequence-specific DNA binding; P:regulation of transcription, DNA-templated; P:response to heat	-	-
c29038_g2_i1	heat stress transcription factor c-1	1109	20	5.8E-166	79.15%	6	C:nucleus; F:sequence-specific DNA binding transcription factor activity; F:sequence-specific DNA binding; P:regulation of transcription, DNA-templated; P:toxin catabolic process; P:response to heat	-	-
c36583_g1_i1	heme-binding-like protein chloroplastic	1196	20	1.7E-119	87.3%	22	C:nucleus; C:vacuole; C:Golgi apparatus; C:plasma membrane; C:chloroplast nucleoid; F:kinase activity; F:phosphotransferase activity, alcohol group as acceptor; P:rRNA processing; P:tRNA metabolic process; P:chloroplast organization; P:response to sucrose; P:embryo development ending in seed dormancy; P:flavonoid biosynthetic process; P:red or far-red light signaling pathway; P:thylakoid membrane…	-	-
c35759_g4_i1	histone-lysine n-methyltransferase eza1 isoform x2	557	20	6.4E-55	96.05%	22	C:chromatin silencing complex; C:plasmodesma; C:PcG protein complex; F:DNA binding; F:chromatin binding; F:sequence-specific DNA binding transcription factor activity; F:single-stranded RNA binding; F:histone-lysine N-methyltransferase activity; P:nuclear-transcribed mRNA catabolic process; P:DNA methylation; P:chromatin silencing; P:regulation of gene expression by genetic imprinting; P:cell-cel…	EC:2.1.1.43	-
c35759_g5_i2	histone-lysine n-methyltransferase eza1 isoform x2	1094	20	1.7E-172	97.6%	20	C:chromatin silencing complex; C:plasmodesma; C:PcG protein complex; F:chromatin binding; F:sequence-specific DNA binding transcription factor activity; F:single-stranded RNA binding; P:nuclear-transcribed mRNA catabolic process; P:DNA methylation; P:chromatin silencing; P:regulation of gene expression by genetic imprinting; P:cell-cell signaling; P:virus induced gene silencing; P:endosperm devel…	-	-
c30443_g2_i2	homocysteine s-methyltransferase 2	1335	20	0.0E0	91.8%	11	F:S-adenosylmethionine-homocysteine S-methyltransferase activity; P:RNA splicing, via endonucleolytic cleavage and ligation; P:DNA replication; P:DNA methylation; P:cell proliferation; P:virus induced gene silencing; P:vegetative phase change; P:S-methylmethionine cycle; P:post-translational protein modification; P:positive regulation of transcription, DNA-templated; P:histone H3-K9 methylation	-	-
c28046_g1_i2	hydroxyproline-rich glycoprotein family protein	1847	20	0.0E0	82.05%	4	P:response to stress; P:response to abiotic stimulus; P:response to abscisic acid; P:hormone-mediated signaling pathway	-	-
c15424_g1_i1	hypothetical protein POPTR_0002s08370g	528	20	8.5E-59	79.05%	4	P:protein folding; P:response to heat; P:response to high light intensity; P:response to hydrogen peroxide	-	-
c30466_g3_i5	hypothetical protein POPTR_0006s07020g	1292	20	3.4E-131	59.7%	4	P:protein folding; P:response to heat; P:response to high light intensity; P:response to hydrogen peroxide	-	-
c22305_g1_i2	hypothetical protein POPTR_0010s17160g	1092	20	4.7E-148	94.05%	1	P:response to absence of light	-	-
c21377_g1_i1	kda heat shock peroxisomal	684	20	1.1E-82	84.95%	4	C:peroxisomal matrix; P:protein folding; P:response to high light intensity; P:response to hydrogen peroxide	-	-
c20840_g1_i3	l-ascorbate peroxidase cytosolic	1130	20	3.1E-157	94.3%	8	C:cytosol; F:peroxidase activity; F:heme binding; P:protein folding; P:response to heat; P:response to high light intensity; P:response to hydrogen peroxide; P:oxidation-reduction process	EC:1.11.1.7	-
c23556_g2_i2	light-mediated development protein det1 isoform x1	1143	20	9.4E-164	92.15%	4	F:catalytic activity; P:DNA repair; P:negative regulation of photomorphogenesis; P:reproductive structure development	-	-
c31739_g1_i2	magnesium-protoporphyrin ix monomethyl ester	1466	20	0.0E0	93.55%	18	C:chloroplast thylakoid; C:chloroplast envelope; F:DNA binding; F:metal ion binding; F:magnesium-protoporphyrin IX monomethyl ester (oxidative) cyclase activity; P:rRNA processing; P:unsaturated fatty acid biosynthetic process; P:response to light stimulus; P:chloroplast organization; P:thylakoid membrane organization; P:photosystem II assembly; P:chlorophyll biosynthetic process; P:regulation of…	EC:1.14.13.81	-
c27147_g1_i1	major facilitator superfamily protein	2332	20	0.0E0	83.3%	8	C:cytoplasm; C:plasmodesma; C:integral component of membrane; P:ER to Golgi vesicle-mediated transport; P:systemic acquired resistance; P:response to endoplasmic reticulum stress; P:amino acid import; P:transmembrane transport	-	-
c35522_g1_i1	mediator of rna polymerase ii transcription subunit 14	6085	20	0.0E0	86.25%	10	C:plasmodesma; C:mediator complex; F:RNA polymerase II transcription cofactor activity; F:catalytic activity; F:coenzyme binding; P:regulation of transcription from RNA polymerase II promoter; P:transcription from RNA polymerase II promoter; P:protein glycosylation; P:positive regulation of cell proliferation; P:gravitropism	-	-
c31828_g1_i3	mitochondrial transcription termination factor family protein isoform 1	2137	20	0.0E0	88.45%	6	C:mitochondrion; F:double-stranded DNA binding; P:regulation of transcription, DNA-templated; P:response to salt stress; P:chloroplast organization; P:response to abscisic acid	-	-
c6068_g1_i1	myb-like transcription factor partial	659	20	1.2E-101	67.7%	10	F:DNA binding; F:chromatin binding; P:response to acid chemical; P:response to stress; P:cell communication; P:response to abiotic stimulus; P:response to hormone; P:regulation of cellular process; P:cellular response to stimulus; P:response to oxygen-containing compound	-	-
c23162_g1_i1	neurofilament heavy polypeptide-like	430	7	1.7E-20	60.29%	3	P:response to stress; P:response to temperature stimulus; P:response to water	-	-
c34343_g2_i1	nf-x-like 1 isoform 1	1591	20	0.0E0	81.35%	17	C:nucleus; C:integral component of membrane; F:nucleotide binding; F:nucleic acid binding; F:sequence-specific DNA binding transcription factor activity; F:zinc ion binding; F:potassium ion transmembrane transporter activity; P:regulation of transcription, DNA-templated; P:autophagy; P:response to symbiotic fungus; P:response to light intensity; P:response to salt stress; P:salicylic acid biosynt…	-	-
c25614_g1_i1	nfu1 iron-sulfur mitochondrial	680	20	1.2E-95	76.45%	2	P:response to stress; P:response to abiotic stimulus	-	-
c29721_g3_i1	nucleic acid-binding proteins superfamily isoform 1	1285	20	0.0E0	86.45%	12	C:nucleus; C:chloroplast stroma; F:nucleic acid binding; P:pentose-phosphate shunt; P:rRNA processing; P:photosynthetic electron transport in photosystem I; P:chloroplast relocation; P:thylakoid membrane organization; P:chlorophyll biosynthetic process; P:isopentenyl diphosphate biosynthetic process, methylerythritol 4-phosphate pathway; P:defense response to bacterium; P:transcription from plast…	-	-
c194_g1_i1	nudix hydrolase 1	507	20	4.2E-73	87.35%	5	C:cytosol; F:8-oxo-7,8-dihydroguanosine triphosphate pyrophosphatase activity; F:dihydroneopterin triphosphate pyrophosphohydrolase activity; P:cellular response to DNA damage stimulus; P:metabolic process	EC:3.6.1	-
c30324_g1_i4	omega-6 fatty acid chloroplastic-like	1836	20	0.0E0	87.95%	22	C:chloroplast envelope; P:sulfur amino acid metabolic process; P:glycine catabolic process; P:phosphatidylglycerol biosynthetic process; P:oxidoreduction coenzyme metabolic process; P:vitamin metabolic process; P:cellular amino acid biosynthetic process; P:aromatic amino acid family metabolic process; P:lipoate metabolic process; P:coenzyme biosynthetic process; P:nucleotide metabolic process; P:…	-	-
c30792_g2_i1	ornithine mitochondrial	1839	20	0.0E0	0.89	11	F:ornithine-oxo-acid transaminase activity; F:zinc ion binding; F:pyridoxal phosphate binding; P:proline biosynthetic process; P:ornithine catabolic process; P:fatty acid beta-oxidation; P:peroxisome organization; P:plant-type hypersensitive response; P:organ senescence; P:arginine catabolic process to glutamate; P:hyperosmotic salinity response	EC:2.6.1.13	-
c35157_g6_i2	outer envelope pore protein chloroplastic-like	638	20	6.8E-73	85.6%	9	C:vacuole; C:chloroplast envelope; C:integral component of membrane; C:viral envelope; F:amino acid transmembrane transporter activity; F:protein homodimerization activity; P:amino acid transmembrane transport; P:defense response to bacterium; P:protein import into chloroplast stroma	-	-
c13569_g1_i1	pathogenesis-related protein pr-4-like	642	20	1.1E-78	93.7%	3	F:chitin binding; P:defense response to bacterium; P:defense response to fungus	-	-
c28810_g1_i8	peptidyl-prolyl cis-trans isomerase	1108	20	5.5E-173	82.35%	40	C:chloroplast thylakoid membrane; C:chloroplast stroma; C:chloroplast envelope; C:cytosolic ribosome; C:thylakoid lumen; C:apoplast; F:peptidyl-prolyl cis-trans isomerase activity; P:protein peptidyl-prolyl isomerization; P:protein folding; P:glycine catabolic process; P:unsaturated fatty acid biosynthetic process; P:oxidoreduction coenzyme metabolic process; P:vitamin metabolic process; P:respon…	EC:5.2.1.8	-
c32050_g1_i1	peptidyl-prolyl cis-trans isomerase chloroplastic	1673	20	0.0E0	0.87	33	C:chloroplast thylakoid membrane; C:chloroplast stroma; C:thylakoid lumen; F:peptidyl-prolyl cis-trans isomerase activity; P:MAPK cascade; P:protein peptidyl-prolyl isomerization; P:pentose-phosphate shunt; P:rRNA processing; P:protein folding; P:protein targeting to membrane; P:unsaturated fatty acid biosynthetic process; P:response to cold; P:detection of biotic stimulus; P:salicylic acid biosy…	EC:5.2.1.8	-
c35325_g3_i1	peroxygenase 1-like	1244	20	4.1E-151	86.25%	6	C:vacuole; F:calcium ion binding; P:response to water deprivation; P:stomatal movement; P:oxylipin metabolic process; P:hyperosmotic salinity response	-	-
c36005_g1_i1	phosphoglucomutase family protein	2217	20	0.0E0	94.8%	16	C:chloroplast stroma; C:chloroplast envelope; C:stromule; C:apoplast; F:magnesium ion binding; F:phosphoglucomutase activity; P:maltose metabolic process; P:polysaccharide catabolic process; P:pentose-phosphate shunt; P:detection of gravity; P:plant-type cell wall organization; P:starch biosynthetic process; P:isopentenyl diphosphate biosynthetic process, methylerythritol 4-phosphate pathway; P:g…	EC:5.4.2.2	-
c34042_g1_i2	phosphoribulokinase family protein	1543	20	0.0E0	94.35%	31	C:chloroplast thylakoid membrane; C:chloroplast stroma; C:chloroplast envelope; C:stromule; C:apoplast; F:ATP binding; F:phosphoribulokinase activity; P:MAPK cascade; P:carbohydrate metabolic process; P:pentose-phosphate shunt; P:rRNA processing; P:protein targeting to membrane; P:detection of biotic stimulus; P:response to blue light; P:salicylic acid biosynthetic process; P:photosynthetic elect…	EC:2.7.1.19	-
c35418_g2_i1	photosystem ii 10 kda chloroplastic	606	20	8.9E-75	91.5%	10	C:chloroplast thylakoid; C:photosystem II oxygen evolving complex; P:response to blue light; P:response to high light intensity; P:response to sucrose; P:response to red light; P:regulation of proton transport; P:response to far red light; P:photosynthesis; P:cysteine biosynthetic process	-	-
c26360_g1_i3	photosystem ii stability assembly factor chloroplastic	1285	20	0.0E0	93.5%	18	C:chloroplast stromal thylakoid; C:chloroplast envelope; C:thylakoid lumen; P:pentose-phosphate shunt; P:rRNA processing; P:response to blue light; P:chloroplast relocation; P:thylakoid membrane organization; P:response to red light; P:photosystem II assembly; P:response to far red light; P:PSII associated light-harvesting complex II catabolic process; P:chlorophyll biosynthetic process; P:carote…	-	-
c35214_g1_i6	phototropin-2	3396	20	0.0E0	84.95%	32	C:Golgi apparatus; F:phosphorelay sensor kinase activity; F:protein kinase C activity; F:ATP binding; F:blue light photoreceptor activity; F:FMN binding; F:identical protein binding; P:maltose metabolic process; P:phosphorelay signal transduction system; P:rRNA processing; P:phototropism; P:response to high light intensity; P:response to sucrose; P:blue light signaling pathway; P:chloroplast relo…	EC:2.7.11.13; EC:2.7.3	-
c31251_g2_i3	phytochrome-interacting factor partial	2793	20	0.0E0	79.75%	3	F:protein dimerization activity; P:response to abiotic stimulus; P:regulation of biological process	-	-
c29358_g1_i1	pre-mrna-splicing factor atp-dependent rna helicase prp1 isoform x1	1545	20	0.0E0	88.15%	12	F:nucleic acid binding; F:ATP binding; F:ATP-dependent helicase activity; P:sister chromatid cohesion; P:reciprocal meiotic recombination; P:response to gamma radiation; P:glucuronoxylan metabolic process; P:regulation of telomere maintenance; P:meiotic DNA double-strand break formation; P:telomere maintenance in response to DNA damage; P:meiotic chromosome segregation; P:xylan biosynthetic proce…	-	-
c35250_g1_i3	probable 6-phosphogluconolactonase chloroplastic	1569	20	4.5E-173	85.2%	9	C:peroxisome; C:chloroplast stroma; F:isomerase activity; F:6-phosphogluconolactonase activity; P:defense response to oomycetes; P:carbohydrate metabolic process; P:pentose-phosphate shunt; P:defense response to bacterium; P:cellular response to redox state	EC:3.1.1.31	-
c32148_g1_i1	probable folate-biopterin transporter 7	1414	20	0.0E0	84.5%	6	C:integral component of membrane; P:transport; P:circadian rhythm; P:response to cold; P:response to water deprivation; P:response to abscisic acid	-	-
c9888_g1_i1	probable protein pop3	608	20	1.8E-32	67.75%	6	P:response to stress; P:response to abiotic stimulus; P:cellular metabolic process; P:single-organism metabolic process; P:single-organism cellular process; P:organic substance metabolic process	-	-
c16669_g1_i1	probable serine threonine-protein kinase nak	715	20	2.4E-59	77.55%	10	F:protein serine/threonine kinase activity; F:ATP binding; P:protein phosphorylation; P:cell communication; P:response to organic substance; P:regulation of defense response; P:innate immune response; P:cellular response to stimulus; P:defense response to other organism; P:response to oxygen-containing compound	EC:2.7.11	-
c35998_g1_i1	probable sucrose-phosphate synthase 3	3758	20	0.0E0	90.65%	5	F:sucrose-phosphate synthase activity; F:glutamine N-phenylacetyltransferase activity; P:response to hypoxia; P:sucrose metabolic process; P:galactolipid biosynthetic process	EC:2.4.1.14; EC:2.3.1.14	-
c34906_g2_i3	probable wrky transcription factor 33	2150	20	0.0E0	74.5%	14	F:sequence-specific DNA binding transcription factor activity; F:sequence-specific DNA binding; P:immune system process; P:regulation of transcription, DNA-templated; P:salicylic acid mediated signaling pathway; P:aromatic compound biosynthetic process; P:regulation of defense response; P:cellular response to heat; P:intracellular signal transduction; P:regulation of programmed cell death; P:sing…	-	-
c31974_g2_i2	probable wrky transcription factor 40	1419	20	1.7E-178	81.4%	24	C:intracellular; F:sequence-specific DNA binding transcription factor activity; F:sequence-specific DNA binding; P:MAPK cascade; P:response to molecule of bacterial origin; P:respiratory burst involved in defense response; P:regulation of transcription, DNA-templated; P:protein targeting to membrane; P:response to mechanical stimulus; P:response to fungus; P:response to absence of light; P:jasmon…	-	-
c15019_g1_i3	proteasome component domain protein isoform 3	1221	20	3.1E-77	80.35%	9	C:proteasome complex; C:cytosol; P:photomorphogenesis; P:COP9 signalosome assembly; P:cullin deneddylation; P:protein ubiquitination; P:histone methylation; P:protein deubiquitination; P:positive regulation of transcription, DNA-templated	-	-
c28671_g1_i2	proteasome inhibitor-related	1486	20	1.3E-93	82.7%	2	P:autophagy; P:response to salt stress	-	-
c21585_g1_i1	protein chloroplastic	1162	20	6.8E-117	84.7%	3	F:copper ion binding; P:response to metal ion; P:photoperiodism, flowering	-	-
c34356_g1_i1	protein cpr-5-like	2076	20	0.0E0	76.3%	5	P:defense response; P:response to light stimulus; P:single-organism cellular process; P:system development; P:response to oxygen-containing compound	-	-
c28411_g1_i1	protein early flowering 4-like	1853	20	1.8E-50	0.82	2	P:photoperiodism; P:regulation of circadian rhythm	-	-
c43828_g1_i1	protein lhy-like	345	20	2.1E-62	80.5%	9	F:chromatin binding; F:sequence-specific DNA binding transcription factor activity; F:transcription regulatory region DNA binding; P:circadian rhythm; P:response to cold; P:response to red or far red light; P:negative regulation of circadian rhythm; P:negative regulation of sequence-specific DNA binding transcription factor activity; P:long-day photoperiodism, flowering	-	-
c11319_g1_i1	protein lhy-like isoform x1	677	20	1.1E-109	80.05%	13	F:chromatin binding; F:sequence-specific DNA binding transcription factor activity; F:sequence-specific DNA binding; F:transcription regulatory region DNA binding; P:circadian rhythm; P:response to cold; P:response to red or far red light; P:myo-inositol hexakisphosphate biosynthetic process; P:negative regulation of circadian rhythm; P:negative regulation of sequence-specific DNA binding transcr…	-	-
c32637_g1_i1	protein nuclear fusion defective 4-like	2110	20	0.0E0	83.8%	8	C:cytoplasm; C:plasmodesma; C:integral component of membrane; P:ER to Golgi vesicle-mediated transport; P:systemic acquired resistance; P:response to endoplasmic reticulum stress; P:amino acid import; P:transmembrane transport	-	-
c27657_g4_i1	protein odorant1-like	1273	20	0.0E0	78.1%	13	C:intracellular; F:DNA binding; F:chromatin binding; F:sequence-specific DNA binding transcription factor activity; P:regulation of transcription, DNA-templated; P:response to water deprivation; P:response to wounding; P:jasmonic acid biosynthetic process; P:response to auxin; P:abscisic acid-activated signaling pathway; P:jasmonic acid mediated signaling pathway; P:ethylene-activated signaling p…	-	-
c29905_g1_i4	protein phosphatase 2c 37-like	1625	20	0.0E0	78.7%	10	C:nucleus; C:cytosol; F:protein serine/threonine phosphatase activity; F:protein kinase binding; F:metal ion binding; P:protein dephosphorylation; P:negative regulation of abscisic acid-activated signaling pathway; P:regulation of stomatal movement; P:negative regulation of anion channel activity; P:hyperosmotic salinity response	-	-
c34409_g1_i4	protein tic chloroplastic	1581	20	0.0E0	83.65%	15	C:plastid chromosome; C:chloroplast thylakoid membrane; C:chloroplast envelope; P:pentose-phosphate shunt; P:rRNA processing; P:response to blue light; P:chloroplast relocation; P:thylakoid membrane organization; P:stomatal complex morphogenesis; P:response to red light; P:response to far red light; P:chlorophyll biosynthetic process; P:carotenoid biosynthetic process; P:photosynthesis, light rea…	-	-
c3736_g1_i1	protochlorophyllide chloroplastic	592	20	1.1E-82	98.05%	28	C:chloroplast thylakoid membrane; C:chloroplast envelope; F:NADPH dehydrogenase activity; F:protochlorophyllide reductase activity; P:maltose metabolic process; P:polysaccharide catabolic process; P:pentose-phosphate shunt; P:rRNA processing; P:unsaturated fatty acid biosynthetic process; P:phosphatidylglycerol biosynthetic process; P:aromatic amino acid family biosynthetic process; P:response to…	EC:1.6.99.1; EC:1.3.1.33	-
c24362_g1_i1	protochlorophyllide reductase-like	1460	20	0.0E0	89.1%	29	C:chloroplast thylakoid membrane; C:chloroplast envelope; F:NADPH dehydrogenase activity; F:protochlorophyllide reductase activity; P:maltose metabolic process; P:polysaccharide catabolic process; P:pentose-phosphate shunt; P:rRNA processing; P:unsaturated fatty acid biosynthetic process; P:phosphatidylglycerol biosynthetic process; P:aromatic amino acid family biosynthetic process; P:response to…	EC:1.6.99.1; EC:1.3.1.33	-
c18509_g2_i2	psbp domain-containing protein chloroplastic	778	20	8.7E-146	83.6%	17	C:chloroplast thylakoid membrane; C:photosystem II oxygen evolving complex; C:extrinsic component of membrane; C:thylakoid lumen; F:calcium ion binding; P:maltose metabolic process; P:pentose-phosphate shunt; P:rRNA processing; P:response to blue light; P:chloroplast relocation; P:thylakoid membrane organization; P:response to red light; P:response to far red light; P:photosynthesis; P:chlorophyl…	-	-
c28956_g1_i4	pyridoxal biosynthesis protein	1216	20	0.0E0	97.6%	17	C:cytosol; C:endomembrane system; F:pyridoxal 5'-phosphate synthase (glutamine hydrolysing) activity; F:protein homodimerization activity; F:protein heterodimerization activity; P:maltose metabolic process; P:pentose-phosphate shunt; P:cellular amino acid metabolic process; P:response to lipid hydroperoxide; P:response to UV-B; P:response to non-ionic osmotic stress; P:chlorophyll metabolic proce…	EC:4.3.3.6	-
c36090_g1_i1	pyruvate phosphate pep pyruvate binding domain isoform 1	1097	20	0.0E0	93.3%	10	C:mitochondrion; C:chloroplast stroma; C:chloroplast envelope; F:protein histidine kinase activity; F:ATP binding; P:starch catabolic process; P:circadian rhythm; P:cold acclimation; P:peptidyl-histidine phosphorylation; P:starch biosynthetic process	EC:2.7.13.3	-
c32179_g2_i2	rho gtpase-activating protein gaca	1875	20	5.4E-162	87.8%	6	C:secondary cell wall; P:signal transduction; P:plant-type cell wall organization; P:auxin polar transport; P:response to far red light; P:root hair cell differentiation	-	-
c29099_g1_i1	ribulose bisphosphate carboxylase oxygenase chloroplastic isoform x2	1860	20	0.0E0	92.75%	30	C:cell wall; C:nucleus; C:chloroplast thylakoid membrane; C:chloroplast envelope; C:stromule; C:apoplast; F:ATP binding; F:ADP binding; F:ribulose-1,5-bisphosphate carboxylase/oxygenase activator activity; P:MAPK cascade; P:protein targeting to membrane; P:detection of biotic stimulus; P:response to blue light; P:response to high light intensity; P:salicylic acid biosynthetic process; P:response …	-	-
c30442_g1_i2	rna polymerase sigma factor chloroplastic mitochondrial	1895	20	0.0E0	83.95%	10	C:chloroplast; F:plastid sigma factor activity; F:DNA binding; F:sequence-specific DNA binding transcription factor activity; P:DNA-templated transcription, initiation; P:response to blue light; P:chloroplast organization; P:photosystem II assembly; P:myo-inositol hexakisphosphate biosynthetic process; P:positive regulation of transcription, DNA-templated	-	-
c36241_g2_i4	rna polymerase-associated protein rtf1 homolog isoform x2	2537	20	0.0E0	83.45%	15	C:nucleus; F:DNA binding; P:mRNA splicing, via spliceosome; P:DNA-templated transcription, initiation; P:positive regulation of cell proliferation; P:gravitropism; P:negative regulation of flower development; P:histone modification; P:cellulose biosynthetic process; P:production of siRNA involved in RNA interference; P:production of miRNAs involved in gene silencing by miRNA; P:post-translational…	-	-
c33646_g1_i1	rna-dependent rna polymerase 2	3551	20	0.0E0	83.6%	18	F:nucleotide binding; F:nucleic acid binding; F:RNA-directed RNA polymerase activity; P:mRNA splicing, via spliceosome; P:transcription, RNA-templated; P:DNA methylation; P:methylation-dependent chromatin silencing; P:cell-cell signaling; P:virus induced gene silencing; P:determination of bilateral symmetry; P:meristem initiation; P:meristem maintenance; P:production of ta-siRNAs involved in RNA …	EC:2.7.7.48	-
c34865_g1_i1	rna-dependent rna polymerase 6	2757	20	0.0E0	87.25%	9	F:nucleotide binding; F:nucleic acid binding; F:RNA-directed RNA polymerase activity; P:transcription, RNA-templated; P:virus induced gene silencing; P:production of ta-siRNAs involved in RNA interference; P:leaf development; P:carpel development; P:recognition of pollen	EC:2.7.7.48	-
c33937_g1_i3	root phototropism protein 2	2286	20	0.0E0	88.15%	12	C:nucleus; C:cytoplasm; F:signal transducer activity; P:calcium ion transport; P:Golgi organization; P:signal transduction; P:phototropism; P:response to salt stress; P:proximal/distal pattern formation; P:floral organ abscission; P:cysteine biosynthetic process; P:flower morphogenesis	-	-
c30358_g1_i1	rubredoxin family protein	1101	20	3.8E-136	85.55%	10	C:chloroplast thylakoid membrane; C:chloroplast envelope; F:iron ion binding; P:pentose-phosphate shunt; P:rRNA processing; P:response to blue light; P:plastid organization; P:response to red light; P:photosystem II assembly; P:response to far red light	-	-
c16237_g1_i1	s-ribonuclease binding protein 1	1164	20	0.0E0	90.1%	7	C:nucleus; F:ubiquitin-protein transferase activity; F:zinc ion binding; P:hormone-mediated signaling pathway; P:protein ubiquitination; P:regulation of defense response; P:photoperiodism, flowering	-	-
c20835_g1_i2	sedoheptulose- - chloroplastic	1381	20	0.0E0	91.5%	34	C:chloroplast stroma; C:thylakoid; C:chloroplast envelope; C:apoplast; F:fructose 1,6-bisphosphate 1-phosphatase activity; F:sedoheptulose-bisphosphatase activity; P:maltose metabolic process; P:MAPK cascade; P:sucrose biosynthetic process; P:pentose-phosphate shunt; P:rRNA processing; P:protein targeting to membrane; P:response to cold; P:detection of biotic stimulus; P:plastid organization; P:s…	EC:3.1.3.37; EC:3.1.3.11	-
c12475_g1_i1	seed maturation protein pm22	615	20	2.5E-80	0.81	1	P:response to desiccation	-	-
c27402_g1_i6	serine mitochondrial	1850	20	0.0E0	96.35%	22	C:nucleus; C:mitochondrial matrix; C:plasma membrane; C:chloroplast thylakoid; C:chloroplast stroma; C:stromule; C:cytosolic ribosome; C:apoplast; F:glycine hydroxymethyltransferase activity; F:methyltransferase activity; F:poly(U) RNA binding; F:pyridoxal phosphate binding; P:glycine metabolic process; P:L-serine metabolic process; P:plant-type hypersensitive response; P:salicylic acid biosynthe…	EC:2.1.2.1	-
c35691_g1_i1	serine--glyoxylate aminotransferase	1968	20	0.0E0	0.96	11	C:plasma membrane; C:chloroplast stroma; C:apoplast; F:pyridoxal phosphate binding; F:serine-glyoxylate transaminase activity; P:water transport; P:metabolic process; P:response to salt stress; P:response to fructose; P:cellular cation homeostasis; P:divalent metal ion transport	EC:2.6.1.45	-
c28137_g1_i2	short life family protein	1035	20	1.5E-151	92.05%	18	C:nucleus; F:chromatin binding; F:sequence-specific DNA binding transcription factor activity; F:zinc ion binding; P:glycolytic process; P:chromatin assembly or disassembly; P:regulation of transcription, DNA-templated; P:fatty acid beta-oxidation; P:water transport; P:hyperosmotic response; P:Golgi organization; P:response to temperature stimulus; P:response to salt stress; P:post-embryonic deve…	-	-
c20413_g1_i1	signal recognition particle 43 kda chloroplastic	1479	20	0.0E0	81.8%	12	C:chloroplast thylakoid membrane; C:chloroplast envelope; C:signal recognition particle, chloroplast targeting; F:identical protein binding; P:response to blue light; P:response to sucrose; P:response to red light; P:regulation of proton transport; P:response to far red light; P:cysteine biosynthetic process; P:protein import into chloroplast thylakoid membrane; P:protein autophosphorylation	-	-
c24793_g1_i3	stem-specific protein tsjt1-like	1032	20	3.7E-179	90.3%	8	C:nucleus; C:cytosol; C:plasma membrane; C:plasmodesma; F:protein binding; P:response to hypoxia; P:systemic acquired resistance, salicylic acid mediated signaling pathway; P:regulation of hydrogen peroxide metabolic process	-	-
c33074_g8_i1	stem-specific protein tsjt1-like	1068	20	7.7E-180	86.5%	7	C:nucleus; C:cytosol; C:plasma membrane; C:plasmodesma; P:response to hypoxia; P:systemic acquired resistance, salicylic acid mediated signaling pathway; P:regulation of hydrogen peroxide metabolic process	-	-
c21511_g1_i2	stress enhanced protein chloroplastic	577	20	1.7E-80	80.8%	13	F:chlorophyll binding; P:pentose-phosphate shunt; P:rRNA processing; P:response to blue light; P:plastid organization; P:response to sucrose; P:photosynthetic electron transport in photosystem I; P:response to red light; P:regulation of proton transport; P:photosystem II assembly; P:response to far red light; P:chlorophyll biosynthetic process; P:isopentenyl diphosphate biosynthetic process, meth…	-	-
c20881_g1_i2	sucrose synthase 2	2767	20	0.0E0	92.7%	6	F:sucrose synthase activity; P:response to hypoxia; P:starch metabolic process; P:sucrose metabolic process; P:seed maturation; P:galactolipid biosynthetic process	EC:2.4.1.13	-
c29440_g1_i2	sugar transport protein 13-like	1973	20	0.0E0	90.4%	13	C:cytoplasm; C:integral component of plasma membrane; C:plasmodesma; F:high-affinity hydrogen:glucose symporter activity; F:2-alkenal reductase [NAD(P)] activity; P:response to water deprivation; P:response to salt stress; P:response to abscisic acid; P:hexose transmembrane transport; P:amino acid import; P:glucose import; P:oxidation-reduction process; P:cation transmembrane transport	EC:1.3.1.74	-
c30498_g1_i2	temperature-induced lipocalin	1030	20	1.0E-122	93.1%	11	C:mitochondrion; C:vacuolar membrane; C:endoplasmic reticulum; C:Golgi apparatus; C:plasma membrane; C:plasmodesma; F:transporter activity; P:transport; P:response to heat; P:response to light stimulus; P:hyperosmotic salinity response	-	-
c21126_g1_i1	thaumatin-like protein 1	1016	20	3.0E-157	88.5%	2	P:defense response to bacterium, incompatible interaction; P:defense response to fungus, incompatible interaction	-	-
c36095_g7_i1	thiamin biosynthetic enzyme	1372	20	2.5E-175	96.15%	17	C:cytosol; C:chloroplast stroma; C:thylakoid; C:chloroplast envelope; C:stromule; F:zinc ion binding; F:protein homodimerization activity; P:maltose metabolic process; P:cellular response to DNA damage stimulus; P:thiamine biosynthetic process; P:response to blue light; P:regulation of proton transport; P:starch biosynthetic process; P:defense response to bacterium; P:positive regulation of catal…	-	-
c25317_g1_i1	thioredoxin-like protein chloroplastic	2246	20	0.0E0	87.8%	7	C:chloroplast envelope; F:protein disulfide oxidoreductase activity; P:glycerol ether metabolic process; P:response to oxidative stress; P:response to water deprivation; P:cell redox homeostasis; P:oxidation-reduction process	-	-
c33636_g2_i4	tho complex subunit 1-like isoform x1	1318	20	0.0E0	88.35%	4	C:nucleus; P:mRNA export from nucleus; P:production of ta-siRNAs involved in RNA interference; P:defense response to fungus	-	-
c32883_g1_i4	thylakoid lumenal 15 kda protein chloroplastic	2669	20	1.1E-142	83.1%	11	C:chloroplast thylakoid membrane; C:thylakoid lumen; P:pentose-phosphate shunt; P:unsaturated fatty acid biosynthetic process; P:response to cold; P:photosynthesis; P:chlorophyll biosynthetic process; P:carotenoid biosynthetic process; P:isopentenyl diphosphate biosynthetic process, methylerythritol 4-phosphate pathway; P:defense response to bacterium; P:positive regulation of catalytic activity	-	-
c25080_g1_i4	thylakoid lumenal kda chloroplastic-like	882	20	3.6E-122	82.4%	17	C:chloroplast thylakoid membrane; C:chloroplast stroma; C:chloroplast envelope; C:thylakoid lumen; P:pentose-phosphate shunt; P:rRNA processing; P:unsaturated fatty acid biosynthetic process; P:response to cold; P:salicylic acid biosynthetic process; P:defense response, incompatible interaction; P:thylakoid membrane organization; P:chlorophyll biosynthetic process; P:carotenoid biosynthetic proce…	-	-
c21535_g1_i1	transcription factor myb108-like	1032	20	7.1E-150	71.5%	6	F:DNA binding; F:chromatin binding; P:response to stress; P:signal transduction; P:response to abiotic stimulus; P:response to abscisic acid	-	-
c35980_g4_i1	two-component response regulator-like aprr1	3047	20	0.0E0	83.75%	12	C:intracellular; F:DNA binding; F:sequence-specific DNA binding transcription factor activity; F:kinase activity; P:phosphorelay signal transduction system; P:regulation of transcription, DNA-templated; P:response to red or far red light; P:circumnutation; P:negative regulation of gene expression; P:phosphorylation; P:regulation of circadian rhythm; P:long-day photoperiodism, flowering	-	-
c32640_g1_i14	type i inositol -trisphosphate 5-phosphatase 2-like	3100	20	0.0E0	84.8%	15	F:2-alkenal reductase [NAD(P)] activity; P:signal transduction; P:response to water deprivation; P:response to wounding; P:response to ethylene; P:response to auxin; P:response to abscisic acid; P:response to jasmonic acid; P:seed germination; P:inositol trisphosphate metabolic process; P:hyperosmotic salinity response; P:inositol phosphate dephosphorylation; P:phosphatidylinositol dephosphorylat…	EC:1.3.1.74	-
c29639_g1_i2	udp-glycosyltransferase 74b1-like	1453	20	0.0E0	81.95%	7	F:transferase activity, transferring hexosyl groups; P:tryptophan catabolic process; P:indoleacetic acid biosynthetic process; P:glucosinolate biosynthetic process; P:defense response to bacterium; P:root hair elongation; P:defense response by callose deposition in cell wall	-	-
c26462_g1_i1	uridylate kinase	1649	20	0.0E0	85.1%	7	C:cytoplasm; F:chromatin binding; F:UMP kinase activity; P:nuclear-transcribed mRNA catabolic process; P:pyrimidine nucleotide biosynthetic process; P:nucleotide phosphorylation; P:photoperiodism, flowering	EC:2.7.4.22	-
c33666_g1_i1	zinc finger a20 and an1 domain-containing stress-associated protein 8-like	1022	20	1.4E-105	89.25%	4	F:DNA binding; F:zinc ion binding; P:mitotic nuclear division; P:photoperiodism, flowering	-	-
c22632_g1_i1	zinc finger protein constans-like 5-like	435	20	1.1E-42	86.1%	5	C:nucleus; F:sequence-specific DNA binding transcription factor activity; F:zinc ion binding; P:regulation of transcription, DNA-templated; P:cellular response to water deprivation	-	-
c34707_g2_i3	zinc finger protein nutcracker	2985	20	0.0E0	0.84	16	C:intracellular; F:nucleic acid binding; F:sequence-specific DNA binding transcription factor activity; F:metal ion binding; P:MAPK cascade; P:protein targeting to membrane; P:response to bacterium; P:systemic acquired resistance, salicylic acid mediated signaling pathway; P:jasmonic acid mediated signaling pathway; P:leaf morphogenesis; P:regulation of hydrogen peroxide metabolic process; P:regu…	-	-
c20474_g1_i1	#NAME?	1367	20	0.0E0	0.9	7	F:phosphosulfolactate synthase activity; P:protein folding; P:response to high light intensity; P:heat acclimation; P:posttranscriptional regulation of gene expression; P:coenzyme M biosynthetic process; P:response to hydrogen peroxide	EC:4.4.1.19	-
